# Supplementary material for: A Novel Shigella Proteome Microarray Discriminates Targets of Human Antibody Reactivity following Oral Vaccination and Experimental Challenge
Source: mSphere. 2018 Aug 1;3(4):e00260-18. doi: 10.1128/mSphere.00260-18 (PMC6070737; doi:10.1128/mSphere.00260-18)
Supplement: TABLE S2 [file sph004182606sd2.xls]

## Sheet: Sf2aWC serum IgG-NormalizedData
Sf2aWC serum IgG- normalized
ID	Spot.Type	Description	Average	106_pre_day-1	106_post_day7	106_post_day35	106_post_day63	112_pre_day-1	112_post_day7	112_post_day35	112_post_day63	114_pre_day-1	114_post_day7	114_post_day35	114_post_day63	116_pre_day-1	116_post_day7	116_post_day35	116_post_day63	135_pre_day-1	135_post_day7	135_post_day35	135_post_day63
SF_p0128	IVTT.AG	IpaB, secreted by the Mxi-Spa secretion machinery, required for entry into epithelial cells	3.7879	3.098	3.018	2.903	3.046	0.121	0.041	-0.027	-0.152	6.333	6.809	6.8	6.845	2.727	2.968	3.008	3.188	5.784	6.211	6.495	6.542
SSON53G_RS26835	IVTT.AG	invasin	3.5393	2.626	2.65	2.744	2.644	-0.134	-0.197	-0.163	-0.18	6.54	6.384	6.572	6.269	2.307	2.536	2.601	2.994	5.968	6.373	6.056	6.196
centroid_2083404	IVTT.AG	sporulation related domain protein	3.39395	6.288	6.107	6.662	6.48	2.352	2.387	2.515	2.505	2.29	2.328	2.305	2.397	2.336	2.397	2.526	2.565	3.231	3.446	3.461	3.301
SF_p0265	IVTT.AG	invasion plasmid antigen, secreted by the Mxi-Spa secretion machinery	1.9844	0.139	0.157	0.311	0.182	-0.088	-0.091	-0.105	-0.161	5.055	5.016	5.122	4.774	-0.132	-0.163	-0.182	-0.07	4.913	5.091	5.012	4.908
SSON53G_RS27450	IVTT.AG	E3 ubiquitin--protein ligase	1.593	-0.177	-0.131	-0.13	-0.081	-0.283	-0.309	-0.267	-0.363	4.344	4.294	4.44	4.311	-0.338	-0.239	-0.398	-0.353	4.191	4.528	4.466	4.355
SSON53G_RS27215	IVTT.AG	E3 ubiquitin--protein ligase	1.49005	-0.224	-0.185	-0.283	-0.247	-0.463	-0.454	-0.335	-0.433	4.613	4.585	4.588	4.586	-0.622	-0.744	-0.686	-0.621	4.167	4.182	4.191	4.186
SF_p0127	IVTT.AG	IpaC, secreted by the Mxi-Spa secretion machinery, required for entry into epithelial cells	1.2975	0.331	0.301	0.269	0.21	1.45	1.669	1.521	1.293	0.354	0.386	0.363	0.361	0.391	0.235	0.237	0.257	3.825	4.287	4.244	3.966
SSON53G_RS26830	IVTT.AG	invasin	1.10015	0.25	0.246	0.228	0.155	0.973	1.087	1.021	0.74	0.266	0.267	0.22	0.236	0.23	0.153	0.164	0.208	3.388	4.07	4.193	3.908
SF_p0078	IVTT.AG	invasion plasmid antigen, probably secreted by the Mxi-Spa machinery	1.34465	-0.122	-0.1	-0.036	-0.047	-0.163	-0.181	-0.257	-0.335	3.607	3.563	3.641	3.405	-0.244	-0.327	-0.346	-0.223	3.696	3.765	3.883	3.714
centroid_2275653	IVTT.AG	peptidase M23 family protein	2.09425	3.362	3.395	3.513	3.466	1.293	1.333	1.358	1.412	2.864	2.712	2.899	2.777	1.919	2.085	2.107	1.856	0.791	0.857	0.976	0.91
SF_p0226	IVTT.AG	invasion plasmid antigen, secreted by the Mxi-Spa secretion machinery	1.2235	-0.142	-0.157	-0.18	-0.096	-0.281	-0.3	-0.237	-0.293	3.472	3.471	3.586	3.476	-0.38	-0.36	-0.386	-0.382	3.311	3.415	3.572	3.361
SF_p0079	IVTT.AG	invasion plasmid antigen, probably secreted by the Mxi-Spa machinery	1.14255	-0.299	-0.267	-0.194	-0.207	-0.294	-0.249	-0.301	-0.39	3.556	3.509	3.639	3.378	-0.618	-0.701	-0.637	-0.583	3.296	3.334	3.514	3.365
SF_p0125	IVTT.AG	IpaA, secreted by the Mxi-Spa machinery, modulates entry of bacteria into epithelial cells	1.01275	0.112	0.194	0.23	0.178	-0.194	-0.158	-0.188	-0.351	2.494	2.531	2.552	2.568	-0.166	-0.256	-0.285	-0.169	2.722	2.833	2.871	2.737
centroid_765465	IVTT.AG	conserved hypothetical protein	2.25615	3.253	3.222	3.205	3.368	2.82	3.07	3.044	3.047	1.747	1.677	1.66	1.662	1.146	1.128	1.239	1.282	1.985	2.202	2.208	2.158
SSON53G_RS26695	IVTT.AG	invasion plasmid antigen	0.9775	-0.151	-0.096	-0.054	-0.076	-0.248	-0.275	-0.207	-0.338	2.812	2.746	2.829	2.817	-0.274	-0.318	-0.38	-0.244	2.636	2.71	2.992	2.669
centroid_2400364	IVTT.AG	haemagglutinin family protein	1.3866	3.557	3.54	3.567	3.585	0.407	0.294	0.36	0.221	1.535	1.361	1.481	1.396	0.236	0.278	0.15	0.37	1.389	1.324	1.442	1.239
SSON53G_RS26825	IVTT.AG	invasin	1.184	0.001	-0.049	0.008	0.01	-0.163	-0.139	-0.14	-0.191	2.423	2.518	2.381	2.37	-0.047	-0.301	-0.125	-0.124	3.406	3.842	4.03	3.97
centroid_478035_s1	IVTT.AG	translocation and assembly module TamB	1.3267	0.864	0.88	0.85	0.752	0.594	0.643	0.648	0.62	2.889	2.815	3.022	2.886	0.709	0.697	0.69	0.731	1.502	1.631	1.6	1.511
SSON53G_RS26690	IVTT.AG	invasion plasmid antigen	0.8	-0.28	-0.26	-0.276	-0.156	-0.392	-0.369	-0.409	-0.505	2.407	2.493	2.419	2.376	-0.488	-0.509	-0.557	-0.411	2.659	2.706	2.877	2.675
centroid_2095011	IVTT.AG	tol pal system protein YbgF	1.15015	0.508	0.608	0.546	0.569	1.232	1.288	1.308	1.259	1.611	1.742	1.726	1.796	1.547	1.616	1.641	1.681	0.523	0.506	0.694	0.602
centroid_885044	IVTT.AG	L lactate dehydrogenase [cytochrome]	1.43005	0.847	0.919	0.86	0.849	0.774	0.905	0.889	0.811	1.073	1.062	1.111	1.488	0.886	0.83	0.846	0.813	3.439	3.487	3.474	3.238
SF_p0126	IVTT.AG	IpaD, secreted by the Mxi-Spa machinery, required for entry of bacteria into epithelial cells	0.63265	-0.069	-0.026	0.034	-0.041	0.253	0.31	0.264	0.175	0.125	-0.119	0.023	0.063	-0.226	-0.278	-0.352	-0.206	2.184	2.928	3.606	4.005
centroid_1452641	IVTT.AG	peptidoglycan associated lipoprotein	1.18625	2.38	2.413	2.496	2.397	0.216	0.223	0.282	0.154	2.103	1.982	2.12	1.953	0.995	0.982	0.896	1.18	0.084	0.264	0.457	0.148
centroid_600138	IVTT.AG	lppC lipofamily protein	1.09385	0.52	0.549	0.446	0.502	0.653	0.658	0.789	0.858	0.483	0.575	0.571	0.561	1.901	1.902	1.933	1.937	1.717	1.736	1.885	1.701
centroid_452018	IVTT.AG	periplasmic solute binding family protein	1.3046	0.593	0.629	0.633	0.618	1.02	1.041	1.077	1.083	2.376	2.377	2.323	2.359	2.018	2.135	2.037	2.167	0.438	0.415	0.352	0.401
centroid_1152686	IVTT.AG	protein YdgA	1.21805	1.744	1.722	1.731	1.689	1.116	0.867	0.943	0.911	0.96	1.046	0.959	1.089	0.328	0.303	0.352	0.353	2.063	2.089	2.086	2.01
centroid_186750	IVTT.AG	leucine specific binding protein	1.3851	2.622	2.619	2.605	2.736	0.946	1.086	1.037	1.008	2.616	2.614	2.571	2.656	0.254	0.294	0.33	0.217	0.343	0.334	0.428	0.386
centroid_804090	IVTT.AG	iron uptake system component EfeO	0.79405	2.514	2.334	2.32	2.551	0.359	0.407	0.383	0.363	0.491	0.618	0.542	0.749	0.163	0.097	0.208	0.22	0.358	0.297	0.557	0.35
centroid_1279352	IVTT.AG	conserved hypothetical protein	0.79075	0.571	0.664	0.565	0.507	1.732	1.782	1.844	1.887	-0.126	-0.057	-0.094	-0.102	0.655	0.66	0.746	0.711	0.859	0.952	1.212	0.847
centroid_1279199	IVTT.AG	outer membrane protein assembly factor BamC	1.5027	1.876	1.978	2.037	2.037	2.635	2.668	2.844	2.749	1.515	1.532	1.611	1.544	1.284	1.449	1.414	1.303	-0.133	-0.093	-0.047	-0.149
SF_p0129	IVTT.AG	IpgC, cytoplasmic chaperone for IpaB and IpaC	0.32025	0.271	0.327	0.274	0.338	-0.082	-0.105	-0.088	-0.152	0.71	0.721	0.766	0.826	0.274	0.237	0.234	0.261	0.284	0.441	0.407	0.461
SSON53G_RS26875	IVTT.AG	protein MxiG	1.17025	1.877	1.785	1.787	1.685	2.672	2.813	2.841	2.715	0.633	0.687	0.633	0.699	0.186	0.125	0.096	0.147	0.42	0.536	0.525	0.543
centroid_2280849	IVTT.AG	preprotein translocase, SecG subunit	0.46955	0.497	0.512	0.463	0.5	0.021	0.069	0.02	-0.149	1.512	1.538	1.54	1.551	0.083	0.033	0.002	0.03	0.228	0.311	0.34	0.29
SSON53G_RS26840	IVTT.AG	chaperone protein IpgC	0.23945	0.23	0.278	0.311	0.21	0.036	-0.205	-0.12	-0.171	0.783	0.696	0.866	0.926	0.036	-0.059	-0.135	0.013	0.211	0.267	0.293	0.323
centroid_124167	IVTT.AG	patatin like phospholipase family protein	0.74985	0.655	0.566	0.702	0.673	2.008	2.052	2.068	1.968	0.543	0.453	0.481	0.448	0.355	0.233	0.255	0.447	0.252	0.311	0.281	0.246
centroid_1641515	IVTT.AG	peptidase M23 family protein	1.23795	0.277	0.38	0.297	0.394	0.242	0.307	0.363	0.356	1.324	1.297	1.264	1.35	4.453	4.464	4.395	4.68	-0.288	-0.271	-0.24	-0.285
centroid_1024407	IVTT.AG	conserved hypothetical protein	0.94545	0.818	0.787	0.897	0.835	0.734	0.755	0.808	0.771	1.117	1.14	1.242	1.158	0.395	0.359	0.271	0.352	0.762	3.026	1.625	1.057
centroid_1361341	IVTT.AG	phosphatidylglycerophosphatase B	0.81005	0.582	0.586	0.601	0.613	1.85	1.964	2.022	1.999	0.608	0.558	0.577	0.505	0.417	0.512	0.463	0.456	0.23	0.34	0.665	0.653
centroid_1306389	IVTT.AG	conserved hypothetical protein	0.59125	0.371	0.392	0.3	0.269	0.364	0.409	0.472	0.38	0.425	0.49	0.459	0.552	0.63	0.706	0.67	0.625	1.078	1.093	1.246	0.894
centroid_174241	IVTT.AG	conserved hypothetical protein	0.8416	0.029	0.063	0.058	0.101	0.238	0.236	0.285	0.171	0.728	0.693	0.819	0.764	1.908	1.949	1.903	2.117	1.193	0.996	1.477	1.104
centroid_1061922	IVTT.AG	signal recognition particle protein	0.61805	1.087	1.22	1.154	1.048	-0.193	-0.229	-0.19	-0.198	-0.013	0.012	0.056	0.134	1.932	1.792	2.034	1.806	0.127	0.205	0.422	0.155
centroid_81957	IVTT.AG	bifunctional protein aas	1.0571	0.388	0.468	0.424	0.569	0.668	0.635	0.447	0.287	1.226	1.06	1.163	0.96	0.006	-0.005	-0.166	0.084	3.194	3.211	3.368	3.155
centroid_45792	IVTT.AG	thiamine biosynthesis lipoprotein ApbE	0.9106	0.22	0.245	0.313	0.317	3.012	3.036	2.969	2.767	0.458	0.482	0.44	0.368	0.428	0.415	0.406	0.374	0.555	0.458	0.467	0.482
centroid_1221874	IVTT.AG	twin arginine targeting translocase, TatA/E family protein	0.4165	0.123	0.128	0.183	0.191	0.17	0.204	0.205	0.099	0.561	0.555	0.537	0.499	1.098	1.323	1.366	1.322	-0.041	-0.059	-0.11	-0.024
centroid_1690092	IVTT.AG	quinoprotein glucose dehydrogenase	0.81625	0.472	0.584	0.542	0.577	0.427	0.506	0.428	0.338	0.763	0.723	0.78	0.737	0.413	0.305	0.28	0.359	1.97	1.958	2.062	2.101
centroid_1763034_s1	IVTT.AG	potassium efflux system KefA	0.8446	0.51	0.501	0.56	0.589	0.296	0.258	0.283	0.128	1.684	1.662	1.683	1.559	0.432	0.327	0.293	0.487	1.473	1.228	1.534	1.405
centroid_1337951_s2	IVTT.AG	sensor protein EvgS	0.7739	0.99	0.936	0.831	0.965	0.606	0.612	0.56	0.517	1.324	1.243	1.327	1.25	0.627	0.562	0.557	0.56	0.473	0.533	0.516	0.489
centroid_1357345_s1	IVTT.AG	AAA like domain protein	0.68145	1.609	1.777	1.994	1.978	0.277	0.314	0.338	0.251	0.525	0.52	0.549	0.541	0.367	0.244	0.267	0.295	0.47	0.432	0.423	0.458
centroid_1439706	IVTT.AG	pseudouridine 5' phosphate glycosidase	0.8774	0.74	0.7	0.707	0.622	-0.086	-0.066	-0.015	-0.115	0.577	0.576	0.529	0.428	2.764	2.976	2.931	2.918	0.299	0.285	0.344	0.434
centroid_2344765	IVTT.AG	spermidine export protein MdtJ	0.3947	0.244	-0.058	0.022	0.066	-0.08	0.01	-0.066	0.075	1.896	1.914	1.931	2.1	-0.039	-0.07	-0.002	-0.13	-0.033	-0.007	0.116	0.005
centroid_1622623	IVTT.AG	dipeptide and tripeptide permease A	0.458	1.009	0.985	0.87	0.885	0.217	0.276	0.324	0.237	0.489	0.466	0.467	0.474	0.23	0.189	0.247	0.221	0.391	0.371	0.446	0.366
centroid_2394825_s2	IVTT.AG	asmA like C terminal region family protein	0.37395	0.694	0.681	0.774	0.7	0.238	0.287	0.31	0.185	0.752	0.598	0.679	0.655	0.047	0.003	0.007	0.121	0.188	0.219	0.172	0.169
SF_p0054	IVTT.AG	invasion plasmid antigen, probably secreted by the Mxi-Spa machinery	0.2534	-0.142	-0.171	-0.218	-0.123	-0.31	-0.329	-0.315	-0.27	0.813	0.945	0.857	1.013	-0.351	-0.29	-0.283	-0.333	1.056	1.023	1.429	1.067
centroid_1466466	IVTT.AG	conserved hypothetical protein	0.6611	0.657	0.69	0.668	0.722	0.572	0.505	0.488	0.349	1.386	1.292	1.324	1.216	0.519	0.33	0.404	0.535	0.469	0.401	0.292	0.403
SF_p0136	IVTT.AG	MxiG, component of the Mxi-Spa secretion machinery, contains one transmembrane segment	0.9301	1.753	1.723	1.679	1.625	2.596	2.708	2.767	2.586	0.452	0.406	0.452	0.458	-0.293	-0.286	-0.356	-0.327	0.168	0.192	0.113	0.186
centroid_549769	IVTT.AG	phosphatidylglycerophosphatase B	0.5669	0.253	0.379	0.419	0.298	1.458	1.513	1.619	1.543	0.444	0.366	0.403	0.264	0.319	0.313	0.24	0.298	0.215	0.235	0.348	0.411
centroid_1534523	IVTT.AG	apolipoprotein N acyltransferase	0.12305	0.342	0.31	0.224	0.325	-0.15	-0.108	-0.074	0.022	0.117	0.152	0.142	0.185	-0.029	-0.027	0.074	-0.039	0.278	0.156	0.355	0.206
centroid_1237823	IVTT.AG	dicarboxylate transport family protein	0.56435	0.686	0.771	0.658	0.689	0.273	0.319	0.317	0.274	1.001	0.971	1.007	1.005	0.399	0.329	0.306	0.358	0.474	0.449	0.53	0.471
centroid_119840	IVTT.AG	inner membrane lipoprotein YiaD	0.854	0.486	0.32	0.298	0.272	0.022	0.013	0.152	0.127	0.997	1.148	1.063	1.266	2.899	2.913	2.931	3.087	-0.312	-0.208	-0.137	-0.257
centroid_455095	IVTT.AG	NADH Ubiquinone/plastoquinone (complex I), various chains family protein	0.43395	0.532	0.531	0.642	0.574	0.266	0.247	0.228	0.105	0.682	0.635	0.662	0.607	0.267	0.212	0.199	0.329	0.483	0.498	0.51	0.47
centroid_838338	IVTT.AG	1 acyl sn glycerol 3 phosphate acyltransferase	0.5705	0.524	0.395	0.396	0.513	0.292	0.412	0.497	0.399	1.508	1.499	1.491	1.542	0.267	0.248	0.335	0.306	0.137	0.21	0.222	0.217
centroid_179749	IVTT.AG	inner membrane protein YjiY	0.53515	0.719	0.761	0.763	0.759	0.473	0.463	0.398	0.256	0.91	0.738	0.875	0.72	0.412	0.285	0.307	0.451	0.469	0.325	0.232	0.387
centroid_550513	IVTT.AG	periplasmic pH dependent serine endoprotease DegQ	0.4476	0.405	0.474	0.476	0.385	0.269	0.228	0.115	0.008	0.856	0.753	0.794	0.713	0.601	0.653	0.39	0.505	0.398	0.298	0.303	0.328
centroid_1387527	IVTT.AG	nitrate/nitrite sensor protein NarX	0.695	1.023	1.006	0.871	0.945	0.135	0.209	0.191	0.143	1.685	1.755	1.692	1.732	0.284	0.176	0.164	0.219	0.36	0.394	0.508	0.408
centroid_2296821	IVTT.AG	thiol:disulfide interchange protein DsbE	0.50425	0.38	0.449	0.598	0.61	0.318	0.272	0.418	0.505	0.853	0.828	0.912	0.84	0.432	0.456	0.243	0.15	0.368	0.546	0.553	0.354
centroid_1119729	IVTT.AG	conserved hypothetical protein	0.1539	0.54	0.585	0.518	0.419	-0.109	-0.038	-0.024	-0.07	-0.013	0.019	0.006	0.001	-0.027	-0.051	-0.044	-0.044	0.316	0.332	0.412	0.35
centroid_396324	IVTT.AG	phosphate ABC transporter, phosphate binding protein PstS	0.7624	0.368	0.41	0.446	0.396	0.946	0.879	0.953	0.852	2.017	1.958	2.161	2.286	0.331	0.379	0.293	0.338	0.101	0.051	0.03	0.053
centroid_595628	IVTT.AG	CSS motif domain associated with EAL family protein	0.83575	0.944	0.951	0.969	0.98	2.978	2.995	3.132	3.121	0.237	0.244	0.245	0.213	0.009	-0.045	0.026	-0.036	-0.075	-0.091	-0.025	-0.057
centroid_2277584	IVTT.AG	protein RcsF	0.4703	1.671	1.833	2.036	1.42	0.391	0.361	0.47	0.495	0.372	0.425	0.313	0.545	-0.444	-0.424	-0.375	-0.44	0.084	0.236	0.275	0.162
centroid_2011401	IVTT.AG	RNA polymerase sigma factor RpoD	0.9452	1.263	1.205	1.103	1.105	3.382	3.535	3.523	3.663	-0.005	0.057	0.038	0.083	0.028	0.081	0.14	0.156	-0.144	-0.087	-0.02	-0.202
centroid_431903	IVTT.AG	putative protein	0.5143	0.501	0.59	0.528	0.489	0.106	0.127	0.109	0.147	1.573	1.47	1.673	1.596	-0.302	-0.292	-0.366	-0.299	0.615	0.59	0.774	0.657
centroid_1853448	IVTT.AG	macrolide specific efflux protein MacA	0.6578	0.152	0.071	0.04	0.2	1.539	1.693	1.592	1.695	0.92	0.985	0.884	1.086	0.411	0.417	0.456	0.401	0.16	0.082	0.245	0.127
SF_p0181	IVTT.AG	VirA, secreted by the Mxi-Spa secretion machinery, function unknown	0.1201	0.013	0.027	-0.014	0.048	-0.242	-0.229	-0.218	-0.352	0.11	0.144	0.126	0.001	-0.117	-0.192	-0.152	-0.2	0.84	0.901	0.987	0.921
centroid_1428508	IVTT.AG	type III secretion system lipochaperone family protein	0.75605	1.569	1.467	1.574	1.517	1.561	1.684	1.695	1.753	0.632	0.707	0.647	0.578	0.119	0.043	-0.003	0.033	-0.147	-0.089	-0.165	-0.054
centroid_1434061	IVTT.AG	PTS system, N acetylglucosamine specific IIBC component	0.41965	0.417	0.387	0.397	0.484	0.168	0.154	0.094	-0.026	0.969	0.915	0.978	0.815	0.346	0.304	0.249	0.293	0.371	0.37	0.303	0.405
centroid_478035	IVTT.AG	translocation and assembly module TamB	0.7205	0.173	0.182	0.223	0.161	0.124	0.142	0.13	-0.02	2.566	2.623	2.631	2.663	-0.042	-0.014	-0.136	-0.09	0.687	0.79	0.814	0.803
centroid_237552	IVTT.AG	lysine arginine ornithine binding periplasmic protein	0.79385	0.341	0.43	0.442	0.529	3.13	3.323	3.294	3.295	0.301	0.276	0.31	0.222	0.173	0.103	0.088	0.168	-0.14	-0.058	-0.231	-0.119
centroid_296598	IVTT.AG	sensor protein QseC	0.27765	0.292	0.306	0.262	0.257	0.787	0.835	0.862	0.874	0.7	0.608	0.764	0.654	-0.096	0.005	-0.119	-0.114	-0.38	-0.293	-0.279	-0.372
centroid_788118	IVTT.AG	branched chain amino acid transport system / permease component family protein	0.601	0.641	0.669	0.666	0.72	0.167	0.204	0.146	-0.05	1.139	1.123	1.082	1.074	0.818	0.872	0.799	0.839	0.276	0.337	0.183	0.315
centroid_381672	IVTT.AG	efflux transporter, RND family, MFP subunit	0.7562	0.888	1.065	1.102	0.898	-0.077	-0.143	-0.074	-0.202	1.711	1.64	1.7	1.605	0.164	0.093	-0.018	0.146	1.11	1.084	1.295	1.137
centroid_1467024	IVTT.AG	protein export membrane protein SecF	0.55125	0.759	0.648	0.619	0.619	0.161	0.211	0.216	0.357	1.227	1.228	1.19	1.297	0.234	0.212	0.293	0.168	0.429	0.28	0.475	0.402
centroid_2217193	IVTT.AG	chain length determinant protein	0.5124	0.348	0.29	0.378	0.304	0.534	0.558	0.597	0.426	0.321	0.285	0.345	0.265	1.41	1.079	1.106	1.429	0.175	0.12	0.215	0.063
centroid_174110	IVTT.AG	sodium/pantothenate symporter	0.53215	0.398	0.41	0.483	0.463	0.274	0.282	0.259	0.075	0.51	0.412	0.473	0.356	0.38	0.326	0.301	0.368	1.199	1.243	1.242	1.189
centroid_1396693	IVTT.AG	acetyl CoA carboxylase, biotin carboxyl carrier protein	0.601	0.367	0.303	0.16	0.257	-0.04	0.002	-0.105	0.026	2.103	2.266	2.279	2.3	0.483	0.384	0.444	0.522	0.054	-0.003	0.173	0.045
centroid_1416113	IVTT.AG	phosphate acetyltransferase	0.26745	0.498	0.595	0.43	0.501	0.454	0.294	0.256	0.173	0.376	0.136	0.279	0.089	0.228	0.259	0.13	0.29	0.173	0.029	0.068	0.091
centroid_86658	IVTT.AG	polysulphide reductase, NrfD family protein	0.55205	0.768	0.684	0.717	0.711	0.179	0.283	0.27	0.247	1.232	1.246	1.256	1.341	0.288	0.145	0.158	0.276	0.378	0.235	0.307	0.32
centroid_499570	IVTT.AG	chaperone SurA	0.5472	0.472	0.422	0.444	0.526	1.574	1.507	1.608	1.586	0.361	0.374	0.462	0.321	0.426	0.532	0.399	0.556	-0.19	-0.132	-0.104	-0.2
centroid_92357	IVTT.AG	D methionine binding lipoprotein MetQ	0.4205	0.247	0.233	0.324	0.269	-0.113	-0.128	-0.042	-0.149	1.493	1.466	1.409	1.187	0.429	0.46	0.481	0.472	0.064	0.044	0.166	0.098
centroid_1140054	IVTT.AG	inner membrane protein YidI	0.6599	0.533	0.575	0.619	0.594	0.924	1.017	0.889	0.848	1.136	1.082	1.088	0.943	0.395	0.429	0.382	0.443	0.365	0.362	0.252	0.322
centroid_639094	IVTT.AG	flagellar biosynthetic protein FliP	0.5375	0.69	0.622	0.698	0.69	0.258	0.246	0.186	0.046	1.338	1.295	1.307	1.194	0.277	0.203	0.258	0.27	0.347	0.274	0.28	0.271
centroid_490860	IVTT.AG	conserved hypothetical protein	0.4132	0.153	-0.269	-0.105	-0.166	1.57	1.801	1.86	1.938	0.563	0.717	0.545	0.85	-0.123	-0.144	-0.15	-0.121	-0.209	-0.139	-0.101	-0.206
SF_p0249_s2	IVTT.AG	oriT nicking and unwinding protein	0.60525	0.446	0.56	0.575	0.605	3.159	3.16	3.325	3.231	-0.129	-0.241	-0.218	-0.332	-0.202	-0.299	-0.328	-0.177	-0.23	-0.246	-0.325	-0.229
centroid_1311256	IVTT.AG	conserved hypothetical protein	0.4934	0.27	0.064	0.075	0.126	-0.105	-0.089	-0.011	0.018	0.2	0.184	0.135	0.259	1.895	2.009	2.086	1.978	0.126	0.21	0.239	0.199
SSON53G_RS27360	IVTT.AG	conjugal transfer protein	0.1648	0.889	0.902	0.947	0.725	-0.012	-0.046	-0.054	-0.159	0.46	0.404	0.397	0.296	-0.128	-0.139	-0.233	-0.125	-0.237	-0.171	-0.216	-0.204
centroid_1339487	IVTT.AG	tat linked quality control protein TatD	0.46095	0.776	0.824	0.8	0.754	0.271	0.377	0.342	0.196	0.648	0.547	0.632	0.582	0.367	0.265	0.239	0.301	0.295	0.447	0.26	0.296
centroid_265422	IVTT.AG	fimbrial family protein	0.4657	0.412	0.417	0.376	0.404	-0.039	-0.015	-0.022	-0.018	1.625	1.714	1.719	1.77	0.178	0.085	0.231	0.132	0.009	0.026	0.235	0.075
centroid_2289911	IVTT.AG	aldehyde dehydrogenase family protein	0.48465	0.654	0.607	0.553	0.61	0.272	0.293	0.321	0.293	0.765	0.761	0.821	0.755	0.385	0.38	0.365	0.436	0.352	0.293	0.388	0.389
centroid_1075945	IVTT.AG	inner membrane lipoprotein YiaD	0.71225	0.335	0.297	0.267	0.217	-0.078	-0.07	0.017	-0.073	0.814	0.905	0.997	1.036	2.641	2.719	2.7	2.853	-0.401	-0.363	-0.209	-0.359
centroid_2341845	IVTT.AG	formate dehydrogenase, gamma subunit	0.5096	0.547	0.621	0.544	0.544	0.171	0.163	0.262	0.155	0.639	0.58	0.651	0.649	0.858	0.853	0.881	0.937	0.338	0.226	0.199	0.374
centroid_71699	IVTT.AG	gamma aminobutyrate antiporter	0.481	0.903	0.919	0.824	0.841	0.166	0.232	0.232	0.239	0.623	0.597	0.706	0.673	0.322	0.352	0.246	0.28	0.351	0.343	0.368	0.403
centroid_1438595	IVTT.AG	liporeleasing system, transmembrane , LolC/E family protein	0.56395	0.799	0.8	0.78	0.79	0.928	1.077	1.038	0.852	0.665	0.614	0.704	0.654	0.122	0.091	0.109	0.09	0.25	0.324	0.381	0.211
centroid_665626	IVTT.AG	glycosyl transferase 2 family protein	0.32135	0.606	0.687	0.673	0.566	0.269	0.192	0.069	-0.013	0.542	0.326	0.413	0.302	0.321	0.3	0.244	0.374	0.216	0.075	0.079	0.186
centroid_1024826	IVTT.AG	PTS system, Fru family, IIB component domain protein	0.43525	0.886	0.801	0.884	0.747	0.456	0.424	0.541	0.454	0.506	0.404	0.426	0.455	0.178	0.194	0.162	0.185	0.238	0.228	0.203	0.333
centroid_645855	IVTT.AG	conserved hypothetical protein	0.63665	0.405	0.2	0.117	0.205	0.102	0.138	0.18	0.257	2.833	3.053	2.861	3.165	-0.151	-0.243	-0.119	-0.171	-0.068	-0.12	0.199	-0.11
centroid_670919	IVTT.AG	inner membrane protein YhjX	0.3304	0.681	0.596	0.557	0.518	0.163	0.209	0.217	0.215	0.361	0.36	0.457	0.372	0.115	0.167	0.219	0.196	0.334	0.208	0.39	0.273
centroid_392820	IVTT.AG	putative L,D transpeptidase YcfS	0.5634	0.663	0.745	0.694	0.736	-0.05	-0.12	0.067	0.037	0.127	0.162	0.189	0.191	-0.609	-0.598	-0.584	-0.612	2.441	2.512	2.767	2.51
centroid_670209	IVTT.AG	histidine kinase family protein	0.42785	0.61	0.625	0.502	0.633	0.315	0.307	0.38	0.3	0.942	0.918	0.903	0.966	0.181	0.178	0.205	0.196	0.067	0.109	0.136	0.084
centroid_453750	IVTT.AG	FKBP type peptidyl prolyl cis trans isomerase FkpA	0.49315	0.877	0.66	0.9	0.857	0.137	0.231	0.328	0.35	1.676	1.659	1.619	1.72	-0.172	-0.178	-0.143	-0.238	-0.104	-0.129	-0.084	-0.103
centroid_1284610	IVTT.AG	conserved hypothetical protein	0.3194	0.384	0.217	0.232	0.354	0.031	0.127	0.144	0.056	0.953	1.032	0.962	1.042	0.117	0.085	0.168	0.062	0.112	0.081	0.136	0.093
centroid_842282	IVTT.AG	glutathione transport system permease protein GsiD	0.56695	0.396	0.328	0.279	0.33	0.857	0.999	1.009	1.098	1.141	1.176	1.091	1.129	0.218	0.218	0.244	0.194	0.188	0.13	0.169	0.145
centroid_242978	IVTT.AG	inner membrane protein YaaH	0.41875	0.791	0.773	0.771	0.733	0.217	0.244	0.188	0.111	0.722	0.637	0.699	0.559	0.252	0.192	0.153	0.263	0.334	0.194	0.235	0.307
centroid_1080571	IVTT.AG	sugar efflux transporter	0.4285	0.883	0.815	0.725	0.805	0.221	0.351	0.302	0.242	0.503	0.533	0.542	0.519	0.3	0.237	0.255	0.26	0.299	0.226	0.272	0.28
centroid_856880	IVTT.AG	periplasmic binding and sugar binding domain of LacI family protein	0.509	1.676	1.67	1.588	1.634	0.035	0.039	0.011	-0.042	0.53	0.644	0.545	0.621	0.11	-0.031	0.025	0.037	-0.22	1.086	0.278	-0.056
centroid_2301198	IVTT.AG	conserved hypothetical protein	0.42615	0.669	0.668	0.675	0.695	0.247	0.28	0.173	0.036	0.627	0.6	0.588	0.499	0.247	0.267	0.279	0.294	0.474	0.4	0.3	0.505
SF_p0147	IVTT.AG	MxiA, innermembrane protein, component of the Mxi-Spa secretion machinery	0.28795	0.245	0.253	0.364	0.272	0.152	0.109	0.007	-0.11	0.766	0.644	0.761	0.702	0.072	0.11	-0.027	0.03	0.399	0.305	0.365	0.34
SF_p0182_s1	IVTT.AG	IcsA (VirG), outermembrane protein exposed to the bacterial surface by a C-terminal autotransporter domain and involved in the movement of intracellular bacteria by binding to N-WASP	0.0873	0.257	0.302	0.286	0.285	-0.224	-0.196	-0.184	-0.295	0.437	0.371	0.398	0.407	-0.298	-0.449	-0.429	-0.4	0.327	0.343	0.414	0.394
centroid_1130090	IVTT.AG	glycerophosphoryl diester phosphodiesterase	0.49055	0.085	-0.002	0.033	0.128	1.215	1.222	1.296	1.252	0.932	1.059	0.938	1.086	0.084	0.03	0.151	0.138	-0.005	-0.039	0.121	0.087
centroid_1005874_s1	IVTT.AG	mechanosensitive ion channel family protein	0.38925	1.195	1.181	1.266	1.28	0.054	0.026	0.009	-0.133	0.481	0.368	0.441	0.311	0.227	0.181	0.162	0.228	0.188	0.17	0.028	0.122
centroid_2390221	IVTT.AG	inner membrane protein YidI	0.55735	0.445	0.391	0.41	0.552	0.574	0.698	0.677	0.666	0.937	0.987	0.898	0.967	0.471	0.449	0.49	0.415	0.27	0.297	0.252	0.301
SF_p0163	IVTT.AG	orf, hypothetical protein	0.444	0.427	0.37	0.504	0.465	0.856	0.936	0.854	0.686	0.639	0.674	0.616	0.606	0.23	0.183	0.172	0.232	0.047	0.15	0.127	0.106
centroid_1903382	IVTT.AG	sugar (and other) transporter family protein	0.3893	0.5	0.503	0.535	0.549	0.354	0.355	0.28	0.157	0.655	0.554	0.635	0.506	0.375	0.221	0.222	0.347	0.34	0.22	0.231	0.247
centroid_734080	IVTT.AG	twin arginine targeting protein translocase TatC	0.37765	0.774	0.681	0.726	0.783	0.203	0.191	0.182	0.042	0.559	0.469	0.496	0.422	0.352	0.243	0.175	0.29	0.259	0.212	0.167	0.327
centroid_386317	IVTT.AG	PTS system, mannose/fructose/sorbose , IIC component family protein	0.41535	0.789	0.769	0.711	0.874	0.187	0.232	0.226	0.165	0.426	0.388	0.46	0.391	0.357	0.366	0.296	0.378	0.329	0.293	0.315	0.355
centroid_209838	IVTT.AG	primosomal protein N'	0.46495	0.555	0.601	0.581	0.632	0.602	0.601	0.457	0.277	1.076	0.824	0.916	0.749	0.156	0.139	0.029	0.294	0.262	0.143	0.205	0.2
centroid_1371442	IVTT.AG	carboxylate/amino acid/amine transporter family protein	0.48385	0.381	0.525	0.549	0.499	0.328	0.364	0.252	0.102	1.169	1.107	1.126	0.953	0.304	0.306	0.287	0.328	0.314	0.283	0.262	0.238
centroid_726970	IVTT.AG	cytochrome o ubiquinol oxidase, subunit III	0.417	0.659	0.716	0.68	0.742	0.374	0.403	0.326	0.169	0.526	0.422	0.495	0.387	0.3	0.258	0.259	0.332	0.428	0.271	0.241	0.352
centroid_347215_s1	IVTT.AG	RND transporter, hydrophobe/amphiphile efflux 1 family protein	0.20335	0.247	0.273	0.32	0.2	0.2	0.206	0.172	0.063	0.299	0.155	0.283	0.112	0.131	0.103	0.035	0.192	0.242	0.265	0.26	0.309
centroid_223856	IVTT.AG	BON domain protein	0.33555	1.552	1.356	1.364	1.325	-0.023	0.039	-0.037	0.105	0.417	0.426	0.341	0.493	-0.296	-0.311	-0.224	-0.321	0.112	0.061	0.252	0.08
centroid_1485194	IVTT.AG	putative osmoprotectant uptake system permease protein YehY	0.446	0.392	0.39	0.45	0.483	0.205	0.165	0.2	0.087	1.271	1.193	1.222	1.113	0.335	0.14	0.23	0.238	0.251	0.198	0.173	0.184
centroid_1489858	IVTT.AG	nitrite extrusion protein 1	0.4215	0.841	0.763	0.755	0.792	0.171	0.265	0.232	0.061	0.732	0.639	0.698	0.621	0.311	0.203	0.193	0.305	0.276	0.192	0.12	0.26
centroid_833400	IVTT.AG	conserved hypothetical protein	0.3678	0.582	0.582	0.547	0.582	0.279	0.349	0.374	0.272	0.484	0.441	0.474	0.383	0.288	0.227	0.175	0.235	0.242	0.269	0.288	0.283
centroid_167648	IVTT.AG	metal binding protein ZinT	0.6546	-0.076	0.01	0.132	-0.028	0.077	0.093	0.196	0.214	0.437	0.309	0.359	0.293	1.811	1.961	1.953	1.793	0.864	0.8	1.01	0.884
centroid_1341240	IVTT.AG	proline/betaine transporter	0.21595	0.471	0.476	0.378	0.426	0.21	0.077	0.065	0.093	0.354	0.356	0.342	0.335	0.08	0.058	0.076	0.069	0.163	0.056	0.133	0.101
centroid_1497591	IVTT.AG	multidrug resistance protein MdtL	0.3404	0.503	0.459	0.487	0.502	0.266	0.311	0.323	0.122	0.554	0.539	0.575	0.507	0.326	0.239	0.204	0.268	0.165	0.153	0.11	0.195
centroid_1420612	IVTT.AG	peptide transport system permease protein SapB	0.46145	0.42	0.354	0.463	0.424	0.18	0.16	0.209	0.115	1.337	1.269	1.356	1.336	0.323	0.153	0.148	0.283	0.151	0.188	0.188	0.172
centroid_544650	IVTT.AG	putative formate/nitrite transporter domain protein	0.34745	0.454	0.482	0.462	0.49	0.167	0.091	0.139	0.017	1.009	0.931	0.962	0.927	0.047	0.006	-0.047	0.071	0.215	0.148	0.149	0.229
centroid_863900	IVTT.AG	H+ antiporter 2 family protein	0.4061	0.704	0.778	0.718	0.697	0.244	0.242	0.23	0.212	0.643	0.608	0.673	0.701	0.188	0.141	0.278	0.22	0.22	0.126	0.275	0.224
centroid_864934	IVTT.AG	tonB system transport protein ExbD	0.65855	2.403	2.634	2.761	2.322	-0.037	-0.059	-0.088	-0.138	0.125	0.018	0.064	-0.008	0.699	0.712	0.657	0.728	0.11	0.143	0.031	0.094
centroid_1311501	IVTT.AG	bacterial virulence factor hemolysin family protein	0.20015	0.115	0.121	0.186	0.221	-0.101	0.005	0.032	-0.085	0.75	0.731	0.79	0.797	0.052	0.071	0.019	0.034	0.075	0.069	0.086	0.035
centroid_1436119	IVTT.AG	D serine/D alanine/glycine transporter	0.42975	0.952	0.942	0.809	0.85	0.084	0.14	0.097	0.107	0.474	0.498	0.517	0.462	0.457	0.409	0.452	0.411	0.268	0.171	0.231	0.264
centroid_1016504	IVTT.AG	conserved hypothetical protein	0.37635	0.681	0.663	0.532	0.562	0.092	0.162	0.208	0.159	0.867	0.854	0.843	0.899	0.13	0.088	0.175	0.138	0.109	0.103	0.162	0.1
centroid_2123365	IVTT.AG	ADP ribosylglycohydrolase family protein	0.1416	0.173	0.174	0.192	0.199	0.012	0.037	0.005	-0.085	0.585	0.576	0.565	0.446	0.029	-0.044	-0.043	0.007	0.036	-0.043	-0.046	0.057
centroid_1612177	IVTT.AG	putative L,D transpeptidase YbiS	0.31635	0.346	0.487	0.403	0.462	0.299	0.23	0.24	0.153	1.47	1.291	1.21	1.255	-0.215	-0.212	-0.289	-0.179	-0.231	-0.017	-0.207	-0.169
centroid_1911290	IVTT.AG	conserved hypothetical protein	0.39575	0.574	0.511	0.497	0.527	0.122	0.187	0.168	0.151	0.988	1.09	1.022	1.088	0.225	0.128	0.125	0.162	0.131	0.04	0.09	0.089
centroid_1041379	IVTT.AG	inner membrane transport permease YadH	0.35555	0.502	0.5	0.533	0.582	0.205	0.218	0.211	0.041	0.757	0.764	0.777	0.696	0.257	0.172	0.077	0.196	0.18	0.144	0.069	0.23
centroid_2370246	IVTT.AG	branched chain amino acid transport system / permease component family protein	0.39725	0.729	0.77	0.716	0.754	0.188	0.223	0.209	0.108	0.667	0.655	0.706	0.654	0.285	0.176	0.248	0.228	0.171	0.137	0.1	0.221
centroid_406357	IVTT.AG	polysaccharide biosynthesis family protein	0.38095	0.652	0.501	0.544	0.595	0.116	0.286	0.173	0.157	0.545	0.49	0.503	0.532	0.318	0.329	0.377	0.286	0.353	0.247	0.299	0.316
centroid_846111	IVTT.AG	conserved hypothetical protein	0.3696	0.643	0.721	0.648	0.702	0.241	0.32	0.268	0.139	0.486	0.473	0.481	0.42	0.342	0.201	0.243	0.277	0.209	0.218	0.139	0.221
centroid_1388356	IVTT.AG	L,D transpeptidase catalytic domain protein	0.49465	0.256	0.271	0.25	0.315	1.446	1.378	1.54	1.502	0.519	0.488	0.558	0.465	0.063	-0.009	-0.031	0.079	0.149	0.29	0.23	0.134
centroid_226259	IVTT.AG	outer membrane assembly lipoprotein YfgL	0.48195	1.444	1.404	1.467	1.468	0.097	0.157	0.095	-0.026	0.128	0.066	0.145	0.008	0.284	0.218	0.232	0.253	0.551	0.657	0.499	0.492
centroid_1586777	IVTT.AG	carboxylate amine ligase YbdK	0.2846	1.341	1.573	1.4	1.448	-0.085	-0.075	-0.065	-0.056	0.068	0.146	0.186	0.14	-0.008	-0.077	-0.026	-0.054	-0.066	0.008	-0.015	-0.091
centroid_1428762	IVTT.AG	putative phospholipid binding lipoprotein MlaA	0.27925	1.043	1.024	0.994	1.049	-0.048	-0.071	-0.074	-0.026	0.202	0.255	0.187	0.292	0.005	-0.022	0.131	-0.046	0.145	0.197	0.338	0.01
centroid_712883	IVTT.AG	conserved hypothetical protein	0.45285	0.608	0.505	0.552	0.519	0.111	0.146	0.123	0.037	0.644	0.617	0.658	0.565	0.132	0.107	0.034	0.162	0.89	0.822	0.94	0.885
centroid_304853	IVTT.AG	phosphate starvation inducible protein PsiF	0.28605	0.211	0.211	0.135	0.205	0.131	0.122	0.201	0.172	0.996	1.16	0.994	1.169	-0.071	-0.092	-0.074	-0.033	0.08	0.085	0.139	-0.02
centroid_326146	IVTT.AG	sugar (and other) transporter family protein	0.38635	0.701	0.702	0.63	0.638	0.179	0.224	0.225	0.159	0.51	0.496	0.583	0.515	0.332	0.274	0.305	0.271	0.261	0.257	0.206	0.259
centroid_1064944	IVTT.AG	multidrug resistance protein D	0.342	0.576	0.503	0.504	0.521	0.07	0.208	0.094	0.127	0.794	0.861	0.807	0.904	0.164	-0.017	0.098	0.166	0.131	0.041	0.149	0.139
centroid_1120431	IVTT.AG	sensor like histidine kinase RcsD	0.39345	0.591	0.59	0.513	0.545	0.121	0.174	0.141	0.165	0.172	0.224	0.251	0.227	0.112	0.127	0.198	0.095	0.915	0.862	1.064	0.782
centroid_1157431	IVTT.AG	inhibitor of apoptosis promoting Bax1 family protein	0.36025	0.565	0.648	0.596	0.601	0.636	0.622	0.572	0.543	0.529	0.367	0.49	0.359	0.125	0.101	-0.029	0.187	0.152	0.02	0.005	0.116
SSON53G_RS27520	IVTT.AG	glycosyl transferase	0.27635	0.22	0.28	0.318	0.329	0.19	0.183	0.111	-0.029	0.754	0.769	0.754	0.686	0.114	0.083	0.006	0.108	0.154	0.186	0.114	0.197
centroid_788615	IVTT.AG	hypothetical protein	0.2332	0.529	0.564	0.56	0.562	0.236	0.256	0.23	0.132	0.576	0.598	0.592	0.582	-0.058	-0.202	-0.174	-0.174	-0.096	-0.011	-0.051	0.013
centroid_361638	IVTT.AG	S adenosylmethionine decarboxylase proenzyme	0.4314	0.323	0.341	0.285	0.326	0.062	0.054	0.111	0.039	0.172	0.121	0.238	0.176	0.584	0.607	0.494	0.526	1.007	0.986	1.167	1.009
centroid_1608701	IVTT.AG	inner membrane protein YjdF	0.35755	0.527	0.406	0.388	0.454	0.059	0.173	0.084	0.132	0.967	1.093	1.046	1.131	0.084	-0.025	0.087	0.131	0.113	0.062	0.139	0.1
centroid_1115124	IVTT.AG	amino acid permease family protein	0.3486	0.79	0.767	0.727	0.691	0.139	0.208	0.229	0.143	0.458	0.454	0.53	0.5	0.114	0.1	0.049	0.122	0.278	0.185	0.215	0.273
centroid_1189627	IVTT.AG	inner membrane protein YiaW	0.21935	0.294	-0.06	0.136	0.105	-0.094	0.067	0.032	0.135	0.668	0.778	0.647	0.947	0.298	0.212	0.261	0.225	-0.081	-0.065	-0.042	-0.076
centroid_1437641	IVTT.AG	low affinity putrescine importer PlaP	0.0617	0.279	0.37	0.377	0.346	-0.129	-0.092	-0.134	-0.106	0.097	0.102	0.162	0.152	-0.017	-0.009	-0.002	-0.034	-0.103	0.021	-0.017	-0.029
centroid_211267	IVTT.AG	mltA interacting protein	0.3346	0.701	0.546	0.568	0.682	0.211	0.338	0.23	0.318	0.44	0.434	0.433	0.458	0.139	0.045	0.141	0.172	0.28	0.085	0.266	0.205
centroid_2243365	IVTT.AG	proton antiporter 2 family protein	0.35565	0.58	0.503	0.584	0.499	-0.115	-0.015	-0.042	-0.072	0.226	0.166	0.219	0.187	-0.017	0.026	0.033	0.013	1.032	1.148	1.117	1.041
centroid_1246082	IVTT.AG	ferrienterobactin binding periplasmic protein	0.50845	0.098	-0.004	-0.069	0.046	-0.03	0.014	0.119	0.057	0.818	0.872	0.748	0.847	-0.079	-0.059	0.015	-0.022	1.62	1.701	1.805	1.672
centroid_1193337	IVTT.AG	putative transport protein YifK	0.3421	0.767	0.642	0.611	0.638	0.08	0.221	0.168	0.09	0.422	0.426	0.38	0.298	0.275	0.203	0.33	0.179	0.274	0.233	0.277	0.328
centroid_417680	IVTT.AG	SIS domain protein	0.27345	0.574	0.649	0.624	0.687	0.345	0.346	0.245	0.239	0.429	0.332	0.386	0.3	0.066	0.024	0.025	0.033	0.061	0.017	-0.01	0.097
centroid_1453802	IVTT.AG	biotin lipoyl like family protein	0.26295	0.71	0.729	0.658	0.582	0.163	0.221	0.193	0.211	0.294	0.324	0.261	0.278	0.117	0.066	0.095	0.061	0.071	0.057	0.076	0.092
centroid_1035914	IVTT.AG	tat proofreading chaperone DmsD	0.5067	0.199	0.03	0.003	0.071	-0.169	-0.138	-0.04	-0.098	-0.046	-0.049	-0.085	0.028	-0.091	-0.087	-0.049	-0.09	2.683	2.875	2.576	2.611
centroid_697847	IVTT.AG	multidrug resistance like ATP binding protein MdlB	0.31415	0.636	0.54	0.589	0.627	0.16	0.225	0.229	0.231	0.428	0.431	0.407	0.454	0.14	0.042	0.064	0.107	0.173	0.213	0.277	0.31
centroid_579123	IVTT.AG	putative acyltransferase YihG	0.3402	0.326	0.218	0.2	0.238	0.082	0.087	0.09	0.155	1.188	1.312	1.189	1.377	-0.016	0.004	0.111	-0.002	0.055	-0.012	0.185	0.017
centroid_1702728	IVTT.AG	zinc transporter ZupT	0.30715	0.48	0.482	0.402	0.491	0.128	0.192	0.178	0.044	0.534	0.481	0.493	0.45	0.285	0.216	0.234	0.209	0.228	0.182	0.157	0.277
centroid_657063	IVTT.AG	efflux pump membrane family protein	0.30445	-0.042	0.013	-0.066	-0.095	0.96	1.052	1.023	1.084	0.527	0.465	0.641	0.541	0.433	0.589	0.533	0.537	-0.636	-0.542	-0.383	-0.545
centroid_1306264	IVTT.AG	inner membrane protein YfeZ	0.3313	0.422	0.54	0.536	0.453	0.214	0.25	0.173	0.068	0.704	0.717	0.654	0.586	0.134	0.158	0.153	0.187	0.257	0.129	0.103	0.188
centroid_440856	IVTT.AG	inner membrane protein YgaZ	0.34655	0.774	0.841	0.813	0.758	0.286	0.337	0.178	0.027	0.542	0.398	0.454	0.34	0.042	0.058	0.037	0.073	0.336	0.203	0.177	0.257
centroid_1058357	IVTT.AG	ATP dependent chaperone protein ClpB	0.323	1.36	1.285	1.185	1.199	0.074	0.097	0.134	0.184	0.118	0.166	0.18	0.174	0.065	0.104	0.223	0.082	-0.054	-0.041	0.08	-0.155
centroid_788270	IVTT.AG	branched chain amino acid transport system / permease component family protein	0.30725	0.621	0.642	0.583	0.589	0.086	0.163	0.136	0.025	0.441	0.473	0.505	0.389	0.298	0.235	0.194	0.204	0.145	0.176	0.077	0.163
centroid_922334	IVTT.AG	inner membrane transporter RhtA	0.4601	1.597	1.655	1.561	1.516	-0.013	-0.001	0.031	-0.085	0.871	0.865	0.845	0.816	-0.031	-0.113	-0.088	-0.07	-0.122	0.075	-0.054	-0.053
centroid_1898753	IVTT.AG	signal peptidase I	0.31875	0.527	0.557	0.525	0.512	0.151	0.183	0.214	0.087	0.581	0.534	0.618	0.531	0.195	0.184	0.152	0.197	0.123	0.255	0.1	0.149
centroid_844653	IVTT.AG	inner membrane transport protein YeaN	0.3225	0.669	0.579	0.558	0.565	0.147	0.16	0.161	0.2	0.467	0.488	0.512	0.499	0.168	0.102	0.16	0.188	0.203	0.195	0.28	0.149
centroid_2288739	IVTT.AG	histidine binding periplasmic protein	0.335	0.386	0.344	0.367	0.412	0.12	0.273	0.222	0.186	0.53	0.605	0.484	0.584	0.293	0.262	0.335	0.295	0.217	0.258	0.269	0.258
centroid_867321	IVTT.AG	inner membrane transport protein YdhP	0.35295	0.537	0.495	0.531	0.568	0.194	0.237	0.212	0.027	0.73	0.739	0.721	0.686	0.223	0.192	0.193	0.198	0.154	0.129	0.093	0.2
centroid_453418	IVTT.AG	phosphoethanolamine transferase EptC	0.3148	0.624	0.571	0.481	0.589	0.034	0.147	0.166	0.048	0.616	0.664	0.567	0.564	0.203	0.153	0.208	0.181	0.136	0.089	0.103	0.152
centroid_142187	IVTT.AG	chaperone protein DnaJ	0.3134	1.577	1.564	1.857	1.755	-0.183	-0.195	-0.141	-0.175	0.24	0.258	0.282	0.328	-0.086	-0.147	-0.021	-0.064	-0.162	-0.118	-0.091	-0.21
centroid_2239837	IVTT.AG	conserved hypothetical protein	0.3207	0.643	0.623	0.54	0.588	0.106	0.171	0.178	0.14	0.708	0.761	0.779	0.808	0.054	0.028	0.079	0.083	-0.033	0.06	0.091	0.007
SF_p0230	IVTT.AG	plasmid mobilization protein	0.1945	0.361	0.379	0.471	0.427	0.402	0.36	0.24	0.071	0.486	0.421	0.345	0.301	-0.101	-0.038	-0.108	-0.022	-0.063	-0.022	-0.007	-0.013
centroid_1677501	IVTT.AG	formate transporter FocA	0.1681	0.456	0.469	0.52	0.414	0.164	0.153	0.06	0.077	0.319	0.261	0.294	0.174	-0.026	-0.08	-0.089	0.001	0.084	0.058	0.048	0.005
centroid_1680679	IVTT.AG	potassium uptake , TrkH family protein	0.34395	0.48	0.524	0.448	0.589	0.306	0.315	0.15	0.076	0.713	0.516	0.701	0.57	0.216	0.149	0.123	0.238	0.265	0.154	0.138	0.208
centroid_2377580	IVTT.AG	calcium/proton antiporter	0.35345	0.643	0.63	0.693	0.595	0.186	0.12	0.085	-0.035	0.596	0.516	0.554	0.435	0.349	0.257	0.272	0.319	0.278	0.223	0.135	0.218
centroid_883192	IVTT.AG	nicotinamide riboside transporter PnuC	0.3193	0.444	0.444	0.463	0.465	0.238	0.175	0.191	0.049	0.726	0.724	0.747	0.628	0.182	0.069	0.057	0.185	0.161	0.094	0.143	0.201
centroid_347215_s2	IVTT.AG	RND transporter, hydrophobe/amphiphile efflux 1 family protein	0.21555	0.17	0.23	0.297	0.315	0.166	0.167	0.116	-0.023	0.468	0.392	0.479	0.267	0.146	-0.005	0.183	0.248	0.216	0.177	0.147	0.155
centroid_1118697	IVTT.AG	hexose phosphate transport protein	0.3045	0.304	0.299	0.273	0.344	-0.009	0.032	0.079	-0.037	0.412	0.397	0.38	0.345	0.877	0.781	0.776	0.828	0.021	-0.036	-0.052	0.076
centroid_63099	IVTT.AG	conserved hypothetical protein	0.37575	0.51	0.501	0.538	0.519	0.579	0.648	0.51	0.267	0.728	0.57	0.672	0.561	0.117	0.094	0.07	0.14	0.136	0.118	0.058	0.179
centroid_2336429	IVTT.AG	chaperonin GroL	0.35525	-0.065	-0.021	-0.049	0.034	0.116	0.064	0.087	0.007	2.39	2.386	2.368	2.338	-0.332	-0.359	-0.357	-0.247	-0.376	-0.245	-0.332	-0.302
centroid_338665	IVTT.AG	H+ symporter) family protein	0.31975	0.6	0.655	0.612	0.655	0.169	0.261	0.215	0.031	0.422	0.419	0.432	0.393	0.341	0.223	0.195	0.272	0.175	0.081	0.051	0.193
centroid_1232708	IVTT.AG	membrane transport family protein	0.29525	0.353	0.29	0.449	0.363	0.177	0.191	0.161	0.104	0.47	0.335	0.43	0.399	0.407	0.311	0.313	0.434	0.182	0.225	0.146	0.165
centroid_1476282	IVTT.AG	conserved hypothetical protein	0.4168	0.238	-0.054	-0.029	0.067	1.25	1.381	1.217	1.326	0.627	0.766	0.654	0.825	-0.067	-0.128	-0.021	-0.121	0.064	0.042	0.227	0.072
centroid_2142521	IVTT.AG	GDP dissociation inhibitor family protein	0.1545	-0.082	-0.067	-0.048	-0.091	0.469	0.46	0.467	0.412	0.742	0.666	0.645	0.561	-0.333	-0.319	-0.35	-0.249	-0.011	0.153	0.078	-0.013
centroid_1781915	IVTT.AG	bacterial extracellular solute binding, 3 family protein	0.2341	0.163	0.21	0.27	0.212	0.149	0.11	0.149	0.119	0.434	0.33	0.406	0.261	0.6	0.593	0.509	0.789	-0.115	-0.129	-0.199	-0.179
SSON53G_RS27510	IVTT.AG	ligase	0.0356	0.002	-0.008	0.103	0.047	-0.124	-0.137	-0.219	-0.292	-0.061	-0.054	-0.069	-0.153	0.018	-0.021	-0.055	-0.017	0.426	0.421	0.425	0.48
centroid_904613	IVTT.AG	conserved hypothetical protein	0.2697	0.212	0.22	0.309	0.236	0.105	-0.007	-0.056	-0.164	1.05	0.896	0.921	0.863	0.131	0.062	-0.006	0.037	0.189	0.143	0.108	0.145
centroid_779496	IVTT.AG	yecA family protein	0.3293	0.096	0.068	0.052	0.016	0.235	0.398	0.354	0.33	1.096	0.951	1.049	1.052	-0.513	-0.561	-0.549	-0.515	0.732	0.657	0.905	0.733
centroid_518672	IVTT.AG	integral membrane , TerC family protein	0.21035	0.49	0.49	0.458	0.51	-0.041	0.027	0.082	-0.067	0.42	0.501	0.42	0.451	0.122	0.043	0.073	0.121	0.03	0.017	0.005	0.055
centroid_1388313	IVTT.AG	MFS transporter, sugar porter family protein	0.2198	0.459	0.422	0.438	0.4	-0.007	0.095	-0.019	0.017	0.461	0.487	0.46	0.506	0.186	0.053	0.115	0.114	0.07	0.006	0.013	0.12
centroid_176432	IVTT.AG	inner membrane protein YdcZ	0.2991	0.406	0.368	0.373	0.425	0.133	0.231	0.209	0.126	0.528	0.559	0.514	0.496	0.302	0.203	0.219	0.171	0.223	0.125	0.145	0.226
SF_p0145	IVTT.AG	MxiD, outermembrane protein of the secretin family, component of the Mxi-Spa secretion machinery	0.33755	0.037	0.072	0.175	0.131	0.785	0.873	0.895	0.741	0.796	0.737	0.767	0.738	-0.408	-0.521	-0.421	-0.331	-0.032	0.744	0.577	0.396
centroid_449816	IVTT.AG	inner membrane transporter YgjI	0.29485	0.697	0.627	0.593	0.565	0.102	0.188	0.144	0.167	0.414	0.37	0.455	0.432	0.099	0.079	0.159	0.105	0.189	0.114	0.25	0.148
centroid_1190808	IVTT.AG	mce related family protein	0.4809	0.304	0.219	0.094	0.205	0.962	1.031	0.96	0.887	0.463	0.604	0.583	0.693	-0.139	-0.234	-0.175	-0.147	0.96	0.633	0.87	0.845
centroid_2210665	IVTT.AG	inner membrane transport protein YdiM	0.2808	0.565	0.573	0.537	0.585	0.063	0.197	0.188	0.06	0.45	0.404	0.501	0.436	0.269	0.125	0.164	0.198	0.097	0.065	0.05	0.089
centroid_225882	IVTT.AG	PTS system, mannose/fructose/sorbose , IIC component family protein	0.2643	0.48	0.507	0.529	0.495	0.103	0.123	0.164	0.103	0.393	0.377	0.431	0.355	0.157	0.184	0.138	0.201	0.148	0.183	0.126	0.089
centroid_125554	IVTT.AG	isochorismatase family protein	0.2049	0.316	0.391	0.513	0.387	0.444	0.506	0.367	0.238	0.221	0.129	0.14	0.069	0.084	0.006	0.032	0.095	0.052	0.104	-0.018	0.022
centroid_788614	IVTT.AG	branched chain amino acid transport system / permease component family protein	0.0642	0.179	0.144	0.132	0.149	-0.136	-0.026	-0.103	-0.132	0.2	0.144	0.167	0.179	0.06	0.095	0.148	-0.008	0.06	-0.025	0.034	0.023
SSON53G_RS26770	IVTT.AG	hypothetical protein	0.00895	0.309	0.306	0.2	0.262	-0.184	-0.082	-0.096	-0.099	0.018	0.122	0.095	0.138	-0.096	-0.18	-0.085	-0.07	-0.108	-0.104	-0.044	-0.123
centroid_1420001	IVTT.AG	MASE1 family protein	0.29555	0.358	0.349	0.396	0.364	0.165	0.127	0.016	-0.068	1.044	0.884	0.932	0.872	0.092	0.029	-0.043	0.085	0.171	0.048	0.012	0.078
centroid_2310165	IVTT.AG	ATP synthase I chain family protein	0.3027	0.305	0.328	0.32	0.371	0.17	0.098	0.071	-0.011	0.965	0.911	0.892	0.902	0.112	0.095	0.08	0.189	0.033	0.143	0.006	0.074
centroid_1899924	IVTT.AG	major Facilitator Superfamily protein	0.2776	0.648	0.612	0.63	0.581	0.05	0.15	0.115	0.076	0.343	0.348	0.365	0.352	0.164	0.066	0.164	0.161	0.252	0.08	0.208	0.187
centroid_2394825_s1	IVTT.AG	asmA like C terminal region family protein	0.3234	1.147	1.171	1.221	1.198	0.101	0.088	0.023	-0.089	0.273	0.149	0.214	0.041	0.179	0.048	0.11	0.174	0.17	0.136	0.066	0.048
centroid_1683634	IVTT.AG	oligopeptide transport system permease protein OppC	0.25365	0.754	0.701	0.727	0.697	-0.063	-0.027	0.005	-0.078	0.338	0.368	0.335	0.276	0.244	0.118	0.106	0.17	0.127	0.072	0.053	0.15
centroid_809155	IVTT.AG	cobalamin 5' phosphate synthase	0.31085	0.245	0.373	0.381	0.33	0.199	0.203	0.184	0.096	1.079	1.038	1.02	0.941	0.091	-0.006	-0.007	0.08	-0.016	0.002	-0.053	0.037
centroid_1696535	IVTT.AG	diguanylate cyclase domain protein	0.2866	0.396	0.409	0.361	0.388	0.184	0.222	0.303	0.249	0.481	0.448	0.49	0.503	0.144	0.102	0.125	0.147	0.155	0.17	0.287	0.168
SF_p0154	IVTT.AG	Spa9, component of the Mxi-Spa secretion machinery	0.3309	0.361	0.437	0.46	0.505	0.116	0.124	0.067	-0.097	0.673	0.704	0.681	0.609	0.32	0.302	0.307	0.345	0.261	0.154	0.077	0.212
SF_p0148	IVTT.AG	Spa15, putative component of the Mxi-Spa secretion machinery	0.13985	0.049	0.109	0.183	0.117	-0.018	-0.075	-0.173	-0.2	-0.009	-0.104	0.014	-0.178	0.14	0.256	0.294	0.171	0.577	0.547	0.499	0.598
centroid_1536035_s2	IVTT.AG	multidrug resistance protein MdtC	0.23705	0.325	0.398	0.322	0.364	0.021	0.049	0.062	-0.108	0.492	0.454	0.499	0.466	0.138	0.013	0.039	0.069	0.187	0.264	0.319	0.368
SSON53G_RS26935	IVTT.AG	surface presentation of antigens protein SpaK	0.1303	0.044	0.045	0.037	0.083	-0.183	-0.193	-0.19	-0.185	0.381	0.41	0.475	0.459	-0.117	-0.006	0.01	-0.035	0.371	0.377	0.453	0.37
centroid_1427917	IVTT.AG	hypothetical lipo family protein	0.4323	0.074	0.093	0.102	0.189	1.334	1.417	1.528	1.513	0.25	0.28	0.271	0.266	0.131	0.017	0.038	0.068	0.254	0.25	0.324	0.247
centroid_1972699	IVTT.AG	conserved hypothetical protein	0.248	0.182	0.264	0.25	0.165	0.118	0.102	0.006	-0.093	0.68	0.595	0.628	0.441	0.316	0.264	0.278	0.314	0.172	0.149	0.003	0.126
centroid_1282736	IVTT.AG	inner membrane protein YaiY	0.29385	0.261	0.31	0.247	0.338	0.007	0.099	0.092	0.007	0.939	0.965	0.962	0.911	0.22	0.09	0.127	0.112	0.021	0.051	0.023	0.095
centroid_840121	IVTT.AG	K+ transporting ATPase, C subunit	0.21295	-0.104	-0.022	-0.049	-0.042	0.454	0.495	0.606	0.494	0.414	0.429	0.404	0.386	0.045	0.085	0.04	0.02	0.045	0.18	0.193	0.186
centroid_2100063	IVTT.AG	conserved hypothetical protein	0.26555	0.373	0.358	0.382	0.417	0.186	0.223	0.216	0.045	0.498	0.39	0.501	0.308	0.207	0.142	0.141	0.227	0.219	0.108	0.159	0.211
centroid_1870696	IVTT.AG	mechanosensitive ion channel family protein	0.28445	0.342	0.341	0.388	0.447	0.143	0.164	0.04	-0.037	0.703	0.617	0.628	0.495	0.293	0.142	0.15	0.252	0.198	0.141	0.118	0.124
centroid_311212	IVTT.AG	PAP2 superfamily protein	0.40015	0.17	0.213	0.173	0.191	-0.056	-0.065	-0.033	-0.044	0.787	0.84	0.864	0.815	0.948	1.181	1.078	0.964	-0.037	-0.005	0.028	-0.009
centroid_208405	IVTT.AG	PTS system mannitol specific EIICBA component	0.1407	0.352	0.218	0.323	0.31	-0.01	0.069	0.093	0	0.289	0.275	0.26	0.336	0.052	0.041	0.008	0.04	0.017	0.052	0.04	0.049
centroid_118810	IVTT.AG	nickel ABC transporter, nickel/metallophore periplasmic binding protein	0.24825	0.094	0.093	0.111	0.157	-0.072	-0.073	-0.032	-0.185	0.524	0.519	0.502	0.391	0.812	0.866	0.845	0.828	-0.097	-0.122	-0.114	-0.082
centroid_1072110	IVTT.AG	MFS/sugar transport family protein	0.27405	0.54	0.409	0.37	0.413	0.07	0.056	0.081	0.251	0.666	0.759	0.633	0.848	-0.033	0.049	0.103	-0.019	0.081	-0.006	0.186	0.024
centroid_811153	IVTT.AG	flagellar biosynthetic protein FliP	0.3229	0.44	0.397	0.411	0.486	0.037	0.112	0.139	-0.01	0.838	0.848	0.849	0.846	0.266	0.13	0.144	0.192	0.1	0.092	0.024	0.117
centroid_1225543	IVTT.AG	thymidine phosphorylase	0.19145	0.003	0.054	0.055	0.057	0.034	0.046	-0.014	-0.13	1.22	1.023	1.143	1.232	-0.11	-0.082	-0.084	-0.11	-0.108	-0.124	-0.159	-0.117
centroid_101981	IVTT.AG	inner membrane protein YbhL	0.3055	0.672	0.666	0.563	0.615	-0.022	-0.015	0.016	0.087	0.574	0.751	0.694	0.714	0.117	0.044	0.058	0.107	0.138	0.07	0.104	0.157
centroid_1612193	IVTT.AG	transporter associated domain protein	0.3611	0.524	0.472	0.471	0.564	0.01	0.003	0.056	-0.122	0.427	0.463	0.42	0.358	0.489	0.573	0.499	0.413	0.451	0.335	0.315	0.501
SSON53G_RS27385	IVTT.AG	hypothetical protein	0.3112	0.266	0.337	0.33	0.369	0.045	0.018	-0.037	-0.226	1.2	1.285	1.209	1.204	0.142	0.057	-0.004	0.102	0	-0.028	-0.142	0.097
centroid_71315	IVTT.AG	multidrug resistance protein B	0.21555	0.488	0.5	0.52	0.489	-0.004	0.072	0.062	0.012	0.184	0.203	0.28	0.259	0.056	0.153	0.121	0.036	0.203	0.201	0.24	0.236
SSON53G_RS27260	IVTT.AG	hypothetical protein	0.2793	0.135	0.112	0.234	0.236	-0.024	0.06	0.039	-0.082	1.104	1.052	1.12	1.027	0.1	0.087	0.092	0.113	0.019	0.074	0.03	0.058
centroid_252086	IVTT.AG	na+/H+ antiporter NhaA	0.23275	0.388	0.43	0.508	0.482	0.059	0.125	0.079	-0.09	0.438	0.31	0.421	0.331	0.215	0.186	0.123	0.162	0.201	0.115	0.009	0.163
centroid_348000	IVTT.AG	phage shock protein C	0.2347	0.062	0.149	0.217	0.128	0.23	0.227	0.2	0.048	0.497	0.416	0.471	0.343	0.117	0.065	0.002	0.062	0.311	0.366	0.372	0.411
centroid_47388	IVTT.AG	ampG like permease family protein	0.27585	0.478	0.569	0.56	0.571	0.237	0.209	0.146	-0.025	0.385	0.346	0.368	0.296	0.166	0.177	0.156	0.188	0.24	0.154	0.086	0.21
centroid_658909	IVTT.AG	potassium uptake protein	0.27415	0.545	0.551	0.656	0.532	0.135	0.158	0.104	-0.016	0.487	0.372	0.471	0.344	0.195	0.189	0.085	0.199	0.189	0.138	0.029	0.12
centroid_1224021	IVTT.AG	binding protein dependent transport system inner membrane component family protein	0.0806	-0.16	-0.111	-0.115	-0.108	-0.012	-0.034	0.016	-0.024	0.721	0.694	0.729	0.672	-0.002	0.044	-0.028	0.011	-0.183	-0.171	-0.193	-0.134
centroid_446052	IVTT.AG	acetyltransferase family protein	0.15955	0.143	0.238	0.181	0.195	0.57	0.524	0.602	0.492	0.094	0.042	0.106	0.063	0.034	-0.024	-0.031	0.043	-0.045	0.067	-0.059	-0.044
centroid_2211304	IVTT.AG	putative osmoprotectant uptake system permease protein YehY	0.29745	0.218	0.28	0.345	0.212	0.113	0.101	0.009	-0.093	0.972	0.967	0.913	0.782	0.24	0.148	0.114	0.231	0.125	0.175	0.003	0.094
centroid_1091450	IVTT.AG	integral membrane , YccS/YhfK family protein	0.25165	0.418	0.338	0.317	0.444	0.18	0.211	0.269	0.241	0.34	0.352	0.418	0.354	0.147	0.104	0.103	0.19	0.116	0.141	0.229	0.121
centroid_18483	IVTT.AG	amino acid permease family protein	0.2516	0.54	0.346	0.401	0.389	0.121	0.235	0.095	0.214	0.432	0.391	0.366	0.475	0.09	0.1	0.233	0.063	0.168	0.069	0.148	0.156
centroid_718481	IVTT.AG	NADH ubiquinone/plastoquinone oxidoreductase chain 4L family protein	0.1852	0.356	0.388	0.391	0.446	0.119	0.145	0.072	-0.034	0.284	0.243	0.269	0.174	0.184	0.109	0.084	0.121	0.135	0.076	-0.009	0.151
centroid_155523	IVTT.AG	SPFH domain / Band 7 family protein	0.3865	0.089	-0.016	0.02	0.028	1.136	1.306	1.229	1.224	0.709	0.76	0.665	0.781	-0.009	-0.018	0.019	-0.058	-0.027	-0.099	0.014	-0.023
centroid_1805167	IVTT.AG	glycosyl hydrolases 25 family protein	0.26415	0.381	0.38	0.391	0.453	0.365	0.393	0.381	0.23	0.366	0.318	0.353	0.28	0.132	0.147	0.082	0.126	0.202	0.153	-0.007	0.157
SSON53G_RS26920	IVTT.AG	outer membrane protein MxiD	0.148	-0.028	0.013	-0.039	-0.009	0.066	0.067	0.18	0.149	0.439	0.455	0.474	0.396	-0.247	-0.345	-0.359	-0.283	0.175	0.704	0.732	0.42
centroid_884185	IVTT.AG	cysteine/O acetylserine efflux protein	0.25455	0.378	0.293	0.253	0.282	-0.009	0.127	0.012	0.079	0.833	1.033	0.899	1.1	-0.047	-0.027	-0.061	-0.018	0.004	-0.066	0.092	-0.066
centroid_1783253	IVTT.AG	matE family protein	0.15025	0.281	0.234	0.28	0.322	0.127	0.139	0.145	0.023	0.28	0.232	0.272	0.188	0.096	-0.016	0.03	0.066	0.122	0.025	0.065	0.094
centroid_2281674	IVTT.AG	conserved hypothetical protein	0.25405	0.266	0.254	0.231	0.304	-0.035	-0.055	0.054	-0.054	0.786	0.803	0.841	0.785	0.214	0.121	0.158	0.146	0.034	0.096	0.073	0.059
centroid_2358694	IVTT.AG	phosphoethanolamine transferase EptB	0.2609	0.487	0.525	0.505	0.455	0.303	0.243	0.156	-0.063	0.516	0.353	0.466	0.268	0.222	0.144	0.069	0.3	0.151	0.076	-0.02	0.062
centroid_490427	IVTT.AG	arginine exporter protein ArgO	0.20905	0.499	0.47	0.396	0.413	0.013	0.121	0.152	0.083	0.363	0.405	0.38	0.391	0.081	-0.009	0.082	0.066	0.045	0.045	0.131	0.054
centroid_1005874_s2	IVTT.AG	mechanosensitive ion channel family protein	0.20565	0.327	0.317	0.415	0.387	0.092	0.091	0.061	-0.036	0.481	0.363	0.437	0.264	0.161	0.121	0.082	0.178	0.141	0.08	0.066	0.085
centroid_226057	IVTT.AG	thiol reductant ABC exporter, CydC subunit	0.15395	0.271	0.252	0.291	0.302	0.163	0.107	0.008	-0.071	0.449	0.29	0.358	0.275	0.131	0.09	0.08	0.145	0.062	-0.034	-0.107	0.017
centroid_226006	IVTT.AG	lysR substrate binding domain protein	0.0808	0.249	0.28	0.346	0.278	-0.016	-0.02	-0.03	-0.077	0.176	0.129	0.265	0.184	0.051	0.027	-0.064	0.024	-0.069	-0.029	-0.02	-0.068
centroid_1395142	IVTT.AG	methyl accepting chemotaxis (MCP) signalling domain protein	0.5811	-0.057	-0.048	0.05	-0.015	2.356	2.089	2.714	2.475	-0.015	-0.157	-0.067	-0.255	0.964	0.829	0.846	0.863	-0.232	-0.211	-0.231	-0.276
centroid_426091	IVTT.AG	substrate binding domain of ABC type glycine betaine transport system family protein	0.1546	0.191	0.259	0.16	0.278	-0.161	-0.134	-0.129	-0.208	0.46	0.444	0.473	0.379	0.057	0.026	0.02	0.017	0.21	0.298	0.23	0.222
centroid_1386701	IVTT.AG	inner membrane protein YejM	0.4423	0.08	0.097	0.126	0.224	-0.039	-0.063	-0.022	-0.137	0.316	0.322	0.263	0.227	1.95	2.077	1.944	1.528	-0.036	0.035	-0.061	0.015
centroid_522327	IVTT.AG	inner membrane ABC transporter permease protein YejB	0.25545	0.298	0.204	0.271	0.29	0.077	0.148	0.117	0.085	0.84	0.816	0.804	0.888	0.165	0.071	0.042	0.061	-0.056	0.008	-0.037	0.017
centroid_1506962	IVTT.AG	glutamate/aspartate periplasmic binding protein	0.39805	-0.129	-0.155	-0.208	-0.132	-0.018	0.101	0.103	0.034	1.77	1.842	1.897	1.929	0.497	0.395	0.498	0.485	-0.245	-0.268	-0.219	-0.216
centroid_724397	IVTT.AG	molybdate ABC transporter, periplasmic molybdate binding protein	0.2126	0.213	0.02	0.025	0.118	-0.113	-0.033	-0.032	-0.024	0.425	0.531	0.44	0.491	0.415	0.432	0.458	0.407	0.127	0.049	0.14	0.163
centroid_1480322	IVTT.AG	outer membrane protein W	0.29635	0.801	0.698	0.563	0.631	0.061	0.071	0.039	0.061	0.24	0.325	0.29	0.401	0.068	0.073	0.196	0.113	0.277	0.265	0.561	0.193
centroid_1535078	IVTT.AG	ybgS like family protein	0.21315	-0.047	-0.174	-0.334	-0.177	-0.153	-0.114	-0.037	0.09	-0.327	-0.037	-0.125	-0.013	-0.13	-0.153	-0.096	-0.114	1.53	1.635	1.642	1.397
centroid_1699627	IVTT.AG	lipopolysaccharide biosynthesis protein WzzE	0.2228	0.676	0.704	0.64	0.665	-0.115	-0.066	-0.166	-0.273	0.748	0.703	0.757	0.636	0.07	-0.068	-0.063	-0.016	-0.126	-0.09	-0.153	-0.007
centroid_95410	IVTT.AG	PTS system glucose specific EIICB component	0.2139	0.187	0.287	0.349	0.289	0.31	0.281	0.185	0.127	0.608	0.434	0.544	0.4	0.063	-0.002	-0.023	0.067	0.127	0.029	-0.018	0.034
centroid_1280415	IVTT.AG	lysine specific permease	0.23785	0.617	0.613	0.576	0.584	-0.01	0.105	0.104	0.003	0.249	0.205	0.261	0.2	0.274	0.161	0.235	0.205	0.141	0.079	0.029	0.126
centroid_460411	IVTT.AG	marC integral membrane family protein	0.3617	1.193	1.216	1.344	1.448	-0.126	-0.133	-0.116	-0.2	0.322	0.318	0.259	0.246	-0.14	-0.26	-0.225	-0.182	0.475	0.534	0.62	0.641
centroid_1236668	IVTT.AG	L tartrate/succinate antiporter	0.25735	0.465	0.514	0.535	0.516	0.187	0.195	0.139	-0.024	0.399	0.296	0.315	0.232	0.246	0.197	0.12	0.249	0.178	0.184	0.045	0.159
centroid_701610	IVTT.AG	putative phosphoethanolamine transferase YbiP	0.3426	0.818	0.783	0.805	0.757	0.188	0.248	0.159	-0.067	0.451	0.366	0.442	0.359	-0.121	-0.142	-0.21	-0.142	0.514	0.488	0.588	0.568
centroid_517978	IVTT.AG	RNA methyltransferase, TrmH , group 1 family protein	0.17615	0.234	0.335	0.337	0.317	0.281	0.209	0.156	0.082	0.469	0.273	0.369	0.281	0.081	-0.054	-0.076	0.121	0.073	0.041	-0.042	0.036
centroid_143531	IVTT.AG	conserved hypothetical protein	0.24955	0.719	0.699	0.756	0.619	0.174	0.145	0.088	0.003	0.324	0.231	0.316	0.187	0.159	0.007	-0.001	0.158	0.162	0.119	0.062	0.064
centroid_283303	IVTT.AG	MFS transporter, phenyl propionate permease family protein	0.24525	0.334	0.296	0.39	0.313	0.235	0.25	0.341	0.252	0.533	0.479	0.534	0.503	0.124	0.028	0.011	0.098	0.055	0.062	0.065	0.002
centroid_1934182	IVTT.AG	yhhN like family protein	0.1921	0.468	0.326	0.353	0.433	0.096	0.195	0.105	0.133	0.222	0.254	0.239	0.319	0.112	-0.063	0.044	0.099	0.158	0.028	0.184	0.137
centroid_2454477	IVTT.AG	drug resistance transporter, Bcr/CflA subfamily protein	0.27415	0.352	0.361	0.364	0.279	-0.028	-0.004	0.019	-0.041	1.105	1.094	1.175	1.149	-0.008	-0.02	-0.084	-0.006	-0.054	0.02	-0.09	-0.1
centroid_2375252_s2	IVTT.AG	cation efflux system protein CusA	0.18065	0.228	0.246	0.252	0.27	-0.176	-0.078	-0.064	-0.165	0.983	1.015	1.033	1.031	-0.138	-0.107	-0.166	-0.16	-0.12	-0.085	-0.108	-0.078
centroid_19080	IVTT.AG	undecaprenyl phosphate alpha 4 amino 4 deoxy L arabinose arabinosyl transferase	0.22185	0.424	0.42	0.381	0.465	0.112	0.153	0.062	-0.017	0.413	0.333	0.333	0.298	0.141	0.152	0.112	0.228	0.13	0.188	0.019	0.09
centroid_2340470	IVTT.AG	protein YceI	0.2505	0.154	0.117	0.155	0.202	-0.06	-0.062	-0.129	-0.169	1.121	1.1	1.148	1.167	0.136	0.054	0.046	0.056	-0.077	0.096	-0.064	0.019
centroid_1449873	IVTT.AG	multidrug resistance protein MdtK	0.2316	0.277	0.389	0.399	0.338	0.152	0.17	0.093	-0.028	0.459	0.363	0.43	0.262	0.285	0.192	0.075	0.279	0.173	0.183	0.021	0.12
centroid_557327	IVTT.AG	acyltransferase family protein	0.17995	0.41	0.344	0.46	0.37	0.076	0.142	0.133	0.051	0.329	0.261	0.278	0.347	0.12	0.034	0.053	0.086	0.002	0.105	-0.025	0.023
SSON53G_RS27355_s3	IVTT.AG	conjugal transfer protein TraI	0.259	0.188	0.248	0.186	0.244	1.806	1.555	1.911	1.805	-0.299	-0.236	-0.263	-0.227	-0.206	-0.136	-0.069	-0.211	-0.316	-0.329	-0.18	-0.291
centroid_429863	IVTT.AG	tonB system energizer ExbB	0.15155	0.095	-0.037	-0.006	0.053	-0.195	-0.064	-0.196	-0.095	0.657	0.727	0.578	0.833	0.148	0.206	0.318	0.254	-0.074	-0.105	0.015	-0.081
centroid_393899_s1	IVTT.AG	acriflavine resistance protein B	0.21375	0.319	0.358	0.232	0.321	0.228	0.286	0.305	0.281	0.58	0.543	0.606	0.542	0.009	-0.078	-0.022	-0.08	-0.072	-0.048	0.027	-0.062
centroid_2338796	IVTT.AG	signal peptide peptidase SppA, 67K type	0.20675	0.296	0.354	0.166	0.252	0.088	0.134	0.161	0.138	0.697	0.701	0.718	0.725	0.052	-0.047	0.046	0.052	-0.171	-0.051	-0.049	-0.127
centroid_124082	IVTT.AG	conserved hypothetical protein	0.24425	0.42	0.451	0.437	0.39	0.116	0.136	0.2	0.084	0.574	0.548	0.648	0.574	0.046	0.058	0.018	0.075	0.036	0.102	-0.002	-0.026
centroid_1265833	IVTT.AG	conserved hypothetical protein	-0.1174	-0.123	-0.078	0.03	-0.113	0.205	0.228	0.22	0.174	-0.041	-0.117	-0.079	-0.154	-0.304	-0.291	-0.418	-0.263	-0.271	-0.277	-0.331	-0.345
centroid_2245872	IVTT.AG	aquaporin Z	0.2245	0.453	0.503	0.559	0.474	0.192	0.121	0.06	-0.025	0.395	0.186	0.358	0.222	0.2	0.082	0.028	0.171	0.183	0.128	0.039	0.161
centroid_393526	IVTT.AG	MTA/SAH nucleosidase	0.29135	0.342	0.152	0.149	0.191	0.155	0.206	0.235	0.272	1.137	1.099	1.029	1.079	-0.008	-0.09	0.007	-0.041	-0.034	-0.041	-0.004	-0.008
SSON53G_RS26975	IVTT.AG	type III secretion system protein	0.12535	0.227	0.31	0.332	0.306	-0.041	-0.054	-0.114	-0.181	0.267	0.202	0.248	0.157	0.139	0.162	0.105	0.173	0.071	0.111	-0.003	0.09
centroid_595075	IVTT.AG	binding protein dependent transport system inner membrane component family protein	0.10725	0.406	0.432	0.351	0.345	0.035	0.056	0.151	0.065	0.343	0.386	0.416	0.409	0.123	0.103	0.103	0.127	0.033	0.116	0.145	-2
centroid_451501	IVTT.AG	periplasmic oligopeptide binding protein	0.25035	0.398	0.455	0.496	0.395	0.365	0.334	0.217	0.183	0.137	0.034	0.13	-0.073	0.307	0.293	0.288	0.368	0.212	0.238	0.094	0.136
centroid_598080	IVTT.AG	MFS transporter, sugar porter family protein	0.2015	0.554	0.576	0.439	0.54	-0.02	0.003	-0.014	-0.037	0.411	0.453	0.423	0.418	0.111	0.002	0.049	0.067	0.013	-0.028	0.009	0.061
centroid_2011874	IVTT.AG	hydrogenase 4 component E	0.2146	0.367	0.333	0.423	0.407	0.189	0.201	0.115	0.037	0.775	0.705	0.7	0.611	-0.016	-0.182	-0.138	0.013	-0.048	-0.065	-0.056	-0.079
centroid_770985	IVTT.AG	FKBP type 22 kDa peptidyl prolyl cis trans isomerase	0.0638	0.058	0.184	0.215	0.203	0.065	0.106	0.067	-0.048	0.239	0.194	0.23	0.103	0.021	-0.066	-0.07	-0.005	-0.06	-0.016	-0.128	-0.016
centroid_14374	IVTT.AG	protein TonB	0.1265	-0.061	-0.087	-0.081	-0.012	-0.072	-0.04	0.026	-0.048	0.367	0.433	0.394	0.418	0.064	-0.034	-0.043	-0.069	0.333	0.319	0.39	0.333
centroid_705522	IVTT.AG	MIP channel family protein	0.2891	0.473	0.47	0.485	0.481	0.836	0.829	0.812	0.719	0.483	0.412	0.482	0.351	-0.143	-0.183	-0.217	-0.093	-0.079	-0.119	-0.171	-0.046
centroid_2082213	IVTT.AG	conserved hypothetical protein	0.20585	0.451	0.414	0.524	0.412	0.149	0.123	0.106	-0.011	0.668	0.638	0.667	0.666	0.008	-0.095	-0.061	0.01	-0.16	-0.135	-0.126	-0.131
centroid_1730567	IVTT.AG	inner membrane protein YbaN	0.19545	0.27	0.321	0.287	0.316	0.099	0.041	0.045	-0.034	0.717	0.712	0.676	0.65	0.017	0.02	-0.05	0.071	-0.085	0.02	-0.118	-0.066
centroid_1504927	IVTT.AG	molybdate ABC transporter, permease protein	0.1685	0.413	0.226	0.381	0.346	-0.009	0.09	0.104	0.098	0.435	0.364	0.423	0.505	0.056	0.007	0.041	0.008	-0.055	-0.013	-0.003	-0.047
centroid_1215496	IVTT.AG	protein DamX	0.26625	0.469	0.649	0.778	0.635	-0.124	-0.101	-0.136	-0.229	0.426	0.455	0.429	0.233	0.206	0.276	0.224	0.251	0.192	0.206	0.218	0.268
centroid_315942	IVTT.AG	phosphoserine phosphatase SerB	0.15255	0.279	0.232	0.235	0.309	-0.059	-0.05	-0.04	-0.006	0.231	0.282	0.272	0.283	0.183	0.312	0.193	0.146	0.03	0.085	0.085	0.049
centroid_463653	IVTT.AG	leu/Ile/Val binding protein	0.1392	0.373	0.479	0.55	0.52	-0.022	-0.109	-0.118	-0.28	0.421	0.382	0.444	0.327	0.044	0.048	0.007	0.069	-0.034	-0.086	-0.179	-0.052
centroid_2412396	IVTT.AG	protein sirB2	0.23585	0.182	0.15	0.203	0.173	0.026	-0.023	0.065	0.02	0.977	0.946	1.041	0.986	0.109	0.045	-0.131	-0.002	-0.073	0.035	0.024	-0.036
centroid_311505	IVTT.AG	lrgA family protein	0.1957	0.11	0.141	0.142	0.067	0.116	0.029	-0.006	-0.044	0.856	0.71	0.791	0.67	0.087	0.024	0.035	0.084	0.058	0.063	-0.052	0.033
centroid_214548	IVTT.AG	amino acid permease family protein	0.33595	1.669	1.748	1.667	1.47	-0.057	-0.075	-0.042	-0.154	0.296	0.29	0.331	0.221	-0.078	-0.196	-0.141	-0.112	-0.069	-0.039	-0.048	0.038
centroid_36610	IVTT.AG	putative phospholipid ABC transporter binding protein MlaD	0.17685	0.346	0.414	0.365	0.409	-0.068	-0.048	-0.021	-0.096	0.559	0.547	0.588	0.506	0.172	0.116	0.067	0.095	-0.152	-0.058	-0.128	-0.076
centroid_1022513	IVTT.AG	phosphatidate cytidylyltransferase	0.19365	0.263	0.274	0.346	0.293	0.042	0.011	0.066	0.002	0.705	0.678	0.745	0.709	-0.007	-0.04	-0.104	-0.002	-0.042	-0.007	-0.01	-0.049
SSON53G_RS27810	IVTT.AG	malate transporter	0.08925	-0.006	0.119	-0.017	0.102	-0.247	-0.18	-0.137	-0.204	0.727	0.751	0.723	0.772	-0.109	-0.171	-0.133	-0.136	-0.068	0.013	0.033	-0.047
centroid_702070	IVTT.AG	sugar (Glycoside Pentoside Hexuronide) transporter domain protein	0.5093	0.136	0.128	0.189	0.104	-0.034	0.027	-0.032	-0.173	2.288	2.273	2.277	2.298	-0.268	-0.265	-0.281	-0.278	0.398	0.468	0.478	0.453
centroid_221860	IVTT.AG	AAA like domain protein	0.09345	0.129	0.191	0.173	0.192	0.224	0.223	0.144	0.1	-0.076	-0.124	-0.126	-0.18	-0.113	-0.096	-0.138	-0.068	0.31	0.447	0.339	0.318
centroid_478035_s2	IVTT.AG	translocation and assembly module TamB	0.0972	0.291	0.299	0.254	0.294	-0.039	-0.046	-0.024	0.012	0.003	0.053	0.068	0.129	0.007	0.079	0.126	0.043	0.098	0.036	0.175	0.086
centroid_2299312	IVTT.AG	D lactate dehydrogenase	0.16105	0.161	0.168	0.237	0.187	1.087	1.165	1.244	1.118	0.196	0.146	0.229	0.05	-0.34	-0.46	-0.452	-0.348	-0.314	-0.287	-0.248	-0.318
centroid_667090	IVTT.AG	signal transduction histidine protein kinase BaeS	0.1513	0.097	0.152	0.042	0.185	-0.104	-0.116	-0.131	-0.066	0.617	0.704	0.67	0.704	0.159	0.039	0.07	0.071	-0.029	-0.053	0.007	0.008
centroid_653775	IVTT.AG	protein HdeD	0.24065	0.39	0.445	0.429	0.424	0.241	0.229	0.212	0.08	0.421	0.345	0.43	0.344	0.011	-0.003	0.015	0.072	0.269	0.123	0.059	0.277
centroid_1410537	IVTT.AG	high affinity zinc uptake system membrane protein ZnuB	0.12855	0.366	0.204	0.271	0.321	-0.068	0.066	-0.01	0.058	0.169	0.228	0.191	0.225	0.085	-0.008	0.072	0.117	0.05	0.02	0.141	0.073
centroid_847621	IVTT.AG	transglycosylase associated family protein	0.20275	0.201	0.123	0.2	0.269	0.007	0.001	-0.013	-0.062	0.704	0.697	0.698	0.636	0.135	0.056	0.039	0.107	0.089	0.035	0.019	0.114
centroid_242036	IVTT.AG	glucose 6 phosphate dehydrogenase	0.12675	0.378	0.406	0.385	0.361	0.014	0.047	0.053	-0.058	0.111	0.176	0.123	0.051	0.135	0.091	0.05	0.126	0.028	0.018	-0.035	0.075
centroid_401104	IVTT.AG	branched chain amino acid transport system / permease component family protein	0.2317	0.225	0.265	0.313	0.356	-0.002	0.04	-0.021	-0.141	0.954	0.892	0.964	0.886	0.073	-0.022	-0.046	0.088	-0.09	0.004	-0.111	0.007
centroid_440113	IVTT.AG	conserved hypothetical protein	0.22675	0.485	0.473	0.438	0.546	0.03	0.101	0.023	-0.019	0.447	0.441	0.377	0.318	0.185	0.127	0.114	0.152	0.096	0.048	0.021	0.132
centroid_1676644	IVTT.AG	conserved hypothetical protein	0.3025	0.042	-0.139	-0.217	-0.143	-0.198	-0.194	0.004	-0.045	0.356	0.372	0.292	0.461	1.819	1.785	1.606	1.82	-0.448	-0.42	-0.325	-0.378
centroid_1389180	IVTT.AG	protein TsgA	0.1936	0.445	0.415	0.389	0.416	-0.006	0.085	0.056	0.03	0.444	0.475	0.459	0.487	0.092	0.021	0.027	0.031	-0.011	-0.026	0.007	0.036
centroid_666618	IVTT.AG	transglycosylase family protein	0.2018	0.214	0.133	0.145	0.199	-0.082	0.049	0.032	-0.112	0.589	0.556	0.507	0.486	0.217	0.272	0.308	0.238	0.067	0.04	0.08	0.098
centroid_650170	IVTT.AG	PTS system N acetylmuramic acid specific EIIBC component	0.4655	0.121	0.085	0.02	0.026	2.232	2.425	2.289	2.321	0.224	0.208	0.278	0.257	-0.193	-0.175	-0.122	-0.149	-0.138	-0.147	-0.054	-0.198
centroid_1007062	IVTT.AG	PTS system, mannose/fructose/sorbose , IID component family protein	0.1985	0.365	0.404	0.421	0.364	0.096	0.055	0.047	-0.128	0.528	0.445	0.451	0.447	0.128	0.074	0.07	0.126	0.008	0.107	-0.07	0.032
centroid_1233730	IVTT.AG	inner membrane protein YjcH	0.0074	0.183	0.108	0.086	0.086	-0.079	-0.001	-0.058	-0.015	0.094	0.172	0.117	0.18	-0.124	-0.181	-0.042	-0.087	-0.033	-0.16	-0.009	-0.089
centroid_1450615	IVTT.AG	inner membrane protein YdgK	0.2079	0.274	0.235	0.211	0.186	-0.06	0.033	0.033	0.035	0.756	0.834	0.836	0.921	0.012	-0.068	-0.02	0.049	-0.013	0.027	0.002	-0.125
centroid_2276142	IVTT.AG	putative phospholipid binding protein MlaC	0.24	0.202	0.292	0.272	0.332	0.47	0.547	0.692	0.457	0.309	0.294	0.321	0.259	0.084	0.114	0.045	0.118	-0.026	0.096	-0.061	-0.017
SSON53G_RS27485	IVTT.AG	DDE endonuclease	0.10435	0.05	0.121	0.175	0.11	-0.013	-0.051	-0.198	-0.289	0.467	0.255	0.294	0.206	0.083	0.055	-0.039	0.082	0.237	0.165	0.169	0.208
centroid_2396815	IVTT.AG	proline specific permease ProY	0.1611	0.45	0.366	0.483	0.371	0.005	0.051	0.084	-0.006	0.27	0.215	0.271	0.279	0.13	0.043	0.042	0.123	0.019	0.011	-0.001	0.016
centroid_767229	IVTT.AG	electron transport complex, RnfABCDGE type, A subunit	0.1764	0.386	0.354	0.203	0.301	0.038	0.036	-0.009	0.051	0.469	0.659	0.545	0.643	-0.006	-0.028	-0.019	-0.008	-0.053	-0.057	0.094	-0.071
SSON53G_RS27585	IVTT.AG	hypothetical protein	0.1401	0.264	0.344	0.376	0.358	0.023	0.016	0.01	-0.175	0.352	0.248	0.344	0.212	0.083	0.01	0.11	0.085	0.075	-0.01	0.025	0.052
centroid_2375656	IVTT.AG	helix turn helix domain protein	0.182	0.253	0.327	0.343	0.303	0.18	0.179	0.091	-0.047	0.498	0.329	0.416	0.307	0.038	0.006	-0.06	0.081	0.18	0.087	0.036	0.093
centroid_1608318	IVTT.AG	putative undecaprenyl diphosphatase YbjG	0.1722	0.476	0.445	0.39	0.44	0.106	0.197	0.206	0.182	0.187	0.222	0.239	0.258	-0.018	-0.083	-0.036	0.025	0.05	0.042	0.116	0
SSON53G_RS26930	IVTT.AG	type III secretion system protein InvA	0.1807	0.305	0.239	0.335	0.332	-0.002	0.051	0.057	-0.106	0.531	0.428	0.546	0.467	0.115	0.086	-0.073	0.139	0.046	0.009	0.058	0.051
centroid_563386	IVTT.AG	conserved hypothetical protein	0.17975	0.335	0.368	0.419	0.422	0.149	0.187	0.124	0.052	0.205	0.168	0.198	0.118	0.114	0.111	0.08	0.136	0.131	0.126	0.021	0.131
centroid_892821	IVTT.AG	putative manganese efflux pump MntP	0.20575	0.124	0.144	0.162	0.17	0.087	0.037	0.015	-0.075	0.889	0.831	0.843	0.749	-0.016	0.059	0.009	0.001	0.003	-0.014	0.025	0.072
centroid_9002	IVTT.AG	transmembrane secretion effector family protein	0.18065	0.3	0.398	0.438	0.326	0.09	0.071	-0.013	-0.096	0.387	0.301	0.333	0.213	0.174	0.126	0.051	0.156	0.114	0.173	0.019	0.052
centroid_1273798	IVTT.AG	glucans biosynthesis glucosyltransferase H	0.12835	0.321	0.386	0.301	0.385	-0.055	0.054	-0.006	-0.044	0.044	0.034	0.085	0.023	0.126	0.124	0.07	0.162	0.169	0.127	0.106	0.155
centroid_658511	IVTT.AG	hydroxyisourate hydrolase	0.2727	-0.009	0.044	0.057	0.013	-0.094	-0.15	-0.132	-0.305	0.941	0.871	0.815	0.817	0.816	0.753	0.721	0.67	-0.075	-0.084	-0.166	-0.049
centroid_562437	IVTT.AG	cardiolipin synthase	0.20475	0.162	0.099	0.214	0.195	-0.045	-0.012	0.001	-0.062	0.18	0.149	0.153	0.118	0.061	0.042	0.053	0.011	0.619	0.713	0.724	0.72
centroid_2286850	IVTT.AG	prokaryotic cytochrome b561 family protein	0.13275	0.413	0.426	0.366	0.395	-0.031	-0.046	-0.059	-0.019	0.276	0.307	0.287	0.266	0.104	0.078	0.074	0.008	-0.02	-0.055	-0.055	-0.06
centroid_1507129	IVTT.AG	major Facilitator Superfamily protein	0.16035	0.34	0.395	0.31	0.323	0.005	0.079	0.079	0.074	0.175	0.158	0.179	0.204	0.118	0.124	0.102	0.11	0.111	0.105	0.132	0.084
centroid_1741666	IVTT.AG	ABC 3 transport family protein	0.1983	0.431	0.455	0.431	0.464	0.156	0.079	0.035	-0.115	0.651	0.437	0.59	0.447	0.04	-0.035	-0.119	0.022	0.008	-0.004	-0.017	0.01
centroid_236901	IVTT.AG	fumarate reductase subunit C family protein	0.10645	0.103	0.094	0.212	0.155	0.046	0.035	0.014	-0.071	0.522	0.382	0.458	0.371	0.028	-0.062	-0.089	0.088	0.002	-0.012	-0.057	-0.09
centroid_462531	IVTT.AG	protein TolQ	0.1667	0.214	0.242	0.329	0.226	0.02	-0.002	0.014	-0.119	0.681	0.626	0.639	0.462	0.034	-0.076	-0.052	0.017	-0.008	0.198	-0.087	-0.024
centroid_393874	IVTT.AG	bifunctional aspartokinase/homoserine dehydrogenase 1	0.1534	0.342	0.375	0.281	0.381	0.068	0.061	0.103	-0.004	0.234	0.255	0.223	0.181	0.17	0.138	0.124	0.13	-0.014	-0.016	0.007	0.029
centroid_1004315	IVTT.AG	conserved hypothetical protein	0.0464	0.034	0.095	0.082	0.152	-0.093	-0.049	-0.024	-0.115	0.222	0.203	0.158	0.176	0.108	0.072	0.051	-0.004	0.001	-0.059	-0.081	-0.001
centroid_200709	IVTT.AG	inner membrane protein YphA	0.1642	0.433	0.414	0.409	0.426	-0.021	0.021	0.042	-0.045	0.318	0.402	0.353	0.366	0.057	0.039	0.049	0.056	0.003	-0.022	-0.021	0.005
centroid_173768	IVTT.AG	acrB/AcrD/AcrF family protein	0.1567	0.22	0.233	0.167	0.235	-0.082	-0.089	-0.008	-0.04	0.445	0.471	0.489	0.506	0.113	0.066	0.118	0.075	0.018	0.093	0.047	0.057
centroid_1934051	IVTT.AG	toxin CptA	0.1817	0.487	0.573	0.472	0.702	0.16	0.177	0.086	-0.09	0.384	0.346	0.328	0.286	0.082	-0.043	-0.075	0.03	-0.058	-0.084	-0.129	0
centroid_499312	IVTT.AG	putrescine ornithine antiporter	0.2032	0.666	0.626	0.607	0.647	0.099	0.107	0.048	-0.093	0.239	0.224	0.314	0.215	0.044	0.076	0.025	0.075	0.002	0.098	-0.047	0.092
centroid_803171	IVTT.AG	holliday junction DNA helicase RuvA	0.26165	-0.039	0.037	0.117	0.124	0.264	0.253	0.196	0.029	0.303	0.142	0.191	0.119	0.612	0.673	0.672	0.658	0.256	0.215	0.195	0.216
centroid_1561937	IVTT.AG	transketolase	0.05415	-0.017	-0.039	-0.092	-0.053	-0.083	0.035	0.027	-0.103	0.333	0.349	0.298	0.334	-0.056	-0.061	-0.019	-0.096	0.042	0.005	0.218	0.061
centroid_1484679	IVTT.AG	glycogen/starch/alpha glucan phosphorylases family protein	0.1539	0.284	0.336	0.369	0.351	-0.012	-0.012	0.021	-0.117	0.119	0.084	0.156	0.082	0.246	0.158	0.179	0.222	0.172	0.154	0.11	0.176
centroid_1143824	IVTT.AG	NADH Ubiquinone/plastoquinone (complex I), various chains family protein	0.19975	0.35	0.319	0.33	0.402	-0.035	-0.046	0.016	-0.085	0.457	0.531	0.446	0.398	0.283	0.126	0.191	0.206	0.022	0.042	-0.007	0.049
centroid_519703	IVTT.AG	long chain fatty acid CoA ligase	0.07235	0.112	0.163	0.19	0.157	-0.032	0	-0.023	-0.193	0.102	0.063	0.042	-0.069	0.029	-0.048	-0.078	-0.059	0.287	0.268	0.233	0.303
centroid_1307129	IVTT.AG	cell division protein FtsN	0.39625	0.114	0.129	0.092	-0.017	0.116	0.042	0.153	0.099	2.847	2.919	3.333	3.248	-0.774	-0.681	-0.722	-0.673	-0.65	-0.605	-0.434	-0.611
centroid_2274095	IVTT.AG	binding protein dependent transport system inner membrane component family protein	0.13245	0.287	0.309	0.31	0.385	-0.038	0.034	0.026	-0.154	0.354	0.33	0.372	0.3	0.085	0.029	0.02	0.091	-0.005	0.004	-0.082	-0.008
centroid_771318	IVTT.AG	histidinol dehydrogenase	0.4969	-0.125	-0.171	-0.185	-0.071	-0.345	-0.274	-0.308	-0.295	-0.199	-0.206	-0.291	-0.216	3.592	3.557	3.317	3.416	-0.315	-0.309	-0.287	-0.347
centroid_1110489_s2	IVTT.AG	glutamine amidotransferases class II family protein	-0.0751	0.117	0.159	0.021	0.036	-0.16	-0.168	-0.097	-0.098	0.04	0.056	0.068	0.033	-0.232	-0.287	-0.14	-0.283	-0.138	-0.14	-0.059	-0.23
centroid_68098	IVTT.AG	conserved hypothetical protein	0.004	0.083	0.073	0.016	0.026	-0.159	-0.137	-0.092	-0.066	0.234	0.278	0.296	0.252	-0.04	-0.024	-0.017	-0.002	-0.199	-0.172	-0.098	-0.172
centroid_259991	IVTT.AG	integral membrane protein MviN	0.12535	0.344	0.325	0.33	0.284	0.008	-0.005	0.04	0.032	0.177	0.165	0.247	0.265	0.031	0.057	0.02	0.004	0.004	0.073	0.122	-0.016
centroid_84339	IVTT.AG	L serine ammonia lyase	-0.0128	0.004	0	-0.007	0.049	-0.236	-0.201	-0.202	-0.242	0.34	0.327	0.384	0.384	-0.057	-0.065	-0.125	-0.055	-0.167	-0.107	-0.153	-0.127
centroid_2067370	IVTT.AG	small heat shock protein IbpA	0.08705	-0.153	-0.18	-0.179	-0.019	1.053	1.047	1.041	0.542	0.312	0.306	0.29	0.29	-0.289	-0.288	-0.287	-0.251	-0.412	-0.387	-0.353	-0.342
centroid_49085	IVTT.AG	prokaryotic cytochrome b561 family protein	0.1613	0.205	0.097	0.155	0.094	-0.073	-0.023	-0.073	-0.032	0.99	1.076	0.937	1.126	-0.123	-0.179	-0.135	-0.079	-0.261	-0.116	-0.169	-0.191
centroid_1409120	IVTT.AG	liporeleasing system, transmembrane protein LolE	0.48135	1.007	0.986	1.075	0.955	-0.205	-0.204	-0.184	-0.343	2.129	2.113	2.124	2.034	-0.183	-0.159	-0.232	-0.219	-0.252	-0.207	-0.301	-0.307
centroid_1307585	IVTT.AG	beta glucuronidase	0.07805	0.327	0.346	0.316	0.336	-0.083	0.024	0.06	-0.042	0.112	0.115	0.047	0.012	0.176	0.04	0.045	0.095	-0.113	-0.041	-0.132	-0.079
centroid_1516322	IVTT.AG	fecCD transport family protein	0.17445	0.198	0.218	0.204	0.31	-0.046	0.017	-0.057	-0.105	0.523	0.514	0.516	0.446	0.263	0.123	0.131	0.172	0.017	0.044	-0.052	0.053
centroid_1652324	IVTT.AG	type IV pilus secretin PilQ family protein	-0.0394	0.062	0.092	0.193	0.203	-0.465	-0.499	-0.492	-0.642	1.246	1.206	1.165	1.47	-0.684	-0.643	-0.701	-0.657	-0.418	-0.431	-0.431	-0.362
centroid_286867	IVTT.AG	ABC 3 transport family protein	0.1383	0.132	0.114	0.061	0.048	-0.1	-0.161	-0.152	-0.119	0.96	0.996	0.932	1.024	-0.127	-0.17	-0.039	-0.154	-0.154	-0.057	-0.027	-0.241
centroid_1675715	IVTT.AG	amino acid permease family protein	0.1224	0.237	0.201	0.182	0.18	0.001	0.079	0.04	-0.023	0.174	0.203	0.21	0.203	0.022	0.122	0.062	0.053	0.131	0.076	0.155	0.14
centroid_2462349	IVTT.AG	lysophospholipid transporter LplT	0.1434	0.434	0.301	0.408	0.391	-0.005	0.042	0.045	0.039	0.329	0.275	0.271	0.339	0.076	0.011	0.039	0.059	-0.047	-0.01	-0.055	-0.074
centroid_5708	IVTT.AG	threonine efflux protein	0.14335	0.178	0.174	0.142	0.198	0.047	0.132	0.08	-0.051	0.553	0.487	0.524	0.495	0.049	0.01	-0.024	0.029	-0.025	-0.067	-0.08	0.016
centroid_344114	IVTT.AG	efflux transporter, RND family, MFP subunit	0.06595	0.138	0.141	0.111	0.112	-0.162	-0.207	-0.096	-0.115	0.534	0.645	0.612	0.652	-0.049	-0.055	-0.138	-0.073	-0.273	-0.139	-0.1	-0.219
centroid_492909	IVTT.AG	conserved hypothetical protein	0.1412	0.236	0.181	0.316	0.324	0.039	0.009	0.008	-0.092	0.337	0.247	0.279	0.147	0.117	0.075	0.104	0.157	0.108	0.079	0.092	0.061
SF_p0234	IVTT.AG	orf, conserved hypothetical protein	0.1157	0.268	0.195	0.233	0.277	-0.107	0.013	-0.07	-0.086	0.531	0.586	0.505	0.552	-0.056	-0.239	-0.084	-0.098	-0.047	-0.043	0.041	-0.057
centroid_1396981	IVTT.AG	recombination associated protein RdgC	0.14295	0.274	0.284	0.183	0.237	0.455	0.592	0.623	0.555	0.235	0.23	0.255	0.286	-0.13	-0.133	-0.088	-0.164	-0.25	-0.173	-0.162	-0.25
centroid_723967	IVTT.AG	bifunctional aspartokinase/homoserine dehydrogenase 2	0.10595	0.309	0.176	0.24	0.312	0.042	0.133	0.024	0.133	0.115	0.123	0.123	0.128	0.047	-0.048	-0.009	0.004	0.078	0.061	0.075	0.053
centroid_158140	IVTT.AG	prokaryotic lipoprotein attachment site family protein	0.1771	0.09	0.156	0.18	0.163	0.308	0.281	0.228	0.179	1	0.813	0.893	0.812	-0.219	-0.243	-0.243	-0.18	-0.14	-0.189	-0.194	-0.153
centroid_544775	IVTT.AG	heme exporter CcmC family protein	0.0939	0.285	0.17	0.294	0.266	-0.043	0.05	0.096	0.059	0.194	0.161	0.203	0.281	0.065	-0.006	0.003	0.004	-0.065	-0.063	-0.034	-0.042
centroid_2397735	IVTT.AG	na+/H+ antiporter NhaB	0.11835	0.233	0.124	0.152	0.198	-0.055	-0.029	-0.032	0.067	0.347	0.5	0.451	0.56	-0.031	-0.032	0.05	-0.102	0.021	-0.121	0.11	-0.044
centroid_463636	IVTT.AG	nickel ABC transporter, permease subunit NikB	0.1245	0.099	0.191	0.192	0.135	0.077	-0.023	-0.066	-0.162	0.352	0.252	0.322	0.122	0.188	0.116	0.162	0.213	0.109	0.143	-0.02	0.088
centroid_2384443	IVTT.AG	protein CysZ	0.10335	0.276	0.228	0.296	0.322	0.053	0.074	0.057	-0.033	0.199	0.121	0.172	0.04	0.075	-0.001	0.007	0.059	0.061	-0.006	0.056	0.011
centroid_165992	IVTT.AG	conserved hypothetical protein	0.00885	0.304	0.239	0.196	0.259	-0.068	-0.086	0.005	-0.032	0.083	0.121	0.152	0.179	-0.114	-0.164	-0.173	-0.112	-0.176	-0.167	-0.081	-0.188
centroid_1905715	IVTT.AG	2 dehydropantoate 2 reductase	0.1812	0.053	0.106	0.103	0.191	-0.049	-0.064	-0.061	-0.239	0.652	0.641	0.675	0.571	0.129	0.075	0.072	0.095	0.2	0.134	0.101	0.239
centroid_1023916	IVTT.AG	GABA permease	0.1678	0.444	0.479	0.402	0.415	-0.034	-0.023	0.033	-0.096	0.31	0.276	0.368	0.273	0.191	0.092	0.144	0.099	0.027	-0.021	-0.074	0.051
centroid_533876	IVTT.AG	cation efflux system protein CusF	0.08785	-0.026	-0.011	-0.023	0.041	-0.155	-0.216	-0.084	-0.165	0.772	0.762	0.832	0.789	-0.083	-0.055	-0.078	-0.07	-0.142	-0.105	-0.073	-0.153
centroid_227257	IVTT.AG	acrB/AcrD/AcrF family protein	0.16645	0.292	0.34	0.389	0.343	0.155	0.116	0.072	-0.074	0.188	0.186	0.162	0.097	0.167	0.177	0.103	0.169	0.079	0.097	0.076	0.195
centroid_129869	IVTT.AG	fimbrial family protein	0.09695	0.339	0.372	0.416	0.328	-0.051	-0.06	-0.012	-0.098	0.476	0.459	0.496	0.467	-0.126	-0.094	-0.209	-0.085	-0.202	-0.198	-0.135	-0.144
centroid_125273	IVTT.AG	peptidyl prolyl cis trans isomerase D	0.13635	0.404	0.476	0.578	0.561	0.026	-0.019	-0.008	-0.166	0.207	0.117	0.203	0.064	0.112	0.047	0.044	0.113	0.006	-0.001	-0.016	-0.021
centroid_1160143	IVTT.AG	carbon nitrogen hydrolase family protein	0.08715	0.038	0.063	0.163	0.159	0.082	0.015	0.003	-0.168	0.567	0.493	0.498	0.499	-0.091	-0.11	-0.131	-0.057	-0.035	-0.055	-0.142	-0.048
SSON53G_RS27100	IVTT.AG	cysteine protease	0.0563	0.07	0.098	0.081	0.201	-0.138	-0.11	-0.064	-0.197	0.297	0.325	0.301	0.239	0.112	0.017	0.016	0.027	-0.067	0.002	-0.067	-0.017
centroid_1005706	IVTT.AG	protein FimH	0.14045	0.315	0.355	0.332	0.283	-0.056	-0.046	-0.079	-0.13	0.383	0.39	0.381	0.333	0.165	0.103	0.12	0.088	-0.038	0.02	-0.089	-0.021
centroid_100808	IVTT.AG	competence ComEA helix hairpin helix repeat region domain protein	0.1031	0.091	0.106	0.057	0.178	-0.148	-0.181	-0.219	-0.244	0.777	0.811	0.687	0.693	0.058	-0.047	-0.074	-0.021	-0.123	-0.129	-0.17	-0.04
centroid_2218542	IVTT.AG	lysine arginine ornithine binding periplasmic family protein	0.1789	0.048	0.067	0.061	0.105	-0.102	-0.057	-0.074	-0.096	0.493	0.566	0.475	0.545	0.411	0.298	0.285	0.358	0.091	0.011	0.061	0.032
centroid_2280770	IVTT.AG	inner membrane protein YqjE	0.07635	0.123	0.15	0.199	0.112	0.078	0.058	-0.036	-0.116	0.294	0.151	0.219	0.038	0.071	0.031	-0.015	0.073	0.062	0.066	-0.07	0.039
centroid_516562	IVTT.AG	p hydroxybenzoic acid efflux pump subunit AaeB	0.0615	0.191	0.196	0.227	0.229	0.05	0.05	-0.066	-0.136	0.147	0.084	0.089	0.003	0.039	0.021	0.011	0.042	0.104	0.039	-0.115	0.025
centroid_955031	IVTT.AG	inner membrane protein YbjM	0.14595	0.284	0.111	-0.035	0.108	-0.013	0.034	-0.069	0.054	0.658	0.904	0.74	0.957	-0.1	-0.173	-0.098	-0.047	-0.079	-0.208	0.039	-0.148
centroid_119209	IVTT.AG	proton glutamate symport protein	0.1915	0.25	0.265	0.321	0.329	0.026	0.019	-0.037	-0.126	0.57	0.572	0.6	0.527	0.083	0.113	0.038	0.046	0.083	0.092	-0.028	0.087
centroid_2294183	IVTT.AG	radical SAM superfamily protein	0.1455	0.167	0.123	0.186	0.198	0.293	0.248	0.242	0.216	0.25	0.164	0.264	0.195	0.071	0.067	-0.036	0.069	0.049	0.154	0.039	-0.049
centroid_1500543	IVTT.AG	dyp type peroxidase family protein	-0.02785	0.231	0.043	0.168	0.161	-0.214	-0.183	-0.065	-0.037	0.108	0.054	0.058	0.206	-0.011	-0.092	-0.044	-0.069	-0.232	-0.223	-0.227	-0.189
centroid_1046767	IVTT.AG	H+ symporter) family protein	0.13115	0.164	0.248	0.279	0.189	0.122	0.087	0.011	-0.081	0.235	0.08	0.208	0.05	0.173	0.129	0.157	0.206	0.157	0.144	-0.016	0.081
centroid_6377	IVTT.AG	PTS system, Fru family, IIC component domain protein	0.00795	0.23	0.241	0.13	0.212	-0.102	-0.075	-0.008	-0.073	0.073	0.122	0.138	0.16	-0.06	-0.128	-0.088	-0.047	-0.142	-0.125	-0.084	-0.215
centroid_1118498	IVTT.AG	inner membrane protein YbbJ	0.084	0.172	0.151	0.197	0.277	-0.028	0.052	-0.024	-0.147	0.131	0.087	0.083	0.016	0.207	0.1	0.077	0.105	0.11	-0.004	0.011	0.107
centroid_2064571	IVTT.AG	putative transmembrane protein	-0.0233	-0.035	-0.053	0.016	-0.018	-0.133	-0.143	-0.157	-0.134	0.265	0.329	0.364	0.39	-0.218	-0.127	-0.217	-0.212	-0.113	-0.147	-0.008	-0.115
centroid_114596	IVTT.AG	alpha ketoglutarate permease	0.08375	0.199	0.46	0.476	0.385	0.086	0.06	-0.017	-0.124	0.326	0.148	0.257	0.116	-0.038	-0.166	-0.162	0.01	-0.051	-0.068	-0.118	-0.104
centroid_1642227	IVTT.AG	peptidase M16 inactive domain protein	-0.0171	0.072	0.065	0.047	0.03	-0.014	-0.011	-0.018	-0.004	0.096	0.159	0.171	0.202	-0.156	-0.187	-0.122	-0.172	-0.125	-0.176	-0.065	-0.134
centroid_501188	IVTT.AG	sensor protein BasS	0.09605	0.153	0.115	0.165	0.232	0.008	-0.001	-0.054	-0.116	0.213	0.216	0.174	0.144	0.123	0.101	0.037	0.073	0.107	0.03	0.078	0.123
centroid_1432153	IVTT.AG	lipid A biosynthesis lauroyl (or palmitoleoyl) acyltransferase family protein	0.1174	0.123	0.166	0.062	0.178	0.018	0.055	0.042	0.05	0.396	0.482	0.475	0.45	0.079	-0.024	-0.008	0.011	-0.089	-0.046	-0.018	-0.054
centroid_2292641	IVTT.AG	O succinylhomoserine (thiol) lyase	0.0558	0.174	0.121	0.282	0.159	0.041	0.073	0.111	0.032	0.179	0.199	0.198	0.248	-0.024	-0.096	-0.034	-0.055	-0.136	-0.114	-0.116	-0.126
centroid_1130036	IVTT.AG	branched chain amino acid transport system / permease component family protein	0.11525	0.613	0.591	0.479	0.471	-0.063	-0.083	0.021	-0.038	0.374	0.352	0.383	0.381	-0.203	-0.195	-0.182	-0.156	-0.119	-0.118	-0.078	-0.125
centroid_731109	IVTT.AG	inner membrane transport permease YhhJ	0.0952	0.261	0.316	0.196	0.318	-0.089	-0.032	-0.046	-0.05	0.268	0.284	0.329	0.265	0.03	-0.017	0.039	0.067	-0.082	-0.062	-0.015	-0.076
centroid_1120192	IVTT.AG	conserved hypothetical protein	0.10095	0.196	0.221	0.212	0.203	0.088	0.128	0.136	0.098	0.23	0.186	0.279	0.215	-0.023	0.025	-0.023	0.014	-0.091	0.065	-0.03	-0.11
centroid_1269032	IVTT.AG	oligopeptide transport system permease protein OppB	0.14025	0.154	0.157	-0.004	0.066	-0.012	-0.077	-0.069	-0.047	0.628	0.836	0.743	0.894	-0.061	-0.113	-0.02	0	-0.074	-0.068	-0.01	-0.118
centroid_725409	IVTT.AG	cyclic di GMP binding protein	0.16435	0.194	0.207	0.214	0.224	-0.015	-0.006	-0.001	-0.109	0.965	0.99	0.909	0.889	-0.02	-0.115	-0.186	-0.076	-0.213	-0.184	-0.222	-0.158
centroid_670466	IVTT.AG	amino ABC transporter, permease , 3 TM region, His/Glu/Gln/Arg/opine family domain protein	0.11115	0.362	0.3	0.29	0.299	-0.071	-0.156	-0.054	-0.039	0.342	0.398	0.387	0.433	-0.025	-0.099	-0.033	-0.032	-0.061	-0.024	0.046	-0.04
centroid_1054364	IVTT.AG	fimbrial family protein	0.2015	0.265	0.401	0.311	0.326	0.331	0.345	0.325	0.177	0.16	0.12	0.117	0.024	0.301	0.199	0.208	0.201	0.026	0.11	-0.015	0.098
centroid_253390	IVTT.AG	inner membrane protein YccF	0.1139	0.139	0.146	0.287	0.158	0.094	0.062	0.03	-0.051	0.367	0.232	0.26	0.151	0.076	-0.007	-0.032	0.146	0.102	0.089	-0.022	0.051
centroid_1675119	IVTT.AG	fosmidomycin resistance protein	0.1435	0.662	0.624	0.597	0.601	-0.155	-0.002	-0.041	-0.113	0.182	0.154	0.182	0.148	-0.01	0.013	0.09	-0.017	0.034	-0.05	-0.033	0.004
centroid_1641248	IVTT.AG	ferric reductase like transmembrane component family protein	0.13335	0.106	0.049	0.033	0.029	0.076	-0.015	-0.03	-0.003	0.651	0.741	0.669	0.795	-0.104	-0.113	-0.006	-0.176	0.021	-0.037	0.105	-0.124
centroid_2392708	IVTT.AG	putrescine importer PuuP	0.07685	0.281	0.294	0.241	0.288	-0.034	-0.093	-0.041	-0.107	0.273	0.242	0.286	0.217	0.141	-0.012	0.034	0.01	-0.128	-0.115	-0.188	-0.052
centroid_406513	IVTT.AG	fumarate reductase subunit D family protein	0.15455	0.257	0.309	0.321	0.245	-0.008	-0.042	-0.144	-0.192	0.735	0.6	0.654	0.561	-0.038	-0.11	-0.117	0.095	0.001	0.016	-0.032	-0.02
centroid_1196486	IVTT.AG	aerobic C4 dicarboxylate transport protein	0.2256	0.426	0.322	0.325	0.298	-0.247	-0.186	-0.207	-0.188	1.004	0.962	0.973	0.992	-0.084	0.018	0.056	-0.073	0.003	0.02	0.122	-0.024
centroid_1624682	IVTT.AG	mraZ family protein	0.02635	0.135	0.095	0.159	0.176	-0.053	-0.055	0.017	-0.074	0.1	0.067	0.079	0.046	0.078	0.011	0.035	-0.029	-0.064	-0.083	-0.09	-0.023
centroid_490876	IVTT.AG	hexuronate transporter	0.13885	0.149	0.208	0.238	0.111	0.151	0.069	-0.003	-0.006	0.735	0.651	0.717	0.568	-0.082	-0.128	-0.103	-0.024	-0.099	-0.07	-0.173	-0.132
centroid_425680	IVTT.AG	serine transporter	-0.0686	0.447	0.333	0.253	0.227	-0.211	-0.196	-0.224	-0.173	0.049	0.062	0.101	0.134	-0.383	-0.351	-0.323	-0.376	-0.197	-0.222	-0.118	-0.204
centroid_5213	IVTT.AG	conserved hypothetical protein	0.094	0.177	0.218	0.24	0.236	0.006	-0.001	0.015	-0.109	0.17	0.133	0.14	0.053	0.144	0.102	0.103	0.094	0.07	0.031	-0.052	0.11
centroid_1067014	IVTT.AG	curved DNA binding protein	0.09815	0.11	0.309	0.289	0.179	-0.018	-0.103	-0.087	-0.21	0.256	0.243	0.205	0.197	-0.086	-0.083	-0.136	-0.041	0.209	0.278	0.2	0.252
centroid_717777	IVTT.AG	bacteriophage lysis family protein	0.1335	0.077	0.163	0.097	0.101	0.029	-0.02	-0.04	-0.091	0.404	0.336	0.352	0.325	0.053	0.029	0.013	0.062	0.135	0.258	0.207	0.18
centroid_1987822	IVTT.AG	conserved hypothetical protein	0.138	0.373	0.368	0.341	0.377	-0.124	-0.008	0.074	-0.083	0.207	0.238	0.18	0.163	0.052	0.15	0.19	0.062	0.027	0.071	0.036	0.066
centroid_154536	IVTT.AG	binding protein dependent transport system inner membrane component family protein	0.14935	0.273	0.289	0.343	0.249	-0.003	-0.019	-0.078	-0.096	0.433	0.369	0.406	0.267	0.05	0.083	0.075	0.109	0.14	0.096	-0.023	0.024
SF_p0102	IVTT.AG	orf, conserved hypothetical protein	0.1418	0.16	0.074	0.083	0.139	-0.151	-0.008	-0.039	-0.069	0.565	0.603	0.505	0.563	0.041	0.079	0.113	0.046	0.026	-0.003	0.073	0.036
centroid_2378249	IVTT.AG	high affinity zinc uptake system protein ZnuA	-0.06645	-0.313	-0.23	-0.14	-0.225	-0.259	-0.24	-0.245	-0.43	0.987	1.045	0.961	0.94	-0.411	-0.417	-0.464	-0.363	-0.393	-0.375	-0.399	-0.358
centroid_901359	IVTT.AG	1,4 dihydroxy 2 naphthoate octaprenyltransferase	0.0924	0.356	0.33	0.246	0.294	-0.007	-0.061	-0.087	-0.083	0.15	0.289	0.215	0.297	-0.003	-0.087	-0.008	0.002	-0.012	-0.025	0.05	-0.008
centroid_1988723	IVTT.AG	conserved hypothetical protein	0.08085	0.274	0.318	0.324	0.299	0.02	0.078	0.034	-0.076	0.187	0.123	0.145	0.057	0.076	-0.021	-0.017	-0.004	-0.048	-0.037	-0.064	-0.051
centroid_1897895	IVTT.AG	H+ symporter family protein	0.10095	0.388	0.425	0.416	0.427	-0.008	0.014	-0.09	-0.152	0.16	0.125	0.095	0.071	0.05	0.053	0.014	0.047	-0.007	0.073	-0.109	0.027
centroid_1642348	IVTT.AG	NADH quinone oxidoreductase subunit M	0.1022	0.132	0.151	0.26	0.208	0.032	-0.001	0.047	-0.066	0.346	0.33	0.388	0.355	0.004	0.033	-0.108	0.014	-0.025	-0.05	0.015	-0.021
centroid_1232091	IVTT.AG	HTH type transcriptional activator AllS	0.0701	0.272	0.31	0.252	0.186	-0.153	-0.093	-0.097	-0.076	0.136	0.115	0.175	0.156	0.055	-0.017	0.035	0.072	0.053	-0.054	0.048	0.027
centroid_1276420	IVTT.AG	ribosomal protein L20	0.1272	0.221	0.243	0.317	0.246	0.176	0.101	0.133	-0.03	0.375	0.342	0.386	0.251	0.001	-0.08	-0.085	-0.029	0.01	0.023	-0.04	-0.017
centroid_1479935	IVTT.AG	C4 dicarboxylate anaerobic carrier family protein	0.1006	0.27	0.232	0.259	0.262	-0.085	-0.02	-0.045	-0.096	0.11	0.116	0.132	0.066	0.295	0.172	0.183	0.218	-0.004	-0.021	-0.063	0.031
centroid_643628	IVTT.AG	sulfatase family protein	0.1336	0.167	0.244	0.271	0.269	0.04	0.066	-0.061	-0.198	0.141	0.124	0.16	0.003	0.2	0.133	0.096	0.197	0.264	0.177	0.128	0.251
centroid_621584	IVTT.AG	conserved hypothetical family protein	0.11745	1.037	0.985	1.05	1.189	0.081	0.183	0.175	0.031	-0.063	-0.026	-0.058	-0.122	-0.242	-0.226	-0.358	-0.239	-0.277	-0.291	-0.311	-0.169
SSON53G_RS26965	IVTT.AG	surface presentation of antigens protein SpaQ	0.09975	0.224	0.297	0.323	0.288	-0.028	0.003	-0.069	-0.207	0.124	0.081	0.068	0.034	0.182	0.122	0.056	0.195	0.144	0.014	-0.031	0.175
centroid_1078986	IVTT.AG	putative ATP dependent helicase DinG	0.11915	0.114	0.145	0.233	0.202	-0.226	0.036	-0.009	-0.135	0.162	0.084	0.161	0.041	0.294	0.258	0.236	0.298	0.221	0.117	0.055	0.096
centroid_1081185	IVTT.AG	inner membrane ABC transporter permease YnjC domain protein	0.0969	0.209	0.266	0.15	0.184	0.001	0.091	0.024	0.036	0.113	0.189	0.183	0.219	0.067	0.004	0.11	0.096	0.018	-0.068	0.04	0.006
centroid_1017555	IVTT.AG	inner membrane protein YciS	0.1323	0.113	0.098	0.037	0.116	-0.092	-0.045	-0.093	-0.065	0.702	0.8	0.691	0.763	0.026	-0.04	-0.021	-0.039	-0.08	-0.117	-0.068	-0.04
centroid_1388415	IVTT.AG	glutaminase A	0.0594	0.206	0.24	0.204	0.24	-0.067	-0.155	0.014	-0.046	0.073	0.068	0.136	0.106	0.028	0.062	-0.031	0.031	0.004	0.001	0.061	0.013
SF_p0131	IVTT.AG	IpgA, similarities to IpgE, putative chaperone	0.0918	0.16	0.166	0.203	0.175	0.015	0.014	-0.154	-0.221	0.07	0.013	0.046	-0.14	0.257	0.188	0.15	0.217	0.229	0.173	0.107	0.168
centroid_1155676	IVTT.AG	DNA replication protein DnaC	0.0381	0.262	0.288	0.282	0.222	-0.037	-0.085	-0.07	-0.146	0.095	0.045	0.054	0.045	-0.018	-0.006	-0.051	-0.011	-0.042	0.042	-0.093	-0.014
SSON53G_RS27105	IVTT.AG	outer membrane autotransporter barrel domain-containing protein	0.01	-0.043	0.069	0.092	0.102	-0.082	-0.09	-0.121	-0.221	0.086	0.03	0.055	-0.126	0.103	-0.012	0.037	0.049	0.105	0.093	0.023	0.051
centroid_233798	IVTT.AG	phosphate regulon sensor kinase PhoR	0.06445	-0.013	-0.045	-0.011	0.033	-0.122	-0.149	-0.077	-0.172	0.657	0.703	0.648	0.553	-0.02	-0.057	-0.057	-0.017	-0.148	-0.171	-0.159	-0.087
centroid_1249516	IVTT.AG	arsenite/antimonite efflux pump membrane family protein	0.0737	0.168	0.198	0.264	0.313	-0.013	0.026	-0.013	-0.151	0.259	0.167	0.203	0.086	0.055	0.013	-0.002	0.043	0	-0.032	-0.139	0.029
centroid_765262	IVTT.AG	DJ 1 family protein	0.06935	0.236	0.239	0.222	0.236	-0.061	-0.011	0.018	-0.028	0.079	0.054	0.14	0.075	-0.005	-0.002	-0.04	0.02	0.074	-0.046	0.06	0.127
centroid_246296	IVTT.AG	transcriptional regulator KdgR	0.12805	0.257	0.163	0.098	0.145	-0.079	-0.063	-0.066	-0.11	0.394	0.586	0.5	0.67	-0.08	-0.136	-0.019	-0.032	0.072	-0.014	0.214	0.061
centroid_2479632	IVTT.AG	prepilin type N terminal cleavage/methylation domain protein	0.1102	0.189	0.275	0.232	0.274	0.017	0.02	-0.034	-0.119	0.335	0.294	0.31	0.231	0.041	0.081	0.039	0.109	-0.043	0.036	-0.097	0.014
centroid_2274295	IVTT.AG	sodium:dicarboxylate symporter family protein	0.08715	0.347	0.355	0.385	0.246	-0.019	-0.028	0.048	-0.079	0.083	0.118	0.165	0.115	-0.021	-0.003	-0.068	0.015	-0.007	0.038	0.04	0.013
SSON53G_RS26850	IVTT.AG	chaperone protein IpgA	0.0933	0.205	0.147	0.234	0.252	-0.102	-0.12	-0.076	-0.117	0.024	-0.044	-0.036	-0.072	0.167	0.295	0.201	0.192	0.17	0.188	0.223	0.135
centroid_2107029	IVTT.AG	conserved hypothetical protein	0.113	0.234	0.179	0.092	0.078	-0.182	-0.206	-0.191	-0.138	0.238	0.291	0.304	0.306	0.011	0.001	0.108	0.021	0.306	0.276	0.375	0.157
centroid_694554	IVTT.AG	conserved hypothetical protein	0.15135	-0.016	-0.034	0.052	0.07	0.154	0.23	0.105	-0.005	0.405	0.37	0.379	0.295	0.027	-0.152	-0.033	-0.036	0.292	0.277	0.338	0.309
SSON53G_RS26925	IVTT.AG	protein mxiC	-0.0873	-0.008	-0.054	0.047	0.013	-0.239	-0.193	-0.128	-0.234	-0.031	-0.037	-0.037	-0.122	-0.056	-0.008	-0.134	-0.115	-0.162	-0.104	-0.124	-0.02
SSON53G_RS27525	IVTT.AG	glycosyl transferase	0.08745	0.115	0.154	0.158	0.139	-0.044	-0.047	-0.065	-0.225	0.369	0.308	0.295	0.174	0.138	0.035	0.047	0.099	-0.037	0.037	0.039	0.06
centroid_1707529	IVTT.AG	putative membrane protein	0.0978	0.452	0.477	0.41	0.371	-0.066	-0.013	0.029	0.008	0.054	0.107	0.105	0.131	-0.084	-0.084	-0.043	-0.06	0.065	0.054	0.081	-0.038
centroid_1155058	IVTT.AG	protoheme IX farnesyltransferase	0.13645	0.285	0.316	0.194	0.192	-0.026	-0.015	0.069	0.044	0.689	0.742	0.704	0.743	-0.06	-0.199	-0.157	-0.1	-0.245	-0.108	-0.13	-0.209
centroid_2299051	IVTT.AG	multidrug transporter EmrE	0.0936	0.236	0.268	0.233	0.308	-0.099	-0.118	-0.105	-0.193	0.305	0.311	0.349	0.216	0.115	0.076	0.082	0.064	-0.048	0.014	-0.119	-0.023
centroid_857446	IVTT.AG	inner membrane protein YgbE	0.1131	0.337	0.4	0.338	0.306	0.215	0.286	0.275	0.222	-0.049	-0.011	0.039	-0.018	-0.097	-0.107	-0.088	-0.045	0.051	0.047	0.083	0.078
centroid_730909	IVTT.AG	SIS domain protein	0.10185	0.387	0.415	0.451	0.318	0.067	-0.002	-0.079	-0.166	0.148	-0.035	0.095	-0.075	0.223	0.161	0.107	0.212	0.013	-0.042	-0.086	-0.075
centroid_1508716	IVTT.AG	cytochrome c type biogenesis protein CcmF	0.04485	0.138	0.095	0.095	0.182	-0.119	0.001	-0.063	-0.066	0.205	0.163	0.158	0.145	0.036	-0.01	0.133	-0.037	-0.008	-0.096	-0.007	-0.048
centroid_787876	IVTT.AG	periplasmic binding and sugar binding domain of LacI family protein	-0.00365	0.098	0.063	0.046	0.055	-0.145	-0.156	-0.093	-0.201	0.107	0.139	0.101	0.106	0.108	0.032	0.092	-0.01	-0.121	-0.121	-0.115	-0.058
centroid_126950	IVTT.AG	ABC 3 transport family protein	0.09345	0.277	0.25	0.285	0.234	-0.041	0.034	0.082	0.032	0.357	0.305	0.323	0.292	-0.04	-0.121	-0.052	0.051	-0.152	-0.049	-0.095	-0.103
SSON53G_RS27490	IVTT.AG	chain-length determining protein	-0.033	0.36	0.429	0.377	0.374	-0.251	-0.216	-0.208	-0.344	0.251	0.239	0.226	0.161	-0.196	-0.284	-0.301	-0.188	-0.251	-0.262	-0.313	-0.263
centroid_1639685	IVTT.AG	type IV leader peptidase family protein	0.0029	0.044	-0.035	0.09	0.071	-0.026	-0.012	-0.074	-0.133	0.123	0.058	0.08	0.04	0.103	-0.05	-0.109	0.054	-0.008	-0.046	-0.047	-0.065
centroid_64094	IVTT.AG	tRNA pseudouridine(55) synthase	0.0531	-0.031	0.039	0.1	0.012	0.001	0.022	-0.048	-0.103	0.084	0.038	0.106	-0.083	0.111	-0.008	-0.013	0.102	0.203	0.182	0.178	0.17
centroid_1190974	IVTT.AG	PTS system sugar specific permease component family protein	0.1325	0.08	0.06	0.045	0.116	-0.16	-0.107	-0.069	-0.064	0.73	0.887	0.772	0.887	-0.014	-0.164	-0.007	-0.009	-0.076	-0.129	-0.068	-0.06
centroid_2296319	IVTT.AG	conserved hypothetical protein	0.0158	0.144	0.242	0.293	0.263	-0.043	-0.044	-0.087	-0.192	0.222	0.125	0.137	0.073	-0.132	-0.192	-0.175	-0.061	-0.012	-0.065	-0.12	-0.06
centroid_2283090	IVTT.AG	sulfite exporter TauE/SafE family protein	0.1605	0.201	0.272	0.302	0.249	-0.03	0.019	-0.021	-0.169	0.784	0.715	0.727	0.582	-0.144	-0.07	-0.078	-0.09	0.054	-0.023	-0.049	-0.021
SF_p0070_s1	IVTT.AG	SepA, extracellular serine protease of the IgA1 protease family, secreted by a C-terminal autotransporter domain	0.05635	0.602	0.586	0.528	0.562	-0.123	-0.087	-0.062	-0.107	0.035	0.063	0.009	-0.1	-0.168	-0.109	-0.092	-0.217	-0.082	-0.035	-0.048	-0.028
centroid_1984030	IVTT.AG	conserved hypothetical protein	0.1149	0.432	0.245	0.247	0.248	-0.114	-0.045	0.04	0.025	0.569	0.612	0.53	0.681	-0.295	-0.33	-0.325	-0.348	0.032	-0.002	0.011	0.085
SF_p0156	IVTT.AG	Spa40, component of the Mxi-Spa secretion machinery	0.0162	0.201	0.227	0.299	0.209	-0.036	-0.063	-0.129	-0.304	0.156	0.028	0.038	-0.027	0.047	-0.046	-0.068	0.059	-0.028	-0.041	-0.139	-0.059
centroid_764743	IVTT.AG	disulfide bond formation protein B	0.02735	0.134	0.179	0.236	0.114	-0.057	-0.105	-0.116	-0.201	0.439	0.288	0.355	0.167	-0.096	-0.158	-0.172	-0.146	-0.115	-0.054	-0.1	-0.045
centroid_95825	IVTT.AG	asmA like C terminal region family protein	0.08655	-0.028	0.11	0.137	-0.005	-0.009	-0.047	-0.09	-0.204	0.244	0.135	0.206	-0.015	0.295	0.317	0.321	0.322	0.07	0.051	-0.101	0.022
centroid_849640	IVTT.AG	periplasmic murein peptide binding protein	-0.10425	-0.089	-0.051	0.006	-0.044	-0.12	-0.16	-0.158	-0.293	0.243	0.202	0.25	0.156	-0.159	-0.152	-0.189	-0.171	-0.311	-0.285	-0.414	-0.346
centroid_2428501	IVTT.AG	NADH quinone oxidoreductase subunit A	0.04265	0.227	-0.035	0.172	0.119	-0.1	0.051	0.069	0.03	0.113	0.072	0.05	0.252	-0.005	0.01	0.023	-0.023	-0.077	-0.064	-0.005	-0.026
centroid_1188865	IVTT.AG	conserved hypothetical protein	0.1975	-0.035	0.029	0.019	0.017	-0.128	-0.161	-0.122	-0.143	0.39	0.447	0.457	0.463	0.825	0.937	0.859	0.886	-0.251	-0.263	-0.183	-0.093
centroid_2313345	IVTT.AG	NADH quinone oxidoreductase subunit H	0.05215	0.094	0.171	0.122	0.144	-0.134	-0.045	-0.081	-0.107	0.127	0.134	0.145	0.155	0.101	0.106	0.032	0.075	0.023	0.014	-0.06	0.027
centroid_1595949	IVTT.AG	DSBA like thioredoxin domain protein	0.1382	0.47	0.567	0.531	0.551	-0.056	-0.037	-0.074	-0.209	0.34	0.302	0.347	0.305	0.068	0.037	0.022	0.084	-0.132	-0.071	-0.203	-0.078
centroid_1571364	IVTT.AG	DNA gyrase, B subunit	0.0758	0.334	0.317	0.29	0.28	0.031	0.075	0.129	0.051	0.028	0.08	0.031	-0.021	0.092	0.003	0.019	0.042	-0.096	-0.046	-0.081	-0.042
centroid_380702	IVTT.AG	conserved hypothetical protein	-0.1127	-0.085	-0.129	-0.011	-0.044	-0.159	-0.14	-0.186	-0.205	0.02	-0.042	-0.003	-0.094	-0.122	-0.166	-0.165	-0.092	-0.133	-0.12	-0.195	-0.183
centroid_82692	IVTT.AG	inner membrane protein YbhQ	0.06175	0.056	0.106	0.1	0.132	-0.045	0.015	0.093	-0.052	0.212	0.188	0.101	0.098	0.079	0.109	0.078	0.025	-0.032	-0.024	-0.059	0.055
centroid_2390656	IVTT.AG	permease family protein	0.08665	0.161	0.224	0.26	0.243	0.069	0.031	-0.047	-0.077	0.383	0.24	0.307	0.163	-0.059	0.018	-0.172	0.052	0.064	-0.064	-0.065	0.002
centroid_1500090	IVTT.AG	D galactonate transporter	0.04885	0.424	0.363	0.432	0.344	-0.057	-0.029	-0.034	-0.161	0.374	0.273	0.29	0.178	-0.172	-0.173	-0.182	-0.1	-0.243	-0.133	-0.206	-0.211
SSON53G_RS27515	IVTT.AG	endonuclease	0.0667	0.012	0.039	0.029	0.083	-0.138	-0.124	-0.119	-0.276	0.236	0.248	0.186	0.119	-0.178	-0.225	-0.297	-0.185	0.378	0.494	0.527	0.525
centroid_545413	IVTT.AG	inhibitor of apoptosis promoting Bax1 family protein	0.08515	0.338	0.285	0.287	0.369	-0.062	-0.071	0.02	-0.138	0.409	0.447	0.413	0.401	-0.072	-0.139	-0.131	-0.108	-0.132	-0.158	-0.168	-0.087
centroid_346210	IVTT.AG	translation elongation factor P	0.0862	0.288	0.324	0.504	0.313	-0.008	0.045	-0.057	-0.18	0.215	0.117	0.132	0.012	0.006	0.078	-0.017	0.007	0.008	0.003	-0.088	0.022
centroid_388998	IVTT.AG	periplasmic nitrate reductase, large subunit	0.07225	0.712	0.647	0.694	0.679	-0.211	-0.157	-0.199	-0.168	0.064	0.093	0.055	0.05	-0.039	-0.153	-0.08	-0.088	-0.086	-0.131	-0.131	-0.106
centroid_1338810	IVTT.AG	D alanyl D alanine carboxypeptidase/D alanyl D alanine endopeptidase	0.0553	0.253	0.229	0.187	0.226	-0.136	-0.117	-0.028	-0.072	0.38	0.477	0.463	0.491	-0.133	-0.157	-0.157	-0.098	-0.217	-0.162	-0.114	-0.209
centroid_218979	IVTT.AG	fimbrial assembly family protein	0.0734	0.069	0.102	0.114	0.192	0.379	0.429	0.402	0.272	0.588	0.596	0.537	0.512	-0.297	-0.324	-0.36	-0.299	-0.36	-0.379	-0.421	-0.284
centroid_313045_s1	IVTT.AG	AAA like domain protein	0.08575	0.142	0.166	0.204	0.162	-0.127	-0.113	-0.125	-0.249	0.09	0.057	0.115	-0.044	0.017	-0.077	-0.068	0.004	0.424	0.379	0.323	0.435
centroid_848800	IVTT.AG	glutathione S transferase GstA	0.03815	0.142	0.056	0.158	0.146	-0.013	0.016	-0.014	-0.013	0.194	0.166	0.161	0.302	-0.025	-0.025	-0.072	0.006	-0.144	-0.076	-0.124	-0.078
centroid_653130	IVTT.AG	tail specific protease	0.00405	-0.031	0.017	-0.063	-0.005	-0.213	-0.286	-0.181	-0.268	-0.063	0.012	-0.019	-0.065	0.229	0.145	0.174	0.196	0.111	0.114	0.197	0.08
centroid_122351	IVTT.AG	flagellar hook basal body complex protein FliE	-0.12955	-0.133	-0.079	-0.065	-0.11	-0.152	-0.087	-0.124	-0.159	-0.146	-0.159	-0.185	-0.191	-0.174	-0.173	-0.175	-0.136	-0.098	-0.105	-0.056	-0.084
centroid_845525	IVTT.AG	NADH quinone oxidoreductase subunit L	0.05255	0.174	0.216	0.048	0.181	-0.067	-0.049	-0.027	-0.054	0.12	0.174	0.216	0.186	0.058	-0.007	0.066	0.027	-0.134	0.025	-0.018	-0.084
centroid_1074583	IVTT.AG	conserved hypothetical protein	0.39785	-0.23	-0.173	-0.097	-0.134	-0.244	-0.231	-0.323	-0.368	0.291	0.188	0.229	0.067	2.714	3.099	2.967	2.485	-0.557	-0.565	-0.591	-0.57
centroid_308233	IVTT.AG	outer membrane lipocarrier protein LolA	0.0557	0.127	0.167	0.171	0.26	-0.024	0.032	-0.058	-0.15	0.291	0.257	0.255	0.159	0.091	-0.044	-0.035	0.004	-0.082	-0.073	-0.182	-0.052
centroid_1141244	IVTT.AG	putative transport protein HsrA	0.0854	0.214	0.188	0.272	0.225	0.05	0.004	0.022	-0.012	0.104	0.045	0.113	0.034	0.111	0.097	0.022	0.115	0.034	0.01	0.032	0.028
centroid_654980	IVTT.AG	conserved hypothetical protein	0.0724	0.106	0.077	0.116	0.097	-0.084	-0.015	0.002	-0.114	0.355	0.53	0.43	0.521	0.044	-0.091	-0.089	-0.037	-0.106	-0.076	-0.109	-0.109
centroid_1005269	IVTT.AG	conserved hypothetical protein	0.08015	0.166	-0.104	-0.065	0.031	-0.129	-0.047	-0.125	0.006	0.615	0.733	0.515	0.828	-0.141	-0.157	-0.03	-0.151	-0.128	-0.139	0.018	-0.093
centroid_1188140	IVTT.AG	3 oxoacyl [acyl carrier protein] synthase 3	0.0271	0.205	0.103	0.102	0.163	-0.227	-0.135	-0.048	-0.112	0.19	0.159	0.068	0.148	-0.032	0.004	-0.007	-0.111	-0.007	-0.009	0.026	0.062
centroid_397920	IVTT.AG	fimbrial family protein	0.4	2.889	2.715	2.648	2.849	-0.317	-0.334	-0.308	-0.234	0.179	0.325	0.229	0.393	-0.513	-0.512	-0.494	-0.509	-0.368	-0.215	-0.094	-0.329
centroid_1733268	IVTT.AG	acyl phosphate glycerol 3 phosphate acyltransferase	0.0749	0.197	0.152	0.158	0.24	0.012	0.021	0.022	-0.126	0.267	0.18	0.264	0.157	0.061	-0.026	0.001	0.026	-0.017	-0.023	-0.066	-0.002
centroid_227927	IVTT.AG	acetolactate synthase, large subunit, biosynthetic type	0.08245	0.218	0.266	0.232	0.275	-0.059	-0.03	-0.078	-0.144	0.327	0.372	0.314	0.249	0.075	0.003	0.022	0.006	-0.103	-0.082	-0.144	-0.07
centroid_118561	IVTT.AG	MFS/sugar transport family protein	0.0837	0.431	0.444	0.418	0.451	0.006	0.069	-0.049	-0.167	0.232	0.166	0.244	0.104	-0.052	-0.078	-0.142	-0.029	-0.038	-0.105	-0.205	-0.026
centroid_697564	IVTT.AG	conserved hypothetical protein	-0.00725	0.044	0.059	0.064	0.098	-0.096	-0.081	-0.062	-0.139	0.152	0.175	0.174	0.115	0.013	-0.069	-0.041	-0.022	-0.145	-0.11	-0.172	-0.102
centroid_508113	IVTT.AG	copper translocating P type ATPase	0.0741	0.445	0.48	0.443	0.425	-0.044	-0.008	-0.073	-0.095	-0.027	-0.068	0.008	-0.088	0.053	0.091	-0.006	0.038	-0.044	0.068	-0.086	-0.03
centroid_526297	IVTT.AG	inositol 1 monophosphatase	-0.0336	0.075	-0.017	-0.024	-0.058	-0.14	-0.145	-0.131	-0.06	0.036	0.159	0.155	0.31	-0.111	-0.119	-0.07	-0.135	-0.097	-0.169	0.004	-0.135
centroid_252961	IVTT.AG	ribosomal protein L9	0.0669	0.126	0.249	0.312	0.167	0.011	-0.015	-0.009	-0.15	0.09	0.021	0.096	-0.07	0.182	0.087	0.069	0.102	0.043	0.053	-0.056	0.03
centroid_102105	IVTT.AG	NADH dehydrogenase (quinone), D subunit	-0.06745	0.131	0.226	0.204	0.164	-0.107	-0.133	-0.19	-0.308	0.171	0.135	0.124	0.058	-0.15	-0.243	-0.235	-0.161	-0.304	-0.182	-0.317	-0.232
centroid_1128792	IVTT.AG	PEP utilizing enzyme, N terminal family protein	0.03705	0.085	0.07	0.008	0.069	-0.18	-0.05	-0.086	-0.062	0.093	0.091	0.024	0.096	0.076	0.039	0.171	0.064	0.07	0.023	0.099	0.041
centroid_65909	IVTT.AG	rhodanese like domain protein	-0.18525	-0.133	-0.094	-0.059	-0.015	-0.247	-0.307	-0.265	-0.365	-0.041	-0.104	-0.033	-0.227	-0.29	-0.281	-0.248	-0.267	-0.193	-0.199	-0.154	-0.183
centroid_326986	IVTT.AG	MATE efflux family protein	-0.03955	0.101	0.135	0.182	0.101	-0.11	-0.144	-0.146	-0.264	0.051	0.052	0.096	-0.029	0.072	-0.029	-0.02	0.092	-0.205	-0.231	-0.304	-0.191
centroid_787294	IVTT.AG	DNA repair RadC family protein	0.0827	0.219	-0.032	0.127	0.079	-0.162	-0.119	0.036	-0.042	0.609	0.675	0.628	0.753	-0.066	-0.172	-0.13	-0.136	-0.243	-0.1	-0.091	-0.179
centroid_531550	IVTT.AG	putative osmoprotectant uptake system permease protein YehW	0.0433	0.105	0.082	0.19	0.115	0.051	0.086	-0.048	-0.042	0.22	0.092	0.184	0.033	-0.017	-0.048	-0.06	0.053	-0.02	0.027	-0.059	-0.078
centroid_2216788	IVTT.AG	aquaporin Z	0.049	0.282	0.297	0.237	0.248	-0.093	-0.093	-0.061	-0.142	0.318	0.3	0.33	0.277	0.011	-0.111	-0.082	-0.097	-0.127	-0.214	-0.177	-0.123
centroid_1958726	IVTT.AG	branched chain amino acid transport system II carrier protein	0.0944	0.395	0.335	0.361	0.366	-0.136	-0.081	-0.055	-0.103	0.282	0.318	0.288	0.252	0.064	-0.047	-0.026	0.025	-0.116	-0.073	-0.095	-0.066
centroid_815047	IVTT.AG	inner membrane protein YdgC	0.07765	0.132	-0.201	-0.215	-0.103	-0.137	-0.077	0.06	0.084	0.716	0.847	0.671	0.922	-0.192	-0.275	-0.168	-0.231	-0.164	-0.079	0.004	-0.041
centroid_1025357	IVTT.AG	aquaporin Z	0.0472	0.346	0.125	0.154	0.264	-0.16	-0.104	-0.015	-0.04	0.216	0.199	0.202	0.271	-0.1	-0.113	-0.043	-0.116	-0.045	-0.059	-0.01	-0.028
centroid_393899_s2	IVTT.AG	acriflavine resistance protein B	0.00515	0.053	0.021	-0.04	-0.011	-0.025	0.02	-0.036	0.018	0.033	0.111	0.145	0.14	-0.198	-0.186	-0.105	-0.162	0.049	0.046	0.197	0.033
centroid_1096137	IVTT.AG	chaperone protein skp	0.0102	0.658	0.636	0.635	0.989	-0.268	-0.322	-0.326	-0.387	0.436	0.369	0.324	0.321	-0.19	-0.176	-0.181	-0.069	-0.6	-0.595	-0.489	-0.561
centroid_2252388	IVTT.AG	putative 4 amino 4 deoxy L arabinose phosphoundecaprenol flippase subunit ArnF	0.0802	-0.072	-0.035	0.028	0.009	-0.085	-0.137	-0.045	-0.079	0.819	0.75	0.839	0.773	-0.084	-0.111	-0.266	-0.138	-0.215	-0.081	-0.102	-0.164
centroid_298093	IVTT.AG	inner membrane protein YqaA	0.04235	0.23	-0.033	0.054	0.087	-0.136	-0.057	-0.085	0.001	0.351	0.46	0.275	0.464	-0.095	-0.19	-0.014	-0.113	-0.067	-0.137	-0.037	-0.111
centroid_501881	IVTT.AG	high affinity nickel transport family protein	0.11085	0.203	0.229	0.274	0.254	-0.013	-0.062	-0.037	-0.066	0.252	0.22	0.295	0.196	0.173	0.142	0.08	0.144	-0.007	0.023	-0.028	-0.055
centroid_1132770_s1	IVTT.AG	AAA like domain protein	0.02275	0.173	0.127	0.225	0.166	-0.072	0	0	-0.086	0.019	-0.027	-0.019	0.037	0.081	0.031	0.042	0.078	-0.096	-0.027	-0.109	-0.088
centroid_314231	IVTT.AG	protein tyrosine phosphatase family protein	0.0502	0.03	0.082	0.166	0.033	0.024	-0.02	-0.059	-0.098	0.139	0.051	0.127	-0.076	0.091	0.095	0.083	0.141	0.098	0.091	-0.051	0.057
centroid_1111103	IVTT.AG	conserved hypothetical protein	0.09355	0.058	0.141	0.108	0.088	-0.025	-0.089	-0.093	-0.165	0.681	0.62	0.629	0.588	-0.084	-0.079	-0.074	-0.018	-0.155	-0.005	-0.175	-0.08
centroid_614793	IVTT.AG	membrane AbrB duplication domain protein	0.03245	0.198	0.12	0.278	0.181	-0.124	-0.043	0.033	-0.015	0.231	0.188	0.203	0.237	0.001	-0.12	-0.045	-0.103	-0.149	-0.114	-0.154	-0.154
SF_p0093	IVTT.AG	OspD3 (SenA), probably secreted by the Mxi-Spa secretion machinery, function unknown	0.0214	0.03	0.124	0.186	0.102	0.055	0.058	-0.042	-0.14	0.296	0.153	0.264	0.087	0.004	-0.059	-0.046	0.099	-0.183	-0.197	-0.196	-0.167
centroid_2282212	IVTT.AG	conserved hypothetical protein	0.1406	0.003	0.065	0.073	0.036	0.87	0.714	0.829	0.774	0.044	-0.066	0.001	-0.207	0.015	-0.071	0.001	0.019	0	-0.05	-0.156	-0.082
SF_p0250	IVTT.AG	F pilin acetylation protein	-0.1952	0.543	0.501	0.481	0.52	-0.313	-0.351	-0.271	-0.453	-0.134	-0.108	-0.154	-0.209	-0.406	-0.497	-0.528	-0.46	-0.585	-0.435	-0.527	-0.518
centroid_1283204	IVTT.AG	beta aspartyl peptidase	-0.03335	0.36	0.289	0.211	0.212	-0.25	-0.213	-0.143	-0.169	-0.102	-0.039	-0.085	-0.134	-0.148	-0.126	-0.116	-0.173	0.021	-0.084	-0.006	0.028
centroid_767167	IVTT.AG	10 kDa chaperonin	0.03205	0.224	-0.039	0.075	0.067	-0.013	0.09	0.209	0.107	0.152	0.134	0.123	0.29	-0.037	-0.02	-0.058	-0.068	-0.19	-0.156	-0.107	-0.142
centroid_440271	IVTT.AG	nucleoside specific channel forming protein tsx	-0.01575	0.334	0.203	0.293	0.337	-0.039	-0.077	-0.092	-0.015	0.123	0.161	0.101	0.167	-0.138	-0.314	-0.224	-0.215	-0.238	-0.257	-0.196	-0.229
centroid_252554	IVTT.AG	modulator of DNA gyrase family protein	-0.0825	-0.019	-0.046	-0.02	-0.013	-0.132	-0.14	-0.116	-0.22	0.103	0.05	0.127	0.007	-0.034	-0.105	-0.183	-0.074	-0.184	-0.235	-0.217	-0.199
centroid_1278545	IVTT.AG	inner membrane protein YhaH	0.06945	0.251	0.277	0.254	0.251	-0.067	-0.067	0.015	-0.137	0.226	0.19	0.195	0.191	0.098	-0.008	0.054	-0.01	-0.062	-0.123	-0.088	-0.051
centroid_658062	IVTT.AG	putative membrane protein	-0.0168	0.127	-0.04	0.085	0.032	-0.085	-0.055	0.121	-0.048	0.095	0.073	0.023	0.225	-0.056	-0.065	-0.067	-0.1	-0.18	-0.156	-0.129	-0.136
centroid_678587	IVTT.AG	inner membrane protein YccS	0.04585	0.048	0.109	0.185	0.142	0.048	0.021	-0.076	-0.122	0.047	-0.028	0.031	-0.145	0.143	0.096	0.084	0.173	0.115	0.074	-0.065	0.037
centroid_1422600	IVTT.AG	thiol reductant ABC exporter, CydD subunit	-0.07035	0.051	0.001	-0.057	-0.005	-0.264	-0.183	-0.113	-0.184	-0.083	-0.013	-0.109	-0.14	-0.022	0.034	0.026	-0.058	-0.054	-0.058	-0.086	-0.09
centroid_701953	IVTT.AG	phospholipase A1	0.03795	0.32	0.358	0.42	0.465	0.101	0.084	0.005	-0.112	0.131	0.025	0.047	-0.128	-0.068	-0.105	-0.148	-0.061	-0.092	-0.154	-0.193	-0.136
centroid_204959	IVTT.AG	conserved hypothetical protein	0.04005	0.165	-0.173	-0.128	-0.126	-0.185	0.003	0.01	0.12	0.423	0.661	0.471	0.711	-0.173	-0.197	-0.117	-0.265	-0.14	-0.145	-0.002	-0.112
centroid_1458094	IVTT.AG	capsule biosynthesis GfcC family protein	0.06975	-0.015	0.057	0.016	0.111	-0.108	-0.151	-0.072	-0.228	0.593	0.64	0.563	0.532	-0.038	-0.032	-0.009	-0.066	-0.083	-0.076	-0.163	-0.076
centroid_525308	IVTT.AG	cytochrome o ubiquinol oxidase subunit IV	0.0144	0.187	0.026	0.107	0.109	-0.015	0.025	0.002	-0.074	0.235	0.184	0.238	0.186	-0.107	-0.222	-0.166	-0.092	-0.074	-0.066	-0.089	-0.106
centroid_1793349	IVTT.AG	bacterial regulatory , Fis family protein	0.03265	0.066	0.155	0.132	0.241	0.004	0.004	-0.038	-0.17	0.04	0.007	0.033	-0.139	0.093	0.089	0.029	0.052	0.066	-0.036	-0.027	0.052
centroid_1194368	IVTT.AG	cation diffusion facilitator transporter family protein	0.01775	0.075	-0.078	0.105	0.069	-0.154	-0.06	-0.033	-0.078	0.219	0.156	0.141	0.21	0.08	0.042	0.01	0.034	-0.137	-0.058	-0.085	-0.103
centroid_209676	IVTT.AG	conserved hypothetical protein	-0.01475	0.212	0.067	0.015	0.05	-0.069	-0.043	-0.031	0.076	0.169	0.27	0.182	0.296	-0.257	-0.258	-0.189	-0.261	-0.185	-0.182	0.013	-0.17
centroid_1763191	IVTT.AG	pseudouridine kinase	0.0298	0.008	0.068	0.089	0.005	-0.02	-0.06	-0.146	-0.176	0.096	0.019	0.079	-0.121	0.136	0.096	0.173	0.158	0.122	0.106	-0.073	0.037
centroid_2419541	IVTT.AG	electron transport complex, RnfABCDGE type, B subunit	0.0128	0.081	-0.063	-0.081	-0.034	-0.245	-0.136	-0.212	-0.116	0.546	0.541	0.49	0.633	-0.16	-0.142	-0.083	-0.175	-0.172	-0.164	-0.12	-0.132
centroid_724492	IVTT.AG	tonB dependent Receptor Plug domain protein	0.01075	0.104	-0.118	-0.01	-0.045	-0.112	-0.036	-0.04	0.036	0.505	0.536	0.503	0.722	-0.221	-0.199	-0.286	-0.241	-0.291	-0.162	-0.18	-0.25
centroid_351099	IVTT.AG	inner membrane protein YjiG	0.03685	0.182	-0.012	-0.025	0.089	-0.179	-0.067	-0.142	-0.011	0.075	0.078	0.023	0.178	0.051	0.055	0.167	0.054	0.045	0.019	0.118	0.039
SSON53G_RS27180	IVTT.AG	transporter	-0.0015	0.083	0.087	0.125	0.17	-0.089	-0.093	-0.158	-0.254	0.042	0.024	0.04	-0.108	0.153	0.024	0.026	0.102	-0.039	-0.053	-0.111	-0.001
centroid_2354477	IVTT.AG	transcription elongation factor GreA	-0.00395	0.117	0.051	0.381	0.094	-0.151	-0.167	-0.092	-0.113	-0.089	-0.083	-0.056	0.025	-0.029	-0.108	-0.058	-0.033	-0.012	0.077	0.179	-0.012
centroid_778178	IVTT.AG	conserved hypothetical protein	0.0967	0.067	0.078	0.003	0.088	-0.115	-0.092	-0.112	-0.149	0.855	0.87	0.882	0.903	-0.046	-0.196	-0.161	-0.146	-0.26	-0.13	-0.219	-0.186
centroid_158152	IVTT.AG	tetratricopeptide repeat family protein	-0.03475	0.034	0.102	0.059	0.114	0.043	0.125	0.058	0.056	-0.079	-0.08	-0.063	-0.114	-0.115	-0.057	-0.138	-0.12	-0.147	-0.128	-0.154	-0.091
centroid_1065803	IVTT.AG	branched chain amino acid transport system / permease component family protein	0.0585	0.55	0.36	0.445	0.404	-0.141	-0.093	0.02	-0.027	0.272	0.222	0.232	0.315	-0.117	-0.211	-0.189	-0.208	-0.204	-0.18	-0.146	-0.134
centroid_2299060	IVTT.AG	flagellar basal body associated FliL family protein	0.07775	0.252	0.252	0.188	0.283	-0.139	-0.124	-0.069	-0.087	0.378	0.561	0.403	0.539	0.004	-0.109	-0.06	-0.021	-0.201	-0.149	-0.135	-0.211
SSON53G_RS27345	IVTT.AG	tRNA(fMet)-specific endonuclease VapC	-0.0262	0.109	0.041	0.053	0.118	-0.156	-0.126	-0.132	-0.105	-0.071	-0.058	0.007	-0.013	-0.014	0.022	-0.017	0.001	-0.083	-0.057	0.059	-0.102
centroid_1042056	IVTT.AG	lysine arginine ornithine binding periplasmic family protein	0.03975	-0.077	-0.041	-0.021	0.041	0.098	0.094	0.11	-0.025	0.385	0.459	0.412	0.375	0.018	-0.108	-0.11	-0.104	-0.148	-0.189	-0.244	-0.13
centroid_86342	IVTT.AG	sensor histidine kinase DcuS	0.1712	0.364	0.375	0.241	0.057	0.981	1.032	0.981	0.996	0.485	0.429	0.465	0.393	-0.187	-0.239	-0.232	-0.269	-0.615	-0.588	-0.631	-0.614
centroid_1517557	IVTT.AG	type IV pili methyl accepting chemotaxis transducer N term family protein	0.00545	0.09	0.065	0.211	0.21	0.023	-0.009	-0.117	-0.219	0.15	0.07	0.044	0.034	-0.077	-0.053	-0.076	-0.081	0.034	-0.052	-0.139	0.001
centroid_765752	IVTT.AG	tyrosine protein kinase etk	-0.33005	-0.168	-0.259	-0.295	-0.15	-0.35	-0.254	-0.254	-0.272	-0.152	-0.133	-0.171	-0.203	-0.659	-0.628	-0.657	-0.603	-0.396	-0.473	-0.255	-0.269
centroid_627748	IVTT.AG	iron sulfur cluster insertion protein ErpA	-0.1671	0.056	-0.285	-0.17	-0.176	-0.204	-0.079	-0.191	-0.129	0.403	0.415	0.323	0.515	-0.509	-0.62	-0.604	-0.457	-0.469	-0.443	-0.26	-0.458
centroid_1683760	IVTT.AG	sodium:alanine symporter family protein	-0.0691	0.096	0.091	-0.045	0.042	0.206	0.212	0.278	0.294	0.165	0.295	0.231	0.331	-0.411	-0.521	-0.469	-0.406	-0.435	-0.515	-0.355	-0.466
centroid_1265697	IVTT.AG	rod shape determining protein RodA	0.0237	0.226	0.268	0.286	0.382	-0.102	-0.1	-0.041	-0.196	0.066	0.071	0.056	0.008	0.017	-0.004	-0.11	-0.035	-0.015	-0.093	-0.154	-0.056
centroid_1355672	IVTT.AG	conserved hypothetical protein	0.03295	0.068	0.158	0.195	0.125	0.012	-0.009	-0.03	-0.205	0.082	-0.02	-0.027	-0.093	0.061	0.033	0.019	0.087	0.148	0.002	-0.018	0.071
centroid_1302458	IVTT.AG	amino ABC transporter, permease , 3 TM region, His/Glu/Gln/Arg/opine family domain protein	0.0027	0.113	0.086	0.039	0.062	-0.079	-0.019	-0.107	-0.025	0.049	0.145	0.104	0.239	-0.08	-0.064	-0.028	-0.093	-0.077	-0.089	0.018	-0.14
centroid_435459	IVTT.AG	resolvase, N terminal domain protein	-0.1079	-0.057	0.036	0.011	0.03	-0.164	-0.112	-0.16	-0.322	-0.078	-0.095	-0.027	-0.137	0.002	-0.152	-0.089	-0.146	-0.182	-0.182	-0.24	-0.094
centroid_261406	IVTT.AG	HAD super, subIIIB family protein	0.1542	0.216	0.196	0.121	0.146	-0.125	-0.115	-0.038	-0.11	0.883	0.947	0.967	1.108	-0.293	-0.373	-0.311	-0.251	-0.021	0.038	0.138	-0.039
centroid_1433953	IVTT.AG	basal body rod modification protein FlgD	-0.12965	-0.103	-0.069	-0.073	-0.044	-0.202	-0.26	-0.232	-0.323	0.117	0.01	0.07	-0.039	-0.059	-0.188	-0.196	-0.108	-0.229	-0.244	-0.297	-0.124
centroid_1092841	IVTT.AG	conserved hypothetical protein	-0.00445	0.109	0.057	0.096	0.033	-0.072	-0.077	-0.029	-0.079	0.025	-0.005	0.066	0.039	-0.087	-0.05	-0.084	-0.059	-0.005	-0.031	0.025	0.039
SF_p0251	IVTT.AG	FinO, putative fertility inhibition protein	0.0592	0.132	0.196	0.279	0.218	-0.117	-0.099	-0.076	-0.129	-0.023	-0.025	0.04	-0.035	0.002	0.233	0.097	0.03	0.082	0.173	0.103	0.103
centroid_245286	IVTT.AG	bacteriophage lysis family protein	0.0728	-0.001	0.012	0.056	0.135	-0.144	-0.17	-0.175	-0.215	0.23	0.263	0.253	0.166	0.247	0.25	0.192	0.17	0.062	0.019	-0.004	0.11
centroid_851507	IVTT.AG	conserved hypothetical protein	0.0252	0.05	0.102	0.168	0.032	0.006	0.009	-0.004	-0.148	0.236	0.09	0.157	0.01	-0.006	-0.048	-0.034	0.028	-0.015	-0.008	-0.093	-0.028
SF_p0243	IVTT.AG	DNA transport protein	0.10295	0.604	0.752	0.806	0.672	-0.173	-0.161	-0.215	-0.266	0.316	0.23	0.317	0.127	-0.102	-0.14	-0.17	-0.091	-0.063	-0.087	-0.166	-0.131
centroid_1515650	IVTT.AG	conserved hypothetical protein	0.04575	-0.018	-0.002	0.044	0.097	-0.125	-0.084	-0.163	-0.279	0.776	0.767	0.776	0.669	-0.148	-0.213	-0.246	-0.158	-0.164	-0.192	-0.258	-0.164
centroid_1226180	IVTT.AG	malate dehydrogenase, NAD dependent	-0.06445	-0.069	0.021	0.083	0.007	0.008	-0.074	-0.147	-0.229	0.07	-0.138	-0.021	-0.163	0.006	-0.065	-0.168	-0.029	-0.015	-0.122	-0.156	-0.088
centroid_1046085	IVTT.AG	dipeptide transport system permease protein DppC	0.0535	0.23	0.328	0.419	0.247	-0.132	-0.113	-0.131	-0.28	0.151	0.068	0.114	-0.057	0.034	0.024	0.042	0.067	0.089	0.01	-0.054	0.014
SF_p0228	IVTT.AG	plasmid mobilization protein	0.0266	0.127	0.194	0.28	0.157	-0.032	-0.08	-0.108	-0.199	0.221	0.158	0.194	0.047	-0.015	-0.062	-0.085	0.021	-0.025	-0.044	-0.136	-0.081
centroid_2274324	IVTT.AG	phosphoenolpyruvate synthase	0.0442	0.14	0.184	0.234	0.234	-0.032	0.052	0.005	-0.078	0.1	0.072	0.055	-0.005	0.03	0.003	-0.021	0.063	-0.031	0.045	-0.15	-0.016
centroid_2229999	IVTT.AG	alkanesulfonate monooxygenase	0.13	0.891	0.936	1.622	1.176	-0.275	-0.29	-0.262	-0.29	0.001	0.08	0.032	0.086	-0.025	-0.142	0.015	0.069	-0.204	-0.336	-0.216	-0.268
centroid_1110409	IVTT.AG	asmA like C terminal region family protein	0.08625	0.116	0.206	0.162	0.134	-0.098	-0.143	-0.13	-0.251	0.16	0.188	0.138	0.146	0.367	0.372	0.353	0.363	-0.091	0.006	-0.159	-0.114
centroid_1287380	IVTT.AG	putative transport protein HsrA	0.02095	0.266	0.172	0.18	0.112	-0.114	-0.103	-0.056	-0.03	0.159	0.15	0.191	0.172	-0.168	-0.13	-0.057	-0.127	-0.048	-0.071	0.032	-0.111
centroid_801987	IVTT.AG	pantetheine phosphate adenylyltransferase	0.03125	0.09	0.053	0.077	0.082	0.207	0.168	0.24	0.232	-0.012	0.014	0.059	0.063	-0.089	-0.179	-0.132	-0.089	-0.105	-0.011	0.032	-0.075
centroid_1412210	IVTT.AG	cytochrome C and Quinol oxidase polypeptide I family protein	-0.03235	0.036	0.12	0.182	0.041	-0.092	-0.119	-0.14	-0.178	0.213	0.159	0.199	0.026	-0.047	-0.15	-0.163	-0.097	-0.151	-0.108	-0.21	-0.168
centroid_1277912	IVTT.AG	conserved hypothetical protein	0.0451	-0.092	0.026	0.079	0.015	-0.075	-0.102	-0.105	-0.192	0.341	0.249	0.306	0.214	0.176	0.15	0.096	0.172	-0.076	-0.099	-0.144	-0.037
centroid_2393059	IVTT.AG	major Facilitator Superfamily protein	0.08065	0.033	0.138	0.092	0.121	0.019	-0.01	-0.062	-0.127	0.517	0.458	0.486	0.407	-0.089	-0.059	-0.106	-0.013	0	-0.048	-0.15	0.006
centroid_2283876	IVTT.AG	deoxycytidine triphosphate deaminase	-0.02145	-0.055	0.027	-0.006	-0.004	-0.173	-0.188	-0.214	-0.231	-0.044	-0.049	-0.011	-0.151	0.01	-0.08	-0.059	-0.07	0.195	0.215	0.29	0.169
centroid_381877	IVTT.AG	ribosome association toxin RatA	0.01585	0.125	-0.025	-0.05	-0.058	-0.134	-0.087	-0.094	0.037	0.148	0.209	0.249	0.301	-0.089	-0.086	0.029	-0.046	-0.038	-0.094	0.091	-0.071
centroid_2279121	IVTT.AG	aldehyde dehydrogenase family protein	-0.00545	0.247	0.185	0.213	0.166	-0.089	-0.106	-0.065	-0.11	-0.024	0.092	0.063	0.096	-0.085	-0.118	-0.041	-0.029	-0.168	-0.131	-0.043	-0.162
centroid_2365908	IVTT.AG	ribosome binding factor A	0.0058	0.014	0.125	0.161	0.089	0.026	-0.012	-0.148	-0.201	0.201	0.06	0.117	-0.052	-0.055	-0.023	-0.105	0.027	0.035	-0.061	-0.085	0.003
centroid_299961	IVTT.AG	putative D,D dipeptide transport system permease protein DdpC	0.07565	0.073	0.178	0.245	0.097	-0.033	-0.108	-0.098	-0.204	0.325	0.293	0.256	0.105	0.062	0.086	0.057	0.039	0.076	0.074	-0.035	0.025
SSON53G_RS27815	IVTT.AG	hypothetical protein	-0.00635	0.003	-0.005	0.144	0.109	-0.125	-0.113	-0.076	-0.164	0.124	0.077	0.05	0.087	0.066	-0.055	0.072	0.102	-0.07	-0.081	-0.16	-0.112
centroid_149132	IVTT.AG	CSS motif domain associated with EAL family protein	0.08265	0.107	0.091	0.042	0.12	-0.063	-0.023	0.057	-0.038	0.847	0.849	0.819	0.838	-0.189	-0.215	-0.259	-0.205	-0.319	-0.245	-0.276	-0.285
centroid_645946	IVTT.AG	thioesterase superfamily protein	-0.0005	0.227	0.117	0.24	0.15	-0.099	-0.052	-0.028	-0.059	0.026	-0.034	-0.003	0.118	-0.064	-0.073	-0.121	-0.065	-0.136	-0.028	-0.025	-0.101
centroid_479039	IVTT.AG	conserved hypothetical protein	0.0482	0.06	0.115	0.068	0.116	-0.097	-0.031	0.013	-0.064	-0.044	-0.031	-0.002	-0.1	0.279	0.17	0.179	0.226	0.018	0.066	-0.007	0.03
SSON53G_RS27355_s2	IVTT.AG	conjugal transfer protein TraI	-0.133	-0.204	-0.18	-0.215	-0.156	-0.38	-0.424	-0.373	-0.404	0.259	0.343	0.405	0.43	-0.488	-0.511	-0.444	-0.468	-0.048	0.024	0.206	-0.032
centroid_338298	IVTT.AG	formate/nitrite transporter family protein	0.07265	0.269	0.077	0.21	0.148	-0.169	-0.098	-0.032	-0.054	0.377	0.335	0.306	0.451	-0.129	-0.091	-0.048	-0.143	0.04	-0.079	0.04	0.043
centroid_1280414	IVTT.AG	tonB dependent Receptor Plug domain protein	-0.078	-0.116	-0.008	0.024	-0.019	-0.015	-0.037	-0.103	-0.198	0.088	0.026	0.068	-0.101	-0.111	-0.14	-0.12	-0.086	-0.161	-0.14	-0.215	-0.196
centroid_1049813	IVTT.AG	CDP diacylglycerol pyrophosphatase	0.0639	-0.038	0.107	0.201	0.058	0.175	0.133	0.414	0.326	0.224	0.043	0.103	0.015	-0.108	-0.106	-0.216	-0.067	0.067	0.046	-0.077	-0.022
centroid_2475783	IVTT.AG	ATP dependent metallopeptidase HflB family protein	0.0527	0.017	0.054	0.122	0.096	-0.062	-0.064	-0.11	-0.247	0.406	0.398	0.388	0.285	0.025	0.042	-0.022	0	-0.023	-0.054	-0.164	-0.033
centroid_847583	IVTT.AG	zinc transporter ZitB	0.0178	-0.021	0.012	0.093	0.009	-0.02	-0.017	-0.095	-0.131	0.083	0.035	0.053	-0.091	0.14	0.031	0.066	0.18	0.071	0.024	-0.034	-0.032
centroid_1338792	IVTT.AG	lipoprotein NlpI	-0.00565	-0.147	-0.078	-0.099	-0.041	-0.009	0.056	0.094	0.008	0.078	0.064	0.117	0.061	0.012	-0.036	-0.205	-0.066	-0.09	0.003	0.133	0.032
SF_p0245	IVTT.AG	plasmid maintenance protein	0.0514	0.022	0.089	0.175	0.059	0.088	-0.05	-0.126	-0.201	0.069	-0.132	-0.007	-0.194	0.203	0.235	0.128	0.215	0.213	0.094	0.028	0.12
centroid_1194037	IVTT.AG	valine tRNA ligase	0.01205	0.243	0.172	0.367	0.258	-0.14	-0.122	-0.098	-0.099	0.04	0.066	-0.003	0.096	-0.069	-0.126	-0.128	-0.024	-0.073	-0.023	-0.001	-0.095
SF_p0194	IVTT.AG	plasmid stable inheritance protein	0.056	0.031	-0.065	0.028	-0.01	-0.161	-0.162	-0.09	-0.181	-0.04	-0.066	-0.081	-0.148	-0.117	-0.109	-0.058	-0.175	0.488	0.704	0.717	0.615
centroid_449502	IVTT.AG	inner membrane protein YabI	0.006	0.067	0.035	0.089	0.082	-0.018	-0.086	-0.022	-0.12	0.131	0.046	0.122	-0.045	0.057	-0.034	-0.028	0.007	-0.025	-0.035	-0.024	-0.079
centroid_1568957	IVTT.AG	putative lipoprotein	0.0241	0.023	0.02	0.138	0.091	0.003	0.017	-0.023	-0.099	0.113	0.006	0.07	-0.1	0.068	0.018	0.075	-0.004	0.044	0.019	0	0.003
centroid_1836039	IVTT.AG	homoserine/Threonine efflux family protein	-0.0012	0.033	0.076	0.142	0.188	-0.043	-0.03	-0.05	-0.229	0.039	-0.008	0.034	-0.074	0.085	0	-0.024	-0.006	0.001	-0.043	-0.155	0.04
centroid_2386158	IVTT.AG	tRNA (guanine N(7) ) methyltransferase	0.01975	0.594	0.392	0.542	0.591	-0.175	-0.148	0.005	-0.042	0.089	0.052	0.019	0.168	-0.2	-0.267	-0.232	-0.261	-0.207	-0.171	-0.174	-0.18
SSON53G_RS27495	IVTT.AG	protein capL	-0.045	-0.027	-0.023	-0.001	0.104	-0.228	-0.175	-0.168	-0.277	0.005	0.024	-0.035	-0.062	0.102	0.003	0.028	0.071	-0.093	-0.066	-0.079	-0.003
centroid_54778	IVTT.AG	nucleoside permease NupC	0.01875	0.055	0.133	0.154	0.167	-0.04	-0.037	-0.015	-0.107	0.001	-0.01	0.064	-0.045	0.013	0.046	-0.016	0.011	-0.016	0.101	-0.044	-0.04
centroid_1436664	IVTT.AG	GMP synthase [glutamine hydrolyzing]	0.00355	0.21	0.104	0.181	0.164	-0.2	-0.125	-0.12	-0.146	0.211	0.106	0.095	0.179	-0.086	-0.105	-0.147	-0.145	-0.085	-0.021	-0.03	0.031
centroid_603260	IVTT.AG	phenylalanine specific permease	0.0193	0.246	0.257	0.24	0.303	-0.107	-0.122	-0.078	-0.181	0.031	0.032	0.083	-0.054	0.1	-0.003	0.031	-0.001	-0.118	-0.08	-0.139	-0.054
centroid_2007704	IVTT.AG	conserved hypothetical protein	-0.00385	-0.066	0.014	0.053	-0.026	0.456	0.541	0.355	0.228	-0.039	-0.153	-0.098	-0.164	-0.111	-0.09	-0.145	-0.056	-0.235	-0.155	-0.266	-0.12
centroid_1972738	IVTT.AG	beta lactamase	-0.02245	0.016	0.044	0.124	0.067	-0.092	-0.103	-0.1	-0.143	0.199	0.163	0.221	0.181	-0.113	-0.15	-0.23	-0.109	-0.101	-0.095	-0.096	-0.132
centroid_1797216	IVTT.AG	conserved hypothetical protein	-0.1291	-0.082	-0.064	-0.063	-0.049	-0.199	-0.226	-0.128	-0.239	0.072	0.034	0.074	0.05	-0.198	-0.12	-0.164	-0.126	-0.308	-0.334	-0.249	-0.263
centroid_2368013	IVTT.AG	glycine zipper 2TM domain protein	0.06565	0.061	0	-0.01	0.036	-0.195	-0.179	-0.185	-0.151	0.024	0.101	-0.027	0.051	0.177	0.175	0.25	0.135	0.257	0.26	0.258	0.275
centroid_1536221	IVTT.AG	flagellar biosynthetic protein FliR	-0.00745	0.058	0.092	0.126	0.176	-0.069	-0.022	-0.054	-0.164	0.109	0.107	0.1	-0.011	-0.045	-0.031	-0.069	-0.013	-0.093	-0.06	-0.197	-0.089
centroid_478365	IVTT.AG	anaerobic ribonucleoside triphosphate reductase	0.1547	-0.11	-0.154	-0.07	0.008	-0.227	-0.245	-0.175	-0.262	1.365	1.505	1.872	1.855	-0.346	-0.378	-0.395	-0.342	-0.202	-0.283	-0.132	-0.19
centroid_887855	IVTT.AG	zinc resistance associated protein	-0.03	0.063	-0.181	-0.083	-0.044	-0.17	-0.114	-0.136	-0.077	0.196	0.391	0.204	0.441	-0.147	-0.204	-0.09	-0.173	-0.127	-0.183	-0.069	-0.097
centroid_142082	IVTT.AG	sensor protein CpxA	0.0137	-0.032	0.03	0.087	0.043	-0.054	-0.128	-0.06	-0.181	0.382	0.268	0.366	0.146	-0.037	-0.128	-0.054	0.012	-0.092	-0.111	-0.085	-0.098
centroid_703682	IVTT.AG	conserved hypothetical protein	-0.03765	0.03	0.108	0.109	-0.026	-0.064	-0.068	-0.135	-0.18	0.372	0.326	0.306	0.112	-0.133	-0.174	-0.239	-0.155	-0.247	-0.192	-0.284	-0.219
centroid_2325110	IVTT.AG	K+ transporting ATPase, A subunit	0.01315	-0.063	-0.05	0.018	-0.022	0.127	0.06	-0.018	-0.101	0.775	0.56	0.698	0.596	-0.229	-0.343	-0.391	-0.218	-0.258	-0.278	-0.299	-0.301
centroid_1614155	IVTT.AG	gntP permease family protein	0.0074	0.17	0.128	0.206	0.186	-0.082	-0.066	-0.009	-0.101	0.111	0.047	0.095	0.042	-0.055	-0.028	-0.006	-0.095	-0.094	-0.103	-0.118	-0.08
centroid_1573740	IVTT.AG	quaternary ammonium compound resistance protein SugE	0.0101	0.132	-0.038	-0.043	-0.018	-0.082	-0.094	-0.08	-0.035	0.296	0.402	0.314	0.416	-0.198	-0.205	-0.109	-0.168	-0.082	-0.15	0.073	-0.129
centroid_970944	IVTT.AG	cyd operon protein YbgE	0.00445	-0.024	0.01	0.137	-0.006	-0.008	0.014	-0.055	-0.122	0.107	-0.033	0.064	-0.126	0.109	-0.006	-0.004	0.026	0.039	0.03	-0.058	-0.005
centroid_1679690	IVTT.AG	fimbrial family protein	0.1378	0.106	0.126	0.054	0.095	-0.113	-0.1	-0.019	-0.08	1.04	1.036	1.079	1.071	-0.085	-0.186	-0.186	-0.17	-0.241	-0.183	-0.224	-0.264
SF_p0170	IVTT.AG	orf, conserved hypothetical protein	0.0097	0.119	0.179	0.244	0.134	-0.016	-0.039	-0.185	-0.234	0.034	-0.13	-0.005	-0.195	0.098	0.022	-0.003	0.1	0.06	0.025	-0.032	0.018
centroid_1373835	IVTT.AG	papC N terminal domain protein	0.0812	0.027	-0.143	-0.147	-0.039	-0.219	-0.136	-0.057	-0.128	-0.11	-0.086	-0.114	-0.014	0.726	0.692	0.8	0.699	-0.056	-0.038	-0.048	0.015
SSON53G_RS26445	IVTT.AG	hypothetical protein	-0.09195	0.023	0.076	-0.007	0.04	-0.279	-0.233	-0.194	-0.235	0.114	0.134	0.168	0.166	-0.179	-0.266	-0.29	-0.215	-0.238	-0.142	-0.098	-0.184
centroid_28565	IVTT.AG	membrane YeiB domain protein	0.00165	0.03	0.097	0.08	0.021	-0.078	-0.087	-0.134	-0.188	0.87	0.779	0.853	0.656	-0.402	-0.437	-0.381	-0.328	-0.334	-0.29	-0.351	-0.343
centroid_1450771	IVTT.AG	mutatrotase, YjhT family protein	0.00605	0.047	0.022	0.041	0.091	-0.159	-0.172	-0.108	-0.199	0.263	0.334	0.25	0.247	0.012	0.001	-0.042	-0.062	-0.138	-0.102	-0.084	-0.121
centroid_1881605	IVTT.AG	putative arginine/ornithine antiporter	0.0311	0.099	0.132	0.203	0.159	-0.039	0.011	-0.083	-0.201	0.117	0.058	0.039	-0.045	0.043	0.069	0.009	0.036	0.083	-0.002	-0.089	0.023
centroid_1307972	IVTT.AG	DNA recombination protein RmuC	0.0273	0.021	0.089	0.097	0.083	-0.019	-0.052	0.002	-0.075	0.271	0.231	0.297	0.189	-0.035	-0.001	-0.099	-0.042	-0.109	-0.038	-0.11	-0.154
centroid_1194566	IVTT.AG	tyrosine specific transport protein	0.0211	0.165	0.115	0.175	0.202	-0.135	-0.155	-0.131	-0.178	0.344	0.292	0.314	0.158	-0.155	-0.147	-0.087	-0.178	0.006	-0.109	-0.049	-0.025
centroid_2392539	IVTT.AG	sensor protein PhoQ	0.01015	0.003	0.095	0.15	0.106	0.044	0.04	-0.053	-0.197	0.206	0.061	0.166	0.036	-0.027	-0.068	-0.117	-0.028	0.027	-0.068	-0.119	-0.054
centroid_1180272	IVTT.AG	inner membrane protein YtfF	-0.01535	0.107	0.039	0.049	0.13	-0.144	-0.116	-0.137	-0.099	-0.013	0.034	0.026	0.061	0.047	-0.075	-0.016	-0.014	-0.009	-0.123	-0.024	-0.03
centroid_2370266	IVTT.AG	putative galactarate transporter	0.0315	0.281	0.331	0.249	0.303	-0.044	-0.048	-0.058	-0.196	0.312	0.252	0.288	0.267	-0.185	-0.164	-0.184	-0.083	-0.187	-0.077	-0.215	-0.212
centroid_1384708	IVTT.AG	proton antiporter 2 family protein	0.0027	0.088	0.138	0.186	0.146	-0.024	-0.027	-0.042	-0.194	-0.001	-0.036	0.008	-0.113	0.009	0.014	-0.037	-0.023	0.076	-0.013	-0.121	0.02
centroid_1304942	IVTT.AG	thiol:disulfide interchange protein DsbD	-0.01285	0.101	0.006	0.154	0.079	-0.1	-0.09	-0.044	-0.146	0.211	0.167	0.107	0.185	-0.082	-0.119	-0.056	-0.043	-0.194	-0.075	-0.158	-0.16
centroid_850192	IVTT.AG	integration host factor, alpha subunit	-0.0298	0.189	-0.066	-0.063	-0.043	-0.218	-0.156	-0.024	-0.028	-0.037	-0.004	-0.074	0.081	-0.023	-0.075	0.063	-0.09	-0.026	-0.071	0.068	0.001
centroid_1587022	IVTT.AG	inner membrane protein YfdC	-0.2845	-0.124	-0.261	-0.263	-0.226	-0.442	-0.386	-0.328	-0.31	-0.202	-0.132	-0.209	-0.15	-0.447	-0.355	-0.294	-0.472	-0.274	-0.319	-0.224	-0.272
centroid_1357345_s2	IVTT.AG	AAA like domain protein	-0.13355	-0.07	-0.133	-0.126	-0.042	-0.303	-0.213	-0.129	-0.227	-0.122	-0.116	-0.155	-0.149	-0.105	-0.056	-0.015	-0.113	-0.191	-0.163	-0.121	-0.122
SSON53G_RS26635	IVTT.AG	phosphoadenosine phosphosulfate reductase	0.0074	0.082	0.06	0.083	0.113	-0.177	-0.087	-0.009	-0.13	0.395	0.326	0.317	0.339	-0.126	-0.115	-0.01	-0.169	-0.244	-0.183	-0.106	-0.211
centroid_601208	IVTT.AG	periplasmic serine peptidase DegS	-0.05975	-0.091	-0.148	-0.165	-0.085	-0.006	0.031	0.001	0.081	0.119	0.168	0.151	0.209	-0.139	-0.255	-0.162	-0.139	-0.2	-0.204	-0.149	-0.212
centroid_513068	IVTT.AG	pyridoxal phosphate phosphatase YigL	0.0231	0.01	0.128	0.005	0.05	-0.118	-0.118	-0.087	-0.115	0.047	0.068	0.084	0.038	0.106	0.078	0.098	0.122	0.01	0.012	0.028	0.016
centroid_1872194	IVTT.AG	putative permease family protein	0.0476	0.113	-0.013	0.034	0.071	-0.275	-0.16	-0.171	-0.193	0.702	0.771	0.65	0.816	-0.193	-0.145	-0.113	-0.184	-0.19	-0.193	-0.185	-0.19
centroid_1066430	IVTT.AG	putative glucarate transporter	0.0406	0.473	0.452	0.503	0.399	-0.046	-0.066	-0.041	-0.124	0.198	0.17	0.268	0.182	-0.244	-0.261	-0.312	-0.198	-0.115	-0.189	-0.108	-0.129
centroid_1318085	IVTT.AG	cysteine desulfuration protein SufE	-0.0791	-0.088	-0.073	-0.123	-0.044	-0.193	-0.205	-0.095	-0.226	0.063	0.033	0.006	-0.058	0.036	-0.082	-0.036	-0.067	-0.151	-0.107	-0.127	-0.045
centroid_1249953	IVTT.AG	periplasmic binding and sugar binding domain of LacI family protein	0.00085	-0.1	-0.041	0.124	-0.077	-0.017	-0.008	-0.065	-0.14	0.282	0.226	0.211	0.051	0.056	-0.094	-0.039	-0.029	-0.077	-0.029	-0.14	-0.077
centroid_1110795	IVTT.AG	protein FimG	-0.1767	-0.128	-0.155	-0.208	-0.173	-0.251	-0.293	-0.253	-0.261	0.155	0.166	0.153	0.057	-0.368	-0.356	-0.325	-0.411	-0.25	-0.198	-0.236	-0.199
centroid_1848879	IVTT.AG	inner membrane ABC transporter permease YnjC domain protein	-0.0335	0.14	-0.157	-0.041	-0.045	-0.194	-0.15	-0.12	-0.058	0.182	0.286	0.158	0.315	-0.126	-0.217	-0.103	-0.141	-0.115	-0.177	-0.002	-0.105
centroid_2286385	IVTT.AG	ferric uptake regulation protein	-0.0135	-0.041	0.009	0.147	-0.008	-0.024	-0.063	-0.047	-0.19	0.058	-0.037	0.014	-0.117	0.084	0.017	-0.014	0.026	0.029	0.011	-0.095	-0.029
centroid_1459805	IVTT.AG	serine transporter family protein	0.01925	0.365	0.258	0.229	0.257	-0.243	-0.162	-0.034	-0.13	0.083	0.071	0.033	0.037	-0.034	-0.049	-0.026	-0.094	-0.077	-0.058	-0.035	-0.006
centroid_1058264	IVTT.AG	conserved hypothetical protein	-0.0211	0.017	-0.001	0.032	0.042	-0.108	-0.047	-0.046	-0.087	0.013	0.02	-0.025	-0.03	0.023	-0.037	0.04	-0.071	-0.003	-0.062	-0.094	0.002
centroid_222754	IVTT.AG	nucleoside recognition family protein	-0.0104	0.088	0.177	0.24	0.184	-0.047	-0.1	-0.103	-0.232	0.066	0.005	-0.011	-0.107	-0.001	-0.021	-0.046	0.012	-0.034	-0.043	-0.143	-0.092
centroid_723278	IVTT.AG	protein CrcB	-0.0134	0.077	0.048	0.029	0.063	-0.065	-0.072	-0.07	-0.07	0.244	0.266	0.314	0.252	-0.189	-0.156	-0.255	-0.158	-0.164	-0.123	-0.075	-0.164
centroid_704943	IVTT.AG	NADH quinone oxidoreductase subunit N	-0.0189	0.091	0.056	0.077	0.096	-0.074	-0.089	-0.122	-0.198	-0.04	-0.047	0.007	-0.112	0.058	-0.033	0.041	0.053	-0.023	-0.065	-0.074	0.02
SF_p0135	IVTT.AG	IpgF, periplasmic protein, similarities to the catalytic site of lyzozymes	0.0366	-0.05	0.043	0.033	0.088	-0.147	-0.154	-0.144	-0.236	-0.038	-0.023	-0.113	-0.15	0.234	0.26	0.251	0.153	0.202	0.166	0.108	0.249
SSON53G_RS27285	IVTT.AG	Virulence factor VirK	0.03515	0.186	0.263	0.291	0.187	0.28	0.258	0.053	-0.142	0.375	0.18	0.245	0.183	-0.165	-0.26	-0.358	-0.144	-0.149	-0.231	-0.172	-0.177
centroid_243449	IVTT.AG	putative endopeptidase Spr	-0.0274	-0.07	-0.044	-0.001	-0.066	0.121	0.129	0.063	-0.049	0.061	-0.035	-0.025	-0.108	-0.262	-0.291	-0.418	-0.265	0.199	0.196	0.185	0.132
centroid_2283109	IVTT.AG	histidine transport system permease protein HisQ	-0.0431	0.105	-0.093	0.083	0.025	-0.172	-0.125	-0.042	-0.085	0.18	0.165	0.127	0.314	-0.112	-0.156	-0.142	-0.168	-0.236	-0.21	-0.129	-0.191
centroid_969924	IVTT.AG	putative Holliday junction resolvase	0.00255	0.061	-0.233	-0.259	-0.143	-0.262	-0.23	-0.1	-0.103	0.484	0.508	0.448	0.639	-0.085	-0.173	-0.027	-0.166	-0.1	-0.065	-0.063	-0.08
centroid_1984675	IVTT.AG	hydrogenase assembly chaperone HypC/HupF	-0.03045	-0.021	-0.021	0.05	0.029	-0.065	-0.098	-0.157	-0.216	0.065	0.046	0.018	-0.102	0.066	-0.012	-0.012	0.004	-0.073	-0.049	-0.062	0.001
centroid_1247261	IVTT.AG	inner membrane amino acid ABC transporter permease protein YhdY	0.0188	0.103	0.187	0.206	0.17	-0.094	-0.048	-0.107	-0.194	0.112	0.02	0.043	-0.042	0.086	0.056	0.03	0.05	-0.055	-0.046	-0.112	0.011
centroid_2049112	IVTT.AG	L alanine exporter AlaE	-0.01165	-0.047	0.046	0.14	0.044	-0.012	-0.031	-0.135	-0.149	0.13	-0.033	-0.025	-0.079	0.004	-0.091	-0.057	0.078	0.048	0.032	-0.06	-0.036
SF_p0124	IVTT.AG	Acp, putative acyl carrier protein	0.01115	0.098	0.092	0.185	0.202	-0.011	-0.085	-0.144	-0.257	0.092	0.058	0.045	-0.042	0.019	0.01	-0.002	-0.009	0.042	0.01	-0.102	0.022
centroid_686440	IVTT.AG	protein YhgF	-0.0029	0.1	0.012	0.05	0.103	-0.195	-0.082	-0.069	-0.119	0.004	0.019	-0.025	-0.074	0.072	0.045	0.094	-0.01	0.017	-0.017	-0.002	0.019
centroid_113367	IVTT.AG	putative pseudouridine transporter	-0.02285	0.1	0.077	0.091	0.125	-0.134	-0.112	-0.057	-0.09	-0.048	-0.068	-0.027	-0.045	-0.001	-0.069	0.004	-0.01	-0.043	-0.065	-0.002	-0.083
centroid_1132770_s2	IVTT.AG	AAA like domain protein	-0.2263	-0.148	-0.105	-0.023	-0.023	-0.186	-0.206	-0.24	-0.359	-0.096	-0.252	-0.177	-0.316	-0.264	-0.245	-0.26	-0.227	-0.354	-0.343	-0.365	-0.337
centroid_953623	IVTT.AG	conserved hypothetical protein	-0.06995	0.076	0.118	0.244	0.105	-0.163	-0.138	-0.201	-0.264	0.041	-0.099	-0.036	-0.154	-0.092	-0.163	-0.183	-0.075	-0.027	-0.069	-0.174	-0.145
centroid_928237	IVTT.AG	penicillin binding protein 1A	-0.0353	-0.065	-0.008	-0.077	-0.049	-0.112	-0.028	-0.022	-0.078	0.165	0.182	0.217	0.172	-0.186	-0.189	-0.269	-0.238	-0.019	-0.054	-0.011	-0.037
centroid_123136	IVTT.AG	sel1 repeat family protein	0.0086	0.012	0.003	0.127	0.105	-0.01	0.013	0.014	-0.094	0.325	0.29	0.305	0.245	-0.176	-0.245	-0.239	-0.134	-0.144	-0.1	-0.056	-0.069
centroid_688071	IVTT.AG	amino acid permease family protein	-0.0107	0.184	0.182	0.241	0.23	-0.109	-0.136	-0.086	-0.159	0.163	0.041	0.129	-0.019	0	-0.161	-0.102	-0.096	-0.089	-0.112	-0.179	-0.136
centroid_1537274	IVTT.AG	pfkB carbohydrate kinase family protein	-0.02365	0.132	0.045	0.084	0.105	-0.176	-0.201	-0.198	-0.127	0.011	0.033	0.001	0.066	0.009	-0.076	0.083	-0.009	-0.058	-0.102	-0.042	-0.053
centroid_807603	IVTT.AG	oxygen independent coproporphyrinogen III oxidase	-0.0158	-0.019	-0.014	0.065	0.108	-0.093	-0.102	-0.061	-0.158	0.112	0.036	0.054	-0.105	0.097	-0.061	0	0.025	-0.013	-0.075	-0.073	-0.039
centroid_425703	IVTT.AG	DNA topoisomerase I	-0.03165	0.093	0.121	0.096	0.136	-0.116	-0.109	-0.11	-0.199	0.061	0.047	0.117	0.002	-0.088	-0.029	-0.14	-0.086	-0.131	-0.005	-0.117	-0.176
centroid_205670	IVTT.AG	NAD(P) transhydrogenase subunit beta	-0.0162	-0.025	0.046	0.096	0.055	-0.026	-0.039	-0.061	-0.199	0.165	0.075	0.077	0.055	-0.016	-0.041	-0.11	-0.057	-0.037	-0.05	-0.172	-0.06
centroid_346217	IVTT.AG	conserved hypothetical protein	-0.02465	0.115	0.024	0.089	0.08	-0.066	-0.072	-0.078	-0.122	0.204	0.175	0.185	0.108	-0.126	-0.266	-0.222	-0.131	-0.095	-0.094	-0.105	-0.096
centroid_1880197	IVTT.AG	inner membrane transport protein YdhC	-0.02295	0.169	0.165	0.223	0.102	-0.146	-0.15	-0.157	-0.312	0.385	0.271	0.265	0.163	-0.321	-0.195	-0.287	-0.244	-0.051	-0.124	-0.147	-0.068
SF_p0082	IVTT.AG	invasion plasmid gene product	0.00985	0.291	0.209	0.304	0.24	-0.055	-0.037	-0.034	-0.093	0.387	0.329	0.474	0.395	-0.27	-0.285	-0.417	-0.228	-0.28	-0.263	-0.191	-0.279
centroid_2368768	IVTT.AG	inner membrane protein YpjD	0.0282	0.302	0.325	0.312	0.335	-0.105	-0.118	-0.135	-0.246	0.397	0.364	0.34	0.254	-0.162	-0.202	-0.193	-0.183	-0.135	-0.18	-0.233	-0.173
centroid_125536	IVTT.AG	macrolide export ATP binding/permease protein MacB	-0.03425	0.191	0.156	0.12	0.134	-0.222	-0.126	-0.111	-0.216	-0.063	-0.08	-0.09	-0.131	-0.128	-0.303	-0.279	-0.204	0.152	0.101	0.192	0.222
centroid_1624183	IVTT.AG	conserved hypothetical protein	-0.0081	0.106	0.146	0.023	0.05	0.13	0.164	0.205	0.252	-0.082	-0.105	-0.018	-0.055	-0.124	-0.101	-0.194	-0.139	-0.119	-0.098	-0.056	-0.147
SF_p0146	IVTT.AG	MxiC, secreted by and putative component of the Mxi-Spa secretion machinery, similarities to YopN (secreted by the type III secretion machinery of Yersinia enterocoltica)	-0.1819	-0.098	-0.151	-0.04	-0.039	-0.268	-0.228	-0.166	-0.29	-0.103	-0.154	-0.103	-0.22	-0.23	-0.137	-0.193	-0.247	-0.328	-0.217	-0.242	-0.184
centroid_2464476	IVTT.AG	conserved hypothetical protein	-0.06735	-0.09	-0.238	-0.172	-0.116	-0.223	-0.224	-0.224	-0.177	0.001	0.086	-0.013	0.095	-0.147	-0.197	-0.197	-0.153	0.183	0.096	0.226	0.137
SF_p0201	IVTT.AG	orf, conserved hypothetical protein	-0.02325	-0.056	-0.031	0.074	0.056	-0.16	-0.177	-0.213	-0.311	0.034	-0.027	0.023	-0.105	0.032	0.06	0.123	0.05	0.032	0.052	-0.012	0.091
centroid_1735744	IVTT.AG	PTS dependent dihydroxyacetone kinase, phosphotransferase subunit DhaM	0.05705	-0.056	-0.084	-0.055	-0.027	0.701	0.771	0.795	0.75	-0.092	-0.13	-0.08	-0.183	-0.173	-0.116	-0.191	-0.115	-0.138	-0.126	-0.175	-0.135
centroid_233225	IVTT.AG	sugar efflux transporter A	-0.04265	0.105	0.12	0.093	0.105	-0.109	-0.119	-0.078	-0.071	-0.08	0.02	-0.054	-0.049	-0.082	-0.121	-0.098	-0.08	-0.109	-0.089	-0.059	-0.098
SF_p0186	IVTT.AG	orf, hypothetical protein	-0.0435	0.093	0.001	0.127	0.084	-0.177	-0.136	-0.073	-0.199	-0.026	-0.027	-0.029	-0.089	0.037	0.029	-0.042	0.031	-0.118	-0.092	-0.146	-0.118
centroid_1641508	IVTT.AG	formate dehydrogenase, gamma subunit	-0.0979	-0.09	-0.132	-0.111	-0.089	-0.129	-0.025	0.008	-0.078	0.596	0.693	0.584	0.737	-0.436	-0.558	-0.487	-0.491	-0.535	-0.471	-0.43	-0.514
SSON53G_RS27535	IVTT.AG	glycosyl transferase	-0.0981	-0.061	-0.088	0	0.073	-0.274	-0.244	-0.221	-0.337	0.241	0.289	0.25	0.227	-0.044	-0.179	-0.274	-0.199	-0.327	-0.234	-0.3	-0.26
centroid_1597364	IVTT.AG	copper homeostasis protein CutC	-0.02645	0.067	0.053	0.007	0.039	-0.098	-0.038	-0.042	-0.081	0.166	0.186	0.169	0.185	-0.054	-0.139	-0.157	-0.103	-0.199	-0.17	-0.16	-0.16
centroid_1342254	IVTT.AG	conserved hypothetical protein	-0.0913	0.045	0.044	-0.02	0.04	-0.068	-0.01	-0.006	0.033	-0.083	-0.109	-0.073	-0.042	-0.136	-0.152	-0.217	-0.149	-0.262	-0.258	-0.135	-0.268
centroid_133151	IVTT.AG	acetyltransferase family protein	-0.03455	-0.007	0.023	-0.032	0.023	-0.107	-0.092	-0.069	-0.133	0.014	0.003	0.04	-0.053	0.064	-0.017	-0.005	-0.005	-0.109	-0.04	-0.124	-0.065
centroid_454743	IVTT.AG	helicase IV	-0.0442	0.008	0.016	-0.032	-0.043	-0.2	-0.23	-0.183	-0.144	0.006	0.061	0.073	0.123	-0.181	-0.243	-0.208	-0.124	0.115	0.066	0.202	0.034
centroid_220583	IVTT.AG	orotate phosphoribosyltransferase	-0.0741	-0.045	-0.059	-0.119	-0.165	-0.18	-0.143	-0.176	-0.141	-0.132	-0.013	-0.057	-0.026	-0.013	0.005	0.095	0.063	-0.072	-0.096	0.044	-0.252
centroid_1157261	IVTT.AG	sugar (Glycoside Pentoside Hexuronide) transporter domain protein	0.12665	0.046	-0.043	-0.115	-0.093	1.174	1.332	1.177	1.327	0.106	0.184	0.102	0.22	-0.469	-0.439	-0.342	-0.491	-0.311	-0.355	-0.156	-0.321
centroid_1193976	IVTT.AG	HokA domain protein	-0.0392	0.327	0.259	0.34	0.265	-0.124	-0.148	-0.077	-0.17	0.082	0.049	0.066	-0.01	-0.201	-0.216	-0.172	-0.174	-0.273	-0.206	-0.212	-0.189
centroid_362787	IVTT.AG	NADH dehydrogenase family protein	0.02415	0.04	0.116	-0.029	0.057	-0.107	-0.154	-0.132	-0.139	0.435	0.475	0.399	0.452	-0.025	-0.109	-0.075	-0.068	-0.156	-0.145	-0.153	-0.199
SSON53G_RS27455	IVTT.AG	hypothetical protein	0.0122	-0.083	-0.004	0.105	-0.1	-0.137	-0.154	-0.198	-0.299	0.42	0.3	0.341	0.124	0.054	0.074	-0.068	0.084	-0.001	0.006	-0.13	-0.09
centroid_280486	IVTT.AG	DMSO reductase anchor subunit family protein	-0.0238	0.006	0.064	0.003	0.075	-0.124	-0.141	-0.129	-0.153	0.016	-0.002	0.021	-0.066	0.127	0.023	0.003	0.047	-0.077	-0.033	-0.105	-0.031
centroid_93346	IVTT.AG	PAS fold family protein	-0.0124	0.406	0.489	0.469	0.308	-0.048	-0.128	-0.168	-0.259	0.199	0.031	0.138	0.017	-0.186	-0.3	-0.278	-0.2	-0.121	-0.186	-0.212	-0.219
centroid_929500	IVTT.AG	undecaprenyl phosphate glucose phosphotransferase	-0.0255	0.111	-0.003	0.035	0.056	-0.199	-0.078	-0.091	-0.159	0.033	0.075	0.038	0.036	-0.011	-0.047	0.075	-0.064	-0.093	-0.078	-0.076	-0.07
centroid_805322	IVTT.AG	putative protein involved in utilization of DNA as a carbon source	-0.0716	0.051	-0.049	-0.076	-0.079	-0.161	-0.157	-0.173	-0.095	-0.003	0.043	0.009	0.082	-0.104	-0.122	-0.053	-0.194	-0.106	-0.121	0.011	-0.135
centroid_124179	IVTT.AG	conserved hypothetical protein	0.0314	0.342	0.435	0.367	0.309	-0.164	-0.15	0.12	-0.087	-0.103	-0.131	-0.096	-0.145	-0.121	-0.183	-0.176	-0.179	0.128	0.153	0.153	0.156
centroid_597417	IVTT.AG	conserved hypothetical protein	-0.09995	0.393	0.353	0.177	0.29	-0.131	-0.256	-0.191	-0.173	0.024	0.24	0.164	0.277	-0.636	-0.622	-0.581	-0.538	-0.199	-0.246	-0.05	-0.294
centroid_2363206	IVTT.AG	amino acid permease family protein	-0.04745	0.11	0.076	0.13	0.078	-0.211	-0.119	-0.134	-0.165	0.053	0.111	-0.002	0.062	-0.07	-0.199	-0.049	-0.055	-0.139	-0.186	-0.116	-0.124
centroid_1795011	IVTT.AG	regulator of sigma D	-0.0735	0.037	-0.06	-0.157	-0.1	-0.166	-0.034	-0.125	-0.015	-0.032	0.04	-0.025	0.034	-0.168	-0.179	-0.049	-0.166	-0.124	-0.127	0.058	-0.112
centroid_313045_s2	IVTT.AG	AAA like domain protein	-0.0176	0.041	-0.006	0.024	0.098	-0.094	-0.1	-0.134	-0.21	0.016	0.003	-0.047	-0.164	0.157	0.069	0.101	0.088	-0.065	-0.045	-0.088	0.004
centroid_2299922	IVTT.AG	inner membrane metabolite transport protein YgcS	-0.0057	0.167	0.215	0.223	0.231	-0.068	-0.077	-0.117	-0.239	0.109	0.073	0.127	0.004	-0.024	-0.071	-0.081	-0.091	-0.138	-0.054	-0.199	-0.104
centroid_315304	IVTT.AG	putative permease family protein	-0.0057	0.093	0.105	0.184	0.133	-0.096	-0.108	-0.08	-0.19	0.12	0.054	0.064	-0.034	0.052	-0.094	-0.045	-0.019	-0.047	-0.049	-0.084	-0.073
centroid_144531	IVTT.AG	miniconductance mechanosensitive channel	0.05925	0.145	0.005	0.092	0.091	-0.246	-0.196	-0.165	-0.253	0.332	0.323	0.297	0.224	0.388	0.312	0.386	0.343	-0.304	-0.194	-0.231	-0.164
centroid_1113990	IVTT.AG	bacterial Ig like domain family protein	-0.10265	-0.109	-0.001	-0.066	-0.025	-0.212	-0.28	-0.137	-0.19	-0.062	-0.104	-0.043	-0.066	-0.04	-0.08	-0.084	-0.062	-0.165	-0.086	-0.103	-0.138
SSON53G_RS27105_s1	IVTT.AG	outer membrane autotransporter barrel domain-containing protein	-0.151	-0.135	-0.093	-0.014	-0.076	-0.198	-0.229	-0.212	-0.337	-0.111	-0.185	-0.078	-0.116	-0.166	-0.19	-0.267	-0.163	-0.126	-0.141	-0.065	-0.118
SSON53G_RS26730	IVTT.AG	hypothetical protein	-0.0637	0.079	0.043	0.009	0.067	-0.071	-0.089	-0.068	-0.061	-0.026	-0.036	0.005	-0.004	-0.161	-0.145	-0.106	-0.141	-0.168	-0.144	-0.094	-0.163
centroid_556788	IVTT.AG	lipopolysaccharide export system permease protein LptF	0.0549	0.385	0.431	0.424	0.39	-0.159	-0.205	-0.143	-0.222	0.143	0.142	0.216	0.12	0.169	0.199	0.037	-0.055	-0.2	-0.159	-0.181	-0.234
centroid_302623	IVTT.AG	copper resistance D family protein	-0.02575	0.043	0.037	0.008	0.027	-0.124	-0.149	-0.193	-0.102	0.049	0.134	0.042	0.093	0.047	-0.044	0.005	-0.026	-0.096	-0.103	-0.088	-0.075
centroid_595233	IVTT.AG	tat (twin arginine translocation) pathway signal sequence domain protein	-0.3096	-0.245	-0.248	-0.288	-0.297	-0.417	-0.425	-0.375	-0.52	0.587	0.636	0.574	0.55	-0.707	-0.756	-0.781	-0.72	-0.703	-0.685	-0.735	-0.637
centroid_1080358	IVTT.AG	enterobactin exporter EntS	-0.03465	0.161	0.169	0.177	0.195	-0.014	-0.024	-0.087	-0.183	0.312	0.142	0.26	0.165	-0.253	-0.296	-0.392	-0.18	-0.188	-0.181	-0.273	-0.203
centroid_213480	IVTT.AG	amino acid permease family protein	-0.00815	0.004	-0.033	-0.016	0.068	-0.223	-0.173	-0.175	-0.178	-0.117	-0.103	-0.13	-0.167	0.142	0.217	0.284	0.091	0.053	0.083	0.097	0.113
centroid_56368	IVTT.AG	preprotein translocase, SecE subunit	-0.0036	0.168	-0.003	-0.048	-0.036	-0.137	-0.119	-0.113	-0.027	0.35	0.564	0.379	0.622	-0.277	-0.286	-0.182	-0.269	-0.208	-0.231	-0.013	-0.206
centroid_1570846	IVTT.AG	inner membrane protein YhhQ	-0.0545	0.219	0.009	0.072	0.06	-0.173	-0.157	-0.207	-0.117	0.591	0.731	0.581	0.81	-0.516	-0.622	-0.502	-0.463	-0.38	-0.421	-0.248	-0.357
centroid_294597	IVTT.AG	zinc binding dehydrogenase family protein	-0.2688	0.233	0.172	0.154	0.111	-0.246	-0.288	-0.235	-0.228	-0.243	-0.141	-0.22	-0.077	-0.618	-0.583	-0.552	-0.566	-0.504	-0.558	-0.403	-0.584
centroid_2240046	IVTT.AG	inhibitor of apoptosis promoting Bax1 family protein	-0.04165	0.095	0.118	0.156	0.149	-0.124	-0.047	-0.106	-0.202	0.063	-0.009	0.025	-0.116	-0.094	-0.113	-0.095	-0.069	-0.086	-0.133	-0.172	-0.073
centroid_1426184	IVTT.AG	inner membrane protein YohC	-0.0327	0.141	0.117	0.139	0.13	-0.09	-0.152	-0.09	-0.066	-0.045	-0.003	0.002	0.024	-0.113	-0.163	-0.111	-0.073	-0.095	-0.035	-0.032	-0.139
centroid_1372152	IVTT.AG	conserved hypothetical protein	-0.06065	-0.047	-0.007	-0.012	-0.013	-0.107	-0.095	-0.054	-0.11	-0.034	-0.053	0.032	-0.111	0.013	-0.054	-0.134	-0.039	-0.158	-0.031	-0.086	-0.113
centroid_1467270	IVTT.AG	electron transport complex, RnfABCDGE type, D subunit	0.01715	0.209	0.288	0.28	0.279	-0.017	-0.008	0.004	-0.142	0.249	0.212	0.236	0.148	-0.151	-0.207	-0.175	-0.142	-0.207	-0.151	-0.234	-0.128
centroid_290436	IVTT.AG	phosphate ABC transporter, permease protein PstC	-0.02535	0.145	0.228	0.208	0.191	-0.11	-0.105	-0.136	-0.239	0.081	0.02	0.069	-0.034	-0.07	-0.077	-0.097	-0.086	-0.172	-0.074	-0.154	-0.095
centroid_347215	IVTT.AG	RND transporter, hydrophobe/amphiphile efflux 1 family protein	-0.04695	0.056	0.141	0.136	0.122	-0.071	-0.024	-0.081	-0.252	-0.058	-0.108	-0.06	-0.185	-0.057	-0.103	-0.054	-0.008	-0.107	-0.047	-0.15	-0.029
centroid_694684	IVTT.AG	cytochrome d ubiquinol oxidase, subunit II	-0.03615	-0.003	0.032	0.114	0.046	-0.061	-0.097	-0.08	-0.123	0.044	-0.007	0.039	0.035	0.013	-0.025	-0.153	0.003	-0.126	-0.134	-0.116	-0.124
centroid_393552	IVTT.AG	cell division protein FtsW	0.0815	0.171	-0.001	0.049	0.099	0.038	0.174	0.178	0.157	0.484	0.558	0.422	0.481	-0.246	-0.156	-0.111	-0.267	-0.054	-0.157	-0.104	-0.085
centroid_396476	IVTT.AG	adenylate cyclase	-0.01275	-0.014	0.07	0.098	0.074	-0.079	-0.094	-0.084	-0.183	0.104	0.049	0.105	0.034	-0.072	-0.025	-0.144	-0.048	-0.067	0.098	-0.028	-0.049
SF_p0200	IVTT.AG	orf, conserved hypothetical protein	-0.06935	0.032	-0.058	0.066	-0.056	-0.159	-0.159	-0.134	-0.199	0.048	-0.013	0.031	-0.025	0.002	-0.016	-0.118	-0.029	-0.172	-0.145	-0.146	-0.137
centroid_718369	IVTT.AG	alpha D glucose 1 phosphate phosphatase YihX	0.03155	0.128	0.116	0.064	0.07	0.497	0.496	0.561	0.556	-0.14	-0.119	-0.098	-0.054	-0.215	-0.286	-0.301	-0.186	-0.141	-0.136	-0.036	-0.145
centroid_765281	IVTT.AG	inner membrane protein YbiR	-0.0342	0.034	0.095	0.098	0.094	-0.057	-0.092	-0.157	-0.217	0.011	-0.069	-0.06	-0.067	-0.001	-0.012	-0.082	0.028	-0.108	0.05	-0.123	-0.049
centroid_163861	IVTT.AG	hydrogenase 4 component C	-0.07145	0.045	-0.1	-0.057	0.018	-0.227	-0.072	-0.235	-0.121	-0.018	0.087	-0.04	0.057	-0.055	-0.043	-0.024	-0.146	-0.109	-0.159	-0.086	-0.144
centroid_1630917	IVTT.AG	sorbitol 6 phosphate 2 dehydrogenase	-0.08	0.05	0.045	0.122	0.109	-0.109	-0.175	-0.198	-0.26	0.041	0.011	-0.005	-0.033	-0.055	-0.154	-0.164	-0.106	-0.195	-0.166	-0.235	-0.123
centroid_1414686	IVTT.AG	lipoprotein NlpE	-0.04325	-0.032	0.069	-0.077	-0.026	0.021	0.022	0.074	0.056	0.244	0.256	0.261	0.225	-0.056	-0.074	-0.084	-0.054	-0.452	-0.401	-0.405	-0.432
centroid_160071	IVTT.AG	phosphocarrier, HPr family protein	-0.10845	0.157	0.069	0.081	0.067	-0.201	-0.163	-0.199	-0.16	-0.245	-0.091	-0.127	-0.118	-0.19	-0.199	-0.157	-0.19	-0.116	-0.184	-0.025	-0.178
centroid_2297479	IVTT.AG	tol pal system associated acyl CoA thioesterase	-0.05185	-0.145	-0.192	-0.128	-0.091	0.303	0.323	0.311	0.182	0.188	0.117	0.166	0.144	-0.291	-0.293	-0.297	-0.226	-0.313	-0.255	-0.221	-0.319
centroid_2439282	IVTT.AG	putrescine aminotransferase	-0.05685	-0.012	0.027	0.016	0.014	-0.175	-0.154	-0.146	-0.202	0.159	0.156	0.143	0.1	-0.123	-0.054	-0.137	-0.121	-0.143	-0.14	-0.197	-0.148
SSON53G_RS26865	IVTT.AG	chaperone protein IpgE	-0.05835	0.079	0.085	0.198	0.135	-0.085	-0.1	-0.134	-0.135	-0.132	-0.193	-0.137	-0.221	0.013	0.017	-0.1	0.01	-0.104	-0.098	-0.084	-0.181
centroid_563605	IVTT.AG	macB like periplasmic core domain protein	-0.0531	-0.003	-0.034	-0.054	0.072	-0.21	-0.135	-0.09	-0.154	-0.123	-0.125	-0.123	-0.107	0.007	0.062	0.11	-0.008	-0.075	-0.055	-0.062	0.045
SSON53G_RS27255	IVTT.AG	hypothetical protein	-0.05125	-0.071	0.025	0.042	-0.111	-0.151	-0.095	-0.223	-0.296	0.079	-0.008	0.055	-0.128	0.025	0.003	-0.092	0.091	0.032	-0.009	-0.142	-0.051
centroid_1209810	IVTT.AG	PTS system, cellobiose specific IIC component	-0.03	0.015	0.032	0.143	0.1	-0.142	-0.103	-0.252	-0.364	0.17	0.116	0.119	0.009	-0.071	-0.03	-0.061	-0.032	-0.024	-0.053	-0.12	-0.052
SF_p0216	IVTT.AG	orf, hypothetical protein	-0.03645	0.068	0.04	0.162	0.179	-0.042	-0.077	-0.178	-0.345	0.053	0.006	0.008	-0.089	-0.05	-0.054	-0.13	-0.014	-0.013	-0.035	-0.158	-0.06
centroid_1302846	IVTT.AG	branched chain amino acid transport system / permease component family protein	-0.0357	0.274	0.071	0.075	0.222	-0.204	-0.099	-0.198	-0.139	0.178	0.192	0.117	0.243	-0.24	-0.191	-0.188	-0.214	-0.106	-0.178	-0.124	-0.205
centroid_1409563	IVTT.AG	catalase/peroxidase HPI	-0.1442	0.093	0.047	0.123	0.096	-0.17	-0.181	-0.175	-0.276	0.056	-0.031	0	-0.121	-0.293	-0.362	-0.319	-0.266	-0.295	-0.241	-0.248	-0.321
centroid_1584218	IVTT.AG	conserved hypothetical protein	-0.04295	0.042	-0.047	-0.006	0.02	-0.256	-0.178	-0.153	-0.198	-0.049	-0.122	-0.119	-0.105	0.086	0.089	0.129	0.054	0.015	-0.029	-0.021	-0.011
centroid_1627829	IVTT.AG	conserved hypothetical protein	-0.1583	0.055	0.081	0.092	0.096	-0.225	-0.251	-0.222	-0.346	-0.138	-0.128	-0.153	-0.276	-0.069	-0.12	-0.177	-0.198	-0.303	-0.304	-0.32	-0.26
SF_p0059	IVTT.AG	orf, conserved hypothetical protein	-0.0147	-0.037	0.08	-0.002	0.046	-0.195	-0.14	-0.236	-0.307	-0.067	-0.121	-0.148	-0.187	0.186	0.196	0.175	0.176	0.05	0.178	-0.03	0.089
centroid_2278531	IVTT.AG	lipid A biosynthesis lauroyl acyltransferase	-0.01955	0.068	0.022	-0.06	-0.098	-0.017	-0.007	0.022	0.05	0.098	0.16	0.173	0.226	-0.11	-0.211	-0.084	-0.073	-0.162	-0.166	-0.053	-0.169
centroid_1021817	IVTT.AG	histidine kinase , DNA gyrase B , and HSP90 like ATPase family protein	-0.03885	0.05	0.054	0.157	0.101	-0.092	-0.12	-0.123	-0.215	0.049	-0.024	0.004	-0.109	-0.043	-0.099	-0.073	-0.097	-0.012	-0.054	-0.079	-0.052
centroid_493465	IVTT.AG	histidinol phosphate transaminase	-0.10435	0.107	0.133	0.124	0.142	-0.084	-0.088	-0.074	-0.268	-0.053	-0.139	-0.08	-0.192	-0.144	-0.195	-0.223	-0.108	-0.26	-0.177	-0.288	-0.22
centroid_36196	IVTT.AG	putative protein insertion permease FtsX	0.0097	-0.094	-0.079	-0.082	0.017	0.242	0.436	0.365	0.283	0.084	0.122	0.072	0.107	-0.106	-0.178	-0.166	-0.172	-0.177	-0.178	-0.124	-0.178
centroid_842512	IVTT.AG	inner membrane protein YbhN	-0.0627	-0.004	0.008	-0.042	0.052	-0.095	-0.118	-0.13	-0.195	0.012	-0.007	-0.038	-0.055	0.017	-0.064	-0.06	-0.065	-0.1	-0.132	-0.177	-0.061
centroid_593600	IVTT.AG	protein YcgL	-0.05525	-0.015	-0.018	-0.036	0.059	-0.077	-0.097	-0.025	-0.146	-0.015	-0.064	-0.067	-0.126	-0.018	-0.037	-0.035	-0.075	-0.088	-0.095	-0.094	-0.036
centroid_1215390	IVTT.AG	sulfate ABC transporter, permease protein CysW	-0.00715	0.16	0.128	0.113	0.173	0.344	0.373	0.443	0.462	0.079	0.091	0.013	0.05	-0.249	-0.378	-0.285	-0.281	-0.354	-0.343	-0.322	-0.36
centroid_1626003	IVTT.AG	cytochrome d ubiquinol oxidase, subunit II	-0.05795	0.085	0.009	0.056	0.081	-0.141	-0.134	-0.121	-0.119	-0.106	-0.026	-0.024	-0.01	-0.084	-0.143	-0.065	-0.068	-0.079	-0.099	-0.007	-0.164
centroid_1129248	IVTT.AG	glutathione transport system permease protein GsiC	-0.06025	0.001	-0.005	0.015	0.017	-0.178	-0.213	-0.23	-0.26	0.018	-0.015	0.042	-0.07	0.062	-0.002	0.029	0.055	-0.128	-0.06	-0.18	-0.103
SF_p0271	IVTT.AG	IcsP (SopA), outermembrane protease of the OmpP family, involved in cleavage of surface exposed IcsA	-0.0075	0.023	0.041	0.086	0.046	-0.039	-0.066	-0.142	-0.28	0.718	0.576	0.625	0.615	-0.381	-0.429	-0.576	-0.359	-0.127	-0.157	-0.185	-0.139
centroid_427335	IVTT.AG	outer membrane autotransporter barrel domain protein	0.02825	1.534	1.475	1.526	1.395	-0.26	-0.291	-0.244	-0.376	-0.08	-0.073	-0.114	-0.205	-0.502	-0.531	-0.524	-0.516	-0.46	-0.427	-0.408	-0.354
centroid_832988	IVTT.AG	binding protein dependent transport system inner membrane component family protein	-0.0094	0.169	0.247	0.267	0.292	-0.289	-0.032	-0.124	-0.188	0.099	0.04	0.066	0.016	-0.026	-0.036	-0.104	-0.03	-0.146	-0.128	-0.214	-0.067
centroid_2220128	IVTT.AG	outer membrane beta barrel domain protein	-0.09565	0.084	-0.129	0.051	-0.026	-0.228	-0.077	-0.068	-0.012	0.051	0.005	0	0.189	-0.156	-0.184	-0.183	-0.243	-0.257	-0.25	-0.221	-0.259
centroid_2297393	IVTT.AG	nitroreductase family protein	-0.05685	0.023	-0.021	0.1	0.048	-0.105	-0.074	-0.07	-0.174	0.031	-0.022	0.007	-0.028	-0.083	-0.138	-0.057	-0.038	-0.185	-0.039	-0.133	-0.179
centroid_700655	IVTT.AG	histidine transport system permease protein HisM	-0.0566	-0.015	0.033	0.045	-0.015	-0.053	-0.075	-0.004	-0.042	-0.007	-0.042	0.049	-0.044	-0.08	-0.092	-0.182	-0.072	-0.176	-0.115	-0.101	-0.144
centroid_1889738	IVTT.AG	conserved hypothetical protein	-0.05745	0.125	-0.148	-0.057	-0.009	-0.175	-0.122	-0.061	-0.052	-0.132	-0.089	-0.175	0.062	0.172	0.087	0.011	0.145	-0.173	-0.214	-0.158	-0.186
centroid_2353448	IVTT.AG	pseudouridine synthase, RluA family protein	-0.16625	-0.068	-0.055	-0.097	-0.164	-0.064	-0.022	-0.033	-0.005	-0.101	0.017	-0.099	-0.008	-0.364	-0.352	-0.339	-0.351	-0.308	-0.302	-0.213	-0.397
centroid_306174	IVTT.AG	PRD domain protein	-0.05555	-0.054	0.001	0.06	-0.049	-0.067	-0.133	-0.178	-0.244	0.05	0.046	-0.007	-0.096	-0.014	-0.023	-0.071	-0.032	-0.065	-0.068	-0.122	-0.045
centroid_1537614	IVTT.AG	superoxide dismutase [Mn]	-0.04695	0.038	-0.111	-0.108	-0.032	-0.219	-0.146	-0.085	-0.144	-0.104	-0.092	-0.141	-0.048	-0.136	-0.067	-0.004	-0.147	0.139	0.096	0.172	0.2
centroid_1848745	IVTT.AG	ribosomal RNA large subunit methyltransferase M	-0.06545	-0.022	0.013	0.137	0.114	-0.044	-0.051	-0.139	-0.238	0.052	-0.078	-0.006	-0.162	-0.109	-0.197	-0.163	-0.045	-0.028	-0.092	-0.165	-0.086
centroid_524980	IVTT.AG	hok/gef family protein	-0.04015	0.207	-0.151	-0.07	0.055	-0.206	-0.069	0.041	0.075	0.464	0.532	0.399	0.805	-0.278	-0.442	-0.438	-0.366	-0.398	-0.32	-0.289	-0.354
centroid_1517290	IVTT.AG	conserved hypothetical protein	-0.0755	0.107	0.008	-0.178	-0.015	-0.137	-0.185	-0.228	-0.072	-0.159	0.081	-0.004	0.031	-0.078	-0.136	-0.089	-0.128	-0.098	-0.128	0.016	-0.118
centroid_2210886	IVTT.AG	conserved hypothetical protein	-0.0827	-0.035	-0.022	0.003	0	-0.113	-0.144	-0.069	-0.171	0.022	0.003	0.003	-0.044	-0.025	-0.141	-0.099	-0.106	-0.212	-0.139	-0.194	-0.171
centroid_893049	IVTT.AG	ribosomal protein L16	-0.06895	0.051	-0.228	-0.187	-0.077	-0.267	-0.162	-0.066	0.033	0.031	0.095	0.033	0.3	-0.073	-0.111	-0.053	-0.161	-0.187	-0.159	-0.088	-0.103
centroid_455776	IVTT.AG	conserved hypothetical protein	-0.14765	-0.067	-0.108	-0.032	-0.034	-0.15	-0.227	-0.14	-0.242	-0.074	-0.021	-0.048	-0.172	-0.226	-0.165	-0.265	-0.204	-0.184	-0.213	-0.197	-0.184
centroid_2286735	IVTT.AG	conserved hypothetical protein	-0.09865	-0.165	-0.177	-0.173	-0.127	0.017	-0.029	0.04	0.076	0.673	0.654	0.846	0.963	-0.703	-0.696	-0.645	-0.667	-0.519	-0.51	-0.326	-0.505
centroid_2095169	IVTT.AG	inner membrane protein YdgC	-0.02375	-0.014	-0.083	-0.11	-0.035	-0.15	-0.248	-0.119	-0.105	0.53	0.587	0.583	0.646	-0.242	-0.262	-0.201	-0.242	-0.311	-0.206	-0.198	-0.295
centroid_1933103	IVTT.AG	GTP pyrophosphokinase	-0.0675	-0.015	0.05	0.124	0.084	-0.094	-0.071	-0.072	-0.211	-0.055	-0.096	-0.067	-0.163	-0.083	-0.105	-0.094	-0.077	0.028	-0.155	-0.215	-0.063
centroid_660687	IVTT.AG	conserved hypothetical protein	-0.0548	0.199	0.277	0.301	0.261	-0.17	-0.102	-0.198	-0.281	-0.112	-0.121	-0.125	-0.251	-0.006	-0.059	-0.108	-0.037	-0.097	-0.129	-0.26	-0.078
centroid_2377815	IVTT.AG	putative NAD(P)H nitroreductase YdjA	0.0788	-0.442	-0.375	-0.355	-0.345	0.218	0.289	0.364	0.295	0.115	0.139	0.263	0.144	1.006	0.985	0.688	0.801	-0.654	-0.52	-0.51	-0.53
centroid_1879188	IVTT.AG	nucleoside transporter family protein	-0.0146	0.156	0.092	0.137	0.17	-0.177	-0.151	-0.141	-0.219	0.274	0.308	0.298	0.207	-0.2	-0.137	-0.164	-0.206	-0.136	-0.146	-0.205	-0.052
centroid_2372133	IVTT.AG	ccmE family protein	-0.1484	-0.247	-0.258	-0.232	-0.272	-0.293	-0.297	-0.282	-0.449	0.688	0.697	0.727	0.602	-0.603	-0.61	-0.683	-0.685	-0.185	-0.228	-0.163	-0.195
centroid_17395	IVTT.AG	inner membrane protein YghB	-0.0309	0.055	0.052	0.078	0.141	-0.069	-0.013	-0.078	-0.192	0.162	0.067	0.123	0.048	0.033	-0.084	-0.163	-0.061	-0.185	-0.166	-0.236	-0.13
centroid_120834	IVTT.AG	conserved hypothetical protein	-0.0036	1.27	1.317	1.277	1.476	-0.286	-0.269	-0.223	-0.301	-0.186	-0.203	-0.159	-0.225	-0.456	-0.455	-0.457	-0.437	-0.527	-0.39	-0.429	-0.409
centroid_1461614	IVTT.AG	ribosome hibernation promoting factor	-0.08055	-0.076	-0.038	0.059	-0.025	-0.006	0.036	-0.099	-0.195	0.018	-0.107	-0.015	-0.183	-0.126	-0.138	-0.269	-0.066	-0.02	-0.109	-0.145	-0.107
centroid_412157	IVTT.AG	ribonuclease Z	-0.0634	-0.107	0.04	0.085	0.087	-0.08	-0.112	-0.146	-0.303	0.078	-0.095	0.014	-0.118	-0.053	-0.134	-0.112	-0.043	-0.013	-0.061	-0.121	-0.074
centroid_211289	IVTT.AG	NADP specific glutamate dehydrogenase	-0.07865	-0.076	-0.027	0.13	0.066	-0.049	-0.043	-0.131	-0.239	-0.005	-0.071	-0.064	-0.191	-0.114	-0.112	-0.137	-0.111	-0.037	-0.105	-0.185	-0.072
centroid_564834	IVTT.AG	branched chain amino acid transport system / permease component family protein	-0.04395	0.126	0.011	-0.035	0.013	-0.221	-0.15	-0.123	-0.144	0.131	0.175	0.074	0.136	-0.066	-0.104	-0.141	-0.153	-0.136	-0.118	-0.076	-0.078
SF_p0109	IVTT.AG	orf, conserved hypothetical protein	-0.07395	0.021	0.073	0.052	0.135	-0.208	-0.23	-0.173	-0.27	-0.051	-0.005	-0.092	-0.065	-0.013	-0.006	0	-0.037	-0.188	-0.066	-0.187	-0.169
centroid_385031	IVTT.AG	diacylglycerol kinase	-0.0744	0.154	-0.165	-0.115	0.014	-0.233	-0.115	-0.21	-0.048	-0.014	0.05	-0.052	0.176	-0.149	-0.16	-0.066	-0.204	-0.081	-0.111	-0.004	-0.155
centroid_2217173	IVTT.AG	deoxycytidine triphosphate deaminase	-0.1102	-0.024	-0.115	-0.148	-0.139	-0.255	-0.226	-0.267	-0.166	-0.173	-0.025	-0.053	0.009	-0.227	-0.221	-0.159	-0.219	0.028	0.001	0.192	-0.017
centroid_1036008	IVTT.AG	yniB like family protein	-0.0323	-0.016	-0.038	0.076	0.065	-0.105	-0.056	-0.078	-0.148	0.241	0.213	0.21	0.117	-0.046	-0.21	-0.17	-0.111	-0.13	-0.151	-0.142	-0.167
SF_p0258	IVTT.AG	RepB, replication protein	-0.03455	-0.043	-0.08	-0.008	0.032	-0.246	-0.229	-0.218	-0.284	-0.105	-0.113	-0.092	-0.182	0.191	0.125	0.135	0.119	0.093	0.053	0.005	0.156
centroid_2285252	IVTT.AG	protease 3	-0.24665	-0.315	-0.238	-0.155	-0.168	0.011	-0.064	-0.039	-0.162	0.114	-0.042	0.04	-0.093	-0.481	-0.51	-0.589	-0.444	-0.419	-0.448	-0.433	-0.498
centroid_656734	IVTT.AG	AAA domain family protein	-0.0701	0.315	0.275	0.249	0.232	-0.177	-0.172	-0.111	-0.203	0.085	0.048	0.186	0.121	-0.328	-0.325	-0.433	-0.362	-0.225	-0.271	-0.152	-0.154
centroid_655391	IVTT.AG	NADH quinone oxidoreductase subunit J	-0.05605	0.048	0.104	0.05	0.003	-0.103	-0.145	-0.046	-0.198	0.185	0.11	0.235	0.109	-0.125	-0.166	-0.251	-0.127	-0.265	-0.115	-0.218	-0.206
SSON53G_RS26880	IVTT.AG	protein MxiH	-0.0727	-0.047	-0.019	-0.008	0.016	-0.298	-0.206	-0.187	-0.231	-0.098	-0.077	-0.169	-0.18	-0.006	0.033	0.085	-0.102	-0.024	0.012	-0.004	0.056
centroid_2398898	IVTT.AG	putative pseudouridine transporter	-0.0576	0.008	-0.02	0.014	0.098	-0.13	-0.136	-0.13	-0.194	-0.106	-0.159	-0.103	-0.14	-0.033	0.013	-0.008	-0.099	0.012	-0.055	0.002	0.014
SSON53G_RS27380	IVTT.AG	transcriptional regulator	-0.1136	-0.021	-0.081	0.07	0.005	-0.179	-0.143	-0.122	-0.232	-0.063	-0.106	-0.111	-0.134	-0.101	-0.143	-0.137	-0.112	-0.177	-0.136	-0.178	-0.171
SF_p0169	IVTT.AG	orf, hypothetical protein	-0.062	-0.129	-0.079	-0.039	-0.051	-0.22	-0.195	-0.252	-0.494	0.504	0.498	0.344	0.43	-0.101	-0.128	-0.226	-0.106	-0.258	-0.219	-0.289	-0.23
centroid_707966	IVTT.AG	low affinity inorganic phosphate transporter 1	-0.05745	0.051	0.062	0.034	0.048	-0.137	-0.12	-0.126	-0.17	-0.034	-0.102	-0.103	-0.103	0.006	0.013	-0.026	0.01	-0.129	-0.066	-0.144	-0.113
centroid_119874	IVTT.AG	NMN amidohydrolase like protein YfaY	-0.04485	-0.001	0.074	0.014	0.086	-0.118	-0.1	-0.104	-0.168	-0.095	-0.065	-0.034	-0.071	-0.034	-0.058	-0.068	-0.076	-0.013	0	-0.053	-0.013
centroid_691020	IVTT.AG	sigma E factor regulatory protein RseC	-0.07715	-0.058	-0.057	-0.039	-0.057	-0.255	-0.251	-0.195	-0.269	0.562	0.594	0.565	0.462	-0.423	-0.295	-0.377	-0.371	-0.246	-0.396	-0.219	-0.218
SF_p0104	IVTT.AG	orf, conserved hypothetical protein	-0.05555	-0.174	-0.059	0.023	-0.019	-0.231	-0.157	-0.188	-0.284	0.129	0.033	0.111	-0.111	0.006	-0.018	0.049	0	-0.041	-0.044	-0.077	-0.059
SSON53G_RS26980	IVTT.AG	hypothetical protein	-0.10465	-0.01	-0.005	0.028	0.082	-0.142	-0.115	-0.136	-0.249	-0.097	-0.125	-0.071	-0.162	0.014	-0.126	-0.091	-0.102	-0.2	-0.15	-0.263	-0.173
centroid_154498	IVTT.AG	phosphoribosylformylglycinamidine cyclo ligase	-0.0687	0.025	0.076	0.13	0.015	-0.024	-0.112	-0.147	-0.203	0.125	-0.029	0.042	-0.135	-0.139	-0.177	-0.213	-0.066	-0.058	-0.167	-0.167	-0.15
centroid_7032	IVTT.AG	fecCD transport family protein	-0.0011	0.194	0.162	0.1	0.235	-0.138	-0.204	-0.086	-0.209	0.544	0.5	0.564	0.547	-0.259	-0.33	-0.336	-0.256	-0.306	-0.256	-0.262	-0.226
SSON53G_RS27420	IVTT.AG	plasmid stabilization protein	-0.0898	0.001	0.07	0.134	0.154	-0.071	-0.07	-0.168	-0.296	-0.11	-0.17	-0.193	-0.265	-0.107	-0.109	-0.151	-0.082	-0.036	-0.067	-0.201	-0.059
centroid_309980	IVTT.AG	conserved hypothetical protein	-0.0994	-0.112	-0.002	-0.105	-0.041	-0.146	-0.157	-0.159	-0.199	0.007	-0.005	0.056	-0.037	-0.057	-0.112	-0.088	-0.114	-0.18	-0.15	-0.191	-0.196
centroid_729003	IVTT.AG	putative multidrug resistance protein MdtD	-0.0203	0.098	0.188	0.222	0.183	-0.142	-0.119	-0.184	-0.262	0.062	0.036	0.056	-0.042	0.089	-0.036	-0.036	0.032	-0.137	-0.128	-0.194	-0.092
centroid_2292545	IVTT.AG	molybdopterin guanine dinucleotide biosynthesis protein B	-0.3276	-0.381	-0.283	-0.187	-0.313	-0.232	-0.251	-0.293	-0.378	-0.12	-0.201	-0.185	-0.285	-0.391	-0.459	-0.546	-0.373	-0.44	-0.412	-0.427	-0.395
centroid_286181	IVTT.AG	RND transporter, hydrophobe/amphiphile efflux 1 family protein	-0.0872	-0.001	0.062	-0.026	-0.054	-0.172	-0.133	-0.165	-0.125	-0.058	0.017	-0.061	0.014	-0.114	-0.155	-0.11	-0.099	-0.113	-0.235	-0.093	-0.123
centroid_128561	IVTT.AG	thioredoxin	-0.14785	-0.173	-0.096	-0.031	-0.2	-0.106	-0.128	-0.138	-0.254	0.154	0.043	0.076	-0.041	-0.263	-0.285	-0.398	-0.217	-0.205	-0.214	-0.253	-0.228
centroid_1036039	IVTT.AG	conserved hypothetical protein	-0.1689	0.027	-0.16	-0.195	-0.114	-0.192	-0.067	-0.179	-0.072	0.143	0.322	0.161	0.359	-0.479	-0.557	-0.418	-0.415	-0.421	-0.417	-0.27	-0.434
centroid_1087828	IVTT.AG	aspT/YidE/YbjL antiporter duplication domain protein	-0.02065	0.256	0.114	0.097	0.21	-0.1	-0.09	-0.055	-0.012	0.127	0.228	0.183	0.266	-0.204	-0.28	-0.155	-0.212	-0.217	-0.268	-0.064	-0.237
centroid_191191	IVTT.AG	proton antiporter 2 family protein	-0.0422	0.078	0.07	-0.002	-0.039	-0.204	-0.215	-0.169	-0.165	0.063	0.119	0.113	0.112	-0.253	-0.23	-0.161	-0.235	0.086	0.026	0.197	-0.035
SF_p0140	IVTT.AG	MxiK, putative component of the Mxi-Spa secretion machinery	-0.0859	0.158	0.176	0.187	0.169	-0.169	-0.217	-0.154	-0.17	-0.03	0.001	-0.036	0.029	-0.139	-0.163	-0.197	-0.148	-0.321	-0.243	-0.174	-0.277
centroid_979603	IVTT.AG	conserved hypothetical protein	-0.06395	0.04	-0.009	-0.044	0.019	-0.104	-0.168	-0.122	-0.088	0.063	0.114	0.102	0.214	-0.157	-0.203	-0.123	-0.184	-0.17	-0.171	-0.096	-0.192
centroid_479744	IVTT.AG	glyceraldehyde 3 phosphate dehydrogenase, C terminal domain protein	-0.15655	-0.178	-0.147	-0.122	-0.144	-0.2	-0.273	-0.252	-0.342	-0.144	-0.135	-0.195	-0.279	-0.01	-0.037	-0.085	-0.046	-0.146	-0.116	-0.194	-0.086
centroid_523436	IVTT.AG	conserved hypothetical protein	-0.0468	0.008	0.074	0.016	0.067	-0.162	-0.21	-0.226	-0.229	0.028	0.031	0.094	-0.101	0.064	-0.032	0.034	0.064	-0.14	-0.069	-0.155	-0.092
centroid_698258	IVTT.AG	conserved hypothetical protein	-0.0418	0.093	-0.272	-0.151	-0.154	-0.203	-0.063	-0.041	-0.007	0.172	0.243	0.14	0.475	0.163	-0.018	0.059	0.077	-0.375	-0.333	-0.313	-0.328
centroid_417181	IVTT.AG	glycyl radical enzyme activating family protein	-0.06335	0.019	-0.112	-0.009	-0.037	-0.216	-0.154	-0.122	-0.143	0.06	0.076	-0.008	0.113	-0.017	-0.051	-0.032	-0.107	-0.164	-0.101	-0.119	-0.143
centroid_1614058	IVTT.AG	conserved hypothetical protein	-0.09175	0.031	-0.139	-0.088	-0.038	-0.178	-0.072	-0.049	-0.019	-0.047	0.015	-0.029	0.079	-0.169	-0.17	-0.054	-0.203	-0.193	-0.201	-0.112	-0.199
SSON53G_RS27370	IVTT.AG	hypothetical protein	-0.05655	0.011	0.039	0.071	0.091	-0.261	-0.202	-0.24	-0.334	-0.148	-0.15	-0.131	-0.233	0.252	0.186	0.236	0.176	-0.129	-0.117	-0.203	-0.045
centroid_339386	IVTT.AG	phosphate starvation inducible E family protein	-0.05765	-0.047	-0.011	0.058	0.071	-0.061	-0.076	-0.162	-0.236	0.096	-0.022	0.04	-0.102	-0.113	-0.125	-0.135	-0.048	-0.007	-0.039	-0.133	-0.101
centroid_219939	IVTT.AG	DNA binding protein H NS	-0.0965	-0.143	-0.078	-0.045	-0.032	-0.141	-0.13	-0.185	-0.306	0.138	0.093	0.006	-0.01	-0.09	-0.148	-0.107	-0.113	-0.164	-0.132	-0.22	-0.123
centroid_2457235	IVTT.AG	5'/3' nucleotidase SurE	-0.076	-0.12	0.004	0.064	-0.031	-0.051	-0.142	-0.17	-0.252	0.059	-0.156	-0.008	-0.217	-0.071	-0.107	-0.125	-0.007	0.021	-0.022	-0.116	-0.073
SSON53G_RS27590	IVTT.AG	hypothetical protein	-0.09165	-0.025	0.085	0.085	0.084	-0.183	-0.16	-0.157	-0.222	-0.07	-0.079	-0.03	-0.119	-0.072	-0.101	-0.109	-0.063	-0.21	-0.036	-0.236	-0.215
SSON53G_RS26810	IVTT.AG	Virulence regulon transcriptional activator VirB	-0.0655	-0.029	0.026	0.092	0.049	-0.059	-0.126	-0.151	-0.273	0.216	0.099	0.127	0.002	-0.098	-0.128	-0.203	-0.07	-0.183	-0.124	-0.257	-0.22
centroid_1085366	IVTT.AG	acid stress chaperone HdeA	-0.23165	-0.336	-0.272	-0.152	-0.136	-0.222	-0.208	-0.226	-0.351	0.148	0.009	0.047	-0.013	-0.612	-0.636	-0.647	-0.54	-0.282	-0.229	0.1	-0.075
centroid_1080037	IVTT.AG	thioredoxin disulfide reductase	-0.0598	0.029	0.058	0.003	0.048	-0.217	-0.204	-0.152	-0.208	-0.111	-0.067	-0.123	-0.156	-0.11	-0.156	-0.177	-0.155	0.1	0.108	0.179	0.115
centroid_688291	IVTT.AG	cytochrome c nitrite reductase, NrfD subunit	-0.0759	-0.018	0.022	0.055	0.104	-0.114	-0.099	-0.155	-0.271	-0.084	-0.076	-0.048	-0.233	0.011	-0.043	-0.106	-0.025	-0.084	-0.088	-0.197	-0.069
centroid_1371157	IVTT.AG	protein YdgH	-0.0987	-0.104	-0.005	0.051	0.023	-0.05	-0.119	-0.208	-0.243	-0.002	-0.184	-0.038	-0.212	-0.091	-0.107	-0.221	-0.065	-0.064	-0.129	-0.121	-0.085
centroid_282979	IVTT.AG	nitrate reductase cytochrome c type subunit family protein	-0.0992	0.063	-0.235	-0.001	-0.084	-0.235	-0.119	-0.032	-0.055	-0.071	-0.036	-0.067	0.128	-0.092	-0.111	-0.137	-0.195	-0.169	-0.186	-0.187	-0.163
centroid_701777	IVTT.AG	protein WzxE	-0.01965	0.079	0.044	0.058	0.101	-0.226	-0.062	-0.077	-0.114	0.142	0.139	0.078	0.106	-0.109	-0.075	-0.04	-0.131	-0.073	-0.092	-0.077	-0.064
centroid_1625736	IVTT.AG	putative membrane protein	-0.09105	0.083	-0.152	-0.086	-0.014	-0.166	-0.06	-0.124	-0.074	-0.064	-0.003	-0.114	0.032	-0.143	-0.271	-0.13	-0.124	-0.127	-0.156	-0.033	-0.095
centroid_319735	IVTT.AG	inner membrane protein YbjJ	-0.08485	-0.043	0.012	-0.06	0.126	-0.17	-0.193	-0.134	-0.23	-0.133	-0.067	-0.041	-0.072	0.003	-0.052	-0.016	-0.041	-0.158	-0.124	-0.15	-0.154
centroid_116281	IVTT.AG	voltage gated potassium channel Kch	-0.0496	0.236	0.161	0.12	0.223	-0.149	-0.081	-0.053	-0.056	0.082	0.04	0.003	0.025	-0.224	-0.25	-0.261	-0.313	-0.098	-0.132	-0.102	-0.163
centroid_2236347	IVTT.AG	enterobactin exporter EntS	-0.0683	-0.001	-0.129	-0.156	-0.089	-0.189	-0.168	-0.193	-0.132	0.163	0.255	0.179	0.311	-0.174	-0.184	-0.079	-0.208	-0.135	-0.202	-0.057	-0.178
SSON53G_RS27320	IVTT.AG	hypothetical protein	-0.1283	-0.036	-0.075	0.028	0.001	-0.212	-0.135	-0.148	-0.258	-0.121	-0.149	-0.068	-0.146	-0.093	-0.105	-0.18	-0.133	-0.182	-0.173	-0.192	-0.189
centroid_565285	IVTT.AG	pilZ domain protein	-0.16	-0.188	-0.26	-0.26	-0.19	-0.189	-0.265	-0.217	-0.131	-0.137	-0.065	-0.133	0.002	0.051	0.142	0.11	0.154	-0.425	-0.454	-0.258	-0.487
centroid_1091366	IVTT.AG	dnaJ domain protein	-0.0767	0.023	0.07	0.034	0.028	-0.177	-0.183	-0.122	-0.162	-0.091	-0.061	-0.024	-0.145	-0.063	-0.12	-0.141	-0.07	-0.109	-0.097	-0.03	-0.094
SSON53G_RS26750	IVTT.AG	hypothetical protein	-0.054	-0.018	-0.014	-0.021	0.023	-0.219	-0.188	-0.175	-0.214	-0.216	-0.201	-0.107	-0.236	0.16	0.197	0.249	0.287	-0.153	-0.07	-0.06	-0.104
SSON53G_RS26350	IVTT.AG	hypothetical protein	-0.0505	0.022	0.019	0.106	0.122	-0.069	-0.047	-0.168	-0.284	0.203	0.131	0.109	0.042	-0.025	-0.019	-0.146	-0.141	-0.19	-0.19	-0.251	-0.234
centroid_613895	IVTT.AG	NADH Ubiquinone/plastoquinone (complex I), various chains family protein	-0.11355	-0.031	-0.086	0.045	0.039	-0.194	-0.173	-0.101	-0.246	-0.102	-0.104	-0.081	-0.154	-0.094	-0.09	-0.158	-0.138	-0.133	-0.194	-0.169	-0.107
centroid_656539	IVTT.AG	8 amino 7 oxononanoate synthase	-0.0993	-0.083	-0.106	-0.017	0.01	-0.123	-0.12	-0.073	-0.211	0.135	0.05	0.041	-0.044	-0.13	-0.275	-0.183	-0.17	-0.177	-0.165	-0.149	-0.196
centroid_600112	IVTT.AG	conserved hypothetical protein	-0.0926	0.025	-0.057	-0.135	-0.127	-0.184	-0.095	-0.171	-0.065	0.047	0.078	0.053	0.159	-0.242	-0.241	-0.117	-0.213	-0.126	-0.163	-0.012	-0.266
centroid_1638800	IVTT.AG	binding protein dependent transport system inner membrane component family protein	0.01005	0.377	0.314	0.303	0.261	-0.192	-0.192	-0.138	-0.233	0.184	0.216	0.275	0.236	-0.244	-0.123	-0.172	-0.196	-0.133	-0.205	-0.054	-0.083
centroid_1229820	IVTT.AG	protein UshA	-0.11455	-0.353	-0.348	-0.359	-0.327	-0.227	-0.294	-0.2	-0.293	0.22	0.214	0.35	0.257	0.216	0.352	0.298	0.411	-0.605	-0.572	-0.467	-0.564
centroid_457629	IVTT.AG	tryptophan specific transport protein	-0.01865	0.302	0.292	0.317	0.347	-0.083	-0.106	-0.111	-0.268	0.278	0.193	0.202	0.113	-0.291	-0.284	-0.353	-0.24	-0.154	-0.169	-0.248	-0.11
centroid_1098417	IVTT.AG	RNA 2' O ribose methyltransferase substrate binding family protein	-0.1461	-0.103	-0.066	0.033	-0.001	-0.087	-0.072	-0.089	-0.248	-0.117	-0.132	-0.161	-0.225	-0.207	-0.194	-0.276	-0.205	-0.158	-0.169	-0.268	-0.177
centroid_1300571	IVTT.AG	inner membrane protein YiaB	-0.0818	0.139	-0.155	-0.086	0.019	-0.161	-0.102	-0.142	-0.086	0.543	0.714	0.533	0.781	-0.509	-0.6	-0.547	-0.504	-0.424	-0.391	-0.257	-0.401
centroid_1282048	IVTT.AG	multidrug transporter MdfA	-0.07015	0.053	0.038	-0.016	0.007	-0.166	-0.177	-0.189	-0.117	-0.011	0.013	-0.048	-0.04	-0.173	-0.081	-0.068	-0.151	-0.057	-0.118	0.008	-0.11
centroid_2086019	IVTT.AG	multiple antibiotic resistance protein MarR	-0.07485	-0.086	-0.036	-0.074	-0.008	-0.141	-0.18	-0.103	-0.106	0.096	0.06	0.069	0.118	-0.109	-0.16	-0.137	-0.138	-0.128	-0.139	-0.136	-0.159
centroid_1279213	IVTT.AG	conserved hypothetical protein	-0.11615	-0.063	-0.203	-0.008	-0.093	-0.264	-0.186	-0.138	-0.207	-0.075	-0.047	-0.082	0.001	-0.132	-0.231	-0.093	-0.08	-0.156	-0.026	-0.1	-0.14
centroid_2281121	IVTT.AG	argininosuccinate lyase	-0.1114	-0.016	0.026	0.093	0.018	-0.082	-0.108	-0.201	-0.283	-0.013	-0.186	-0.093	-0.251	-0.119	-0.131	-0.218	-0.079	-0.102	-0.12	-0.202	-0.161
centroid_1717982	IVTT.AG	SCP 2 sterol transfer family protein	-0.04605	0.589	0.522	0.604	0.516	-0.16	-0.092	-0.061	-0.059	0.009	0.032	-0.014	0.072	-0.359	-0.391	-0.388	-0.302	-0.445	-0.317	-0.322	-0.355
SF_p0137	IVTT.AG	MxiH, component of the Mxi-Spa secretion machinery	-0.0645	-0.026	-0.089	-0.068	-0.029	-0.317	-0.201	-0.175	-0.253	-0.093	-0.068	-0.126	-0.125	0.042	0.082	0.054	-0.05	-0.04	0.011	0.097	0.084
centroid_1998236	IVTT.AG	ABC transporter family protein	-0.17495	-0.223	-0.11	0	-0.055	-0.008	-0.031	-0.104	-0.148	0.088	-0.029	0.125	-0.023	-0.369	-0.399	-0.514	-0.327	-0.316	-0.37	-0.38	-0.306
SSON53G_RS27400	IVTT.AG	replication regulatory protein repA2	-0.0942	-0.004	-0.026	0.089	0.071	-0.103	-0.096	-0.2	-0.307	-0.104	-0.211	-0.173	-0.284	-0.038	-0.021	-0.05	-0.07	-0.052	-0.071	-0.189	-0.045
centroid_1998574	IVTT.AG	transcription antitermination factor NusB	-0.1173	0.012	-0.019	-0.015	-0.038	-0.205	-0.111	-0.169	-0.209	-0.096	-0.054	-0.154	-0.092	-0.055	-0.166	-0.154	-0.125	-0.159	-0.186	-0.171	-0.18
centroid_2316239	IVTT.AG	conserved hypothetical protein	-0.082	0.045	0.064	0.024	0.164	-0.175	-0.12	-0.129	-0.195	-0.064	-0.071	-0.055	-0.048	-0.059	-0.135	-0.048	-0.121	-0.136	-0.219	-0.172	-0.19
centroid_622358	IVTT.AG	conserved hypothetical protein	-0.07685	0.048	0.08	0.125	0.13	-0.121	-0.139	-0.14	-0.283	0.234	0.145	0.214	0.119	-0.297	-0.212	-0.275	-0.312	-0.134	-0.178	-0.315	-0.226
centroid_689403	IVTT.AG	2 keto 3 deoxygluconate permease family protein	-0.1543	-0.019	0.013	0.094	0.014	-0.156	-0.188	-0.195	-0.358	0.192	0.129	0.12	0.112	-0.454	-0.387	-0.476	-0.393	-0.239	-0.281	-0.354	-0.26
centroid_2379824	IVTT.AG	RNA 3' phosphate cyclase	-0.0778	0.022	-0.184	0.024	-0.027	-0.114	-0.063	-0.062	-0.061	-0.041	-0.083	-0.087	-0.052	-0.005	-0.089	-0.053	-0.069	-0.182	-0.139	-0.17	-0.121
centroid_2294027	IVTT.AG	yedD like family protein	-0.10135	0.126	-0.174	-0.22	-0.129	-0.271	-0.226	-0.072	-0.097	0.144	0.182	0.066	0.344	-0.18	-0.241	-0.184	-0.256	-0.27	-0.187	-0.151	-0.231
centroid_1594021	IVTT.AG	3 isopropylmalate dehydratase small subunit	-0.12645	-0.081	-0.051	0.024	-0.03	-0.079	-0.055	-0.138	-0.242	0.01	-0.144	-0.032	-0.176	-0.192	-0.223	-0.313	-0.162	-0.116	-0.179	-0.183	-0.167
centroid_36092	IVTT.AG	phosphate transporter family protein	-0.08625	0.076	-0.026	0.126	0.107	-0.218	-0.099	-0.121	-0.14	0.185	0.139	0.154	0.168	-0.209	-0.211	-0.258	-0.25	-0.315	-0.277	-0.291	-0.265
centroid_1050469	IVTT.AG	lysophospholipid transporter LplT	-0.0838	-0.017	0.032	0.029	0.077	-0.139	-0.104	-0.117	-0.171	-0.094	-0.137	-0.072	-0.181	-0.016	-0.087	-0.054	-0.051	-0.146	-0.139	-0.217	-0.072
centroid_841896	IVTT.AG	glycine cleavage system T protein	-0.0926	-0.132	-0.066	0.056	-0.035	-0.098	-0.17	-0.224	-0.324	-0.03	-0.085	-0.118	-0.238	0.003	-0.004	-0.089	0.011	-0.077	-0.049	-0.161	-0.022
centroid_60316	IVTT.AG	conserved hypothetical protein	-0.08435	-0.253	-0.233	-0.183	-0.137	-0.265	-0.244	-0.267	-0.327	-0.083	-0.111	-0.159	-0.163	-0.118	-0.27	-0.242	-0.262	0.409	0.402	0.403	0.416
centroid_885374	IVTT.AG	phage shock protein B	-0.08295	-0.081	-0.06	-0.018	0.004	-0.276	-0.264	-0.254	-0.346	0.522	0.558	0.513	0.427	-0.144	-0.234	-0.387	-0.217	-0.314	-0.354	-0.424	-0.31
centroid_2241659	IVTT.AG	fimbrial family protein	0.1483	1.974	2.111	2.032	2.149	-0.345	-0.31	-0.308	-0.426	-0.062	-0.063	-0.015	-0.166	-0.523	-0.506	-0.546	-0.56	-0.448	-0.263	-0.387	-0.372
centroid_2399338	IVTT.AG	P protein	-0.1428	-0.121	-0.054	0.036	0.02	-0.093	-0.095	-0.165	-0.26	-0.038	-0.182	-0.097	-0.259	-0.211	-0.182	-0.27	-0.193	-0.094	-0.206	-0.261	-0.131
SSON53G_RS26955	IVTT.AG	surface presentation of antigens protein SpaO	0.05125	1.336	1.4	1.232	1.172	-0.124	-0.151	-0.218	-0.358	0.014	-0.227	-0.092	-0.236	-0.283	-0.367	-0.434	-0.301	-0.327	-0.332	-0.349	-0.33
centroid_2278942	IVTT.AG	conserved hypothetical protein	0.1081	-0.133	-0.329	-0.169	-0.167	-0.304	-0.243	-0.196	-0.246	1.802	1.76	1.717	1.795	-0.335	-0.401	-0.431	-0.386	-0.429	-0.384	-0.405	-0.354
centroid_427548	IVTT.AG	outer membrane protein A	-0.20585	0.333	0.262	0.293	0.222	-0.298	-0.331	-0.241	-0.322	-0.11	-0.096	-0.114	-0.263	-0.3	-0.475	-0.486	-0.222	-0.577	-0.495	-0.353	-0.544
centroid_1584229	IVTT.AG	inner membrane metabolite transport protein YhjE	-0.08445	0.132	0.011	0.016	0.069	-0.289	-0.122	-0.218	-0.192	-0.098	0.013	-0.088	-0.066	-0.103	-0.038	-0.021	-0.162	-0.11	-0.15	-0.142	-0.131
centroid_412364	IVTT.AG	phosphopantothenoylcysteine decarboxylase / phosphopantothenate cysteine ligase	-0.23335	0.006	0.004	0.08	0.009	-0.321	-0.289	-0.287	-0.382	-0.118	-0.142	-0.112	-0.289	-0.355	-0.426	-0.396	-0.36	-0.327	-0.364	-0.281	-0.317
centroid_2078399	IVTT.AG	protein BolA	-0.10085	-0.097	-0.05	-0.057	-0.061	-0.132	-0.137	-0.155	-0.162	-0.093	-0.104	-0.07	-0.158	-0.027	-0.095	-0.034	-0.092	-0.162	-0.077	-0.166	-0.088
centroid_1807540	IVTT.AG	conserved hypothetical protein	-0.08965	-0.17	-0.086	-0.003	-0.104	0.018	-0.044	-0.116	-0.147	0.065	-0.106	-0.039	-0.123	-0.156	-0.239	-0.212	-0.072	-0.023	-0.047	-0.12	-0.069
centroid_256089	IVTT.AG	intracellular septation protein A	-0.1075	-0.173	-0.113	-0.01	-0.047	-0.133	-0.14	-0.151	-0.248	0.469	0.385	0.433	0.346	-0.37	-0.466	-0.408	-0.333	-0.24	-0.275	-0.374	-0.302
SF_p0187	IVTT.AG	orf, conserved hypothetical protein	-0.07895	-0.007	-0.025	-0.051	-0.015	-0.18	-0.226	-0.185	-0.149	-0.113	-0.078	-0.067	-0.122	0.048	-0.009	-0.086	0.01	-0.16	0.012	-0.029	-0.147
SF_p0134	IVTT.AG	IpgE, cytoplasmic chaperone for IpgD	-0.07275	-0.01	-0.026	-0.051	-0.026	-0.213	-0.251	-0.2	-0.186	-0.162	-0.121	-0.171	-0.127	0.099	0.057	0.055	0.073	-0.098	-0.001	-0.008	-0.088
centroid_511070	IVTT.AG	FHIPEP family protein	-0.07985	-0.093	-0.014	0.031	-0.011	-0.129	-0.172	-0.094	-0.229	-0.069	-0.094	-0.062	-0.187	0.043	-0.04	-0.041	-0.035	-0.107	-0.073	-0.164	-0.057
centroid_63107	IVTT.AG	citrate transporter family protein	-0.0817	0.058	0.092	-0.012	0.062	-0.176	-0.148	-0.11	-0.175	-0.051	-0.111	-0.048	-0.019	-0.092	-0.092	-0.128	-0.124	-0.172	-0.128	-0.147	-0.113
centroid_1449084	IVTT.AG	BAAT / Acyl CoA thioester hydrolase C terminal family protein	0.02795	0.867	1.066	1.212	1.457	-0.232	-0.309	-0.3	-0.434	-0.053	-0.176	-0.147	-0.296	-0.354	-0.33	-0.361	-0.284	-0.214	-0.113	-0.211	-0.229
centroid_479869	IVTT.AG	putative sensor like histidine kinase YehU	-0.0913	0.138	0.071	0.208	0.11	-0.137	-0.101	-0.091	-0.169	-0.028	-0.059	-0.058	-0.068	-0.159	-0.192	-0.23	-0.113	-0.243	-0.195	-0.244	-0.266
centroid_554222	IVTT.AG	sugar (and other) transporter family protein	-0.08155	0.251	0.158	0.248	0.213	-0.224	-0.125	-0.091	-0.205	0.157	0.1	0.137	0.124	-0.259	-0.26	-0.332	-0.272	-0.31	-0.313	-0.3	-0.328
centroid_257687	IVTT.AG	high affinity gluconate transporter	-0.0712	-0.032	0.043	0.077	0.078	-0.163	-0.092	-0.134	-0.226	0.206	0.213	0.247	0.221	-0.112	-0.203	-0.268	-0.186	-0.236	-0.28	-0.341	-0.236
centroid_283673	IVTT.AG	conserved hypothetical protein	-0.02105	-0.076	-0.046	0.003	-0.061	-0.112	-0.17	-0.12	-0.119	0.671	0.684	0.768	0.73	-0.307	-0.412	-0.408	-0.281	-0.34	-0.246	-0.265	-0.314
centroid_2450628	IVTT.AG	hypothetical protein	-0.10565	-0.097	-0.143	-0.057	-0.161	-0.12	-0.112	-0.144	-0.197	0.601	0.596	0.596	0.498	-0.488	-0.489	-0.489	-0.422	-0.347	-0.346	-0.391	-0.401
centroid_691040	IVTT.AG	asmA like C terminal region family protein	-0.07495	0.214	0.272	0.214	0.303	-0.244	-0.183	-0.222	-0.269	-0.117	-0.085	-0.03	-0.049	-0.115	-0.122	-0.104	-0.157	-0.251	-0.132	-0.232	-0.19
centroid_835201	IVTT.AG	inner membrane protein YibH	-0.0581	-0.127	0.009	-0.005	-0.017	0.01	-0.01	0.047	-0.004	-0.036	-0.072	0.074	-0.057	-0.06	-0.051	-0.125	0.002	-0.21	-0.129	-0.187	-0.214
SSON53G_RS27125	IVTT.AG	hypothetical protein	-0.11705	0.091	0.119	0.09	0.13	-0.165	-0.17	-0.203	-0.268	-0.159	-0.129	-0.039	-0.15	-0.152	-0.15	-0.203	-0.111	-0.235	-0.129	-0.231	-0.277
SSON53G_RS27340	IVTT.AG	conjugal transfer protein TraD	0.06305	0.007	0.05	0.185	0.174	-0.289	-0.262	-0.219	-0.254	0.752	0.693	0.831	0.745	-0.063	0.036	-0.056	0.014	-0.322	-0.221	-0.232	-0.308
centroid_713648	IVTT.AG	papC N terminal domain protein	-0.15985	0.021	0.045	0.162	0.078	-0.128	-0.127	-0.184	-0.324	-0.062	-0.129	-0.076	-0.168	-0.345	-0.305	-0.37	-0.319	-0.173	-0.265	-0.292	-0.236
SF_p0193	IVTT.AG	orf, conserved hypothetical protein	-0.12835	-0.07	-0.053	0.037	-0.024	-0.134	-0.124	-0.163	-0.313	-0.087	-0.167	-0.11	-0.221	-0.145	-0.157	-0.126	-0.165	-0.138	-0.162	-0.162	-0.083
centroid_120839	IVTT.AG	carbon starvation protein A	-0.0985	-0.02	-0.069	0.069	-0.022	-0.129	-0.171	-0.108	-0.205	-0.073	-0.09	-0.05	-0.162	-0.041	-0.083	-0.098	-0.028	-0.132	-0.201	-0.185	-0.172
centroid_2281244	IVTT.AG	conserved hypothetical protein	-0.1182	-0.072	-0.077	-0.07	0.043	-0.156	-0.191	-0.171	-0.269	-0.084	-0.061	-0.102	-0.162	-0.06	-0.117	-0.11	-0.106	-0.147	-0.141	-0.204	-0.107
centroid_563125	IVTT.AG	acetyl CoA carboxylase, carboxyl transferase, beta subunit	-0.14245	-0.146	-0.143	-0.138	-0.102	-0.262	-0.238	-0.193	-0.284	-0.063	-0.086	-0.108	-0.159	0.039	-0.089	-0.016	-0.065	-0.219	-0.182	-0.217	-0.178
centroid_1024970	IVTT.AG	lysR substrate binding domain protein	-0.1168	0.001	0.058	-0.045	0.057	-0.204	-0.186	-0.212	-0.192	-0.113	-0.086	-0.066	-0.108	-0.072	-0.154	-0.153	-0.085	-0.16	-0.203	-0.196	-0.217
centroid_556510	IVTT.AG	feS assembly ATPase SufC	-0.17065	-0.109	-0.098	-0.014	-0.073	-0.173	-0.205	-0.162	-0.224	-0.103	-0.178	-0.045	-0.135	-0.216	-0.259	-0.332	-0.231	-0.266	-0.154	-0.192	-0.244
centroid_1640763	IVTT.AG	shikimate dehydrogenase	-0.151	0.117	-0.104	0.058	0.017	-0.136	-0.127	-0.025	-0.014	0.014	-0.012	-0.004	0.146	-0.308	-0.383	-0.37	-0.368	-0.445	-0.362	-0.341	-0.373
centroid_1806766	IVTT.AG	coA transferase III family protein	-0.1068	-0.055	0.003	0.068	0.059	-0.089	-0.09	-0.155	-0.275	-0.107	-0.146	-0.131	-0.242	-0.106	-0.111	-0.128	-0.125	-0.04	-0.128	-0.257	-0.081
centroid_180947	IVTT.AG	proteolipid membrane potential modulator family protein	-0.08385	-0.123	-0.25	-0.165	-0.158	-0.122	-0.167	-0.131	-0.146	0.535	0.579	0.546	0.453	-0.373	-0.363	-0.409	-0.37	-0.291	-0.27	-0.264	-0.188
SSON53G_RS27290	IVTT.AG	Lipid A biosynthesis myristoyltransferase 2	-0.0943	-0.07	-0.03	0.042	0.062	-0.131	-0.168	-0.2	-0.289	-0.008	-0.11	-0.032	-0.181	-0.02	-0.097	-0.105	-0.052	-0.128	-0.098	-0.136	-0.135
centroid_1763034_s2	IVTT.AG	potassium efflux system KefA	-0.1182	-0.011	-0.132	-0.089	-0.051	-0.187	-0.118	-0.092	-0.173	0.185	0.11	0.153	0.119	-0.261	-0.251	-0.242	-0.258	-0.313	-0.242	-0.24	-0.271
centroid_479269	IVTT.AG	YMGG like Gly zipper family protein	-0.1268	-0.105	-0.05	0.086	-0.057	-0.169	-0.21	-0.12	-0.155	0.385	0.329	0.418	0.413	-0.411	-0.453	-0.573	-0.384	-0.453	-0.332	-0.335	-0.36
centroid_769051	IVTT.AG	inner membrane transport protein YbaT	-0.0827	0.236	0.164	0.233	0.22	-0.214	-0.229	-0.159	-0.165	0.039	-0.051	-0.042	-0.011	-0.223	-0.171	-0.215	-0.246	-0.234	-0.175	-0.224	-0.187
centroid_1005874	IVTT.AG	mechanosensitive ion channel family protein	-0.05525	0.912	0.833	0.886	0.98	-0.367	-0.316	-0.287	-0.414	-0.071	-0.07	-0.115	-0.135	-0.339	-0.342	-0.35	-0.442	-0.377	-0.358	-0.409	-0.324
centroid_769572	IVTT.AG	6,7 dimethyl 8 ribityllumazine synthase	-0.10535	-0.047	0.044	-0.077	-0.028	-0.173	-0.261	-0.143	-0.134	0.024	0.009	-0.012	0.033	-0.125	-0.153	-0.114	-0.111	-0.248	-0.175	-0.198	-0.218
centroid_601288	IVTT.AG	inner membrane protein YbjO	-0.0421	0.058	0.059	0.12	0.039	-0.152	-0.16	-0.166	-0.269	0.666	0.605	0.591	0.467	-0.379	-0.397	-0.477	-0.4	-0.277	-0.285	-0.306	-0.179
centroid_383728	IVTT.AG	3 oxoacyl [acyl carrier protein] reductase	-0.1404	-0.126	-0.038	-0.052	0.014	-0.17	-0.17	-0.219	-0.303	-0.109	-0.117	-0.13	-0.215	-0.033	-0.141	-0.145	-0.075	-0.184	-0.199	-0.246	-0.15
centroid_1690076	IVTT.AG	sensor protein ZraS	-0.09885	-0.079	-0.029	0.014	-0.002	-0.153	-0.173	-0.185	-0.322	0.079	0.046	-0.019	-0.081	-0.085	-0.136	-0.193	-0.146	-0.117	-0.136	-0.234	-0.026
centroid_283109	IVTT.AG	conserved hypothetical protein	-0.17235	-0.19	-0.082	0.007	-0.063	-0.095	-0.092	-0.131	-0.245	0.057	-0.019	0.008	-0.164	-0.358	-0.34	-0.391	-0.286	-0.197	-0.276	-0.344	-0.246
centroid_725938	IVTT.AG	RNA chaperone Hfq	-0.12025	-0.135	-0.015	-0.014	-0.05	-0.105	-0.154	-0.098	-0.232	0.025	-0.02	0.016	-0.095	-0.158	-0.186	-0.203	-0.151	-0.193	-0.166	-0.275	-0.196
centroid_1188440	IVTT.AG	conserved hypothetical protein	-0.09525	-0.039	-0.005	-0.004	-0.019	-0.124	-0.182	-0.155	-0.267	-0.098	-0.085	-0.103	-0.22	0.034	-0.066	-0.047	-0.039	-0.137	-0.093	-0.165	-0.091
centroid_726617	IVTT.AG	mgtC family protein	-0.05115	0.119	-0.011	-0.053	-0.081	-0.16	-0.138	-0.172	-0.051	0.318	0.564	0.315	0.606	-0.415	-0.39	-0.3	-0.374	-0.22	-0.288	-0.018	-0.274
centroid_2003976	IVTT.AG	inner membrane protein YgaP	0.0105	1.467	1.536	1.463	1.205	-0.264	-0.261	-0.287	-0.142	-0.132	-0.051	-0.164	0.003	-0.618	-0.641	-0.581	-0.638	-0.451	-0.465	-0.29	-0.479
SSON53G_RS27425	IVTT.AG	RelE toxin	-0.12175	-0.093	0.043	0.005	0.031	-0.167	-0.214	-0.237	-0.301	-0.214	-0.17	-0.176	-0.265	-0.001	-0.037	-0.049	-0.041	-0.139	-0.098	-0.177	-0.135
centroid_1040997	IVTT.AG	protein TolR	-0.11525	-0.087	-0.077	-0.086	-0.063	-0.154	-0.175	-0.087	-0.15	-0.066	-0.086	-0.067	-0.06	-0.128	-0.117	-0.226	-0.151	-0.147	-0.136	-0.124	-0.118
centroid_1414061	IVTT.AG	H+ symporter permease	-0.09215	0.274	0.285	0.134	0.142	-0.152	-0.09	-0.077	-0.124	0.007	0.084	0.059	0.057	-0.306	-0.327	-0.325	-0.269	-0.296	-0.297	-0.249	-0.373
SSON53G_RS26625	IVTT.AG	K88 minor fimbrial subunit faeH	-0.02305	-0.142	-0.153	-0.204	-0.115	-0.348	-0.302	-0.249	-0.364	0.138	0.138	0.165	0.123	0.935	0.856	0.841	0.994	-0.819	-0.63	-0.551	-0.774
centroid_177978	IVTT.AG	RNA binding protein YhbY	-0.1352	-0.091	-0.05	0.035	-0.069	-0.157	-0.152	-0.194	-0.265	0.06	-0.065	0.003	-0.097	-0.241	-0.27	-0.334	-0.126	-0.106	-0.144	-0.218	-0.223
centroid_369596	IVTT.AG	putative aliphatic sulfonates binding protein	-0.1189	-0.14	-0.066	-0.04	-0.051	-0.183	-0.233	-0.205	-0.289	-0.057	-0.108	-0.054	-0.059	-0.113	-0.071	-0.163	-0.102	-0.164	0.002	-0.187	-0.095
centroid_543674	IVTT.AG	conserved hypothetical protein	-0.05495	-0.304	-0.336	-0.353	-0.28	-0.295	-0.264	-0.244	-0.233	-0.135	-0.073	-0.147	-0.196	1.176	0.876	0.569	0.507	-0.359	-0.359	-0.339	-0.31
centroid_434222	IVTT.AG	putative ypdI colanic acid synthesis lipoprotein	-0.14295	-0.171	-0.135	-0.198	-0.2	-0.23	-0.241	-0.168	-0.159	0.21	0.248	0.282	0.341	-0.294	-0.294	-0.279	-0.306	-0.383	-0.291	-0.237	-0.354
centroid_1080129	IVTT.AG	glycosyl transferase 2 family protein	-0.10815	-0.092	-0.07	-0.13	-0.158	-0.192	-0.285	-0.215	-0.271	0.493	0.527	0.554	0.504	-0.285	-0.367	-0.323	-0.289	-0.45	-0.341	-0.359	-0.414
SF_p0182	IVTT.AG	IcsA (VirG), outermembrane protein exposed to the bacterial surface by a C-terminal autotransporter domain and involved in the movement of intracellular bacteria by binding to N-WASP	-0.40165	-0.261	-0.257	-0.197	-0.155	-0.431	-0.393	-0.367	-0.509	-0.172	-0.232	-0.138	-0.246	-0.704	-0.753	-0.794	-0.726	-0.514	-0.422	-0.369	-0.393
centroid_1536035_s1	IVTT.AG	multidrug resistance protein MdtC	-0.09475	-0.116	-0.032	0.01	0.005	-0.071	-0.072	-0.073	-0.253	-0.071	-0.136	-0.074	-0.182	-0.064	-0.091	-0.153	-0.046	-0.159	-0.043	-0.151	-0.123
centroid_400820	IVTT.AG	protein YecM	-0.11385	-0.172	-0.097	0.014	-0.078	-0.182	-0.161	-0.224	-0.269	-0.015	-0.066	-0.041	-0.216	-0.072	-0.092	-0.091	-0.086	-0.079	-0.07	-0.183	-0.097
centroid_2294143	IVTT.AG	RNase E specificity factor CsrD	-0.1147	-0.017	-0.031	0.02	0.036	-0.164	-0.143	-0.162	-0.289	-0.112	-0.161	-0.09	-0.223	-0.03	-0.089	-0.123	-0.089	-0.093	-0.192	-0.237	-0.105
centroid_2263553	IVTT.AG	outer membrane beta barrel domain protein	-0.10745	0.056	0.058	-0.003	0.052	-0.18	-0.151	-0.11	-0.203	-0.162	-0.152	-0.039	-0.156	-0.096	-0.178	-0.151	-0.115	-0.151	-0.155	-0.178	-0.135
centroid_1452711	IVTT.AG	prepilin type N terminal cleavage/methylation domain protein	-0.06115	-0.093	-0.087	-0.064	0.006	-0.279	-0.256	-0.256	-0.327	0.172	0.267	0.184	0.207	-0.056	-0.031	-0.05	-0.009	-0.163	-0.109	-0.172	-0.107
centroid_2241300	IVTT.AG	putative transposase	-0.154	-0.065	-0.033	0.019	0.005	-0.196	-0.156	-0.173	-0.268	-0.047	-0.165	-0.099	-0.285	-0.138	-0.308	-0.218	-0.241	-0.137	-0.181	-0.164	-0.23
centroid_667047	IVTT.AG	trimethylamine N oxide reductase 2	-0.11455	-0.064	-0.001	-0.044	-0.042	-0.207	-0.235	-0.194	-0.201	0.259	0.298	0.292	0.365	-0.275	-0.306	-0.166	-0.31	-0.449	-0.357	-0.209	-0.445
centroid_216391	IVTT.AG	lipid A export permease/ATP binding protein MsbA	-0.11075	-0.145	-0.094	0.031	-0.038	-0.042	-0.093	-0.158	-0.286	-0.046	-0.124	-0.129	-0.23	-0.061	-0.082	-0.137	-0.104	-0.043	-0.122	-0.2	-0.112
centroid_687096	IVTT.AG	amino acid carrier family protein	-0.09975	-0.137	-0.067	0.005	-0.104	-0.109	-0.149	-0.171	-0.307	0.057	0.031	0.04	-0.141	-0.113	-0.109	-0.138	-0.045	-0.08	-0.108	-0.198	-0.152
SSON53G_RS26815	IVTT.AG	acyl carrier protein	-0.14185	-0.068	-0.019	0.05	0.032	-0.184	-0.154	-0.191	-0.352	-0.121	-0.188	-0.115	-0.238	-0.07	-0.136	-0.232	-0.132	-0.104	-0.193	-0.297	-0.125
centroid_1585359	IVTT.AG	obg family GTPase CgtA	-0.11625	-0.132	-0.072	0.052	0	-0.082	-0.043	-0.152	-0.212	-0.109	-0.172	-0.125	-0.266	-0.12	-0.112	-0.128	-0.139	-0.05	-0.116	-0.244	-0.103
centroid_502653	IVTT.AG	conserved hypothetical protein	-0.12	0.052	0.137	0.148	0.09	-0.021	-0.081	0.028	-0.019	0.071	0.027	0.118	-0.003	-0.482	-0.429	-0.512	-0.419	-0.336	-0.224	-0.212	-0.333
centroid_1700169	IVTT.AG	aluminium activated malate transporter family protein	-0.13255	0.022	-0.015	-0.12	-0.016	-0.207	-0.212	-0.178	-0.173	-0.23	-0.129	-0.105	-0.105	-0.094	-0.228	-0.083	-0.107	-0.094	-0.221	-0.159	-0.197
centroid_57745	IVTT.AG	conserved hypothetical protein	-0.1588	-0.097	-0.063	-0.154	-0.137	-0.199	-0.19	-0.151	-0.192	-0.109	-0.121	-0.069	-0.055	-0.161	-0.302	-0.2	-0.221	-0.197	-0.149	-0.165	-0.244
centroid_2231579	IVTT.AG	xylulokinase	-0.1196	-0.064	-0.015	-0.012	-0.004	-0.188	-0.158	-0.179	-0.204	-0.141	-0.149	-0.087	-0.193	-0.097	-0.095	-0.231	-0.1	-0.169	-0.117	-0.069	-0.12
centroid_2083226	IVTT.AG	prepilin type N terminal cleavage/methylation domain protein	-0.1426	-0.02	-0.108	-0.17	-0.166	-0.177	-0.143	-0.124	-0.096	-0.05	0.038	-0.107	0.033	-0.297	-0.282	-0.186	-0.336	-0.178	-0.219	-0.041	-0.223
centroid_1189487	IVTT.AG	wzyE family protein	-0.1136	0.039	0.031	-0.017	0.01	-0.231	-0.176	-0.137	-0.201	-0.008	-0.01	-0.042	-0.082	-0.074	-0.197	-0.173	-0.143	-0.215	-0.212	-0.224	-0.21
centroid_2359212	IVTT.AG	respiratory nitrate reductase, gamma subunit	-0.12115	0.056	0.001	-0.091	0.005	-0.214	-0.199	-0.087	-0.17	0.426	0.428	0.434	0.469	-0.461	-0.523	-0.461	-0.437	-0.431	-0.354	-0.32	-0.494
centroid_315362	IVTT.AG	aerobic respiration control sensor protein ArcB	-0.11125	-0.024	-0.003	0.07	0.018	-0.139	-0.103	-0.162	-0.263	-0.074	-0.131	-0.15	-0.248	-0.099	-0.116	-0.156	-0.092	-0.092	-0.091	-0.247	-0.123
SSON53G_RS27220	IVTT.AG	hypothetical protein	-0.1105	-0.021	0.018	0.049	0.067	-0.145	-0.097	-0.166	-0.321	-0.078	-0.15	-0.122	-0.21	-0.054	-0.124	-0.133	-0.03	-0.211	-0.028	-0.283	-0.171
centroid_1689550	IVTT.AG	conserved hypothetical protein	-0.1859	-0.081	-0.121	-0.093	-0.091	-0.169	-0.224	-0.221	-0.199	-0.155	-0.02	-0.099	-0.066	-0.282	-0.334	-0.238	-0.258	-0.255	-0.297	-0.17	-0.345
centroid_1371830	IVTT.AG	endoglucanase	-0.1005	-0.039	0.039	0.046	0.038	-0.205	-0.158	-0.148	-0.283	-0.037	-0.083	-0.072	-0.152	-0.034	-0.058	-0.122	-0.081	-0.168	-0.142	-0.222	-0.129
centroid_791412	IVTT.AG	branched chain amino acid transport system / permease component family protein	-0.09945	-0.11	-0.024	-0.007	0.046	-0.146	-0.127	-0.155	-0.318	-0.009	-0.069	-0.016	-0.162	-0.072	-0.129	-0.082	-0.045	-0.094	-0.122	-0.28	-0.068
centroid_1906545	IVTT.AG	periplasmic protein CpxP	0.03465	0.337	0.202	0.329	0.415	0.909	0.993	0.904	1.123	-0.051	0.044	-0.12	0.115	-0.668	-0.743	-0.684	-0.702	-0.514	-0.459	-0.301	-0.436
centroid_239675	IVTT.AG	molybdopterin guanine dinucleotide biosynthesis protein A	-0.1463	-0.106	-0.031	-0.051	-0.068	-0.202	-0.203	-0.246	-0.288	-0.053	-0.074	-0.07	-0.125	-0.12	-0.141	-0.142	-0.123	-0.248	-0.128	-0.281	-0.226
centroid_553457	IVTT.AG	succinate dehydrogenase, hydrophobic membrane anchor protein	-0.0781	0.049	0.089	0.053	0.024	-0.103	-0.137	-0.087	-0.159	0.404	0.389	0.395	0.433	-0.46	-0.416	-0.471	-0.388	-0.367	-0.246	-0.263	-0.301
centroid_93484	IVTT.AG	lysR substrate binding domain protein	-0.1301	-0.071	-0.051	0.064	0.043	-0.087	-0.12	-0.166	-0.242	0.062	-0.02	0.01	-0.09	-0.288	-0.25	-0.266	-0.209	-0.166	-0.254	-0.297	-0.204
centroid_2111082	IVTT.AG	transcriptional regulator SlyA	-0.11445	-0.139	-0.078	-0.1	-0.116	-0.141	-0.138	-0.113	-0.166	-0.053	-0.091	-0.041	-0.062	-0.11	-0.091	-0.181	-0.139	-0.167	-0.023	-0.185	-0.155
centroid_1879941	IVTT.AG	protein SbmA	-0.1038	-0.14	-0.109	-0.036	-0.157	-0.208	-0.224	-0.244	-0.358	0.417	0.363	0.382	0.253	-0.288	-0.24	-0.316	-0.298	-0.202	-0.188	-0.229	-0.254
centroid_2210476	IVTT.AG	NADH Ubiquinone/plastoquinone (complex I), various chains family protein	-0.22535	-0.128	-0.063	0.023	-0.063	-0.184	-0.18	-0.291	-0.411	0.017	-0.186	-0.063	-0.201	-0.358	-0.396	-0.448	-0.305	-0.274	-0.314	-0.357	-0.325
SSON53G_RS26460	IVTT.AG	chromosome partitioning protein ParB	-0.1895	-0.122	-0.094	-0.005	-0.082	-0.244	-0.297	-0.262	-0.396	0.027	-0.073	-0.045	-0.113	-0.238	-0.215	-0.282	-0.219	-0.277	-0.247	-0.343	-0.263
centroid_1694367	IVTT.AG	regulatory protein YeiL	-0.1493	0.002	0.105	0.105	0.087	-0.119	-0.113	-0.135	-0.307	-0.037	-0.108	-0.11	-0.176	-0.265	-0.265	-0.297	-0.227	-0.318	-0.198	-0.358	-0.252
SSON53G_RS26575	IVTT.AG	hypothetical protein	-0.1206	-0.07	-0.032	-0.1	0.001	-0.206	-0.267	-0.228	-0.233	0.06	0.082	0.056	0.049	-0.059	-0.106	-0.083	-0.076	-0.344	-0.192	-0.326	-0.338
centroid_1593284	IVTT.AG	lipopolysaccharide export system protein LptC	-0.0227	0.011	0.078	0.157	0.1	-0.233	-0.229	-0.241	-0.379	-0.048	-0.151	-0.083	-0.177	-0.428	-0.416	-0.465	-0.355	0.609	0.652	0.603	0.541
centroid_2276198	IVTT.AG	rod shape determining protein MreC	-0.1636	-0.096	-0.148	-0.089	-0.07	-0.205	-0.168	-0.088	-0.173	-0.04	-0.113	-0.117	-0.055	-0.255	-0.231	-0.262	-0.276	-0.252	-0.208	-0.232	-0.194
centroid_1555863	IVTT.AG	marC integral membrane family protein	-0.16545	-0.074	-0.098	-0.006	-0.082	-0.128	-0.148	-0.154	-0.169	0.087	-0.003	0.07	-0.028	-0.337	-0.395	-0.381	-0.288	-0.282	-0.275	-0.308	-0.31
centroid_154502	IVTT.AG	EAL domain protein	-0.1171	-0.068	-0.053	-0.11	-0.02	-0.168	-0.173	-0.17	-0.188	-0.162	-0.219	-0.126	-0.129	-0.071	-0.064	-0.166	-0.134	-0.096	-0.15	-0.056	-0.019
centroid_911465	IVTT.AG	putative lipoprotein	-0.11655	-0.085	-0.048	0.063	0.075	-0.067	-0.074	-0.151	-0.299	-0.077	-0.236	-0.155	-0.276	-0.091	-0.092	-0.125	-0.122	-0.059	-0.124	-0.246	-0.142
centroid_1402363	IVTT.AG	ATP synthase F1, epsilon subunit	-0.13615	-0.152	-0.063	-0.019	-0.04	-0.16	-0.105	-0.152	-0.22	-0.039	-0.133	-0.076	-0.189	-0.14	-0.137	-0.213	-0.113	-0.185	-0.156	-0.27	-0.161
centroid_1039664	IVTT.AG	thioesterase domain protein	-0.17885	-0.003	-0.221	-0.064	-0.085	-0.246	-0.115	-0.123	-0.084	-0.083	-0.134	-0.139	0.03	-0.222	-0.282	-0.262	-0.279	-0.354	-0.332	-0.265	-0.314
centroid_2246348	IVTT.AG	lysE type translocator family protein	-0.17395	-0.018	-0.092	0.063	-0.027	-0.202	-0.127	-0.136	-0.216	-0.03	-0.094	-0.1	-0.129	-0.289	-0.287	-0.324	-0.303	-0.28	-0.287	-0.284	-0.317
centroid_85878	IVTT.AG	succinyl CoA ligase [ADP forming] subunit beta	-0.13045	0.308	0.222	0.126	0.195	-0.208	-0.175	-0.047	-0.132	0.285	0.325	0.314	0.375	-0.59	-0.624	-0.578	-0.583	-0.486	-0.483	-0.404	-0.449
centroid_1191974	IVTT.AG	[2Fe 2S] binding domain protein	-0.14005	0.017	-0.197	-0.18	-0.14	-0.211	-0.194	-0.176	-0.079	-0.106	-0.003	-0.08	0.066	-0.203	-0.245	-0.137	-0.235	-0.191	-0.215	-0.061	-0.231
centroid_1585661	IVTT.AG	trimethylamine N oxide reductase c type cytochrome TorC	-0.1745	-0.128	-0.153	-0.063	-0.019	-0.202	-0.18	-0.222	-0.302	0.035	-0.08	-0.025	-0.17	-0.129	-0.142	-0.201	-0.174	-0.35	-0.33	-0.385	-0.27
centroid_1195281	IVTT.AG	outer membrane transport family protein	-0.31955	-0.091	-0.03	-0.053	-0.049	-0.283	-0.322	-0.309	-0.4	-0.221	-0.263	-0.265	-0.255	-0.463	-0.463	-0.515	-0.392	-0.573	-0.426	-0.532	-0.486
centroid_1978986	IVTT.AG	RNA methyltransferase, TrmH , group 1 family protein	-0.19635	-0.182	-0.146	-0.16	-0.152	-0.194	-0.255	-0.256	-0.368	-0.026	-0.091	-0.054	-0.076	-0.221	-0.221	-0.25	-0.208	-0.315	-0.174	-0.303	-0.275
centroid_835551	IVTT.AG	putative dNA replication protein	-0.0836	-0.057	-0.035	0.045	-0.025	-0.14	-0.166	-0.183	-0.226	-0.169	-0.151	-0.117	-0.254	0.03	0.037	-0.023	0.101	-0.065	-0.075	-0.075	-0.124
centroid_370030	IVTT.AG	conserved hypothetical protein	-0.13425	-0.097	-0.191	-0.082	-0.062	-0.138	-0.162	-0.14	-0.231	0.101	0.052	0.061	-0.074	-0.217	-0.287	-0.238	-0.16	-0.215	-0.236	-0.192	-0.177
centroid_455951	IVTT.AG	HTH type transcriptional regulator YjdC	-0.10685	-0.084	-0.085	-0.075	-0.071	0.003	0.091	0.088	-0.013	-0.131	-0.048	-0.107	-0.193	-0.155	-0.208	-0.25	-0.196	-0.154	-0.24	-0.152	-0.157
SSON53G_RS27505	IVTT.AG	transporter	-0.10905	-0.083	-0.028	0.016	0.002	-0.267	-0.213	-0.241	-0.354	-0.17	-0.223	-0.22	-0.27	0.069	0.076	0.049	0.072	-0.115	-0.06	-0.183	-0.038
centroid_497921	IVTT.AG	superoxide dismutase [Fe]	-0.13	-0.055	0.051	0.033	0.019	-0.121	-0.242	-0.155	-0.284	-0.091	-0.148	-0.157	-0.226	-0.13	-0.121	-0.166	-0.126	-0.201	-0.09	-0.251	-0.139
centroid_2079833	IVTT.AG	bacterial virulence factor hemolysin family protein	-0.13965	-0.144	-0.328	-0.251	-0.194	-0.273	-0.192	-0.233	-0.169	0.484	0.649	0.513	0.71	-0.449	-0.556	-0.425	-0.43	-0.428	-0.369	-0.314	-0.394
centroid_1638663	IVTT.AG	pseudouridine synthase family protein	-0.17495	-0.184	-0.16	-0.161	-0.119	-0.22	-0.198	-0.209	-0.27	0.003	-0.01	-0.053	-0.096	-0.131	-0.256	-0.155	-0.193	-0.271	-0.273	-0.305	-0.238
centroid_695555	IVTT.AG	nicotinate (nicotinamide) nucleotide adenylyltransferase	-0.12535	-0.181	-0.073	-0.118	-0.144	-0.24	-0.219	-0.147	-0.246	-0.163	-0.185	-0.149	-0.165	0.1	0.085	0.046	0.184	-0.197	-0.233	-0.227	-0.235
centroid_650234	IVTT.AG	uracil xanthine permease family protein	-0.0703	0.197	0.178	0.12	0.159	-0.166	-0.198	-0.136	-0.169	0.059	0.061	0.114	0.058	-0.212	-0.236	-0.264	-0.176	-0.241	-0.224	-0.141	-0.189
centroid_1484577	IVTT.AG	L carnitine/gamma butyrobetaine antiporter	-0.1582	0.008	0.066	0.071	0.003	-0.194	-0.162	-0.237	-0.298	-0.185	-0.187	-0.148	-0.185	-0.205	-0.225	-0.215	-0.187	-0.293	-0.064	-0.281	-0.246
SSON53G_RS26675	IVTT.AG	insertion element iso-IS1N protein insA	-0.17215	-0.01	-0.014	-0.129	-0.036	-0.28	-0.234	-0.214	-0.255	-0.222	-0.164	-0.175	-0.163	-0.143	-0.242	-0.155	-0.116	-0.225	-0.248	-0.19	-0.228
centroid_1398846	IVTT.AG	methyltransferase family protein	-0.1261	-0.094	-0.051	0.063	0.025	-0.071	-0.126	-0.146	-0.292	-0.099	-0.139	-0.123	-0.2	-0.157	-0.144	-0.164	-0.156	-0.132	-0.123	-0.267	-0.126
centroid_1397138	IVTT.AG	DSBA like thioredoxin domain protein	-0.22785	-0.311	-0.311	-0.356	-0.26	-0.274	-0.289	-0.245	-0.301	0.337	0.405	0.345	0.394	-0.425	-0.489	-0.465	-0.404	-0.504	-0.462	-0.436	-0.506
SSON53G_RS26715	IVTT.AG	hypothetical protein	-0.1972	-0.122	-0.084	-0.022	-0.069	-0.229	-0.244	-0.289	-0.387	0.058	-0.063	0.02	-0.1	-0.328	-0.41	-0.457	-0.37	-0.173	-0.251	-0.206	-0.218
SSON53G_RS26885	IVTT.AG	protein MxiI	-0.1713	-0.035	0.015	-0.102	0.021	-0.278	-0.283	-0.289	-0.308	-0.233	-0.189	-0.154	-0.283	-0.069	-0.108	-0.125	-0.096	-0.228	-0.223	-0.214	-0.245
centroid_1894331	IVTT.AG	PTS system fructose IIA component family protein	-0.1463	-0.213	-0.135	-0.178	-0.125	-0.193	-0.184	-0.202	-0.226	-0.01	-0.044	-0.04	-0.024	-0.156	-0.159	-0.171	-0.171	-0.207	-0.161	-0.16	-0.167
centroid_427597	IVTT.AG	xylulokinase	-0.1127	-0.131	-0.166	-0.074	0.001	-0.046	-0.047	-0.022	-0.16	-0.036	-0.117	0.005	-0.185	-0.533	-0.515	-0.524	-0.4	0.089	0.166	0.216	0.225
centroid_1217757	IVTT.AG	trehalose operon repressor	-0.2086	-0.125	-0.132	-0.158	-0.101	-0.305	-0.276	-0.231	-0.308	-0.073	-0.087	-0.106	-0.094	-0.172	-0.239	-0.233	-0.208	-0.336	-0.347	-0.292	-0.349
centroid_570911	IVTT.AG	fusaric acid resistance protein like family protein	-0.11955	-0.026	-0.054	-0.089	-0.031	-0.229	-0.228	-0.285	-0.206	-0.08	-0.012	-0.112	-0.01	-0.047	-0.125	-0.09	-0.081	-0.173	-0.197	-0.192	-0.124
centroid_2141781	IVTT.AG	NADH Ubiquinone/plastoquinone (complex I), various chains family protein	-0.14305	-0.145	-0.036	0.068	-0.003	-0.067	-0.119	-0.223	-0.31	0	-0.165	-0.102	-0.212	-0.148	-0.259	-0.247	-0.145	-0.108	-0.175	-0.244	-0.221
centroid_2274484	IVTT.AG	fusaric acid resistance family protein	-0.1387	0.065	-0.153	-0.022	-0.054	-0.096	0.02	-0.002	-0.012	0.065	0.044	0.05	0.192	-0.418	-0.371	-0.456	-0.382	-0.372	-0.271	-0.277	-0.324
centroid_1980768	IVTT.AG	inner membrane transport protein YhaO	-0.15255	-0.018	0.053	-0.066	-0.004	-0.24	-0.313	-0.184	-0.233	-0.198	-0.094	-0.128	-0.201	-0.044	-0.165	-0.114	-0.162	-0.271	-0.198	-0.193	-0.278
SF_p0237	IVTT.AG	VirK, required for proper localization of IcsA (VirG) at the surface of bacteria	-0.0819	0.035	0.089	0.189	0.123	0.082	0.077	0.071	-0.197	0.3	0.142	0.211	0.114	-0.369	-0.494	-0.395	-0.274	-0.339	-0.305	-0.338	-0.36
centroid_83907	IVTT.AG	mce related family protein	-0.06005	-0.318	-0.291	-0.235	-0.272	-0.04	-0.046	-0.047	-0.111	0.253	0.22	0.192	0.213	0.603	0.571	0.582	0.733	-0.896	-0.748	-0.751	-0.813
centroid_60692	IVTT.AG	pyridoxine 5' phosphate synthase	-0.1816	-0.087	-0.152	-0.047	-0.114	-0.16	-0.122	-0.08	-0.149	-0.038	-0.095	-0.077	0.017	-0.302	-0.309	-0.354	-0.28	-0.344	-0.282	-0.308	-0.349
centroid_1110489_s1	IVTT.AG	glutamine amidotransferases class II family protein	-0.17155	-0.041	-0.028	-0.088	-0.004	-0.269	-0.228	-0.158	-0.215	-0.053	-0.052	0.002	-0.052	-0.298	-0.299	-0.256	-0.334	-0.344	-0.254	-0.207	-0.253
centroid_1484349	IVTT.AG	osmolarity sensor protein EnvZ	-0.19545	-0.065	-0.125	-0.086	-0.073	-0.269	-0.225	-0.265	-0.175	-0.095	-0.085	-0.059	-0.001	-0.254	-0.468	-0.348	-0.281	-0.246	-0.281	-0.228	-0.28
centroid_653826	IVTT.AG	sodium:dicarboxylate symporter family protein	-0.12365	0.008	0.023	0.003	0.034	-0.208	-0.192	-0.2	-0.201	-0.064	0.055	-0.031	-0.021	-0.092	-0.192	-0.135	-0.198	-0.299	-0.238	-0.29	-0.235
centroid_1677217	IVTT.AG	conserved hypothetical protein	-0.1268	-0.174	-0.096	-0.208	-0.111	-0.238	-0.311	-0.215	-0.26	0.218	0.21	0.242	0.201	-0.153	-0.192	-0.265	-0.22	-0.297	-0.207	-0.212	-0.248
centroid_519693	IVTT.AG	alpha amylase	-0.1467	-0.106	0	-0.109	-0.028	-0.192	-0.168	-0.151	-0.293	-0.087	-0.07	-0.003	-0.119	-0.209	-0.192	-0.222	-0.196	-0.185	-0.188	-0.234	-0.182
SF_p0142	IVTT.AG	MxiL, secreted by and putative component of the Mxi-Spa secretion machinery	-0.246	-0.204	-0.118	-0.056	-0.131	-0.308	-0.333	-0.275	-0.386	-0.286	-0.307	-0.295	-0.337	-0.108	-0.196	-0.223	-0.153	-0.258	-0.298	-0.378	-0.27
centroid_1162054	IVTT.AG	30S ribosomal protein S17	-0.18155	0.003	-0.319	-0.226	-0.182	-0.309	-0.248	-0.163	-0.078	-0.146	-0.113	-0.171	0.143	-0.13	-0.289	-0.208	-0.242	-0.276	-0.215	-0.214	-0.248
centroid_431893	IVTT.AG	hydrogenase 1 operon protein HyaE	-0.15435	-0.082	-0.253	-0.158	-0.173	-0.247	-0.186	-0.163	-0.151	-0.07	-0.086	-0.098	0.008	0.019	0.022	0.091	0.104	-0.452	-0.424	-0.362	-0.426
centroid_385192	IVTT.AG	inner membrane protein YbaL	-0.15125	-0.06	-0.034	0.007	0.013	-0.068	-0.154	-0.199	-0.289	-0.04	-0.197	-0.086	-0.218	-0.174	-0.173	-0.293	-0.128	-0.203	-0.269	-0.274	-0.186
centroid_2382585	IVTT.AG	inner membrane protein YidG	-0.1638	-0.13	-0.075	-0.079	-0.082	-0.102	-0.138	-0.163	-0.246	-0.022	-0.091	-0.022	-0.137	-0.288	-0.315	-0.275	-0.223	-0.201	-0.213	-0.29	-0.184
centroid_650452	IVTT.AG	putative phospholipid ABC transporter binding protein MlaB	-0.1502	-0.148	-0.104	-0.005	-0.018	-0.123	-0.108	-0.171	-0.286	-0.068	-0.189	-0.119	-0.263	-0.193	-0.175	-0.218	-0.157	-0.08	-0.197	-0.245	-0.137
centroid_395014	IVTT.AG	conserved hypothetical protein	-0.1764	0.07	-0.274	-0.154	-0.123	-0.343	-0.256	-0.144	-0.069	-0.106	-0.043	-0.162	0.192	-0.222	-0.262	-0.285	-0.314	-0.295	-0.253	-0.25	-0.235
centroid_818310	IVTT.AG	conserved hypothetical protein	-0.16515	-0.017	-0.196	-0.217	-0.136	-0.213	-0.246	-0.24	-0.039	-0.115	-0.027	-0.164	0.087	-0.255	-0.263	-0.18	-0.309	-0.208	-0.279	-0.053	-0.233
centroid_297519	IVTT.AG	sensor histidine kinase QseE	-0.1556	-0.104	-0.108	-0.059	-0.007	-0.216	-0.211	-0.246	-0.375	-0.12	-0.135	-0.134	-0.254	-0.048	-0.126	-0.097	-0.101	-0.155	-0.199	-0.292	-0.125
centroid_947558	IVTT.AG	aldo/keto reductase family protein	-0.2121	-0.082	-0.195	-0.092	-0.154	-0.219	-0.168	-0.104	-0.2	-0.128	-0.095	-0.156	-0.034	-0.283	-0.366	-0.348	-0.305	-0.374	-0.299	-0.298	-0.342
centroid_49482	IVTT.AG	transposase family protein	-0.15295	-0.112	-0.051	-0.001	-0.101	-0.157	-0.154	-0.254	-0.31	-0.071	-0.17	-0.071	-0.224	-0.142	-0.171	-0.188	-0.087	-0.115	-0.19	-0.295	-0.195
centroid_1310112	IVTT.AG	3 hydroxyacyl CoA dehydrogenase, NAD binding domain protein	-0.12685	-0.05	-0.054	0.005	0.005	-0.125	-0.163	-0.166	-0.256	0.084	0.089	-0.001	-0.016	-0.2	-0.229	-0.264	-0.29	-0.259	-0.184	-0.303	-0.16
centroid_2392002	IVTT.AG	lipid A palmitoyltransferase PagP	-0.11745	0.095	0.136	0.157	0.072	-0.19	-0.183	-0.108	-0.211	0.314	0.322	0.367	0.369	-0.434	-0.483	-0.586	-0.457	-0.383	-0.424	-0.324	-0.398
SF_p0023	IVTT.AG	orf, hypothetical protein	-0.077	-0.156	-0.131	-0.155	-0.097	0.198	0.15	0.196	0.269	-0.092	-0.096	0.029	-0.122	-0.156	-0.178	-0.2	-0.125	-0.244	-0.204	-0.185	-0.241
SSON53G_RS26615	IVTT.AG	K88 minor fimbrial subunit faeF	-0.1585	-0.083	-0.151	-0.056	-0.099	-0.224	-0.176	-0.196	-0.281	-0.097	-0.154	-0.113	-0.178	-0.131	-0.123	-0.162	-0.139	-0.241	-0.15	-0.224	-0.192
centroid_1283752	IVTT.AG	inner membrane protein YcfT	-0.13165	0.048	0.009	-0.057	0.075	-0.205	-0.19	-0.192	-0.158	-0.073	-0.016	0.003	-0.045	-0.107	-0.218	-0.188	-0.186	-0.304	-0.289	-0.28	-0.26
centroid_1572566	IVTT.AG	threonine tRNA ligase	-0.2851	-0.238	-0.132	-0.035	-0.107	-0.265	-0.269	-0.248	-0.348	0.183	0.083	0.121	0.009	-0.506	-0.626	-0.71	-0.556	-0.542	-0.515	-0.51	-0.491
centroid_1221246	IVTT.AG	PTS system, alpha glucoside specific IIBC component domain protein	-0.09885	-0.019	0	0.011	0.046	-0.132	-0.128	-0.137	-0.298	0.051	0.009	0.011	-0.079	-0.076	-0.096	-0.191	-0.131	-0.198	-0.217	-0.269	-0.134
centroid_667367	IVTT.AG	peroxiredoxin OsmC	-0.1769	-0.091	0	-0.169	-0.114	-0.247	-0.261	-0.107	-0.169	-0.146	-0.148	-0.084	-0.13	-0.255	-0.261	-0.187	-0.299	-0.219	-0.208	-0.156	-0.287
centroid_1303222	IVTT.AG	rod shape determining protein MreD	-0.04515	-0.106	-0.096	-0.071	-0.041	0.074	0.077	0.068	-0.065	0.692	0.724	0.62	0.564	-0.571	-0.512	-0.553	-0.468	-0.264	-0.363	-0.374	-0.238
centroid_1682114	IVTT.AG	signal peptidase II	-0.09495	-0.084	-0.021	0.049	0.054	-0.153	-0.149	-0.178	-0.304	0.319	0.314	0.229	0.184	-0.278	-0.313	-0.339	-0.243	-0.225	-0.255	-0.303	-0.203
centroid_2382624	IVTT.AG	putative lipoprotein	-0.1554	-0.104	-0.128	-0.166	-0.058	-0.287	-0.246	-0.222	-0.256	-0.113	-0.185	-0.184	-0.293	-0.108	-0.056	-0.053	-0.158	-0.119	-0.191	-0.123	-0.058
centroid_885846	IVTT.AG	outer membrane G family protein	-0.15585	-0.141	-0.07	-0.106	-0.019	-0.227	-0.251	-0.253	-0.326	-0.136	-0.156	-0.168	-0.258	-0.087	-0.116	-0.115	-0.115	-0.151	-0.127	-0.189	-0.106
centroid_17221	IVTT.AG	periplasmic binding and sugar binding domain of LacI family protein	-0.1454	-0.183	-0.082	-0.116	-0.088	-0.16	-0.144	-0.084	-0.142	-0.16	-0.132	-0.063	-0.16	-0.211	-0.142	-0.187	-0.139	-0.222	-0.103	-0.203	-0.187
centroid_93202	IVTT.AG	type VII secretion system (T7SS), usher family protein	-0.14635	-0.225	-0.201	-0.252	-0.206	-0.315	-0.397	-0.265	-0.29	-0.133	-0.138	-0.07	-0.1	-0.591	-0.615	-0.556	-0.549	0.467	0.562	0.593	0.354
centroid_439545	IVTT.AG	conserved hypothetical protein	-0.1395	-0.238	-0.182	-0.071	-0.131	-0.181	-0.207	-0.198	-0.29	0.052	-0.092	-0.055	-0.093	0.011	0.006	-0.072	0.062	-0.211	-0.289	-0.289	-0.322
centroid_1026389	IVTT.AG	2 polyprenyl 6 methoxyphenol 4 hydroxylase	-0.14305	-0.006	0.045	0.072	0.034	-0.176	-0.174	-0.118	-0.245	-0.039	-0.038	0.003	-0.124	-0.215	-0.345	-0.303	-0.244	-0.242	-0.203	-0.326	-0.217
centroid_1469569	IVTT.AG	ribokinase	-0.14875	-0.106	-0.099	-0.115	-0.121	-0.22	-0.3	-0.209	-0.259	-0.153	-0.178	-0.124	-0.15	-0.094	-0.141	-0.156	-0.075	-0.147	-0.131	-0.1	-0.097
centroid_1924262	IVTT.AG	conserved hypothetical protein	-0.124	-0.04	-0.05	0.119	-0.028	-0.141	-0.177	-0.085	-0.16	-0.141	-0.174	-0.114	-0.21	-0.11	-0.128	-0.191	-0.11	-0.144	-0.225	-0.193	-0.178
centroid_1579528	IVTT.AG	conserved hypothetical protein	-0.18135	0.014	0.023	0.004	0.013	-0.355	-0.323	-0.29	-0.334	0.174	0.226	0.18	0.208	-0.317	-0.302	-0.278	-0.263	-0.586	-0.477	-0.402	-0.542
centroid_1004904	IVTT.AG	rare lipoA family protein	-0.12485	0.036	0.071	0.062	0.119	-0.167	-0.219	-0.118	-0.152	-0.102	-0.103	-0.077	-0.166	-0.187	-0.226	-0.302	-0.177	-0.238	-0.205	-0.141	-0.205
centroid_1237218	IVTT.AG	tellurite resistance protein TehA	-0.1768	-0.066	-0.17	-0.089	-0.093	-0.262	-0.23	-0.131	-0.17	-0.062	-0.059	-0.092	-0.001	-0.207	-0.314	-0.281	-0.274	-0.335	-0.214	-0.262	-0.224
centroid_148593	IVTT.AG	putative membrane protein	-0.03415	-0.017	-0.104	-0.038	-0.016	-0.306	-0.247	-0.208	-0.29	0.689	0.785	0.698	0.726	-0.328	-0.282	-0.298	-0.321	-0.273	-0.279	-0.309	-0.265
centroid_2302303	IVTT.AG	sensor protein CreC	-0.14815	-0.106	-0.06	-0.071	-0.011	-0.21	-0.234	-0.178	-0.203	-0.181	-0.178	-0.113	-0.223	-0.132	-0.146	-0.161	-0.162	-0.172	-0.16	-0.137	-0.125
centroid_1562971	IVTT.AG	2 octaprenyl 3 methyl 6 methoxy 1,4 benzoquinol hydroxylase	-0.149	0.129	0	0.031	0.098	-0.251	-0.216	-0.131	-0.223	0.018	0.047	-0.055	-0.005	-0.343	-0.283	-0.223	-0.271	-0.353	-0.357	-0.301	-0.291
centroid_417494	IVTT.AG	substrate binding domain of ABC type glycine betaine transport system family protein	-0.16425	-0.243	-0.307	-0.268	-0.183	-0.222	-0.261	-0.146	-0.28	0.018	0.066	-0.069	-0.034	-0.093	-0.001	-0.062	0.072	-0.342	-0.383	-0.28	-0.267
centroid_247683	IVTT.AG	transcriptional regulator NrdR	-0.15305	-0.185	-0.127	-0.081	-0.054	-0.162	-0.189	-0.083	-0.27	-0.043	-0.08	-0.122	-0.129	-0.177	-0.225	-0.253	-0.25	-0.182	-0.157	-0.21	-0.082
centroid_2376212	IVTT.AG	alanine racemase	-0.17115	-0.072	-0.127	-0.127	-0.084	-0.265	-0.221	-0.222	-0.161	-0.199	-0.191	-0.166	-0.201	-0.235	-0.192	-0.1	-0.229	-0.147	-0.222	-0.079	-0.183
centroid_432428	IVTT.AG	4 alpha glucanotransferase	-0.17525	-0.063	-0.083	-0.039	-0.032	-0.157	-0.159	-0.17	-0.236	-0.099	-0.094	-0.02	-0.183	-0.235	-0.19	-0.291	-0.199	-0.323	-0.325	-0.284	-0.323
centroid_483629	IVTT.AG	methyltransferase domain protein	-0.15005	-0.063	-0.115	-0.031	0.052	-0.23	-0.219	-0.283	-0.283	-0.067	-0.133	-0.09	-0.202	-0.124	-0.201	-0.168	-0.144	-0.178	-0.171	-0.212	-0.139
centroid_1004176	IVTT.AG	conserved hypothetical protein	-0.16325	-0.207	-0.16	-0.023	-0.094	-0.195	-0.183	-0.172	-0.169	-0.1	-0.17	-0.051	-0.079	-0.189	-0.219	-0.354	-0.215	-0.173	-0.16	-0.166	-0.186
centroid_431872	IVTT.AG	regulatory protein SoxS	-0.1613	-0.066	-0.068	-0.081	-0.127	-0.189	-0.161	-0.149	-0.151	-0.148	-0.069	-0.071	-0.08	-0.268	-0.283	-0.294	-0.233	-0.233	-0.204	-0.117	-0.234
centroid_415906	IVTT.AG	hypothetical lipo family protein	-0.14385	-0.321	-0.32	-0.142	-0.159	-0.152	-0.175	-0.19	-0.275	0.108	0.03	0.084	-0.058	-0.202	-0.197	-0.367	-0.334	-0.082	0.034	-0.056	-0.103
centroid_726355	IVTT.AG	ferric aerobactin receptor	-0.1763	-0.149	-0.151	-0.043	-0.076	-0.19	-0.103	-0.109	-0.184	-0.109	-0.123	-0.159	-0.169	-0.237	-0.185	-0.205	-0.142	-0.326	-0.267	-0.292	-0.307
centroid_2233797	IVTT.AG	RNA polymerase sigma factor RpoS	-0.14105	-0.138	-0.184	-0.097	-0.081	-0.208	-0.178	-0.166	-0.276	0.126	0.106	0.114	-0.025	-0.206	-0.243	-0.263	-0.204	-0.231	-0.222	-0.238	-0.207
centroid_2390519	IVTT.AG	permease family protein	-0.17155	-0.124	-0.139	-0.121	-0.09	-0.252	-0.213	-0.205	-0.321	0.37	0.312	0.364	0.175	-0.395	-0.487	-0.483	-0.446	-0.315	-0.336	-0.353	-0.372
centroid_842227	IVTT.AG	cysteine synthase B	-0.14785	-0.145	-0.202	-0.159	-0.173	-0.336	-0.319	-0.232	-0.339	-0.131	-0.121	-0.18	-0.246	-0.174	-0.228	-0.395	-0.236	0.141	0.121	0.237	0.16
centroid_864626	IVTT.AG	transaldolase family protein	-0.1517	-0.168	-0.105	-0.064	-0.067	-0.161	-0.136	-0.13	-0.266	-0.131	-0.139	-0.144	-0.209	-0.098	-0.15	-0.207	-0.117	-0.178	-0.151	-0.249	-0.164
centroid_1221497	IVTT.AG	voltage gated ClC type chloride channel ClcB	-0.0793	-0.02	0.011	-0.011	0.026	-0.203	-0.244	-0.208	-0.39	0.499	0.523	0.469	0.389	-0.292	-0.325	-0.383	-0.247	-0.331	-0.23	-0.334	-0.285
centroid_269403	IVTT.AG	high affinity branched chain amino acid transport system permease protein LivH	-0.1583	-0.162	-0.082	-0.061	-0.08	-0.171	-0.238	-0.196	-0.227	-0.138	-0.129	-0.049	-0.19	-0.142	-0.128	-0.21	-0.114	-0.259	-0.147	-0.2	-0.243
centroid_1052192	IVTT.AG	inner membrane protein YjeH	-0.07725	0.08	0.078	-0.031	0.113	-0.351	-0.352	-0.313	-0.283	0.143	0.238	0.135	0.175	-0.231	-0.18	-0.186	-0.251	-0.066	-0.149	-0.065	-0.049
centroid_2200132	IVTT.AG	hydrogenase 2 large chain	-0.24035	-0.136	-0.047	-0.026	-0.052	-0.231	-0.301	-0.25	-0.432	0.172	0.036	0.118	-0.02	-0.517	-0.466	-0.578	-0.417	-0.378	-0.461	-0.383	-0.438
SF_p0197	IVTT.AG	orf, hypothetical protein	-0.13185	-0.138	-0.05	-0.031	-0.055	-0.162	-0.244	-0.239	-0.287	-0.124	-0.13	-0.074	-0.236	-0.013	-0.052	-0.15	-0.016	-0.214	-0.049	-0.175	-0.198
centroid_337965	IVTT.AG	voltage gated chloride channel family protein	-0.12385	0.043	-0.05	-0.107	-0.073	-0.317	-0.241	-0.278	-0.205	0.114	0.192	0.091	0.21	-0.314	-0.198	-0.152	-0.247	-0.253	-0.218	-0.231	-0.243
centroid_542914	IVTT.AG	yecR like lipofamily protein	-0.17265	0.023	-0.106	-0.192	-0.151	-0.088	-0.135	-0.153	-0.096	-0.125	-0.037	-0.102	0.029	-0.354	-0.426	-0.297	-0.414	-0.246	-0.285	-0.059	-0.239
centroid_569562	IVTT.AG	shikimate dehydrogenase substrate binding domain protein	-0.1714	-0.14	-0.067	-0.037	-0.104	-0.198	-0.248	-0.249	-0.329	-0.014	-0.048	-0.054	-0.127	-0.23	-0.196	-0.221	-0.252	-0.226	-0.232	-0.272	-0.184
centroid_1831635	IVTT.AG	tonB dependent receptor family protein	-0.1621	-0.082	-0.038	-0.031	-0.066	-0.231	-0.17	-0.188	-0.286	-0.13	-0.158	-0.137	-0.256	-0.07	-0.113	-0.137	-0.142	-0.255	-0.242	-0.317	-0.193
SF_p0011	IVTT.AG	orf, conserved hypothetical protein	-0.13235	-0.015	-0.08	-0.112	-0.07	-0.279	-0.227	-0.227	-0.149	-0.231	-0.193	-0.129	-0.162	-0.236	-0.049	-0.03	-0.214	-0.091	-0.061	0.008	-0.1
centroid_1372747	IVTT.AG	2 keto 3 deoxygluconate permease family protein	-0.1645	-0.173	-0.121	-0.058	-0.117	-0.133	-0.228	-0.222	-0.288	0.158	0.062	0.117	-0.079	-0.272	-0.333	-0.373	-0.234	-0.238	-0.204	-0.304	-0.25
centroid_1627610	IVTT.AG	ribosomal RNA small subunit methyltransferase J	-0.1937	-0.111	-0.149	-0.085	-0.089	-0.225	-0.207	-0.226	-0.235	-0.104	-0.109	-0.046	-0.051	-0.367	-0.248	-0.343	-0.374	-0.264	-0.191	-0.231	-0.219
centroid_877023	IVTT.AG	putative minor fimbrial subunit, D mannose specific adhesin domain protein	-0.17665	-0.093	-0.024	-0.009	-0.063	-0.026	-0.075	-0.171	-0.24	0.299	0.198	0.195	0.125	-0.495	-0.574	-0.634	-0.439	-0.366	-0.339	-0.402	-0.4
centroid_1180256	IVTT.AG	maltose binding periplasmic protein	-0.304	-0.136	-0.075	-0.076	-0.075	-0.332	-0.289	-0.326	-0.486	-0.247	-0.224	-0.252	-0.34	-0.31	-0.415	-0.422	-0.338	-0.426	-0.451	-0.506	-0.354
centroid_46338	IVTT.AG	mannosylglycerate hydrolase	-0.22915	-0.201	-0.067	-0.055	-0.096	-0.254	-0.261	-0.285	-0.372	-0.131	-0.18	-0.158	-0.237	-0.236	-0.292	-0.296	-0.255	-0.303	-0.27	-0.358	-0.276
SF_p0224	IVTT.AG	post-segregation antitoxin	-0.1434	-0.129	-0.128	-0.003	0.008	-0.132	-0.185	-0.227	-0.327	-0.15	-0.203	-0.143	-0.263	-0.116	-0.073	-0.138	-0.155	-0.082	-0.088	-0.21	-0.124
centroid_1416201	IVTT.AG	low affinity gluconate transporter	-0.1586	-0.043	0.027	-0.072	-0.065	-0.202	-0.286	-0.103	-0.195	0.003	0.001	-0.003	-0.008	-0.297	-0.279	-0.281	-0.297	-0.29	-0.25	-0.245	-0.287
centroid_157813	IVTT.AG	chemotaxis protein methyltransferase	-0.1747	-0.108	-0.065	-0.066	-0.056	-0.25	-0.265	-0.207	-0.327	-0.201	-0.161	-0.158	-0.234	-0.1	-0.091	-0.159	-0.159	-0.217	-0.196	-0.282	-0.192
centroid_1449859	IVTT.AG	L alanyl gamma D glutamyl meso diaminopimelate ligase	-0.19535	-0.178	-0.233	-0.095	-0.163	-0.257	-0.201	-0.107	-0.21	-0.041	-0.104	-0.079	-0.067	-0.124	-0.115	-0.223	-0.151	-0.427	-0.359	-0.379	-0.394
SF_p0218	IVTT.AG	orf, hypothetical protein	-0.15965	-0.084	-0.052	-0.06	-0.039	-0.274	-0.277	-0.261	-0.249	-0.218	-0.127	-0.107	-0.212	-0.006	-0.119	-0.109	-0.054	-0.252	-0.218	-0.248	-0.227
centroid_2277680	IVTT.AG	L,D transpeptidase catalytic domain protein	-0.2883	-0.257	-0.227	-0.287	-0.191	-0.311	-0.38	-0.244	-0.34	0.129	0.132	0.15	0.104	-0.53	-0.56	-0.545	-0.487	-0.55	-0.469	-0.427	-0.476
centroid_49285	IVTT.AG	conserved hypothetical protein	-0.14995	-0.063	-0.02	0.034	-0.042	-0.14	-0.14	-0.169	-0.274	-0.192	-0.202	-0.18	-0.274	-0.148	-0.165	-0.155	-0.061	-0.203	-0.161	-0.271	-0.173
SSON53G_RS26855	IVTT.AG	virulence factor	-0.1392	-0.139	-0.055	-0.095	-0.081	-0.266	-0.257	-0.226	-0.265	0.148	0.091	0.102	0.086	-0.239	-0.28	-0.262	-0.246	-0.266	-0.066	-0.237	-0.231
SF_p0238	IVTT.AG	MsbB2, probable lipid A transacetylase	-0.16225	-0.018	-0.068	-0.003	-0.017	-0.192	-0.14	-0.099	-0.262	0.11	0.025	0.11	0.076	-0.322	-0.354	-0.384	-0.359	-0.371	-0.334	-0.348	-0.295
centroid_1743978	IVTT.AG	coA transferase III family protein	-0.1676	0.012	-0.029	-0.041	-0.017	-0.236	-0.259	-0.222	-0.139	-0.148	-0.027	-0.107	-0.016	-0.305	-0.281	-0.207	-0.32	-0.274	-0.312	-0.124	-0.3
SSON53G_RS26340	IVTT.AG	phosphothreonine lyase OspF	-0.14345	-0.12	0.001	-0.075	-0.044	-0.328	-0.345	-0.305	-0.407	-0.144	-0.159	-0.109	-0.268	0.049	-0.034	-0.058	0.089	-0.174	-0.129	-0.187	-0.122
centroid_164429	IVTT.AG	outer membrane assembly complex, YaeT protein	-0.1533	-0.043	0.017	0.024	0.032	-0.227	-0.242	-0.196	-0.364	0.102	0.094	0.107	0.037	-0.294	-0.297	-0.323	-0.191	-0.375	-0.271	-0.335	-0.321
SSON53G_RS27500	IVTT.AG	UDP-glucose 4-epimerase	-0.1631	-0.131	-0.097	0.003	-0.097	-0.166	-0.269	-0.283	-0.397	-0.003	-0.162	-0.06	-0.203	-0.108	-0.199	-0.221	-0.12	-0.157	-0.219	-0.218	-0.155
centroid_1494719	IVTT.AG	inner membrane protein YohK	-0.16355	-0.229	-0.181	-0.116	-0.118	-0.123	-0.212	-0.166	-0.275	0.268	-0.101	-0.094	-0.177	-0.276	-0.213	-0.218	-0.202	-0.138	-0.181	-0.307	-0.212
centroid_541621	IVTT.AG	fimbrial family protein	-0.2041	-0.057	-0.114	-0.162	-0.195	-0.284	-0.279	-0.231	-0.234	-0.241	-0.234	-0.192	-0.182	-0.202	-0.245	-0.2	-0.194	-0.162	-0.247	-0.166	-0.261
centroid_1077918	IVTT.AG	nickel ABC transporter, permease subunit NikC	-0.02895	-0.186	-0.202	-0.26	-0.174	0.56	0.617	0.704	0.611	0.278	0.323	0.272	0.3	-0.465	-0.494	-0.505	-0.464	-0.387	-0.365	-0.311	-0.431
centroid_274565	IVTT.AG	conserved hypothetical protein	-0.23085	-0.318	-0.298	-0.393	-0.325	0.141	0.131	0.229	0.142	-0.104	0.014	0.005	0.044	-0.581	-0.601	-0.565	-0.577	-0.419	-0.367	-0.292	-0.483
centroid_1550682	IVTT.AG	hydroxymethylpyrimidine/phosphomethylpyrimidine kinase	-0.1579	-0.049	-0.119	-0.111	-0.062	-0.141	-0.18	-0.11	-0.12	-0.09	-0.065	-0.079	-0.067	-0.304	-0.339	-0.223	-0.24	-0.255	-0.217	-0.107	-0.28
centroid_1440408	IVTT.AG	inner membrane YebZ domain protein	-0.152	-0.009	-0.062	-0.061	-0.044	-0.195	-0.213	-0.165	-0.138	0.128	0.144	0.126	0.158	-0.318	-0.323	-0.467	-0.347	-0.377	-0.281	-0.228	-0.368
centroid_1437700	IVTT.AG	FCD domain protein	-0.2329	-0.217	-0.143	-0.144	-0.176	-0.226	-0.292	-0.244	-0.314	-0.265	-0.267	-0.155	-0.28	-0.21	-0.202	-0.234	-0.211	-0.287	-0.206	-0.269	-0.316
centroid_147047	IVTT.AG	conserved hypothetical protein	-0.1889	-0.192	-0.281	-0.207	-0.204	-0.235	-0.172	-0.21	-0.249	-0.021	0.029	-0.005	-0.006	-0.158	-0.316	-0.255	-0.21	-0.29	-0.271	-0.239	-0.286
SF_p0266	IVTT.AG	orf, hypothetical protein	-0.16615	-0.066	-0.032	-0.134	-0.062	-0.316	-0.296	-0.21	-0.222	-0.136	-0.158	-0.071	-0.114	-0.125	-0.181	-0.124	-0.167	-0.241	-0.211	-0.217	-0.24
centroid_1507801	IVTT.AG	3 deoxy D manno octulosonate 8 phosphate phosphatase KdsC	-0.1751	0.064	-0.131	0.026	-0.054	-0.293	-0.219	-0.149	-0.136	-0.119	-0.109	-0.196	0.001	-0.184	-0.278	-0.238	-0.298	-0.335	-0.3	-0.268	-0.286
centroid_37118	IVTT.AG	galactokinase	-0.1628	0.195	0.17	0.31	0.176	-0.209	-0.151	-0.159	-0.167	-0.085	-0.158	-0.16	-0.068	-0.26	-0.37	-0.374	-0.318	-0.481	-0.379	-0.366	-0.402
centroid_1063719	IVTT.AG	divalent metal cation transporter MntH	-0.1692	0.04	-0.179	0.03	0.018	-0.271	-0.178	-0.132	-0.195	0.022	-0.039	-0.026	-0.019	-0.235	-0.316	-0.337	-0.31	-0.34	-0.3	-0.319	-0.298
centroid_1110673	IVTT.AG	thiamine biosynthesis protein ThiC	-0.19445	-0.181	-0.316	-0.159	-0.165	0.37	0.428	0.505	0.421	-0.082	-0.069	-0.082	-0.038	-0.534	-0.582	-0.65	-0.583	-0.595	-0.528	-0.488	-0.561
centroid_1505611	IVTT.AG	CDP diacylglycerol glycerol 3 phosphate 3 phosphatidyltransferase	-0.12455	-0.086	-0.029	-0.105	-0.089	-0.255	-0.306	-0.246	-0.288	0.669	0.75	0.686	0.775	-0.477	-0.512	-0.526	-0.508	-0.537	-0.469	-0.464	-0.474
centroid_725263	IVTT.AG	HTH type transcriptional regulator AdiY	-0.18865	-0.178	-0.089	-0.015	-0.117	-0.162	-0.161	-0.153	-0.262	-0.007	-0.076	-0.043	-0.167	-0.258	-0.345	-0.375	-0.256	-0.293	-0.229	-0.307	-0.28
centroid_2109493	IVTT.AG	free methionine R sulfoxide reductase	-0.19045	0.003	0.086	-0.008	0.023	-0.208	-0.233	-0.298	-0.211	-0.088	-0.102	-0.136	-0.113	-0.27	-0.335	-0.311	-0.297	-0.339	-0.32	-0.357	-0.295
centroid_1067186	IVTT.AG	molydopterin dinucleotide binding domain protein	-0.2261	-0.176	-0.097	-0.132	-0.089	-0.284	-0.335	-0.291	-0.262	-0.128	-0.032	-0.004	-0.096	-0.27	-0.334	-0.309	-0.312	-0.35	-0.364	-0.313	-0.344
centroid_852810	IVTT.AG	binding protein dependent transport system inner membrane component family protein	-0.1758	0.103	0.047	-0.008	0.097	-0.235	-0.282	-0.218	-0.222	0.132	0.108	0.121	0.127	-0.406	-0.399	-0.43	-0.367	-0.462	-0.398	-0.341	-0.483
centroid_482863	IVTT.AG	transposase C of IS166 homeodomain protein	-0.00865	0.019	0.049	0.062	0.052	0.07	0.034	0.036	-0.051	0.475	0.457	0.413	0.441	-0.424	-0.448	-0.478	-0.385	-0.193	-0.042	-0.106	-0.154
centroid_1082895	IVTT.AG	RNA polymerase sigma factor RpoE	-0.223	-0.088	-0.215	-0.243	-0.101	-0.349	-0.292	-0.301	-0.209	-0.197	-0.241	-0.244	-0.129	-0.28	-0.227	-0.198	-0.329	-0.163	-0.243	-0.167	-0.244
centroid_39702	IVTT.AG	methyl accepting chemotaxis protein IV	-0.1504	-0.033	-0.186	-0.117	-0.127	-0.324	-0.268	-0.313	-0.236	-0.147	-0.095	-0.199	-0.146	0.209	0.056	0.142	0.003	-0.295	-0.296	-0.342	-0.294
centroid_271089	IVTT.AG	arginine/agmatine antiporter	-0.11925	0.121	0.152	0.072	0.162	-0.252	-0.226	-0.189	-0.278	-0.053	-0.042	-0.076	-0.114	-0.347	-0.324	-0.331	-0.313	-0.128	-0.084	-0.063	-0.072
centroid_441560	IVTT.AG	conserved hypothetical protein	-0.14965	-0.252	-0.112	-0.196	-0.165	-0.128	-0.177	-0.136	-0.262	0.419	0.426	0.389	0.311	-0.368	-0.393	-0.426	-0.345	-0.444	-0.339	-0.424	-0.371
SSON53G_RS27025	IVTT.AG	membrane protein	-0.1326	-0.077	0.027	0.037	-0.024	-0.103	-0.154	-0.126	-0.258	-0.102	-0.162	-0.092	-0.251	-0.076	-0.151	-0.135	-0.118	-0.204	-0.095	-0.332	-0.256
centroid_2385142	IVTT.AG	ribosomal protein serine acetyltransferase	-0.2229	-0.088	-0.26	-0.185	-0.183	-0.26	-0.222	-0.181	-0.169	-0.122	-0.118	-0.178	-0.023	-0.248	-0.288	-0.27	-0.294	-0.408	-0.286	-0.317	-0.358
centroid_1898246	IVTT.AG	conserved hypothetical protein	-0.22635	-0.184	-0.229	-0.114	-0.181	0.038	0.009	0.063	-0.081	0.293	0.311	0.251	0.27	-0.663	-0.73	-0.815	-0.706	-0.556	-0.544	-0.512	-0.447
centroid_864330	IVTT.AG	hha toxicity modulator TomB	-0.1508	-0.178	-0.109	-0.136	-0.145	-0.16	-0.251	-0.203	-0.295	-0.079	-0.072	-0.013	-0.114	-0.213	-0.23	-0.306	-0.191	-0.082	-0.006	-0.143	-0.09
centroid_731645	IVTT.AG	secretion monitor family protein	-0.17335	-0.187	-0.165	-0.104	-0.123	-0.205	-0.221	-0.157	-0.148	-0.139	-0.14	-0.148	-0.225	-0.184	-0.117	-0.268	-0.196	-0.184	-0.16	-0.168	-0.228
centroid_246586	IVTT.AG	flagellar P ring family protein	-0.24865	-0.175	-0.312	-0.246	-0.195	-0.308	-0.271	-0.138	-0.251	0.262	0.315	0.244	0.332	-0.49	-0.553	-0.624	-0.522	-0.593	-0.512	-0.459	-0.477
SF_p0097	IVTT.AG	orf, conserved hypothetical protein	-0.37655	-0.392	-0.417	-0.385	-0.32	-0.044	-0.049	0.081	-0.065	-0.026	-0.033	-0.107	-0.129	-0.753	-0.717	-0.769	-0.733	-0.768	-0.669	-0.598	-0.638
SF_p0244	IVTT.AG	orf, conserved hypothetical protein	-0.26505	-0.078	-0.13	-0.164	-0.126	-0.436	-0.361	-0.291	-0.387	-0.005	0	-0.075	-0.125	-0.352	-0.279	-0.293	-0.352	-0.489	-0.471	-0.428	-0.459
centroid_1156513	IVTT.AG	D alanine D alanine ligase family protein	-0.13835	0.183	0.204	0.282	0.305	-0.264	-0.333	-0.254	-0.334	-0.221	-0.129	-0.161	-0.247	-0.106	-0.178	-0.29	-0.158	-0.275	-0.293	-0.209	-0.289
centroid_1652958	IVTT.AG	cyclic peptide transporter family protein	-0.11835	0.015	-0.005	-0.039	-0.017	-0.184	-0.21	-0.224	-0.235	0.11	0.103	0.154	0.031	-0.082	-0.171	-0.109	-0.108	-0.354	-0.305	-0.374	-0.363
centroid_1050607	IVTT.AG	histidine phosphatase super family protein	-0.0513	1.293	1.252	1.304	1.309	-0.236	-0.295	-0.306	-0.363	0.027	-0.05	0.022	-0.184	-0.701	-0.68	-0.696	-0.585	-0.565	-0.5	-0.53	-0.542
centroid_2233924	IVTT.AG	fusaric acid resistance protein like family protein	-0.15995	-0.134	-0.096	0.008	-0.017	-0.149	-0.173	-0.108	-0.191	-0.092	-0.142	-0.059	-0.154	-0.208	-0.275	-0.265	-0.152	-0.292	-0.178	-0.243	-0.279
centroid_1307455	IVTT.AG	conserved hypothetical protein	-0.16125	-0.139	-0.289	-0.289	-0.256	-0.297	-0.311	-0.273	-0.12	0.143	0.276	0.052	0.398	-0.302	-0.352	-0.231	-0.336	-0.229	-0.29	-0.096	-0.284
centroid_4247	IVTT.AG	yobH like family protein	-0.12955	-0.188	-0.104	-0.121	-0.134	-0.123	-0.157	-0.123	-0.18	0.222	0.187	0.238	0.129	-0.374	-0.364	-0.363	-0.311	-0.242	-0.117	-0.17	-0.296
SSON53G_RS26540	IVTT.AG	hypothetical protein	-0.1794	-0.135	-0.159	-0.125	-0.064	-0.341	-0.235	-0.304	-0.303	-0.199	-0.183	-0.171	-0.273	-0.056	-0.08	-0.081	-0.146	-0.175	-0.23	-0.129	-0.199
centroid_195971	IVTT.AG	protein DcrB	-0.17095	-0.169	-0.214	-0.261	-0.29	0.043	0.032	0.026	0.131	-0.189	-0.067	-0.14	-0.051	-0.346	-0.343	-0.275	-0.344	-0.257	-0.271	-0.094	-0.34
SF_p0261	IVTT.AG	orf, hypothetical protein	-0.19655	-0.184	-0.151	-0.069	-0.125	-0.233	-0.211	-0.231	-0.338	-0.03	-0.112	-0.008	-0.199	-0.246	-0.301	-0.209	-0.253	-0.251	-0.28	-0.263	-0.237
centroid_224434	IVTT.AG	inner membrane protein CreD	-0.14865	0.168	0.207	0.172	0.209	-0.245	-0.297	-0.277	-0.267	0.023	0.06	0.108	0.171	-0.384	-0.369	-0.401	-0.321	-0.469	-0.361	-0.241	-0.459
centroid_463454	IVTT.AG	cytidine deaminase	-0.21955	0.048	0.094	0.027	0.102	-0.252	-0.301	-0.221	-0.284	-0.15	-0.063	-0.164	-0.15	-0.278	-0.38	-0.386	-0.334	-0.46	-0.408	-0.424	-0.407
centroid_228734	IVTT.AG	2 keto 3 deoxygluconate permease family protein	-0.1821	-0.236	-0.153	-0.221	-0.152	-0.182	-0.215	-0.194	-0.238	-0.106	-0.094	-0.039	-0.113	-0.15	-0.234	-0.171	-0.18	-0.265	-0.198	-0.263	-0.238
centroid_161957	IVTT.AG	conserved hypothetical protein	-0.15405	-0.134	-0.046	-0.093	-0.076	-0.099	-0.132	-0.078	-0.179	0.146	0.114	0.132	0.114	-0.428	-0.335	-0.374	-0.317	-0.418	-0.254	-0.305	-0.319
centroid_707768	IVTT.AG	na+ symporter family protein	-0.21725	0.112	0.117	0.061	0.073	-0.241	-0.23	-0.242	-0.379	0.07	0.054	0.072	-0.023	-0.479	-0.528	-0.581	-0.488	-0.454	-0.442	-0.461	-0.356
centroid_412940	IVTT.AG	ribosomal protein S7	-0.1884	-0.171	-0.096	-0.222	-0.159	-0.274	-0.242	-0.279	-0.301	-0.133	-0.145	-0.095	-0.178	-0.104	-0.185	-0.14	-0.152	-0.257	-0.158	-0.237	-0.24
centroid_1424851	IVTT.AG	tetraacyldisaccharide 4' kinase	-0.0787	-0.096	-0.096	0.073	0.091	-0.257	-0.274	-0.238	-0.339	0.192	0.165	0.164	0.076	-0.483	-0.512	-0.536	-0.464	-0.391	1.024	0.402	-0.075
centroid_1438488	IVTT.AG	N acetylmuramoyl L alanine amidase AmiA	-0.11355	-0.373	-0.392	-0.406	-0.242	1.197	1.172	1.242	1.19	-0.182	-0.205	-0.173	-0.291	-0.528	-0.63	-0.781	-0.593	-0.59	-0.567	-0.581	-0.538
centroid_1171182	IVTT.AG	L rhamnose 1 epimerase	-0.18875	-0.186	-0.156	-0.206	-0.126	-0.235	-0.213	-0.21	-0.241	-0.118	-0.008	-0.092	-0.059	-0.201	-0.262	-0.242	-0.221	-0.274	-0.25	-0.227	-0.248
centroid_366813	IVTT.AG	protein export membrane protein SecD	-0.16925	-0.083	-0.036	-0.082	-0.051	-0.183	-0.17	-0.17	-0.195	-0.147	-0.113	-0.134	-0.175	-0.073	-0.187	-0.237	-0.125	-0.336	-0.302	-0.296	-0.29
centroid_1232522	IVTT.AG	methylated DNA [] cysteine S methyltransferase family protein	-0.1823	-0.18	-0.1	-0.085	-0.079	-0.128	-0.17	-0.165	-0.291	-0.125	-0.176	-0.18	-0.221	-0.204	-0.233	-0.254	-0.162	-0.211	-0.188	-0.306	-0.188
centroid_206048	IVTT.AG	tetratricopeptide repeat family protein	-0.21085	-0.094	-0.198	-0.294	-0.174	-0.254	-0.277	-0.275	-0.176	0.043	0.11	0.029	0.159	-0.409	-0.426	-0.336	-0.439	-0.326	-0.377	-0.163	-0.34
centroid_1311921	IVTT.AG	molybdopterin synthase sulfurylase MoeB	-0.2013	-0.038	-0.112	-0.115	-0.117	-0.208	-0.24	-0.221	-0.14	-0.13	-0.047	-0.164	-0.042	-0.34	-0.31	-0.299	-0.343	-0.3	-0.345	-0.154	-0.361
centroid_1432556	IVTT.AG	L asparaginase 2	-0.04725	-0.426	-0.403	-0.432	-0.345	-0.388	-0.427	-0.345	-0.499	-0.253	-0.261	-0.273	-0.365	1.343	1.32	1.527	1.71	-0.636	-0.627	-0.549	-0.616
SSON53G_RS27545	IVTT.AG	aquaporin	-0.1596	-0.077	-0.016	-0.079	0.059	-0.267	-0.276	-0.243	-0.391	0.251	0.222	0.203	0.154	-0.206	-0.381	-0.406	-0.3	-0.402	-0.377	-0.392	-0.268
centroid_1201606	IVTT.AG	cytochrome d ubiquinol oxidase subunit 1	-0.17215	-0.207	-0.088	-0.008	-0.154	-0.208	-0.256	-0.227	-0.322	0.133	0.103	0.045	-0.033	-0.208	-0.29	-0.311	-0.234	-0.327	-0.252	-0.341	-0.258
centroid_1632687	IVTT.AG	glucans biosynthesis protein G	-0.21335	-0.138	-0.073	-0.161	-0.089	-0.267	-0.318	-0.252	-0.309	-0.113	-0.088	-0.096	-0.099	-0.207	-0.23	-0.22	-0.215	-0.374	-0.295	-0.368	-0.355
centroid_1518370	IVTT.AG	methyl accepting chemotaxis protein III	-0.1394	-0.144	-0.087	-0.054	-0.044	-0.127	-0.109	-0.161	-0.28	-0.192	-0.192	-0.194	-0.328	-0.02	-0.065	-0.115	-0.065	-0.18	-0.114	-0.202	-0.115
centroid_86703	IVTT.AG	conserved hypothetical protein	-0.19825	-0.116	-0.343	-0.415	-0.342	-0.298	-0.183	-0.344	-0.141	-0.019	0.068	-0.095	0.173	-0.281	-0.306	-0.158	-0.32	-0.256	-0.288	-0.105	-0.196
centroid_1874361	IVTT.AG	galactitol specific phosphotransferase enzyme IIB component	-0.20655	-0.09	-0.118	-0.171	-0.074	-0.204	-0.238	-0.204	-0.169	-0.222	-0.201	-0.146	-0.077	-0.279	-0.289	-0.306	-0.314	-0.263	-0.293	-0.179	-0.294
centroid_2202955	IVTT.AG	bacterial transferase hexapeptide family protein	-0.2114	-0.212	-0.168	-0.118	-0.095	-0.266	-0.322	-0.251	-0.305	-0.103	-0.1	-0.026	-0.06	-0.444	-0.375	-0.505	-0.453	-0.209	-0.074	0.025	-0.167
centroid_1510391	IVTT.AG	conserved hypothetical protein	-0.1486	-0.384	-0.378	-0.372	-0.286	-0.195	-0.194	-0.134	-0.253	-0.293	-0.3	-0.291	-0.356	-0.387	-0.424	-0.497	-0.499	0.668	0.396	0.49	0.717
centroid_285013	IVTT.AG	DNA repair protein RecN	-0.1364	0.714	0.623	0.606	0.516	-0.251	-0.288	-0.21	-0.172	-0.167	-0.214	-0.133	-0.133	-0.436	-0.532	-0.515	-0.486	-0.452	-0.395	-0.338	-0.465
centroid_2019303	IVTT.AG	putative diguanylate cyclase domain protein	-0.1868	-0.135	-0.088	-0.051	-0.098	-0.211	-0.213	-0.241	-0.366	-0.007	0.008	-0.029	-0.086	-0.233	-0.312	-0.282	-0.233	-0.344	-0.241	-0.354	-0.22
centroid_610809	IVTT.AG	binding protein dependent transport system inner membrane component family protein	-0.16935	-0.062	-0.309	-0.272	-0.137	-0.309	-0.282	-0.317	-0.202	0.55	0.592	0.462	0.674	-0.575	-0.561	-0.5	-0.546	-0.453	-0.411	-0.274	-0.455
centroid_386313	IVTT.AG	CSS motif domain associated with EAL family protein	-0.1556	-0.003	-0.053	-0.079	-0.05	-0.245	-0.176	-0.18	-0.128	-0.009	-0.014	0.056	0.032	-0.364	-0.289	-0.278	-0.296	-0.308	-0.253	-0.17	-0.305
centroid_2298708	IVTT.AG	HTH type transcriptional repressor NemR	-0.1778	-0.069	-0.019	0.001	-0.012	-0.167	-0.155	-0.112	-0.209	-0.056	-0.095	0.027	-0.065	-0.269	-0.247	-0.365	-0.222	-0.392	-0.406	-0.346	-0.378
centroid_720647	IVTT.AG	nlpC/P60 family protein	-0.23455	-0.142	-0.203	-0.313	-0.315	-0.243	-0.18	-0.256	-0.137	-0.017	0.182	0.053	0.205	-0.491	-0.535	-0.427	-0.425	-0.4	-0.405	-0.256	-0.386
centroid_1240574	IVTT.AG	D tyrosyl tRNA(Tyr) deacylase	-0.21355	-0.053	-0.161	-0.238	-0.249	-0.242	-0.191	-0.207	-0.137	-0.113	-0.056	-0.128	-0.042	-0.37	-0.389	-0.289	-0.38	-0.272	-0.271	-0.147	-0.336
centroid_362352	IVTT.AG	binding protein dependent transport system inner membrane component family protein	-0.206	0.014	-0.051	-0.07	0.034	-0.285	-0.243	-0.274	-0.263	-0.197	-0.139	-0.196	-0.141	-0.293	-0.312	-0.32	-0.245	-0.308	-0.312	-0.198	-0.321
centroid_2281716	IVTT.AG	gamma glutamyltransferase	-0.1465	-0.245	-0.353	-0.345	-0.259	0.763	0.829	0.83	0.843	-0.142	-0.137	-0.209	-0.203	-0.453	-0.464	-0.478	-0.44	-0.66	-0.635	-0.575	-0.597
SSON53G_RS26740	IVTT.AG	hypothetical protein	-0.2772	-0.116	-0.142	-0.198	-0.238	-0.355	-0.349	-0.304	-0.307	-0.154	-0.167	-0.147	-0.107	-0.339	-0.404	-0.355	-0.324	-0.408	-0.378	-0.343	-0.409
centroid_1129783	IVTT.AG	beta lactamase superfamily domain protein	-0.23655	-0.123	-0.107	-0.111	-0.098	-0.22	-0.263	-0.198	-0.241	-0.168	-0.083	-0.106	-0.108	-0.252	-0.366	-0.321	-0.326	-0.486	-0.371	-0.42	-0.363
SF_p0002	IVTT.AG	putative resolvase	-0.26315	-0.225	-0.249	-0.309	-0.149	-0.413	-0.36	-0.221	-0.372	-0.199	-0.185	-0.25	-0.273	-0.433	-0.29	-0.302	-0.395	-0.217	-0.211	-0.097	-0.113
centroid_599878	IVTT.AG	pyrimidine specific ribonucleoside hydrolase RihA	-0.17235	0.109	0.012	-0.044	-0.029	-0.249	-0.263	-0.266	-0.199	-0.176	-0.148	-0.202	-0.106	-0.274	-0.302	-0.227	-0.336	-0.204	-0.254	-0.074	-0.215
centroid_248507	IVTT.AG	cytochrome c nitrite reductase, pentaheme subunit	-0.18545	-0.254	-0.298	-0.205	-0.196	-0.14	-0.155	-0.108	-0.149	0.254	0.213	0.27	0.077	-0.357	-0.433	-0.482	-0.348	-0.355	-0.383	-0.337	-0.323
SSON53G_RS26860	IVTT.AG	inositol phosphate phosphatase IpgD	-0.22375	-0.178	-0.097	-0.15	-0.098	-0.295	-0.378	-0.293	-0.342	0.05	0.07	0.121	-0.013	-0.266	-0.327	-0.342	-0.278	-0.509	-0.322	-0.384	-0.444
centroid_521569	IVTT.AG	helix turn helix family protein	-0.1905	-0.051	-0.449	-0.289	-0.251	-0.196	-0.018	0.014	0.063	0.129	0.321	0.101	0.513	-0.441	-0.482	-0.472	-0.524	-0.487	-0.46	-0.356	-0.475
centroid_1390491	IVTT.AG	conserved hypothetical protein	-0.2412	0.066	-0.061	-0.089	-0.043	-0.283	-0.265	-0.283	-0.195	-0.176	-0.029	-0.17	0.044	-0.449	-0.491	-0.396	-0.463	-0.435	-0.394	-0.248	-0.464
SF_p0264	IVTT.AG	putative transposase	-0.14355	-0.187	-0.083	-0.11	-0.136	-0.334	-0.269	-0.226	-0.318	-0.207	-0.205	-0.212	-0.224	0.006	0.043	0.036	-0.042	-0.134	-0.023	-0.146	-0.1
centroid_458735	IVTT.AG	putative cryptic C4 dicarboxylate transporter DcuD	-0.12125	-0.261	-0.239	-0.2	-0.123	-0.317	-0.327	-0.272	-0.423	0.803	0.76	0.829	0.656	-0.406	-0.441	-0.44	-0.373	-0.449	-0.437	-0.371	-0.394
centroid_705449	IVTT.AG	conserved hypothetical protein	-0.1399	-0.18	-0.202	-0.204	-0.168	-0.328	-0.284	-0.22	-0.317	0.026	0.05	-0.038	0.021	-0.289	-0.424	-0.474	-0.335	0.057	0.153	0.242	0.116
centroid_1316291	IVTT.AG	conserved hypothetical protein	-0.19725	-0.302	-0.269	-0.215	-0.279	-0.095	-0.146	-0.214	-0.19	0.534	0.418	0.48	0.261	-0.503	-0.584	-0.568	-0.522	-0.456	-0.395	-0.448	-0.452
centroid_272582	IVTT.AG	caudovirales tail fibre assembly family protein	-0.20015	-0.173	-0.143	-0.114	-0.056	-0.227	-0.217	-0.217	-0.344	0.035	0.086	0.033	0.053	-0.323	-0.405	-0.437	-0.377	-0.313	-0.292	-0.314	-0.258
SF_p0252	IVTT.AG	orf, conserved hypothetical protein	-0.2054	-0.163	-0.111	-0.049	-0.11	-0.198	-0.25	-0.258	-0.331	0.029	-0.132	-0.042	-0.203	-0.24	-0.311	-0.36	-0.257	-0.243	-0.269	-0.309	-0.301
centroid_1046706	IVTT.AG	MFS transporter, sugar porter family protein	-0.1554	-0.036	-0.001	-0.062	-0.041	-0.324	-0.333	-0.222	-0.324	-0.105	-0.146	-0.133	-0.154	0.171	-0.019	-0.004	0.087	-0.382	-0.352	-0.383	-0.345
centroid_1122083	IVTT.AG	lysR substrate binding domain protein	-0.19625	-0.089	-0.052	-0.015	-0.023	-0.213	-0.231	-0.219	-0.311	-0.214	-0.146	-0.114	-0.272	-0.142	-0.245	-0.238	-0.212	-0.309	-0.245	-0.382	-0.253
centroid_2411005	IVTT.AG	putative lipoprotein	-0.22005	-0.1	-0.257	-0.271	-0.264	-0.257	-0.268	-0.249	-0.055	-0.204	-0.129	-0.299	-0.005	-0.298	-0.259	-0.188	-0.341	-0.276	-0.287	-0.079	-0.315
centroid_914957	IVTT.AG	DNA binding protein HU beta	-0.207	-0.229	-0.224	-0.164	-0.15	-0.207	-0.33	-0.281	-0.364	-0.14	-0.204	-0.202	-0.206	-0.151	-0.169	-0.204	-0.142	-0.22	-0.118	-0.242	-0.193
centroid_6054	IVTT.AG	ni/Fe hydrogenase, b type cytochrome subunit	-0.21755	-0.181	-0.176	-0.144	-0.171	-0.247	-0.281	-0.261	-0.256	-0.182	-0.086	-0.12	-0.163	-0.184	-0.251	-0.202	-0.207	-0.357	-0.303	-0.303	-0.276
centroid_60399	IVTT.AG	ATP dependent DNA helicase RecG	-0.205	-0.084	-0.047	-0.134	-0.05	-0.291	-0.217	-0.233	-0.284	-0.177	-0.204	-0.131	-0.178	-0.109	-0.225	-0.21	-0.241	-0.346	-0.32	-0.273	-0.346
centroid_358494	IVTT.AG	putative lipoprotein	-0.20495	-0.243	-0.181	-0.138	-0.196	-0.192	-0.222	-0.194	-0.302	-0.143	-0.202	-0.201	-0.339	-0.154	-0.152	-0.225	-0.131	-0.222	-0.204	-0.313	-0.145
SF_p0012	IVTT.AG	orf, conserved hypothetical protein	-0.22925	-0.242	-0.212	-0.098	-0.166	-0.237	-0.274	-0.277	-0.452	-0.079	-0.156	-0.154	-0.226	-0.21	-0.212	-0.284	-0.205	-0.242	-0.292	-0.322	-0.245
centroid_1616672	IVTT.AG	membrane protein insertase YidC	-0.1351	-0.048	0.01	-0.092	-0.037	0.153	0.161	0.163	0.116	-0.124	-0.144	-0.09	-0.161	-0.226	-0.33	-0.27	-0.284	-0.404	-0.298	-0.426	-0.371
centroid_598738	IVTT.AG	conserved hypothetical protein	-0.28415	-0.206	-0.304	-0.363	-0.335	-0.286	-0.337	-0.334	-0.281	-0.143	-0.037	-0.129	-0.001	-0.274	-0.352	-0.372	-0.204	-0.435	-0.454	-0.372	-0.464
centroid_1265482	IVTT.AG	cell division protein ZipA	-0.1692	-0.169	-0.234	-0.205	-0.143	-0.239	-0.321	-0.214	-0.366	0.509	0.57	0.529	0.427	-0.423	-0.465	-0.576	-0.439	-0.454	-0.412	-0.351	-0.408
centroid_574807	IVTT.AG	flagellar biosynthetic protein FliR	-0.19825	-0.208	-0.111	-0.09	-0.079	-0.17	-0.217	-0.176	-0.34	-0.071	-0.163	-0.129	-0.2	-0.249	-0.222	-0.271	-0.219	-0.267	-0.194	-0.346	-0.243
centroid_2383413	IVTT.AG	hypothetical protein	-0.1649	0.108	0.189	0.209	0.143	-0.187	-0.169	-0.125	-0.187	-0.108	-0.066	-0.018	-0.149	-0.432	-0.406	-0.43	-0.342	-0.402	-0.264	-0.292	-0.37
centroid_596413	IVTT.AG	small Multidrug Resistance family protein	-0.10525	-0.174	-0.547	-0.49	-0.323	0.499	1.29	0.56	0.238	-0.02	0.097	-0.011	0.29	-0.649	-0.664	-0.482	-0.63	-0.328	-0.34	-0.135	-0.286
centroid_1100616	IVTT.AG	conserved hypothetical protein	-0.216	-0.312	-0.216	-0.132	-0.242	-0.179	-0.183	-0.185	-0.269	-0.037	-0.078	-0.102	-0.244	-0.22	-0.296	-0.318	-0.258	-0.272	-0.208	-0.308	-0.261
SSON53G_RS26380	IVTT.AG	isocitrate lyase	-0.2193	-0.129	-0.102	-0.126	-0.042	-0.298	-0.252	-0.24	-0.328	-0.157	-0.119	-0.042	-0.145	-0.36	-0.329	-0.359	-0.272	-0.326	-0.266	-0.217	-0.277
centroid_562728	IVTT.AG	D serine ammonia lyase	-0.1963	-0.149	-0.139	-0.16	-0.001	-0.195	-0.246	-0.203	-0.299	-0.12	-0.125	-0.153	-0.253	-0.148	-0.226	-0.259	-0.193	-0.301	-0.253	-0.303	-0.2
centroid_1094815	IVTT.AG	inner membrane protein YcdZ	-0.13175	-0.05	-0.211	-0.261	-0.158	-0.274	-0.293	-0.266	-0.156	0.486	0.719	0.503	0.715	-0.559	-0.468	-0.43	-0.48	-0.379	-0.412	-0.242	-0.419
centroid_1182526	IVTT.AG	taurine ABC transporter, periplasmic binding protein	-0.16715	0.702	0.758	0.616	0.534	-0.341	-0.371	-0.236	-0.31	-0.18	-0.144	-0.125	-0.096	-0.511	-0.556	-0.479	-0.489	-0.631	-0.47	-0.428	-0.586
centroid_2268911	IVTT.AG	na+ dependent nucleoside transporter family protein	-0.13625	-0.164	-0.195	-0.107	-0.166	-0.279	-0.278	-0.277	-0.329	0.716	0.75	0.762	0.697	-0.465	-0.468	-0.563	-0.447	-0.489	-0.458	-0.452	-0.513
centroid_1114895	IVTT.AG	small conductance mechanosensitive channel	-0.1954	-0.201	-0.224	-0.148	-0.161	-0.212	-0.205	-0.231	-0.245	-0.11	-0.212	-0.151	-0.249	-0.156	-0.224	-0.234	-0.162	-0.165	-0.205	-0.192	-0.221
centroid_1153138	IVTT.AG	sulfate adenylyltransferase subunit 2	-0.2137	-0.26	-0.186	-0.092	-0.183	-0.205	-0.24	-0.248	-0.363	-0.031	-0.03	-0.103	-0.19	-0.247	-0.277	-0.304	-0.292	-0.222	-0.204	-0.355	-0.242
centroid_887275	IVTT.AG	conserved hypothetical protein	-0.193	-0.203	-0.149	-0.035	-0.117	-0.174	-0.152	-0.243	-0.376	-0.101	-0.18	-0.197	-0.302	-0.185	-0.227	-0.222	-0.218	-0.128	-0.204	-0.286	-0.161
centroid_1313717	IVTT.AG	phage shock protein G	-0.214	-0.183	-0.148	-0.112	-0.185	-0.14	-0.193	-0.14	-0.197	-0.078	-0.05	0.015	-0.077	-0.37	-0.414	-0.445	-0.351	-0.379	-0.22	-0.258	-0.355
centroid_1650587	IVTT.AG	flavo, HI0933 family protein	-0.2444	-0.107	-0.157	-0.181	-0.179	-0.213	-0.211	-0.219	-0.191	-0.226	-0.147	-0.144	-0.184	-0.441	-0.417	-0.349	-0.365	-0.268	-0.306	-0.199	-0.384
centroid_896886	IVTT.AG	glyoxalase like domain protein	-0.256	-0.19	-0.29	-0.266	-0.239	-0.252	-0.313	-0.226	-0.2	-0.185	-0.133	-0.131	-0.102	-0.252	-0.316	-0.247	-0.224	-0.452	-0.333	-0.307	-0.462
centroid_858229	IVTT.AG	sbmA/BacA like family protein	-0.25225	-0.094	-0.121	-0.098	-0.059	-0.19	-0.284	-0.188	-0.213	-0.119	-0.082	-0.001	0.023	-0.509	-0.549	-0.467	-0.49	-0.392	-0.439	-0.308	-0.465
centroid_807532	IVTT.AG	prokaryotic membrane lipolipid attachment site family protein	-0.16815	-0.099	-0.146	-0.082	0.038	0.463	0.559	0.574	0.395	-0.06	-0.056	-0.038	-0.155	-0.661	-0.74	-0.76	-0.706	-0.513	-0.476	-0.434	-0.466
centroid_298856	IVTT.AG	fimbrial family protein	-0.2051	-0.127	-0.068	-0.128	-0.074	-0.35	-0.383	-0.382	-0.429	0.474	0.5	0.494	0.474	-0.428	-0.513	-0.491	-0.513	-0.568	-0.485	-0.558	-0.547
centroid_355822	IVTT.AG	D lactate dehydrogenase	-0.29315	-0.227	-0.136	-0.097	-0.079	-0.261	-0.312	-0.33	-0.413	-0.15	-0.234	-0.137	-0.262	-0.574	-0.605	-0.668	-0.494	-0.214	-0.274	-0.196	-0.2
centroid_376470	IVTT.AG	phosphonate ABC transporter, periplasmic phosphonate binding protein	-0.2324	-0.188	-0.237	-0.154	-0.179	-0.288	-0.299	-0.196	-0.312	0.012	-0.006	-0.068	-0.085	-0.354	-0.375	-0.368	-0.343	-0.326	-0.306	-0.295	-0.281
centroid_2345221	IVTT.AG	conserved hypothetical protein	-0.2284	-0.337	-0.268	-0.153	-0.269	-0.121	-0.095	-0.118	-0.208	-0.023	-0.036	-0.046	-0.227	-0.262	-0.362	-0.381	-0.355	-0.376	-0.254	-0.35	-0.327
centroid_121573	IVTT.AG	fimbrial family protein	-0.2793	-0.27	-0.238	-0.198	-0.179	0.107	0.167	0.121	0.033	-0.003	-0.017	0.074	0.042	-0.65	-0.716	-0.76	-0.663	-0.648	-0.611	-0.589	-0.588
centroid_1192871	IVTT.AG	conserved hypothetical protein	-0.1841	-0.19	-0.07	-0.105	-0.058	-0.2	-0.201	-0.173	-0.247	-0.131	-0.138	-0.128	-0.195	-0.118	-0.206	-0.186	-0.171	-0.323	-0.264	-0.324	-0.254
centroid_289919	IVTT.AG	penicillin binding protein 1C	-0.22565	-0.15	-0.203	-0.203	-0.171	-0.308	-0.331	-0.27	-0.218	-0.242	-0.199	-0.211	-0.195	-0.256	-0.239	-0.194	-0.236	-0.227	-0.266	-0.143	-0.251
centroid_346262	IVTT.AG	formate dehydrogenase, beta subunit	-0.25125	0.01	-0.024	0.127	0.118	-0.297	-0.319	-0.235	-0.38	-0.159	-0.178	-0.158	-0.299	-0.443	-0.495	-0.533	-0.426	-0.331	-0.376	-0.303	-0.324
centroid_2114105	IVTT.AG	conserved hypothetical family protein	-0.33115	-0.093	-0.223	-0.194	-0.178	-0.367	-0.344	-0.271	-0.303	-0.195	-0.139	-0.244	-0.157	-0.492	-0.586	-0.488	-0.519	-0.507	-0.46	-0.41	-0.453
centroid_1714581	IVTT.AG	K+ transporting ATPase, c chain family protein	-0.09435	-0.332	-0.342	-0.296	-0.298	-0.233	-0.267	-0.221	-0.269	0.341	0.445	0.469	0.538	0.066	0.117	0.253	0.114	-0.624	-0.451	-0.4	-0.497
centroid_822631	IVTT.AG	conserved hypothetical protein	-0.0721	-0.251	-0.56	-0.517	-0.366	0.675	1.14	0.547	0.743	0.195	0.43	0.043	0.439	-0.778	-0.699	-0.535	-0.733	-0.28	-0.456	-0.181	-0.298
SSON53G_RS26335	IVTT.AG	hypothetical protein	-0.1993	-0.11	-0.053	-0.134	-0.147	-0.304	-0.271	-0.224	-0.27	-0.085	-0.077	-0.036	-0.04	-0.24	-0.297	-0.258	-0.211	-0.342	-0.298	-0.216	-0.373
centroid_1837085	IVTT.AG	flagellar biosynthetic protein FliO	-0.21645	-0.224	-0.272	-0.195	-0.143	-0.256	-0.251	-0.248	-0.375	0.241	0.284	0.151	0.176	-0.338	-0.382	-0.352	-0.308	-0.51	-0.449	-0.466	-0.412
centroid_2375252_s1	IVTT.AG	cation efflux system protein CusA	-0.20365	-0.163	-0.111	-0.141	-0.084	-0.177	-0.235	-0.228	-0.318	-0.181	-0.181	-0.098	-0.265	-0.262	-0.222	-0.219	-0.198	-0.251	-0.149	-0.267	-0.323
centroid_102135	IVTT.AG	inner membrane ABC transporter permease protein YejE	-0.13945	-0.094	-0.072	0.004	-0.064	-0.229	-0.251	-0.173	-0.29	0.594	0.557	0.595	0.592	-0.49	-0.483	-0.619	-0.452	-0.548	-0.453	-0.406	-0.507
centroid_1385285	IVTT.AG	putative lipoprotein	-0.1769	0.175	-0.222	-0.151	-0.055	-0.347	-0.154	-0.131	0.046	0.103	0.347	0.066	0.465	-0.539	-0.582	-0.46	-0.555	-0.428	-0.387	-0.335	-0.394
centroid_841352	IVTT.AG	thiamine/thiamine pyrophosphate ABC transporter, permease protein	-0.20375	0.071	-0.046	-0.135	-0.02	-0.288	-0.156	-0.169	-0.255	0.072	-0.015	-0.041	0.036	-0.415	-0.411	-0.416	-0.42	-0.373	-0.391	-0.342	-0.361
centroid_1045734	IVTT.AG	succinate dehydrogenase iron sulfur subunit	-0.2417	-0.08	-0.215	-0.208	-0.197	-0.141	-0.149	-0.092	-0.036	-0.148	-0.029	-0.106	-0.006	-0.492	-0.523	-0.389	-0.442	-0.437	-0.429	-0.274	-0.441
centroid_2299563	IVTT.AG	fructose like phosphotransferase enzyme IIB component 1	-0.1806	-0.228	-0.274	-0.192	-0.193	-0.225	-0.217	-0.195	-0.279	-0.158	-0.208	-0.048	-0.021	-0.53	-0.593	-0.566	-0.5	0.237	0.263	0.24	0.075
centroid_2358883	IVTT.AG	cytochrome C and Quinol oxidase polypeptide I family protein	-0.27095	-0.223	-0.24	-0.12	-0.139	-0.298	-0.278	-0.318	-0.384	-0.084	-0.155	-0.075	-0.233	-0.357	-0.415	-0.433	-0.35	-0.304	-0.372	-0.325	-0.316
centroid_1323049	IVTT.AG	ribosomal protein S19	-0.22775	-0.223	-0.279	-0.141	-0.23	-0.198	-0.238	-0.2	-0.228	-0.181	-0.214	-0.153	-0.146	-0.299	-0.246	-0.309	-0.319	-0.26	-0.276	-0.197	-0.218
centroid_524116	IVTT.AG	peptidase M48 family protein	-0.20545	-0.181	-0.139	-0.064	-0.074	-0.183	-0.222	-0.222	-0.369	-0.148	-0.189	-0.219	-0.325	-0.178	-0.195	-0.216	-0.204	-0.21	-0.244	-0.315	-0.212
centroid_952641	IVTT.AG	conserved hypothetical protein	-0.20555	-0.17	-0.208	-0.215	-0.202	-0.3	-0.281	-0.258	-0.347	0.374	0.424	0.32	0.342	-0.293	-0.565	-0.465	-0.34	-0.505	-0.465	-0.491	-0.466
centroid_1138038	IVTT.AG	outer membrane lipoprotein LolB	-0.3127	-0.318	-0.251	-0.32	-0.261	-0.333	-0.303	-0.315	-0.353	-0.069	-0.006	-0.057	-0.024	-0.354	-0.416	-0.441	-0.367	-0.527	-0.536	-0.481	-0.522
centroid_2270516	IVTT.AG	conserved hypothetical protein	-0.2154	-0.224	-0.226	-0.246	-0.259	-0.271	-0.311	-0.319	-0.257	-0.216	-0.239	-0.15	-0.208	-0.1	-0.164	-0.143	-0.138	-0.244	-0.173	-0.203	-0.217
centroid_1282240	IVTT.AG	lipopolysaccharide heptosyltransferase II	-0.2073	-0.128	-0.259	-0.279	-0.202	-0.294	-0.278	-0.219	-0.212	-0.184	-0.152	-0.185	-0.178	-0.227	-0.214	-0.191	-0.277	-0.191	-0.209	-0.15	-0.117
SSON53G_RS27165	IVTT.AG	hypothetical protein	-0.2317	-0.169	-0.075	-0.09	-0.122	-0.285	-0.3	-0.243	-0.37	-0.243	-0.248	-0.185	-0.303	-0.177	-0.243	-0.241	-0.21	-0.251	-0.269	-0.37	-0.24
SSON53G_RS27465	IVTT.AG	hypothetical protein	-0.23555	-0.188	-0.193	-0.232	-0.1	-0.361	-0.297	-0.289	-0.357	-0.119	-0.153	-0.195	-0.266	-0.208	-0.246	-0.169	-0.289	-0.252	-0.254	-0.281	-0.262
centroid_449396	IVTT.AG	phosphate regulon transcriptional regulatory protein PhoB	-0.2828	-0.175	-0.26	-0.15	-0.174	-0.253	-0.292	-0.249	-0.298	-0.1	-0.151	-0.076	-0.277	-0.399	-0.488	-0.437	-0.37	-0.399	-0.365	-0.348	-0.395
SSON53G_RS26775	IVTT.AG	hypothetical protein	-0.31605	-0.186	-0.179	-0.229	-0.142	-0.407	-0.429	-0.353	-0.378	-0.184	-0.063	-0.114	-0.138	-0.384	-0.458	-0.402	-0.377	-0.503	-0.445	-0.43	-0.52
centroid_701768	IVTT.AG	conserved hypothetical protein	-0.2534	-0.281	-0.254	-0.237	-0.166	-0.122	-0.143	-0.162	-0.256	-0.09	-0.149	-0.09	-0.201	-0.38	-0.371	-0.424	-0.389	-0.384	-0.325	-0.377	-0.267
centroid_262918	IVTT.AG	30S ribosomal protein S11	-0.22565	-0.212	-0.266	-0.238	-0.205	-0.196	-0.258	-0.21	-0.192	-0.041	-0.043	0.003	-0.032	-0.361	-0.365	-0.372	-0.317	-0.325	-0.349	-0.222	-0.312
centroid_1120081	IVTT.AG	ribosomal protein L14	-0.33995	-0.305	-0.218	-0.209	-0.215	-0.28	-0.284	-0.282	-0.389	-0.118	-0.156	-0.191	-0.322	-0.504	-0.514	-0.556	-0.423	-0.456	-0.458	-0.499	-0.42
centroid_1176368	IVTT.AG	inner membrane YjiG domain protein	-0.24615	-0.116	-0.141	-0.086	-0.105	-0.284	-0.331	-0.176	-0.308	-0.099	-0.123	-0.201	-0.218	-0.327	-0.335	-0.379	-0.361	-0.397	-0.328	-0.344	-0.264
centroid_1202378	IVTT.AG	inorganic pyrophosphatase	-0.2443	-0.186	-0.292	-0.139	-0.157	-0.216	-0.224	-0.173	-0.258	-0.09	-0.16	-0.127	-0.195	-0.256	-0.441	-0.439	-0.315	-0.33	-0.285	-0.27	-0.333
SF_p0010	IVTT.AG	OspF, secreted by the Mxi-Spa secretion machinery	-0.23495	-0.149	-0.11	-0.138	-0.038	-0.353	-0.338	-0.365	-0.485	-0.049	-0.137	-0.119	-0.185	-0.216	-0.435	-0.352	-0.235	-0.278	-0.277	-0.263	-0.177
centroid_1080445	IVTT.AG	lipopolysaccharide export system permease protein LptG	-0.2222	-0.165	-0.136	-0.161	-0.145	-0.24	-0.255	-0.21	-0.244	-0.201	-0.223	-0.195	-0.233	-0.247	-0.241	-0.32	-0.26	-0.209	-0.228	-0.28	-0.251
SF_p0048	IVTT.AG	OspE2, secreted by the Mxi-Spa secretion machinery	-0.2141	-0.189	-0.227	-0.253	-0.147	-0.374	-0.341	-0.246	-0.339	-0.173	-0.238	-0.23	-0.212	-0.228	-0.128	-0.076	-0.264	-0.125	-0.199	-0.134	-0.159
SF_p0123	IVTT.AG	VirB, transcriptional activator required for tanscription of the ipa, mxi, and spa operons	-0.2998	-0.251	-0.223	-0.161	-0.179	-0.266	-0.251	-0.243	-0.383	-0.047	-0.1	0.007	-0.142	-0.482	-0.545	-0.485	-0.462	-0.442	-0.506	-0.416	-0.419
centroid_2259521	IVTT.AG	ribosomal protein S12	-0.23925	-0.22	-0.145	-0.11	-0.149	-0.2	-0.243	-0.278	-0.298	-0.106	-0.176	-0.111	-0.274	-0.277	-0.293	-0.361	-0.232	-0.282	-0.282	-0.415	-0.333
centroid_1456381	IVTT.AG	conserved hypothetical protein	-0.22555	-0.352	-0.238	-0.239	-0.286	-0.244	-0.265	-0.219	-0.347	0.179	0.178	0.13	0.147	-0.349	-0.417	-0.438	-0.327	-0.394	-0.302	-0.401	-0.327
centroid_651060	IVTT.AG	transcriptional regulatory protein CreB	-0.32075	-0.229	-0.179	-0.077	-0.165	-0.192	-0.228	-0.193	-0.295	-0.063	-0.239	-0.137	-0.251	-0.558	-0.63	-0.663	-0.506	-0.462	-0.447	-0.479	-0.422
centroid_2407272	IVTT.AG	bacterial regulatory, tetR family protein	-0.2392	-0.243	-0.188	-0.104	-0.231	-0.211	-0.233	-0.222	-0.326	-0.083	-0.149	-0.076	-0.277	-0.273	-0.352	-0.375	-0.355	-0.29	-0.21	-0.305	-0.281
centroid_2141962	IVTT.AG	pseudouridine kinase	-0.23935	-0.186	-0.134	-0.093	-0.079	-0.187	-0.239	-0.243	-0.342	-0.178	-0.21	-0.245	-0.308	-0.273	-0.231	-0.301	-0.275	-0.356	-0.221	-0.393	-0.293
SSON53G_RS26870	IVTT.AG	protein IpgF	-0.28725	-0.257	-0.251	-0.108	-0.163	-0.34	-0.275	-0.334	-0.382	-0.038	-0.122	-0.068	-0.213	-0.323	-0.489	-0.414	-0.405	-0.404	-0.387	-0.385	-0.387
centroid_1481833	IVTT.AG	haemolysin E family protein	-0.28225	-0.213	-0.134	-0.26	-0.193	-0.389	-0.459	-0.298	-0.358	-0.08	-0.086	-0.055	-0.095	-0.355	-0.409	-0.353	-0.368	-0.465	-0.348	-0.304	-0.423
centroid_1339410	IVTT.AG	peptidoglycan synthase FtsI	-0.29035	-0.242	-0.19	-0.102	-0.133	-0.28	-0.307	-0.274	-0.463	-0.172	-0.179	-0.152	-0.255	-0.257	-0.308	-0.296	-0.23	-0.537	-0.428	-0.505	-0.497
centroid_687438	IVTT.AG	lumazine binding domain protein	-0.2376	-0.135	-0.086	-0.157	-0.146	-0.284	-0.327	-0.272	-0.266	-0.225	-0.206	-0.166	-0.214	-0.283	-0.315	-0.294	-0.244	-0.33	-0.241	-0.19	-0.371
centroid_1507523	IVTT.AG	thiamin/thiamine pyrophosphate ABC transporter, thiamin/thiamine pyrophospate binding protein	-0.22385	-0.166	-0.138	-0.241	-0.191	-0.299	-0.298	-0.21	-0.254	-0.041	-0.058	-0.014	-0.03	-0.405	-0.461	-0.366	-0.398	-0.268	-0.185	-0.153	-0.301
centroid_1133496	IVTT.AG	oriC binding nucleoid associated protein	-0.26595	-0.137	-0.438	-0.335	-0.314	-0.342	-0.235	-0.152	-0.07	-0.054	-0.015	-0.148	0.173	-0.387	-0.415	-0.399	-0.378	-0.489	-0.401	-0.327	-0.456
centroid_805371	IVTT.AG	winged helix turn helix DNA binding family protein	-0.25655	-0.167	-0.229	-0.256	-0.201	-0.244	-0.289	-0.277	-0.224	-0.203	-0.169	-0.194	-0.116	-0.369	-0.392	-0.347	-0.311	-0.306	-0.306	-0.207	-0.324
centroid_1900105	IVTT.AG	cytochrome C biogenesis family protein	-0.21785	-0.316	-0.344	-0.284	-0.246	-0.208	-0.269	-0.152	-0.242	0.371	0.365	0.429	0.395	-0.496	-0.523	-0.595	-0.468	-0.529	-0.365	-0.388	-0.492
centroid_1516651	IVTT.AG	tRNA i(6)A37 thiotransferase enzyme MiaB	-0.23595	-0.233	-0.17	-0.178	-0.153	-0.243	-0.259	-0.212	-0.28	-0.204	-0.269	-0.17	-0.301	-0.269	-0.255	-0.404	-0.238	-0.224	-0.155	-0.174	-0.328
centroid_766963	IVTT.AG	conserved hypothetical protein	-0.2026	-0.265	-0.238	-0.222	-0.212	-0.284	-0.256	-0.273	-0.359	0.19	0.222	0.122	0.157	-0.215	-0.339	-0.341	-0.321	-0.35	-0.334	-0.431	-0.303
centroid_545649	IVTT.AG	fructose like permease IIC component 1	-0.19975	0.07	0.03	0.088	0.062	-0.306	-0.277	-0.266	-0.434	0.022	0.01	0.005	-0.061	-0.35	-0.367	-0.417	-0.386	-0.31	-0.41	-0.437	-0.261
centroid_2260520	IVTT.AG	NADH quinone oxidoreductase subunit I	-0.2324	-0.107	-0.042	-0.066	-0.083	-0.238	-0.276	-0.258	-0.32	-0.258	-0.249	-0.187	-0.279	-0.248	-0.261	-0.331	-0.247	-0.329	-0.147	-0.349	-0.373
centroid_1231977	IVTT.AG	AI 2 transport protein TqsA	-0.22565	-0.016	0.006	-0.013	-0.021	-0.186	-0.222	-0.188	-0.209	-0.122	-0.105	-0.037	-0.014	-0.49	-0.41	-0.514	-0.403	-0.471	-0.326	-0.362	-0.41
centroid_545872	IVTT.AG	amino ABC transporter, permease , 3 TM region, His/Glu/Gln/Arg/opine family domain protein	-0.2259	-0.232	-0.149	-0.088	-0.113	-0.169	-0.159	-0.21	-0.301	-0.056	-0.174	-0.09	-0.156	-0.351	-0.333	-0.376	-0.3	-0.275	-0.297	-0.353	-0.336
SF_p0009	IVTT.AG	OspD2, probably secreted by the Mxi-Spa secretion machinery, function unknown	-0.3258	-0.278	-0.26	-0.15	-0.177	-0.285	-0.304	-0.346	-0.419	-0.01	-0.115	-0.032	-0.196	-0.57	-0.585	-0.693	-0.488	-0.43	-0.379	-0.383	-0.416
SF_p0225	IVTT.AG	post-segregation toxin	-0.2373	-0.186	-0.248	-0.192	-0.266	-0.351	-0.295	-0.263	-0.27	-0.259	-0.189	-0.193	-0.174	-0.329	-0.256	-0.147	-0.309	-0.246	-0.201	-0.133	-0.239
centroid_1287004	IVTT.AG	conserved hypothetical protein	-0.3378	-0.283	-0.21	-0.188	-0.149	-0.29	-0.292	-0.341	-0.442	-0.053	-0.134	-0.135	-0.227	-0.424	-0.476	-0.528	-0.417	-0.573	-0.537	-0.514	-0.543
centroid_1738132	IVTT.AG	type 1 fimbrial protein, A chain	0.0882	2.535	2.62	2.499	2.847	-0.5	-0.46	-0.353	-0.503	-0.257	-0.206	-0.207	-0.245	-0.812	-0.807	-0.862	-0.764	-0.765	-0.686	-0.629	-0.681
centroid_1032656	IVTT.AG	small Multidrug Resistance family protein	-0.2533	-0.077	-0.107	-0.079	-0.072	-0.293	-0.284	-0.196	-0.233	-0.235	-0.246	-0.185	-0.224	-0.349	-0.376	-0.351	-0.325	-0.383	-0.343	-0.27	-0.438
centroid_344730	IVTT.AG	cytochrome c type biogenesis protein CcmF	-0.22585	-0.103	-0.225	-0.223	-0.107	-0.351	-0.252	-0.271	-0.304	-0.158	-0.172	-0.263	-0.165	-0.224	-0.229	-0.225	-0.267	-0.243	-0.264	-0.225	-0.246
centroid_693948	IVTT.AG	phosphocarrier protein NPr	-0.2512	-0.29	-0.234	-0.285	-0.293	-0.251	-0.347	-0.279	-0.278	-0.232	-0.217	-0.219	-0.257	-0.175	-0.199	-0.198	-0.187	-0.313	-0.236	-0.271	-0.263
centroid_1023682	IVTT.AG	bifunctional (p)ppGpp synthase/hydrolase SpoT	-0.24415	-0.174	-0.177	-0.212	-0.154	-0.288	-0.327	-0.271	-0.326	-0.166	-0.16	-0.078	-0.167	-0.283	-0.294	-0.344	-0.178	-0.381	-0.323	-0.286	-0.294
centroid_1062890	IVTT.AG	conserved hypothetical protein	-0.2284	-0.175	-0.153	-0.071	-0.078	-0.266	-0.331	-0.256	-0.387	-0.152	-0.143	-0.159	-0.244	-0.211	-0.25	-0.282	-0.204	-0.279	-0.325	-0.343	-0.259
centroid_1372033	IVTT.AG	nitrogen regulation protein NR	-0.2631	-0.233	-0.137	-0.156	-0.12	-0.297	-0.305	-0.301	-0.426	-0.133	-0.176	-0.166	-0.202	-0.361	-0.371	-0.409	-0.272	-0.318	-0.242	-0.339	-0.298
centroid_1260824	IVTT.AG	member of ATP dependent helicase superfamily II domain protein	-0.2551	-0.202	-0.335	-0.229	-0.17	-0.222	-0.224	-0.137	-0.249	0.026	-0.022	-0.025	-0.132	-0.428	-0.479	-0.485	-0.425	-0.364	-0.362	-0.3	-0.338
centroid_1591879	IVTT.AG	H+ symporter family protein	-0.24235	-0.13	-0.067	-0.126	0.024	-0.32	-0.271	-0.304	-0.31	-0.237	-0.234	-0.178	-0.231	-0.222	-0.305	-0.268	-0.219	-0.36	-0.358	-0.354	-0.377
SSON53G_RS26470	IVTT.AG	malate transporter	-0.2564	-0.15	-0.173	-0.202	-0.209	-0.353	-0.349	-0.289	-0.306	-0.229	-0.237	-0.129	-0.17	-0.338	-0.303	-0.309	-0.302	-0.274	-0.217	-0.177	-0.412
centroid_386690	IVTT.AG	tRNA dimethylallyltransferase	-0.3502	-0.287	-0.294	-0.302	-0.171	-0.276	-0.293	-0.218	-0.374	-0.1	-0.13	-0.119	-0.126	-0.566	-0.583	-0.578	-0.528	-0.557	-0.547	-0.496	-0.459
SF_p0115	IVTT.AG	OspC3, probably secreted by the Mxi-Spa secretion machinery, function unknown	-0.2653	-0.122	-0.135	-0.027	-0.056	-0.267	-0.238	-0.231	-0.326	-0.246	-0.265	-0.214	-0.313	-0.343	-0.363	-0.39	-0.319	-0.359	-0.402	-0.321	-0.369
centroid_1198895	IVTT.AG	flagellar motor stator protein MotA	-0.1537	-0.233	-0.237	-0.318	-0.197	0.199	0.231	0.289	0.196	0.014	0.027	0.097	0.08	-0.359	-0.451	-0.416	-0.35	-0.502	-0.366	-0.318	-0.46
SF_p0199	IVTT.AG	orf, conserved hypothetical protein	-0.2023	-0.299	-0.268	-0.15	-0.142	0.136	0.132	0.126	0.018	-0.135	-0.193	-0.166	-0.276	-0.333	-0.356	-0.453	-0.329	-0.33	-0.338	-0.369	-0.321
centroid_1967130	IVTT.AG	anti adapter protein IraD	-0.25705	-0.225	-0.282	-0.203	-0.234	-0.16	-0.185	-0.134	-0.17	-0.088	-0.068	-0.016	-0.088	-0.436	-0.436	-0.453	-0.431	-0.453	-0.413	-0.283	-0.383
SSON53G_RS27440	IVTT.AG	hypothetical protein	-0.27655	-0.217	-0.154	-0.051	-0.109	-0.261	-0.272	-0.308	-0.466	-0.052	-0.216	-0.192	-0.235	-0.371	-0.457	-0.492	-0.368	-0.316	-0.343	-0.349	-0.302
centroid_1114430	IVTT.AG	hydrogenase 4 component E domain protein	-0.25035	-0.134	-0.152	-0.253	-0.167	-0.296	-0.237	-0.235	-0.214	-0.218	-0.227	-0.188	-0.185	-0.379	-0.345	-0.279	-0.341	-0.301	-0.273	-0.199	-0.384
centroid_1738686	IVTT.AG	conserved hypothetical protein	-0.32325	-0.288	-0.26	-0.322	-0.248	-0.261	-0.225	-0.26	-0.255	-0.246	-0.11	-0.234	-0.226	-0.433	-0.513	-0.418	-0.426	-0.494	-0.393	-0.372	-0.481
SF_p0265a	IVTT.AG	OspE1, secreted by the Mxi-Spa secretion machinery	-0.22545	-0.192	-0.146	-0.096	-0.112	-0.229	-0.246	-0.277	-0.406	-0.21	-0.216	-0.243	-0.341	-0.169	-0.227	-0.216	-0.165	-0.292	-0.167	-0.329	-0.23
centroid_1208651	IVTT.AG	flagellar biosynthetic protein FliQ	-0.2583	-0.272	-0.213	-0.17	-0.169	-0.238	-0.305	-0.301	-0.333	-0.223	-0.224	-0.215	-0.259	-0.206	-0.308	-0.342	-0.208	-0.317	-0.231	-0.322	-0.31
centroid_269720	IVTT.AG	gamma glutamylputrescine synthetase PuuA	-0.24655	-0.192	-0.194	-0.168	-0.191	-0.289	-0.271	-0.224	-0.286	-0.266	-0.233	-0.133	-0.275	-0.21	-0.304	-0.296	-0.26	-0.334	-0.255	-0.286	-0.264
SSON53G_RS27280	IVTT.AG	glycosyl transferase family 1	-0.2416	0.284	0.228	0.158	0.303	-0.411	-0.303	-0.301	-0.394	-0.156	-0.107	-0.199	-0.273	-0.46	-0.463	-0.431	-0.54	-0.424	-0.502	-0.436	-0.405
centroid_698081	IVTT.AG	aminodeoxychorismate synthase, component I	-0.2248	-0.196	-0.139	-0.196	-0.224	-0.266	-0.248	-0.241	-0.382	-0.201	-0.241	-0.211	-0.268	-0.177	-0.255	-0.198	-0.234	-0.25	-0.106	-0.227	-0.236
centroid_2070331	IVTT.AG	exodeoxyribonuclease VII, large subunit	-0.27535	-0.142	-0.237	-0.101	-0.147	-0.308	-0.256	-0.273	-0.287	-0.135	-0.168	-0.22	-0.167	-0.329	-0.428	-0.425	-0.338	-0.409	-0.383	-0.356	-0.398
centroid_1578948	IVTT.AG	type VII secretion system (T7SS), usher family protein	-0.2593	-0.203	-0.176	-0.216	-0.234	-0.349	-0.252	-0.256	-0.273	-0.284	-0.241	-0.181	-0.265	-0.363	-0.312	-0.251	-0.325	-0.257	-0.234	-0.172	-0.342
centroid_1338884	IVTT.AG	conserved hypothetical protein	-0.3047	-0.223	-0.21	-0.24	-0.243	-0.46	-0.459	-0.393	-0.342	-0.137	-0.047	-0.062	-0.065	-0.441	-0.376	-0.372	-0.407	-0.473	-0.332	-0.367	-0.445
centroid_1625132	IVTT.AG	riboflavin biosynthesis protein RibD	-0.21595	-0.255	-0.208	-0.113	-0.153	-0.139	-0.2	-0.203	-0.281	-0.146	-0.155	-0.12	-0.235	-0.208	-0.242	-0.273	-0.238	-0.256	-0.265	-0.388	-0.241
centroid_2366826	IVTT.AG	peptidyl tRNA hydrolase YaeJ	-0.26715	-0.272	-0.231	-0.195	-0.178	-0.21	-0.206	-0.206	-0.263	-0.082	-0.129	-0.075	-0.178	-0.365	-0.371	-0.404	-0.337	-0.467	-0.357	-0.424	-0.393
centroid_1275615	IVTT.AG	dihydroorotate dehydrogenase family domain protein	-0.31135	-0.202	-0.391	-0.423	-0.31	-0.393	-0.342	-0.258	-0.311	-0.022	0.003	-0.089	0.027	-0.417	-0.427	-0.478	-0.477	-0.477	-0.467	-0.356	-0.417
centroid_1224383	IVTT.AG	amino ABC transporter, permease , 3 TM region, His/Glu/Gln/Arg/opine family domain protein	-0.23175	-0.22	-0.31	-0.297	-0.245	-0.357	-0.328	-0.308	-0.319	0.077	0.145	0.079	-0.036	-0.33	-0.286	-0.286	-0.389	-0.286	-0.365	-0.288	-0.286
centroid_391734	IVTT.AG	PTS system, maltose and glucose specific subfamily, IIC component domain protein	-0.21725	-0.091	-0.04	-0.036	-0.017	-0.171	-0.219	-0.222	-0.362	-0.049	-0.098	-0.098	-0.164	-0.321	-0.268	-0.407	-0.394	-0.302	-0.334	-0.443	-0.309
centroid_1854660	IVTT.AG	conserved hypothetical protein	-0.3268	-0.289	-0.244	-0.217	-0.214	-0.269	-0.301	-0.219	-0.376	-0.217	-0.282	-0.241	-0.327	-0.399	-0.389	-0.449	-0.379	-0.471	-0.362	-0.483	-0.408
centroid_1489426	IVTT.AG	conserved hypothetical protein	-0.2637	-0.12	-0.199	-0.211	-0.228	-0.264	-0.292	-0.194	-0.233	-0.116	-0.063	-0.105	-0.124	-0.322	-0.456	-0.368	-0.406	-0.426	-0.405	-0.359	-0.383
centroid_2294915	IVTT.AG	na+/H+ antiporter	-0.245	-0.149	-0.13	-0.213	-0.131	-0.3	-0.305	-0.26	-0.284	-0.137	-0.1	-0.074	-0.138	-0.237	-0.36	-0.3	-0.289	-0.374	-0.359	-0.349	-0.411
centroid_1166837	IVTT.AG	outer membrane lipo, Slp family protein	-0.276	-0.188	-0.13	-0.224	-0.153	-0.333	-0.318	-0.346	-0.363	-0.18	-0.158	-0.114	-0.22	-0.314	-0.457	-0.359	-0.352	-0.356	-0.316	-0.301	-0.338
SF_p0100	IVTT.AG	orf, conserved hypothetical protein	-0.26745	-0.063	-0.016	-0.172	-0.102	-0.317	-0.292	-0.26	-0.266	-0.197	-0.123	-0.147	-0.153	-0.403	-0.451	-0.417	-0.382	-0.41	-0.403	-0.324	-0.451
centroid_159809	IVTT.AG	carbohydrate kinase, FGGY family	-0.28495	-0.263	-0.267	-0.306	-0.305	-0.384	-0.421	-0.358	-0.369	0.046	0.031	0.102	0.135	-0.349	-0.464	-0.526	-0.346	-0.476	-0.345	-0.358	-0.476
centroid_440665	IVTT.AG	undecaprenyl phosphate alpha 4 amino 4 deoxy L arabinose arabinosyl transferase	-0.22175	-0.09	-0.163	-0.137	-0.098	-0.22	-0.284	-0.239	-0.218	-0.018	0.011	-0.017	-0.037	-0.418	-0.407	-0.341	-0.397	-0.405	-0.315	-0.221	-0.421
centroid_2363421	IVTT.AG	branched chain amino acid transport system / permease component family protein	-0.2505	-0.163	-0.106	-0.166	-0.094	-0.29	-0.265	-0.227	-0.319	-0.212	-0.169	-0.158	-0.241	-0.324	-0.302	-0.319	-0.337	-0.384	-0.33	-0.309	-0.295
centroid_144072	IVTT.AG	PTS system, galactitol specific IIC component family protein	-0.2367	-0.164	-0.175	-0.026	-0.115	-0.244	-0.225	-0.209	-0.286	-0.181	-0.223	-0.177	-0.215	-0.283	-0.371	-0.352	-0.274	-0.335	-0.306	-0.286	-0.287
centroid_96076	IVTT.AG	soluble cytochrome b562	-0.22255	-0.147	-0.16	-0.096	-0.112	-0.294	-0.248	-0.245	-0.319	-0.227	-0.268	-0.137	-0.247	-0.338	-0.389	-0.509	-0.306	-0.129	-0.146	0.015	-0.149
centroid_163973	IVTT.AG	flagella basal body P ring formation protein FlgA	-0.07515	-0.259	-0.511	-0.534	-0.461	-0.427	-0.434	-0.269	-0.263	1.86	1.994	1.848	2.021	-0.814	-0.9	-0.783	-0.831	-0.755	-0.701	-0.585	-0.699
centroid_391688	IVTT.AG	acrB/AcrD/AcrF family protein	-0.2195	-0.233	-0.237	-0.184	-0.155	-0.274	-0.311	-0.235	-0.368	0.259	0.24	0.211	0.165	-0.401	-0.489	-0.479	-0.432	-0.459	-0.276	-0.37	-0.362
centroid_435970	IVTT.AG	protein RarD	-0.23635	-0.003	0.037	0.022	-0.004	-0.216	-0.228	-0.2	-0.275	-0.017	-0.042	0.024	-0.075	-0.505	-0.52	-0.54	-0.475	-0.487	-0.297	-0.437	-0.489
centroid_1079524	IVTT.AG	acyl CoA dehydrogenase, C terminal domain protein	-0.2313	-0.096	-0.184	-0.191	-0.172	-0.255	-0.297	-0.317	-0.212	-0.248	-0.177	-0.219	-0.104	-0.307	-0.253	-0.225	-0.278	-0.29	-0.346	-0.161	-0.294
centroid_1454189	IVTT.AG	anaerobic C4 dicarboxylate transporter DcuB	-0.238	-0.218	-0.162	-0.229	-0.124	-0.327	-0.352	-0.215	-0.328	-0.018	-0.034	-0.053	-0.085	-0.263	-0.303	-0.317	-0.287	-0.412	-0.294	-0.38	-0.359
centroid_147701	IVTT.AG	alanine racemase	-0.249	-0.265	-0.155	-0.221	-0.172	-0.239	-0.232	-0.186	-0.228	-0.172	-0.153	-0.185	-0.243	-0.271	-0.336	-0.348	-0.33	-0.327	-0.296	-0.296	-0.325
centroid_1637890	IVTT.AG	tol Pal system beta propeller repeat protein TolB	-0.19875	0.465	0.488	0.412	0.538	-0.28	-0.286	-0.265	-0.437	0.239	0.135	0.178	0.096	-0.758	-0.806	-0.789	-0.667	-0.606	-0.562	-0.468	-0.602
centroid_259875	IVTT.AG	hydrogenase 4 component A	-0.30415	-0.238	-0.206	-0.288	-0.181	-0.187	-0.233	-0.286	-0.366	-0.117	-0.288	-0.186	-0.325	-0.366	-0.405	-0.556	-0.352	-0.372	-0.393	-0.413	-0.325
centroid_1130985	IVTT.AG	putative iPs transposase	-0.38215	-0.292	-0.311	-0.349	-0.315	-0.291	-0.363	-0.269	-0.298	-0.167	-0.111	-0.132	-0.142	-0.622	-0.656	-0.591	-0.589	-0.572	-0.544	-0.448	-0.581
centroid_601829	IVTT.AG	putative outer membrane lipoprotein Wza	-0.23365	-0.211	-0.251	-0.257	-0.221	0.032	-0.034	0.056	0.062	-0.131	-0.115	-0.076	-0.068	-0.617	-0.649	-0.659	-0.58	-0.338	-0.227	-0.097	-0.292
centroid_2360571	IVTT.AG	amidophosphoribosyltransferase	-0.2711	-0.139	-0.197	-0.168	-0.207	-0.248	-0.27	-0.185	-0.215	-0.011	-0.022	0.018	0.026	-0.536	-0.501	-0.493	-0.487	-0.493	-0.488	-0.345	-0.461
centroid_556990	IVTT.AG	inner membrane protein YbcI	-0.2022	-0.057	-0.045	-0.069	-0.025	-0.258	-0.311	-0.207	-0.256	0.354	0.35	0.375	0.35	-0.562	-0.591	-0.596	-0.511	-0.584	-0.458	-0.437	-0.506
centroid_1178289	IVTT.AG	inner membrane protein YgjV	-0.2541	-0.16	-0.2	-0.226	-0.132	-0.302	-0.303	-0.271	-0.178	-0.121	-0.115	-0.131	-0.134	-0.358	-0.386	-0.279	-0.424	-0.391	-0.366	-0.239	-0.366
centroid_646284	IVTT.AG	conserved hypothetical protein	-0.2272	0.06	-0.142	-0.114	-0.023	-0.302	-0.33	-0.326	-0.176	0.297	0.457	0.166	0.617	-0.732	-0.715	-0.635	-0.69	-0.545	-0.524	-0.323	-0.564
centroid_415191	IVTT.AG	isochorismatase family protein	-0.27935	-0.175	-0.221	-0.238	-0.141	-0.225	-0.223	-0.157	-0.256	-0.073	-0.017	-0.052	-0.125	-0.422	-0.463	-0.474	-0.456	-0.571	-0.434	-0.438	-0.426
centroid_1489189	IVTT.AG	lysine decarboxylase, constitutive	-0.2785	-0.243	-0.192	-0.142	-0.149	-0.309	-0.292	-0.294	-0.368	-0.327	-0.225	-0.215	-0.248	-0.312	-0.171	-0.317	-0.42	-0.368	-0.331	-0.331	-0.316
centroid_2375878	IVTT.AG	conserved hypothetical protein	-0.2483	-0.316	-0.216	-0.195	-0.236	-0.22	-0.126	-0.097	-0.231	-0.031	-0.108	-0.062	-0.188	-0.224	-0.242	-0.226	-0.181	-0.539	-0.498	-0.479	-0.551
SF_p0060a	IVTT.AG	orf, hypothetical protein	-0.275	-0.247	-0.159	-0.154	-0.145	-0.28	-0.301	-0.252	-0.341	-0.238	-0.262	-0.204	-0.362	-0.271	-0.29	-0.278	-0.313	-0.374	-0.346	-0.393	-0.29
centroid_1199889	IVTT.AG	glutamate cysteine ligase	-0.2626	-0.135	-0.283	-0.183	-0.122	-0.312	-0.26	-0.22	-0.286	-0.089	-0.125	-0.097	-0.093	-0.366	-0.366	-0.418	-0.408	-0.419	-0.361	-0.365	-0.344
centroid_598530	IVTT.AG	conserved hypothetical protein	-0.1649	-0.472	-0.402	-0.241	-0.339	-0.324	-0.342	-0.315	-0.477	-0.156	-0.189	-0.173	-0.275	-0.468	-0.528	-0.484	-0.461	0.486	0.603	0.697	0.562
SSON53G_RS27230	IVTT.AG	hypothetical protein	-0.26305	-0.207	-0.14	-0.26	-0.212	-0.323	-0.34	-0.26	-0.281	-0.008	-0.048	0.033	-0.002	-0.486	-0.414	-0.377	-0.468	-0.425	-0.334	-0.259	-0.45
centroid_766682	IVTT.AG	inner membrane transport protein YhjV	-0.2493	-0.007	-0.023	-0.145	0.001	-0.324	-0.335	-0.271	-0.283	-0.125	-0.015	-0.103	-0.098	-0.283	-0.424	-0.449	-0.358	-0.444	-0.432	-0.418	-0.45
centroid_595779	IVTT.AG	phosphatidate cytidylyltransferase domain protein	-0.24615	-0.205	-0.302	-0.245	-0.148	-0.179	-0.219	-0.15	-0.217	-0.035	-0.047	-0.044	-0.113	-0.386	-0.433	-0.439	-0.375	-0.366	-0.349	-0.316	-0.355
centroid_2114459	IVTT.AG	conserved hypothetical protein	-0.21855	-0.203	-0.15	-0.11	-0.093	-0.302	-0.3	-0.263	-0.433	0.014	0.011	-0.024	-0.116	-0.258	-0.254	-0.379	-0.275	-0.309	-0.278	-0.401	-0.248
centroid_2010822	IVTT.AG	putative IS1294 ORF domain protein	-0.28795	-0.232	-0.373	-0.246	-0.211	-0.234	-0.26	-0.183	-0.276	-0.061	-0.03	-0.08	-0.143	-0.377	-0.489	-0.456	-0.469	-0.43	-0.38	-0.366	-0.463
centroid_1884048	IVTT.AG	nucleoside triphosphatase NudI	-0.28335	-0.27	-0.274	-0.264	-0.241	-0.278	-0.277	-0.189	-0.305	-0.104	-0.08	-0.102	-0.19	-0.3	-0.382	-0.385	-0.361	-0.501	-0.341	-0.415	-0.408
centroid_64427	IVTT.AG	50S ribosomal protein L25	-0.29805	-0.268	-0.268	-0.229	-0.279	-0.262	-0.281	-0.25	-0.253	-0.256	-0.265	-0.173	-0.19	-0.445	-0.434	-0.39	-0.451	-0.378	-0.33	-0.238	-0.321
centroid_618041	IVTT.AG	sensor protein ZraS	-0.2455	-0.271	-0.195	-0.108	-0.185	-0.262	-0.276	-0.239	-0.408	0.039	-0.081	-0.03	-0.138	-0.5	-0.504	-0.623	-0.486	-0.173	-0.081	-0.162	-0.227
centroid_2092765	IVTT.AG	50S ribosomal protein L3	-0.2714	-0.26	-0.187	-0.21	-0.207	-0.291	-0.318	-0.246	-0.393	-0.246	-0.167	-0.209	-0.261	-0.347	-0.454	-0.451	-0.404	-0.26	-0.193	-0.135	-0.189
centroid_1312475	IVTT.AG	DNA ligase B	-0.25565	-0.334	-0.202	-0.187	-0.195	-0.268	-0.286	-0.27	-0.345	-0.03	-0.039	-0.06	-0.149	-0.23	-0.32	-0.331	-0.3	-0.459	-0.318	-0.41	-0.38
centroid_397572	IVTT.AG	conserved hypothetical protein	-0.3493	-0.254	-0.329	-0.295	-0.299	-0.318	-0.351	-0.312	-0.315	-0.175	-0.107	-0.148	-0.023	-0.584	-0.537	-0.5	-0.567	-0.507	-0.471	-0.337	-0.557
centroid_464997	IVTT.AG	thioredoxin like domain protein	-0.21105	-0.39	-0.442	-0.476	-0.425	-0.385	-0.421	-0.33	-0.329	-0.104	-0.132	-0.114	-0.086	0.281	0.407	0.514	0.384	-0.578	-0.487	-0.425	-0.683
centroid_656505	IVTT.AG	aspT/YidE/YbjL antiporter duplication domain protein	-0.26025	-0.186	-0.161	-0.117	-0.114	-0.204	-0.254	-0.263	-0.355	-0.073	-0.218	-0.171	-0.237	-0.388	-0.341	-0.502	-0.299	-0.316	-0.341	-0.367	-0.298
centroid_126571	IVTT.AG	phospholipase D family protein	-0.3241	-0.263	-0.242	-0.153	-0.156	-0.234	-0.212	-0.222	-0.367	-0.103	-0.162	-0.079	-0.182	-0.55	-0.539	-0.564	-0.512	-0.492	-0.466	-0.531	-0.453
SSON53G_RS27415	IVTT.AG	hypothetical protein	-0.3402	-0.239	-0.193	-0.326	-0.19	-0.381	-0.392	-0.339	-0.361	-0.044	0.062	0.043	0.046	-0.615	-0.696	-0.726	-0.627	-0.548	-0.404	-0.358	-0.516
centroid_1313260	IVTT.AG	thymidine kinase family protein	-0.29155	-0.286	-0.224	-0.225	-0.13	-0.257	-0.248	-0.239	-0.391	-0.119	-0.18	-0.168	-0.307	-0.302	-0.457	-0.411	-0.375	-0.36	-0.391	-0.46	-0.301
centroid_18891	IVTT.AG	2 C methyl D erythritol 4 phosphate cytidylyltransferase	-0.28535	-0.215	-0.198	-0.135	-0.181	-0.245	-0.248	-0.269	-0.281	-0.216	-0.207	-0.107	-0.224	-0.422	-0.423	-0.516	-0.367	-0.427	-0.323	-0.309	-0.394
centroid_218917	IVTT.AG	conserved hypothetical protein	-0.307	-0.244	-0.291	-0.175	-0.196	-0.297	-0.264	-0.24	-0.327	-0.131	-0.166	-0.163	-0.162	-0.437	-0.481	-0.434	-0.407	-0.471	-0.369	-0.422	-0.463
centroid_850384	IVTT.AG	oxalyl CoA decarboxylase	-0.2939	-0.207	-0.273	-0.165	-0.182	-0.259	-0.245	-0.306	-0.337	-0.094	-0.13	-0.095	-0.229	-0.382	-0.489	-0.534	-0.408	-0.377	-0.409	-0.376	-0.381
centroid_700263	IVTT.AG	yceG like family protein	-0.20285	-0.428	-0.412	-0.424	-0.402	-0.117	-0.128	0.012	-0.039	0.348	0.334	0.317	0.356	-0.734	-0.774	-0.806	-0.724	-0.255	-0.068	0.025	-0.138
centroid_666125	IVTT.AG	outer membrane pore protein E	-0.30035	-0.217	-0.241	-0.164	-0.102	-0.308	-0.329	-0.347	-0.455	-0.106	-0.154	-0.129	-0.243	-0.281	-0.423	-0.497	-0.362	-0.385	-0.423	-0.461	-0.38
centroid_1121228	IVTT.AG	fimbrial family protein	-0.28785	-0.19	-0.082	-0.048	-0.093	-0.185	-0.2	-0.26	-0.431	0.091	0.011	0.016	-0.029	-0.561	-0.606	-0.685	-0.557	-0.5	-0.522	-0.464	-0.462
centroid_1680797	IVTT.AG	UDP N acetylglucosamine diphosphorylase/glucosamine 1 phosphate N acetyltransferase	-0.29495	0.065	-0.025	-0.103	-0.148	-0.333	-0.386	-0.323	-0.313	-0.265	-0.209	-0.211	-0.209	-0.484	-0.527	-0.435	-0.482	-0.384	-0.361	-0.259	-0.507
centroid_1095331	IVTT.AG	arsenite/antimonite efflux pump membrane family protein	-0.2404	-0.157	-0.142	-0.192	-0.153	-0.29	-0.388	-0.305	-0.275	-0.029	0.039	0.069	0.007	-0.373	-0.396	-0.415	-0.323	-0.448	-0.329	-0.265	-0.443
centroid_1245367	IVTT.AG	translocation and assembly module TamA	-0.28355	-0.284	-0.24	-0.19	-0.203	-0.219	-0.234	-0.271	-0.437	-0.006	-0.08	-0.056	-0.099	-0.4	-0.46	-0.47	-0.393	-0.352	-0.422	-0.451	-0.404
centroid_1659334	IVTT.AG	aspartate semialdehyde dehydrogenase	-0.2712	-0.204	-0.297	-0.241	-0.171	-0.35	-0.347	-0.269	-0.413	-0.245	-0.224	-0.231	-0.276	-0.07	-0.151	-0.193	-0.112	-0.405	-0.431	-0.413	-0.381
centroid_1325080	IVTT.AG	superoxide dismutase [Cu Zn]	-0.31435	-0.375	-0.377	-0.313	-0.377	-0.309	-0.356	-0.294	-0.335	0.032	0.108	0.153	0.133	-0.633	-0.523	-0.582	-0.578	-0.453	-0.443	-0.362	-0.403
SSON53G_RS26555	IVTT.AG	hypothetical protein	-0.287	-0.161	-0.123	-0.1	-0.14	-0.229	-0.295	-0.263	-0.458	-0.266	-0.305	-0.297	-0.326	-0.337	-0.34	-0.357	-0.32	-0.419	-0.264	-0.405	-0.335
centroid_2226577	IVTT.AG	ATP synthase F1, beta subunit	-0.2881	-0.162	-0.281	-0.272	-0.198	-0.366	-0.309	-0.291	-0.309	-0.195	-0.188	-0.233	-0.296	-0.301	-0.371	-0.317	-0.342	-0.377	-0.339	-0.308	-0.307
centroid_510558	IVTT.AG	tetratricopeptide repeat family protein	-0.34055	-0.287	-0.307	-0.249	-0.199	-0.27	-0.331	-0.251	-0.365	-0.111	-0.09	-0.107	-0.162	-0.597	-0.601	-0.586	-0.566	-0.523	-0.445	-0.375	-0.389
centroid_499322	IVTT.AG	K+ transporting ATPase, A subunit	-0.27265	0.125	0.099	0.078	0.059	-0.294	-0.361	-0.312	-0.328	-0.262	-0.246	-0.191	-0.198	-0.506	-0.57	-0.506	-0.436	-0.432	-0.359	-0.323	-0.49
centroid_1279953	IVTT.AG	undecaprenyldiphospho muramoylpentapeptide beta N acetylglucosaminyltransferase	-0.30445	-0.144	-0.184	-0.194	-0.182	-0.3	-0.327	-0.304	-0.247	-0.237	-0.242	-0.264	-0.147	-0.41	-0.503	-0.45	-0.392	-0.386	-0.454	-0.312	-0.41
centroid_1343219	IVTT.AG	conserved hypothetical family protein	-0.32265	-0.099	-0.123	0.023	-0.087	-0.201	-0.244	-0.208	-0.374	-0.092	-0.207	-0.111	-0.209	-0.547	-0.611	-0.71	-0.616	-0.541	-0.552	-0.47	-0.474
centroid_1648900	IVTT.AG	conserved hypothetical protein	-0.3196	-0.165	-0.349	-0.342	-0.356	-0.337	-0.238	-0.331	-0.18	-0.207	-0.117	-0.225	-0.031	-0.499	-0.556	-0.428	-0.551	-0.41	-0.425	-0.207	-0.438
centroid_509256	IVTT.AG	phosphoribosylamine glycine ligase	-0.26145	-0.425	-0.341	-0.232	-0.261	-0.317	-0.327	-0.381	-0.506	-0.268	-0.368	-0.318	-0.43	-0.586	-0.598	-0.665	-0.536	0.306	0.326	0.441	0.257
centroid_385207	IVTT.AG	acriflavine resistance protein A	-0.27165	-0.034	0.058	0.02	0.048	-0.26	-0.274	-0.207	-0.341	-0.14	-0.122	-0.079	-0.114	-0.543	-0.547	-0.611	-0.524	-0.492	-0.4	-0.415	-0.456
centroid_853516	IVTT.AG	outer membrane protein F	-0.38155	-0.198	-0.291	-0.284	-0.303	-0.37	-0.349	-0.316	-0.295	-0.29	-0.236	-0.191	-0.185	-0.643	-0.636	-0.565	-0.631	-0.513	-0.492	-0.332	-0.511
centroid_1951172	IVTT.AG	acid shock repeat family protein	-0.3087	-0.364	-0.375	-0.287	-0.23	-0.239	-0.186	-0.166	-0.318	-0.22	-0.259	-0.243	-0.379	-0.425	-0.359	-0.426	-0.336	-0.266	-0.362	-0.447	-0.287
centroid_1076084	IVTT.AG	dnaB like helicase N terminal domain protein	-0.3034	-0.174	-0.201	-0.195	-0.22	-0.355	-0.375	-0.365	-0.335	-0.322	-0.272	-0.23	-0.255	-0.329	-0.382	-0.348	-0.314	-0.362	-0.347	-0.329	-0.358
SSON53G_RS26565	IVTT.AG	isocitrate lyase	-0.3262	-0.291	-0.268	-0.21	-0.157	-0.285	-0.3	-0.296	-0.375	-0.091	-0.161	-0.135	-0.329	-0.393	-0.563	-0.589	-0.44	-0.445	-0.38	-0.403	-0.413
centroid_885375	IVTT.AG	phage shock protein C	-0.28545	-0.163	-0.118	-0.12	-0.125	-0.294	-0.355	-0.267	-0.256	-0.349	-0.246	-0.214	-0.256	-0.35	-0.427	-0.355	-0.394	-0.385	-0.38	-0.27	-0.385
centroid_69930	IVTT.AG	GTP binding protein LepA	-0.35685	-0.209	-0.322	-0.28	-0.281	-0.388	-0.35	-0.323	-0.311	-0.171	-0.1	-0.176	-0.12	-0.51	-0.596	-0.536	-0.495	-0.562	-0.487	-0.425	-0.495
centroid_1067435	IVTT.AG	amino acid permease family protein	-0.25145	-0.047	0.059	0.007	0.03	-0.296	-0.331	-0.317	-0.406	-0.12	-0.142	-0.127	-0.196	-0.392	-0.386	-0.436	-0.359	-0.426	-0.26	-0.418	-0.466
centroid_2470440	IVTT.AG	putative lipoprotein	-0.303	-0.095	-0.399	-0.376	-0.275	-0.357	-0.247	-0.153	-0.158	-0.052	0.01	-0.095	0.102	-0.538	-0.629	-0.462	-0.574	-0.511	-0.492	-0.328	-0.431
centroid_2383228	IVTT.AG	amino acid acetyltransferase domain protein	-0.30645	-0.301	-0.357	-0.318	-0.321	-0.169	-0.142	-0.097	-0.157	-0.106	-0.081	-0.109	-0.145	-0.528	-0.529	-0.593	-0.531	-0.443	-0.422	-0.398	-0.382
centroid_651430	IVTT.AG	transglycosylase SLT domain protein	-0.3308	-0.202	-0.241	-0.156	-0.117	-0.278	-0.305	-0.226	-0.382	-0.055	-0.119	-0.125	-0.185	-0.553	-0.607	-0.639	-0.553	-0.478	-0.496	-0.443	-0.456
centroid_493572	IVTT.AG	deferrochelatase/peroxidase EfeB	-0.297	-0.168	-0.139	-0.118	-0.177	-0.363	-0.381	-0.36	-0.514	-0.117	-0.137	-0.163	-0.233	-0.273	-0.285	-0.385	-0.27	-0.526	-0.377	-0.543	-0.411
centroid_380306	IVTT.AG	heme exporter protein CcmB	-0.30125	-0.065	-0.184	-0.161	-0.158	-0.299	-0.261	-0.258	-0.215	-0.054	-0.03	-0.061	0.069	-0.636	-0.686	-0.622	-0.627	-0.449	-0.469	-0.346	-0.513
centroid_143688	IVTT.AG	fimbrial family protein	-0.24245	-0.315	-0.349	-0.349	-0.247	-0.432	-0.38	-0.372	-0.427	-0.195	-0.194	-0.232	-0.21	0.236	0.133	0.204	0.14	-0.474	-0.476	-0.469	-0.441
centroid_1652694	IVTT.AG	AAA domain protein	-0.26655	-0.263	-0.351	-0.326	-0.328	-0.326	-0.212	-0.208	-0.285	-0.181	-0.135	-0.252	-0.176	-0.603	-0.594	-0.568	-0.552	-0.017	-0.03	0.116	-0.04
centroid_716007	IVTT.AG	helicase conserved C terminal domain protein	-0.2764	-0.215	-0.218	-0.241	-0.182	-0.302	-0.301	-0.286	-0.249	-0.243	-0.177	-0.17	-0.224	-0.421	-0.355	-0.283	-0.402	-0.308	-0.347	-0.244	-0.36
centroid_1974834	IVTT.AG	membrane bound lytic murein transglycosylase A	-0.3186	-0.221	-0.274	-0.265	-0.162	-0.251	-0.253	-0.159	-0.348	-0.02	-0.01	0.005	-0.14	-0.595	-0.56	-0.646	-0.528	-0.546	-0.501	-0.428	-0.47
centroid_2054679	IVTT.AG	conserved hypothetical protein	-0.33175	-0.417	-0.369	-0.265	-0.24	-0.276	-0.273	-0.297	-0.384	0.278	0.225	0.154	0.188	-0.696	-0.702	-0.762	-0.624	-0.534	-0.572	-0.519	-0.55
centroid_858407	IVTT.AG	6 phospho beta glucosidase	-0.312	-0.097	-0.144	-0.201	-0.181	-0.388	-0.313	-0.348	-0.299	-0.215	-0.184	-0.196	-0.189	-0.46	-0.518	-0.463	-0.372	-0.391	-0.432	-0.392	-0.457
SSON53G_RS26605	IVTT.AG	fimbrial assembly protein	-0.27255	-0.042	-0.045	-0.081	-0.069	-0.399	-0.284	-0.351	-0.333	-0.331	-0.25	-0.271	-0.205	-0.423	-0.291	-0.3	-0.456	-0.342	-0.369	-0.254	-0.355
centroid_1583864	IVTT.AG	tryptophan tRNA ligase	-0.2688	-0.22	-0.211	-0.249	-0.124	-0.393	-0.364	-0.319	-0.401	0.201	0.244	0.175	0.21	-0.4	-0.472	-0.522	-0.423	-0.576	-0.521	-0.461	-0.55
centroid_1924568	IVTT.AG	ATP synthase F0, C subunit	-0.2672	-0.167	-0.167	-0.249	-0.204	-0.265	-0.264	-0.231	-0.23	-0.249	-0.082	-0.203	-0.15	-0.361	-0.407	-0.372	-0.34	-0.382	-0.343	-0.324	-0.354
SF_p0152	IVTT.AG	Spa33, component of the Mxi-Spa secretion machinery	-0.1246	1.21	1.183	1.172	1.113	-0.355	-0.347	-0.332	-0.48	-0.302	-0.324	-0.301	-0.376	-0.534	-0.623	-0.597	-0.487	-0.536	-0.473	-0.594	-0.509
centroid_2205248	IVTT.AG	conserved hypothetical protein	-0.3091	-0.242	-0.305	-0.139	-0.17	-0.341	-0.267	-0.271	-0.359	0.018	-0.014	-0.011	-0.064	-0.464	-0.515	-0.543	-0.448	-0.59	-0.425	-0.503	-0.529
centroid_285604	IVTT.AG	glucose 1 phosphatase	-0.5497	-0.515	-0.532	-0.606	-0.402	-0.551	-0.534	-0.47	-0.595	-0.424	-0.402	-0.353	-0.463	-0.829	-0.893	-0.95	-0.879	-0.492	-0.461	-0.272	-0.371
centroid_1435298	IVTT.AG	acid shock repeat family protein	-0.31985	-0.225	-0.118	-0.235	-0.124	-0.359	-0.389	-0.338	-0.345	-0.263	-0.225	-0.251	-0.328	-0.309	-0.389	-0.381	-0.358	-0.462	-0.418	-0.411	-0.469
centroid_2222814	IVTT.AG	dihydrolipoyllysine residue acetyltransferase	-0.2255	-0.002	-0.17	-0.171	-0.097	-0.417	-0.351	-0.324	-0.333	0.16	0.225	0.183	0.213	-0.421	-0.443	-0.459	-0.524	-0.382	-0.426	-0.358	-0.413
centroid_2207855	IVTT.AG	ferrous iron transport protein C	-0.3154	-0.125	-0.355	-0.284	-0.239	-0.319	-0.22	-0.261	-0.204	-0.274	-0.08	-0.236	-0.109	-0.53	-0.54	-0.486	-0.462	-0.404	-0.468	-0.278	-0.434
SF_p0111	IVTT.AG	orf, hypothetical protein	-0.28225	-0.229	-0.177	-0.265	-0.279	-0.342	-0.362	-0.308	-0.285	-0.259	-0.241	-0.226	-0.25	-0.327	-0.353	-0.239	-0.363	-0.328	-0.244	-0.213	-0.355
centroid_1647393	IVTT.AG	aminopeptidase YpdE	-0.31445	-0.182	-0.169	-0.078	-0.202	-0.28	-0.277	-0.319	-0.433	-0.116	-0.182	-0.175	-0.299	-0.484	-0.505	-0.564	-0.471	-0.392	-0.367	-0.388	-0.406
centroid_474606	IVTT.AG	ribose import ATP binding RbsA domain protein	-0.2906	-0.398	-0.293	-0.203	-0.216	-0.233	-0.298	-0.248	-0.358	-0.182	-0.219	-0.236	-0.39	-0.314	-0.315	-0.388	-0.301	-0.253	-0.325	-0.396	-0.246
centroid_626759	IVTT.AG	NADH quinone oxidoreductase subunit B	-0.2257	0.277	0.287	0.232	0.248	0.281	0.319	0.365	0.199	-0.138	-0.183	-0.182	-0.191	-0.838	-0.847	-0.883	-0.771	-0.735	-0.599	-0.629	-0.726
centroid_1720396	IVTT.AG	papC N terminal domain protein	-0.3081	-0.224	-0.265	-0.286	-0.159	-0.225	-0.255	-0.152	-0.246	-0.088	-0.061	-0.129	-0.158	-0.487	-0.521	-0.492	-0.565	-0.491	-0.492	-0.461	-0.405
centroid_1244890	IVTT.AG	ribosomal protein L13	-0.3042	-0.346	-0.263	-0.292	-0.203	-0.266	-0.251	-0.235	-0.273	-0.149	-0.16	-0.116	-0.182	-0.473	-0.428	-0.472	-0.441	-0.476	-0.284	-0.412	-0.362
centroid_1006973	IVTT.AG	periplasmic protein related to spheroblast formation	-0.2313	-0.21	-0.516	-0.376	-0.372	-0.485	-0.411	-0.271	-0.238	-0.105	-0.06	-0.13	0.131	0.15	0.053	0.103	0.004	-0.541	-0.497	-0.436	-0.419
centroid_1436753	IVTT.AG	conserved hypothetical protein	-0.2887	-0.168	-0.192	-0.072	-0.054	-0.222	-0.349	-0.287	-0.447	0.2	0.078	0.077	0.013	-0.606	-0.55	-0.662	-0.519	-0.485	-0.47	-0.541	-0.518
centroid_509723	IVTT.AG	glucans biosynthesis protein D	-0.2725	-0.211	-0.229	-0.284	-0.135	-0.385	-0.324	-0.287	-0.369	-0.264	-0.208	-0.226	-0.306	-0.172	-0.189	-0.354	-0.216	-0.299	-0.345	-0.347	-0.3
centroid_1056466	IVTT.AG	conserved hypothetical protein	-0.3995	-0.409	-0.425	-0.327	-0.442	-0.336	-0.344	-0.252	-0.407	0.134	0.101	0.141	-0.039	-0.717	-0.784	-0.832	-0.716	-0.65	-0.549	-0.548	-0.589
centroid_2033728	IVTT.AG	conserved hypothetical protein	-0.35605	-0.213	-0.285	-0.349	-0.293	-0.302	-0.369	-0.32	-0.277	-0.26	-0.118	-0.204	-0.111	-0.526	-0.552	-0.596	-0.481	-0.48	-0.51	-0.398	-0.477
SSON53G_RS26310	IVTT.AG	acid phosphatase	-0.31025	0.058	0.086	0.097	0.111	-0.476	-0.485	-0.411	-0.491	0.08	0.158	0.157	0.165	-0.656	-0.664	-0.643	-0.569	-0.715	-0.659	-0.626	-0.722
centroid_1281598	IVTT.AG	3 deoxy 7 phosphoheptulonate synthase	-0.30015	-0.307	-0.285	-0.172	-0.195	-0.2	-0.251	-0.296	-0.376	-0.203	-0.265	-0.243	-0.334	-0.371	-0.399	-0.437	-0.373	-0.253	-0.331	-0.415	-0.297
centroid_442479	IVTT.AG	conserved hypothetical protein	-0.3012	-0.186	-0.214	-0.28	-0.239	-0.284	-0.368	-0.24	-0.188	-0.176	-0.129	-0.13	-0.083	-0.505	-0.545	-0.463	-0.454	-0.445	-0.343	-0.291	-0.461
centroid_1487252	IVTT.AG	asnC type helix turn helix domain protein	-0.33775	-0.288	-0.257	-0.22	-0.289	-0.184	-0.251	-0.252	-0.308	-0.068	-0.156	-0.121	-0.29	-0.569	-0.582	-0.579	-0.522	-0.469	-0.416	-0.481	-0.453
centroid_1594262	IVTT.AG	gram negative pili assembly chaperone, C terminal domain protein	-0.47295	-0.388	-0.453	-0.359	-0.274	-0.363	-0.322	-0.265	-0.407	-0.197	-0.237	-0.2	-0.204	-0.714	-0.795	-0.796	-0.684	-0.761	-0.67	-0.647	-0.723
centroid_71096	IVTT.AG	mbtH like family protein	-0.30105	-0.101	-0.505	-0.45	-0.39	-0.421	-0.272	-0.158	-0.132	-0.254	-0.147	-0.265	0.012	-0.346	-0.463	-0.398	-0.41	-0.369	-0.37	-0.274	-0.308
centroid_1066728	IVTT.AG	protease HtpX	-0.24515	-0.286	-0.311	-0.318	-0.283	-0.293	-0.284	-0.173	-0.258	0.227	0.354	0.234	0.28	-0.364	-0.51	-0.473	-0.408	-0.521	-0.512	-0.478	-0.526
centroid_1077330	IVTT.AG	transcriptional regulator, Spx/MgsR family protein	-0.3514	-0.366	-0.402	-0.399	-0.421	-0.28	-0.242	-0.244	-0.208	-0.098	-0.09	-0.111	-0.064	-0.604	-0.653	-0.594	-0.604	-0.514	-0.313	-0.282	-0.539
centroid_682278	IVTT.AG	conserved hypothetical protein	-0.3099	-0.099	-0.372	-0.391	-0.275	-0.337	-0.261	-0.136	-0.143	-0.171	-0.119	-0.166	0.009	-0.537	-0.64	-0.501	-0.561	-0.429	-0.448	-0.242	-0.379
centroid_600243	IVTT.AG	LPS assembly protein LptD	-0.33	-0.187	-0.165	-0.223	-0.143	-0.381	-0.24	-0.209	-0.362	-0.167	-0.204	-0.202	-0.22	-0.45	-0.517	-0.511	-0.449	-0.514	-0.493	-0.449	-0.514
SSON53G_RS27580	IVTT.AG	hypothetical protein	-0.2734	-0.346	-0.363	-0.397	-0.333	0.729	0.769	0.784	0.718	-0.356	-0.243	-0.255	-0.318	-0.666	-0.777	-0.841	-0.712	-0.782	-0.685	-0.671	-0.723
centroid_2280116	IVTT.AG	NADH Ubiquinone/plastoquinone (complex I), various chains family protein	-0.3056	0.105	0.073	0.006	0.023	-0.337	-0.361	-0.301	-0.341	-0.214	-0.184	-0.18	-0.155	-0.57	-0.606	-0.578	-0.551	-0.541	-0.503	-0.378	-0.519
SSON53G_RS26320	IVTT.AG	hypothetical protein	-0.33145	-0.292	-0.232	-0.132	-0.229	-0.376	-0.403	-0.402	-0.486	-0.032	-0.104	-0.051	-0.196	-0.431	-0.435	-0.534	-0.403	-0.481	-0.44	-0.488	-0.482
centroid_1020461	IVTT.AG	putative lipoprotein	-0.3283	-0.198	-0.469	-0.352	-0.31	-0.32	-0.202	-0.174	-0.107	-0.18	-0.144	-0.232	0.062	-0.496	-0.497	-0.556	-0.53	-0.524	-0.443	-0.424	-0.47
centroid_1638994	IVTT.AG	crp like helix turn helix domain protein	-0.30585	-0.289	-0.225	-0.236	-0.245	-0.319	-0.315	-0.346	-0.435	-0.173	-0.209	-0.243	-0.305	-0.282	-0.305	-0.386	-0.294	-0.342	-0.386	-0.449	-0.333
centroid_393899	IVTT.AG	acriflavine resistance protein B	-0.2393	-0.151	-0.171	-0.151	-0.058	-0.276	-0.26	-0.257	-0.499	-0.087	-0.072	-0.038	-0.186	-0.349	-0.368	-0.354	-0.382	-0.277	-0.302	-0.35	-0.198
centroid_2459649	IVTT.AG	conserved hypothetical protein	-0.2937	-0.249	-0.32	-0.321	-0.27	-0.433	-0.396	-0.337	-0.362	0.005	-0.013	-0.061	-0.051	-0.32	-0.396	-0.412	-0.386	-0.381	-0.42	-0.357	-0.394
SF_p0227	IVTT.AG	OspG, secreted by the Mxi-Spa secretion machinery, function unknown	-0.30855	-0.276	-0.235	-0.268	-0.336	-0.373	-0.411	-0.366	-0.328	-0.251	-0.275	-0.211	-0.246	-0.455	-0.336	-0.304	-0.428	-0.254	-0.272	-0.228	-0.318
centroid_513684	IVTT.AG	gram negative pili assembly chaperone, C terminal domain protein	-0.33215	-0.332	-0.258	-0.2	-0.266	-0.24	-0.281	-0.269	-0.346	0.069	-0.017	0.003	-0.065	-0.605	-0.634	-0.701	-0.51	-0.502	-0.441	-0.509	-0.539
centroid_725261	IVTT.AG	phosphoethanolamine transferase EptA	-0.30985	-0.211	-0.174	-0.231	-0.189	-0.257	-0.237	-0.223	-0.232	-0.063	-0.042	-0.059	-0.093	-0.475	-0.546	-0.585	-0.514	-0.565	-0.526	-0.421	-0.554
centroid_513009	IVTT.AG	polysaccharide deacetylase family protein	-0.33545	-0.104	-0.14	-0.041	-0.017	-0.155	-0.201	-0.196	-0.323	-0.091	-0.156	-0.134	-0.211	-0.645	-0.671	-0.714	-0.613	-0.612	-0.544	-0.605	-0.536
centroid_1596359	IVTT.AG	macro domain protein	-0.3243	-0.332	-0.201	-0.127	-0.238	-0.231	-0.265	-0.258	-0.35	-0.104	-0.221	-0.159	-0.313	-0.476	-0.471	-0.611	-0.424	-0.414	-0.421	-0.445	-0.425
centroid_1132001	IVTT.AG	HNH endonuclease family protein	-0.3449	-0.207	-0.242	-0.277	-0.226	-0.357	-0.345	-0.318	-0.344	-0.268	-0.244	-0.235	-0.258	-0.531	-0.501	-0.497	-0.472	-0.461	-0.386	-0.283	-0.446
centroid_1042702	IVTT.AG	cytochrome bd II oxidase subunit 1	-0.3031	-0.298	-0.251	-0.103	-0.191	-0.294	-0.32	-0.308	-0.43	-0.136	-0.188	-0.138	-0.287	-0.398	-0.418	-0.423	-0.398	-0.348	-0.336	-0.436	-0.361
centroid_119675	IVTT.AG	tetratricopeptide repeat family protein	-0.46	-0.354	-0.377	-0.307	-0.29	-0.451	-0.437	-0.449	-0.524	-0.32	-0.397	-0.326	-0.528	-0.597	-0.549	-0.654	-0.511	-0.543	-0.535	-0.567	-0.484
centroid_1428951	IVTT.AG	hypothetical protein	-0.30635	-0.272	-0.228	-0.149	-0.179	-0.289	-0.244	-0.335	-0.437	-0.185	-0.288	-0.258	-0.357	-0.388	-0.345	-0.403	-0.384	-0.347	-0.296	-0.42	-0.323
centroid_2202077	IVTT.AG	conserved hypothetical protein	-0.3129	-0.179	-0.296	-0.213	-0.21	-0.343	-0.3	-0.279	-0.345	-0.217	-0.193	-0.228	-0.226	-0.42	-0.35	-0.429	-0.413	-0.416	-0.402	-0.435	-0.364
centroid_1228582	IVTT.AG	conserved hypothetical protein	-0.3471	-0.231	-0.271	-0.264	-0.158	-0.436	-0.385	-0.304	-0.371	-0.114	-0.128	-0.12	-0.131	-0.494	-0.559	-0.557	-0.529	-0.482	-0.479	-0.445	-0.484
centroid_547225	IVTT.AG	alkaline phosphatase	-0.34385	-0.28	-0.39	-0.505	-0.347	0.132	0.07	0.149	0.179	-0.345	-0.265	-0.197	-0.235	-0.662	-0.69	-0.614	-0.542	-0.606	-0.606	-0.493	-0.63
centroid_2170160	IVTT.AG	putative glutamate Aspartate transport system permease protein GltJ	-0.3271	-0.352	-0.182	-0.239	-0.224	-0.303	-0.3	-0.252	-0.396	-0.079	-0.122	-0.083	-0.124	-0.482	-0.542	-0.554	-0.468	-0.498	-0.414	-0.503	-0.425
centroid_1110372	IVTT.AG	putative channel/filament domain protein	-0.3467	-0.203	-0.438	-0.513	-0.388	-0.38	-0.334	-0.442	-0.251	-0.222	-0.191	-0.325	-0.097	-0.452	-0.449	-0.384	-0.482	-0.377	-0.4	-0.264	-0.342
centroid_1722860	IVTT.AG	GDP mannose 4,6 dehydratase	-0.3068	-0.178	-0.197	-0.121	-0.183	-0.29	-0.277	-0.249	-0.349	-0.241	-0.241	-0.19	-0.24	-0.362	-0.347	-0.44	-0.341	-0.455	-0.552	-0.392	-0.491
centroid_2061366	IVTT.AG	30S ribosomal protein S8	-0.38615	-0.235	-0.307	-0.333	-0.255	-0.389	-0.385	-0.358	-0.304	-0.203	-0.144	-0.104	-0.158	-0.585	-0.675	-0.69	-0.54	-0.573	-0.462	-0.452	-0.571
centroid_428503	IVTT.AG	ferrienterobactin receptor	-0.27865	-0.309	-0.338	-0.182	-0.194	0.238	0.256	0.196	0.092	-0.131	-0.291	-0.223	-0.349	-0.62	-0.568	-0.634	-0.549	-0.482	-0.531	-0.481	-0.473
centroid_1420850	IVTT.AG	conserved hypothetical protein	-0.40375	-0.327	-0.332	-0.255	-0.275	-0.329	-0.323	-0.252	-0.401	-0.133	-0.165	-0.169	-0.143	-0.672	-0.669	-0.642	-0.543	-0.68	-0.554	-0.555	-0.656
centroid_1265871	IVTT.AG	hydrogenase 2 small chain	-0.3118	-0.15	-0.281	-0.318	-0.244	-0.178	-0.24	-0.215	-0.184	-0.256	-0.145	-0.202	-0.141	-0.503	-0.523	-0.471	-0.469	-0.415	-0.448	-0.344	-0.509
centroid_1236763	IVTT.AG	cold shock like protein CspC	-0.3326	-0.391	-0.333	-0.274	-0.383	-0.193	-0.206	-0.214	-0.315	-0.053	-0.13	-0.136	-0.278	-0.432	-0.51	-0.521	-0.502	-0.502	-0.375	-0.424	-0.48
centroid_1676252	IVTT.AG	cell division protein ZapC	-0.32075	-0.233	-0.465	-0.459	-0.324	-0.361	-0.362	-0.217	-0.249	-0.032	-0.025	-0.088	0.053	-0.534	-0.528	-0.448	-0.524	-0.476	-0.388	-0.372	-0.383
centroid_671073	IVTT.AG	transcription termination/antitermination factor NusG	-0.3405	-0.306	-0.359	-0.367	-0.279	-0.345	-0.29	-0.301	-0.353	-0.128	-0.181	-0.187	-0.257	-0.382	-0.47	-0.486	-0.463	-0.465	-0.435	-0.418	-0.338
SF_p0209	IVTT.AG	orf, conserved hypothetical protein	-0.3733	-0.198	-0.247	-0.148	-0.164	-0.389	-0.309	-0.339	-0.439	-0.207	-0.306	-0.259	-0.26	-0.513	-0.554	-0.622	-0.485	-0.518	-0.469	-0.5	-0.54
centroid_1052894	IVTT.AG	conserved hypothetical protein	-0.3233	0.043	-0.07	-0.048	-0.066	-0.326	-0.331	-0.208	-0.342	-0.08	-0.174	-0.134	-0.2	-0.597	-0.63	-0.64	-0.617	-0.575	-0.509	-0.478	-0.484
centroid_619363	IVTT.AG	taurine ABC transporter, periplasmic binding protein	-0.2359	0.571	0.556	0.585	0.495	-0.347	-0.406	-0.317	-0.405	-0.244	-0.194	-0.209	-0.295	-0.578	-0.568	-0.627	-0.586	-0.592	-0.522	-0.523	-0.512
centroid_1990995	IVTT.AG	inner membrane amino acid ABC transporter permease protein YecS	-0.3782	-0.246	-0.45	-0.371	-0.333	-0.363	-0.363	-0.323	-0.288	-0.228	-0.164	-0.255	-0.1	-0.566	-0.637	-0.512	-0.566	-0.455	-0.473	-0.379	-0.492
centroid_1683499	IVTT.AG	conserved hypothetical protein	-0.38205	-0.416	-0.394	-0.322	-0.334	-0.303	-0.297	-0.263	-0.426	-0.169	-0.204	-0.189	-0.317	-0.483	-0.56	-0.544	-0.515	-0.526	-0.464	-0.476	-0.439
centroid_237212	IVTT.AG	adenylosuccinate lyase	-0.37585	-0.432	-0.348	-0.257	-0.37	-0.227	-0.247	-0.224	-0.324	-0.071	-0.149	-0.118	-0.313	-0.574	-0.571	-0.634	-0.478	-0.53	-0.519	-0.6	-0.531
centroid_176116	IVTT.AG	exopolysaccharide production YjbE family protein	-0.32765	-0.318	-0.301	-0.322	-0.34	-0.322	-0.334	-0.254	-0.204	-0.203	-0.084	-0.172	-0.077	-0.465	-0.59	-0.46	-0.462	-0.452	-0.381	-0.344	-0.468
centroid_36078	IVTT.AG	conserved hypothetical protein	-0.2948	-0.215	-0.259	-0.258	-0.199	-0.434	-0.379	-0.335	-0.352	0.142	0.255	0.129	0.145	-0.486	-0.527	-0.579	-0.481	-0.54	-0.542	-0.487	-0.494
SSON53G_RS26970	IVTT.AG	surface presentation of antigens protein SpaR	-0.2989	-0.253	-0.252	-0.267	-0.223	-0.372	-0.382	-0.331	-0.422	0.24	0.254	0.322	0.272	-0.533	-0.581	-0.631	-0.527	-0.621	-0.56	-0.501	-0.61
centroid_127478	IVTT.AG	hok/gef family protein	-0.3324	-0.057	-0.201	-0.235	-0.148	-0.431	-0.299	-0.309	-0.282	-0.099	-0.162	-0.177	-0.173	-0.53	-0.514	-0.5	-0.575	-0.533	-0.51	-0.47	-0.443
centroid_1414745	IVTT.AG	M42 glutamyl aminopeptidase family protein	-0.28805	-0.318	-0.382	-0.305	-0.29	-0.322	-0.375	-0.245	-0.388	0.154	0.175	0.118	0.034	-0.605	-0.716	-0.748	-0.603	-0.284	-0.223	-0.161	-0.277
centroid_1546763	IVTT.AG	gram negative pili assembly chaperone, C terminal domain protein	-0.3733	-0.317	-0.264	-0.211	-0.265	-0.247	-0.263	-0.232	-0.299	-0.113	-0.22	-0.165	-0.327	-0.532	-0.588	-0.632	-0.547	-0.55	-0.535	-0.572	-0.587
centroid_246493	IVTT.AG	conserved hypothetical protein	-0.35315	-0.218	-0.239	-0.316	-0.255	-0.269	-0.284	-0.228	-0.211	-0.161	-0.144	-0.182	-0.157	-0.618	-0.663	-0.588	-0.63	-0.488	-0.409	-0.394	-0.609
SF_p0185	IVTT.AG	UshA, probable periplasmic UDP-sugar hydrolase	-0.32345	-0.176	-0.247	-0.185	-0.251	-0.358	-0.422	-0.341	-0.338	-0.205	-0.116	-0.18	-0.178	-0.415	-0.418	-0.514	-0.426	-0.462	-0.451	-0.323	-0.463
centroid_1277236	IVTT.AG	epoxyqueuosine reductase	-0.3406	-0.269	-0.283	-0.264	-0.209	-0.295	-0.343	-0.252	-0.327	-0.224	-0.269	-0.166	-0.233	-0.513	-0.48	-0.558	-0.493	-0.455	-0.445	-0.353	-0.381
centroid_246614	IVTT.AG	multidrug efflux transporter, major facilitator superfamily	-0.3289	-0.29	-0.208	-0.138	-0.169	-0.299	-0.305	-0.372	-0.429	-0.194	-0.295	-0.237	-0.409	-0.375	-0.458	-0.509	-0.364	-0.384	-0.329	-0.437	-0.377
centroid_2296795	IVTT.AG	sensor kinase protein RcsC	-0.31315	-0.243	-0.288	-0.188	-0.117	-0.3	-0.299	-0.283	-0.4	-0.13	-0.201	-0.079	-0.284	-0.338	-0.519	-0.469	-0.42	-0.451	-0.426	-0.394	-0.434
centroid_2454784	IVTT.AG	conserved hypothetical protein	-0.31555	-0.184	-0.106	-0.057	-0.139	-0.233	-0.312	-0.267	-0.312	0.014	-0.002	-0.013	-0.084	-0.68	-0.64	-0.662	-0.584	-0.58	-0.463	-0.514	-0.493
centroid_723298	IVTT.AG	proton antiporter 2 family protein	-0.314	-0.22	-0.294	-0.322	-0.269	-0.332	-0.425	-0.36	-0.318	-0.153	-0.11	-0.157	-0.042	-0.45	-0.428	-0.375	-0.437	-0.39	-0.418	-0.305	-0.475
centroid_1696307	IVTT.AG	putative transposase	-0.3218	-0.172	-0.157	-0.092	-0.051	-0.299	-0.311	-0.294	-0.454	-0.235	-0.276	-0.194	-0.348	-0.424	-0.438	-0.503	-0.471	-0.414	-0.394	-0.524	-0.385
centroid_88068	IVTT.AG	glycerol 3 phosphate responsive antiterminator family protein	-0.34855	-0.243	-0.427	-0.31	-0.335	-0.234	-0.168	-0.149	-0.143	-0.227	-0.205	-0.228	-0.045	-0.551	-0.6	-0.602	-0.554	-0.567	-0.451	-0.438	-0.494
centroid_65580	IVTT.AG	cytochrome c type biogenesis protein CcmH	-0.28375	0.386	0.25	0.233	0.269	-0.424	-0.429	-0.317	-0.371	-0.229	-0.132	-0.255	-0.232	-0.574	-0.616	-0.664	-0.584	-0.546	-0.545	-0.44	-0.455
centroid_468404	IVTT.AG	major outer membrane lipoprotein Lpp	-0.33185	0.383	0.38	0.344	0.237	-0.14	-0.14	-0.199	-0.154	-0.097	-0.079	-0.118	-0.096	-0.97	-0.986	-0.999	-0.98	-0.864	-0.679	-0.725	-0.755
SSON53G_RS26400	IVTT.AG	hypothetical protein	-0.37655	-0.377	-0.271	-0.175	-0.21	-0.368	-0.365	-0.36	-0.455	-0.173	-0.323	-0.234	-0.395	-0.484	-0.562	-0.539	-0.429	-0.444	-0.415	-0.503	-0.449
centroid_2395761	IVTT.AG	4 hydroxybenzoate polyprenyl transferase	-0.31095	-0.264	-0.122	-0.138	-0.164	-0.186	-0.221	-0.162	-0.281	-0.137	-0.181	-0.164	-0.292	-0.547	-0.544	-0.585	-0.497	-0.491	-0.37	-0.458	-0.415
centroid_1063036	IVTT.AG	two component system connector protein SafA	-0.3337	-0.105	-0.248	-0.3	-0.234	-0.322	-0.365	-0.328	-0.173	-0.186	-0.107	-0.266	0.033	-0.671	-0.558	-0.566	-0.672	-0.484	-0.389	-0.255	-0.478
centroid_1064299	IVTT.AG	binding protein dependent transport system inner membrane component family protein	-0.29885	-0.282	-0.298	-0.165	-0.196	-0.247	-0.266	-0.214	-0.279	-0.145	-0.194	-0.149	-0.232	-0.429	-0.4	-0.462	-0.427	-0.483	-0.382	-0.336	-0.391
centroid_366618	IVTT.AG	helix turn helix family protein	-0.34535	-0.278	-0.356	-0.324	-0.291	-0.368	-0.276	-0.309	-0.286	-0.226	-0.208	-0.222	-0.285	-0.338	-0.505	-0.422	-0.431	-0.466	-0.41	-0.427	-0.479
centroid_225679	IVTT.AG	2',3' cyclic nucleotide 2' phosphodiesterase	-0.44405	-0.363	-0.441	-0.422	-0.262	-0.449	-0.436	-0.302	-0.504	-0.118	-0.223	-0.198	-0.162	-0.673	-0.692	-0.765	-0.697	-0.624	-0.563	-0.48	-0.507
centroid_2238261	IVTT.AG	putative arylsulfatase activating aslB domain protein	-0.312	-0.294	-0.188	-0.269	-0.23	-0.402	-0.331	-0.359	-0.432	-0.002	0.016	0.035	-0.016	-0.437	-0.451	-0.468	-0.476	-0.523	-0.427	-0.502	-0.484
SF_p0162	IVTT.AG	orf, hypothetical protein	-0.3264	-0.304	-0.258	-0.258	-0.243	-0.364	-0.386	-0.287	-0.369	-0.234	-0.266	-0.158	-0.333	-0.406	-0.361	-0.423	-0.336	-0.44	-0.387	-0.307	-0.408
centroid_489234	IVTT.AG	conserved hypothetical protein	-0.32675	-0.471	-0.421	-0.34	-0.298	-0.233	-0.271	-0.282	-0.331	-0.192	-0.204	-0.228	-0.283	-0.356	-0.398	-0.408	-0.426	-0.356	-0.314	-0.399	-0.324
centroid_344094	IVTT.AG	conserved hypothetical protein	-0.3419	-0.241	-0.267	-0.207	-0.144	-0.342	-0.358	-0.341	-0.396	-0.226	-0.286	-0.276	-0.389	-0.444	-0.435	-0.473	-0.382	-0.425	-0.413	-0.428	-0.365
centroid_2365887	IVTT.AG	lppC lipofamily protein	-0.4382	-0.378	-0.338	-0.381	-0.265	-0.453	-0.446	-0.398	-0.537	-0.096	-0.022	-0.076	-0.111	-0.564	-0.631	-0.629	-0.627	-0.819	-0.651	-0.653	-0.689
centroid_1392887	IVTT.AG	conserved hypothetical protein	-0.35715	-0.388	-0.362	-0.297	-0.371	-0.21	-0.213	-0.227	-0.342	-0.068	-0.08	-0.092	-0.246	-0.508	-0.629	-0.627	-0.562	-0.52	-0.448	-0.463	-0.49
centroid_233534	IVTT.AG	cysteine desulfurase IscS	-0.41265	-0.3	-0.451	-0.308	-0.329	-0.448	-0.377	-0.312	-0.328	-0.303	-0.28	-0.281	-0.19	-0.575	-0.572	-0.552	-0.571	-0.588	-0.511	-0.462	-0.515
centroid_1438687	IVTT.AG	LPS assembly lipoprotein LptE	-0.37425	-0.411	-0.441	-0.48	-0.489	-0.343	-0.345	-0.268	-0.34	0.175	0.226	0.229	0.224	-0.642	-0.771	-0.682	-0.599	-0.681	-0.625	-0.54	-0.682
SF_p0138	IVTT.AG	MxiI, component of the Mxi-Spa secretion machinery	-0.3466	-0.384	-0.334	-0.345	-0.348	-0.349	-0.395	-0.336	-0.434	-0.295	-0.332	-0.268	-0.356	-0.329	-0.325	-0.359	-0.328	-0.358	-0.34	-0.387	-0.33
centroid_1698455	IVTT.AG	semialdehyde dehydrogenase, dimerization domain protein	-0.1794	0.189	0.265	0.247	0.258	-0.429	-0.448	-0.402	-0.512	0.337	0.337	0.321	0.28	-0.352	-0.323	-0.351	-0.307	-0.738	-0.637	-0.62	-0.703
centroid_2299569	IVTT.AG	GGDEF domain protein	-0.31595	-0.319	-0.225	-0.168	-0.179	-0.279	-0.284	-0.291	-0.437	-0.04	-0.11	-0.089	-0.234	-0.433	-0.467	-0.522	-0.453	-0.461	-0.429	-0.478	-0.421
centroid_1759258	IVTT.AG	conserved hypothetical protein	-0.35665	-0.505	-0.419	-0.301	-0.223	-0.257	-0.28	-0.287	-0.376	0.152	-0.032	0.258	0.461	-0.818	-0.876	-0.852	-0.774	-0.502	-0.515	-0.488	-0.499
SSON53G_RS27600	IVTT.AG	protease	-0.36365	-0.339	-0.409	-0.304	-0.28	-0.37	-0.369	-0.319	-0.434	0.115	0.151	0.129	0.076	-0.704	-0.7	-0.743	-0.69	-0.633	-0.548	-0.395	-0.507
centroid_588262	IVTT.AG	fumarase family protein	-0.3453	-0.256	-0.305	-0.271	-0.226	-0.376	-0.342	-0.324	-0.43	-0.238	-0.246	-0.263	-0.341	-0.291	-0.417	-0.4	-0.388	-0.464	-0.452	-0.465	-0.411
centroid_2464350	IVTT.AG	conserved hypothetical protein	-0.33985	-0.383	-0.333	-0.208	-0.242	-0.248	-0.294	-0.279	-0.419	-0.19	-0.263	-0.216	-0.351	-0.469	-0.467	-0.479	-0.423	-0.303	-0.41	-0.459	-0.361
centroid_197503	IVTT.AG	fimbrial family protein	-0.407	-0.216	-0.256	-0.182	-0.258	-0.374	-0.39	-0.37	-0.471	-0.096	-0.114	-0.001	-0.152	-0.684	-0.686	-0.767	-0.585	-0.666	-0.618	-0.552	-0.702
centroid_622405	IVTT.AG	glycosyltransferase like 2 family protein	-0.3231	-0.241	-0.189	-0.177	-0.13	-0.273	-0.321	-0.359	-0.453	-0.329	-0.296	-0.332	-0.389	-0.357	-0.39	-0.405	-0.349	-0.367	-0.309	-0.448	-0.348
centroid_1227859	IVTT.AG	sensor kinase CusS	-0.3481	-0.239	-0.279	-0.269	-0.25	-0.386	-0.349	-0.316	-0.323	-0.335	-0.307	-0.253	-0.278	-0.538	-0.449	-0.438	-0.461	-0.4	-0.381	-0.326	-0.385
centroid_641353	IVTT.AG	ribosome recycling factor	-0.3415	-0.228	-0.273	-0.27	-0.304	-0.333	-0.309	-0.244	-0.299	-0.265	-0.264	-0.219	-0.253	-0.485	-0.459	-0.495	-0.458	-0.415	-0.392	-0.379	-0.486
centroid_1244137	IVTT.AG	osmotically inducible protein Y	-0.39955	-0.27	-0.405	-0.248	-0.29	-0.26	-0.312	-0.277	-0.342	-0.111	-0.194	-0.13	-0.244	-0.615	-0.702	-0.684	-0.589	-0.592	-0.577	-0.563	-0.586
centroid_1790928	IVTT.AG	HTH type transcriptional regulator UlaR	-0.3864	-0.363	-0.303	-0.279	-0.291	-0.322	-0.357	-0.287	-0.401	-0.132	-0.151	-0.148	-0.185	-0.56	-0.603	-0.598	-0.567	-0.62	-0.455	-0.522	-0.584
centroid_2245166	IVTT.AG	conserved hypothetical protein	-0.35685	-0.238	-0.221	-0.297	-0.224	-0.421	-0.426	-0.346	-0.378	-0.292	-0.232	-0.234	-0.251	-0.389	-0.521	-0.408	-0.363	-0.559	-0.443	-0.393	-0.501
SF_p0196	IVTT.AG	orf, conserved hypothetical protein	-0.3909	-0.304	-0.333	-0.231	-0.223	-0.384	-0.301	-0.243	-0.381	-0.214	-0.271	-0.257	-0.282	-0.592	-0.525	-0.617	-0.586	-0.565	-0.565	-0.483	-0.461
centroid_236475	IVTT.AG	putative adenine permease PurP	-0.34095	-0.156	-0.163	-0.271	-0.199	-0.359	-0.383	-0.321	-0.351	-0.236	-0.263	-0.215	-0.278	-0.442	-0.457	-0.381	-0.47	-0.533	-0.418	-0.435	-0.488
centroid_218948	IVTT.AG	phosphoglucomutase, alpha D glucose phosphate specific	-0.3321	-0.244	-0.188	-0.184	-0.141	-0.084	-0.076	-0.096	-0.228	-0.298	-0.309	-0.357	-0.387	-0.605	-0.587	-0.654	-0.552	-0.508	-0.247	-0.443	-0.454
centroid_1179906	IVTT.AG	periplasmic AppA protein	-0.3813	-0.286	-0.385	-0.243	-0.301	-0.372	-0.303	-0.285	-0.331	-0.167	-0.244	-0.197	-0.189	-0.576	-0.593	-0.561	-0.49	-0.563	-0.487	-0.506	-0.547
centroid_1827650	IVTT.AG	type 1 fimbrial protein, A chain	-0.0543	2.358	2.079	2.231	2.582	-0.537	-0.485	-0.489	-0.452	-0.398	-0.287	-0.354	-0.236	-0.999	-1.019	-0.974	-0.969	-0.822	-0.808	-0.687	-0.82
centroid_316490	IVTT.AG	vitamin B12 binding protein	-0.36245	-0.269	-0.436	-0.405	-0.322	-0.362	-0.345	-0.334	-0.288	-0.038	0.118	0.044	0.122	-0.709	-0.657	-0.613	-0.686	-0.578	-0.539	-0.379	-0.573
centroid_1222095	IVTT.AG	protein YobA	-0.30075	-0.371	-0.475	-0.452	-0.41	-0.459	-0.391	-0.359	-0.445	0.426	0.518	0.433	0.479	-0.649	-0.722	-0.702	-0.692	-0.496	-0.448	-0.34	-0.46
centroid_1626007	IVTT.AG	hydrogenase expression/formation protein	-0.38715	-0.244	-0.407	-0.437	-0.389	-0.35	-0.406	-0.326	-0.243	-0.186	-0.15	-0.184	-0.084	-0.581	-0.631	-0.558	-0.568	-0.515	-0.522	-0.379	-0.583
centroid_631543	IVTT.AG	fimbrial family protein	-0.3733	-0.283	-0.378	-0.401	-0.34	-0.09	-0.072	-0.046	0.008	-0.073	0.013	0.101	0.104	-0.838	-0.811	-0.787	-0.804	-0.742	-0.674	-0.582	-0.771
centroid_1062623	IVTT.AG	phosphate ABC transporter, permease protein PstA	-0.3234	-0.266	-0.213	-0.292	-0.19	-0.334	-0.333	-0.266	-0.326	-0.196	-0.156	-0.148	-0.181	-0.487	-0.454	-0.514	-0.479	-0.482	-0.374	-0.412	-0.365
centroid_1018333	IVTT.AG	thioredoxin family protein	-0.3016	-0.054	-0.111	-0.212	-0.184	-0.479	-0.512	-0.476	-0.391	-0.266	-0.203	-0.316	-0.183	-0.22	-0.223	-0.145	-0.135	-0.507	-0.532	-0.356	-0.527
centroid_365916	IVTT.AG	radical SAM superfamily protein	-0.39175	-0.336	-0.271	-0.24	-0.282	-0.308	-0.303	-0.337	-0.442	-0.108	-0.171	-0.157	-0.272	-0.615	-0.622	-0.658	-0.516	-0.575	-0.526	-0.562	-0.534
centroid_2274689	IVTT.AG	inner membrane protein YebE	-0.3719	-0.317	-0.323	-0.309	-0.221	-0.347	-0.359	-0.244	-0.388	-0.181	-0.15	-0.182	-0.237	-0.539	-0.542	-0.557	-0.546	-0.515	-0.501	-0.486	-0.494
centroid_2289129	IVTT.AG	flagellar regulatory protein FliZ	-0.42175	-0.354	-0.281	-0.349	-0.226	-0.281	-0.354	-0.29	-0.149	-0.178	-0.21	-0.233	-0.21	-0.672	-0.682	-0.724	-0.711	-0.718	-0.623	-0.584	-0.606
centroid_554863	IVTT.AG	flavodoxin	-0.6111	-0.601	-0.55	-0.428	-0.487	-0.408	-0.496	-0.387	-0.495	-0.435	-0.447	-0.34	-0.48	-0.876	-0.885	-0.993	-0.859	-0.847	-0.76	-0.703	-0.745
centroid_1513333	IVTT.AG	sensor protein RstB	-0.3515	-0.294	-0.31	-0.297	-0.231	-0.411	-0.351	-0.289	-0.382	-0.216	-0.201	-0.271	-0.287	-0.328	-0.485	-0.511	-0.376	-0.483	-0.463	-0.387	-0.457
centroid_1589920	IVTT.AG	GDP mannose 4,6 dehydratase	-0.3424	-0.344	-0.248	-0.366	-0.282	-0.343	-0.369	-0.367	-0.42	-0.227	-0.204	-0.188	-0.264	-0.281	-0.265	-0.271	-0.258	-0.594	-0.488	-0.483	-0.586
centroid_448648	IVTT.AG	bacterial extracellular solute binding family protein	-0.35805	-0.321	-0.313	-0.289	-0.304	-0.386	-0.422	-0.327	-0.416	-0.075	-0.047	-0.059	0.048	-0.514	-0.54	-0.536	-0.485	-0.612	-0.485	-0.532	-0.546
centroid_2212450	IVTT.AG	conserved hypothetical protein	-0.44865	-0.274	-0.339	-0.389	-0.281	-0.429	-0.454	-0.393	-0.392	-0.23	-0.212	-0.223	-0.216	-0.581	-0.658	-0.537	-0.567	-0.737	-0.765	-0.557	-0.739
centroid_289445	IVTT.AG	ABC transporter family protein	-0.3563	-0.255	-0.26	-0.18	-0.198	-0.258	-0.285	-0.294	-0.458	-0.139	-0.161	-0.199	-0.246	-0.552	-0.54	-0.673	-0.544	-0.459	-0.46	-0.53	-0.435
SSON53G_RS26940	IVTT.AG	ATP synthase SpaL	-0.3604	-0.324	-0.336	-0.354	-0.251	-0.429	-0.373	-0.337	-0.439	-0.242	-0.243	-0.273	-0.254	-0.456	-0.428	-0.375	-0.478	-0.472	-0.402	-0.357	-0.385
centroid_560823	IVTT.AG	bacterial extracellular solute binding , 7 family protein	-0.2841	-0.457	-0.525	-0.447	-0.436	-0.455	-0.467	-0.449	-0.567	0.757	0.721	0.823	0.534	-0.679	-0.765	-0.743	-0.677	-0.49	-0.433	-0.426	-0.501
SF_p0070_s2	IVTT.AG	SepA, extracellular serine protease of the IgA1 protease family, secreted by a C-terminal autotransporter domain	-0.38385	-0.2	-0.143	-0.149	-0.105	-0.353	-0.34	-0.358	-0.496	-0.307	-0.288	-0.283	-0.339	-0.486	-0.553	-0.514	-0.499	-0.632	-0.595	-0.498	-0.539
centroid_594395	IVTT.AG	serine tRNA ligase	-0.30205	-0.306	-0.422	-0.342	-0.318	-0.415	-0.416	-0.348	-0.459	-0.087	-0.022	-0.067	-0.17	-0.63	-0.689	-0.702	-0.647	0	-0.063	0.081	-0.019
centroid_872877	IVTT.AG	conserved hypothetical protein	-0.3712	-0.266	-0.268	-0.163	-0.16	-0.397	-0.372	-0.405	-0.514	-0.191	-0.231	-0.189	-0.283	-0.43	-0.531	-0.655	-0.446	-0.448	-0.462	-0.581	-0.432
SF_p0236	IVTT.AG	UDP-sugar hydrolase	-0.3598	-0.302	-0.282	-0.203	-0.113	-0.177	-0.148	-0.184	-0.364	-0.1	-0.126	-0.145	-0.208	-0.672	-0.672	-0.746	-0.625	-0.548	-0.519	-0.549	-0.513
centroid_1155986	IVTT.AG	haloacid dehalogenase like hydrolase family protein	-0.3591	-0.38	-0.35	-0.35	-0.356	-0.24	-0.303	-0.235	-0.27	-0.246	-0.261	-0.128	-0.332	-0.486	-0.494	-0.566	-0.451	-0.532	-0.333	-0.402	-0.467
centroid_1995242	IVTT.AG	conserved hypothetical protein	-0.56115	-0.575	-0.485	-0.564	-0.517	-0.409	-0.492	-0.392	-0.381	-0.344	-0.353	-0.387	-0.339	-0.81	-0.821	-0.836	-0.815	-0.776	-0.641	-0.57	-0.716
SSON53G_RS26890	IVTT.AG	lipoprotein MxiJ	-0.40545	-0.289	-0.26	-0.329	-0.274	-0.439	-0.422	-0.449	-0.445	-0.228	-0.144	-0.135	-0.279	-0.459	-0.582	-0.577	-0.444	-0.691	-0.535	-0.513	-0.615
centroid_2341595	IVTT.AG	NADH Ubiquinone/plastoquinone (complex I), various chains family protein	-0.3558	-0.287	-0.222	-0.167	-0.228	-0.317	-0.296	-0.341	-0.41	-0.182	-0.226	-0.178	-0.291	-0.503	-0.52	-0.549	-0.475	-0.511	-0.444	-0.522	-0.447
SSON53G_RS26630	IVTT.AG	K88 minor fimbrial subunit faeI	-0.33705	0.136	0.13	0.174	0.099	-0.36	-0.43	-0.372	-0.46	-0.304	-0.315	-0.209	-0.333	-0.555	-0.527	-0.655	-0.512	-0.599	-0.479	-0.551	-0.619
SSON53G_RS27175	IVTT.AG	N-acetylmuramoyl-L-alanine amidase	-0.3732	-0.286	-0.277	-0.307	-0.182	-0.429	-0.415	-0.332	-0.462	-0.178	-0.166	-0.138	-0.18	-0.532	-0.536	-0.611	-0.508	-0.546	-0.433	-0.467	-0.479
centroid_297928	IVTT.AG	pyruvate dehydrogenase [ubiquinone]	-0.4015	-0.151	-0.287	-0.125	-0.123	-0.317	-0.278	-0.276	-0.327	-0.182	-0.218	-0.234	-0.151	-0.648	-0.768	-0.754	-0.675	-0.709	-0.606	-0.56	-0.641
SSON53G_RS26900	IVTT.AG	type III secretion system protein MxiN	-0.38045	-0.219	-0.242	-0.375	-0.258	-0.382	-0.376	-0.343	-0.336	-0.21	-0.169	-0.207	-0.185	-0.528	-0.605	-0.545	-0.521	-0.547	-0.529	-0.479	-0.553
centroid_1275536	IVTT.AG	outer membrane lipoprotein LolB	-0.4595	-0.485	-0.391	-0.418	-0.417	-0.447	-0.431	-0.402	-0.509	-0.18	-0.204	-0.222	-0.271	-0.488	-0.589	-0.645	-0.518	-0.732	-0.628	-0.608	-0.605
centroid_1614310	IVTT.AG	putative N acetylneuraminic acid outer membrane channel protein NanC	-0.36805	-0.273	-0.312	-0.458	-0.232	-0.28	-0.319	-0.215	-0.32	-0.217	-0.186	-0.08	-0.176	-0.608	-0.581	-0.6	-0.518	-0.543	-0.516	-0.405	-0.522
SSON53G_RS27105_s2	IVTT.AG	outer membrane autotransporter barrel domain-containing protein	-0.55275	-0.571	-0.529	-0.475	-0.425	-0.582	-0.594	-0.518	-0.622	-0.275	-0.304	-0.189	-0.239	-1.02	-0.96	-1.087	-0.978	-0.515	-0.425	-0.28	-0.467
centroid_219531	IVTT.AG	exodeoxyribonuclease V, alpha subunit	-0.52465	-0.413	-0.406	-0.434	-0.296	-0.365	-0.375	-0.371	-0.485	-0.182	-0.195	-0.139	-0.279	-0.872	-0.871	-0.971	-0.792	-0.86	-0.7	-0.695	-0.792
SSON53G_RS26895	IVTT.AG	protein MxiK	-0.38205	-0.309	-0.259	-0.244	-0.112	-0.422	-0.408	-0.33	-0.488	-0.22	-0.242	-0.193	-0.296	-0.365	-0.494	-0.652	-0.472	-0.586	-0.527	-0.561	-0.461
centroid_705938	IVTT.AG	glycine zipper 2TM domain protein	-0.3439	-0.463	-0.391	-0.327	-0.349	-0.294	-0.26	-0.286	-0.414	0.436	0.374	0.292	0.289	-0.771	-0.777	-0.823	-0.692	-0.629	-0.561	-0.621	-0.611
centroid_723944	IVTT.AG	sulfate binding protein	-0.38475	-0.246	-0.405	-0.367	-0.315	-0.402	-0.385	-0.291	-0.318	-0.207	-0.246	-0.312	-0.174	-0.567	-0.623	-0.588	-0.604	-0.456	-0.406	-0.397	-0.386
centroid_1736669	IVTT.AG	multidrug resistance outer membrane protein MdtP	-0.4576	-0.36	-0.445	-0.321	-0.314	-0.427	-0.379	-0.29	-0.383	-0.205	-0.17	-0.198	-0.21	-0.735	-0.749	-0.763	-0.707	-0.726	-0.65	-0.547	-0.573
centroid_269591	IVTT.AG	1,6 anhydro N acetylmuramyl L alanine amidase AmpD	-0.38755	-0.229	-0.467	-0.366	-0.284	-0.34	-0.313	-0.344	-0.257	-0.272	-0.185	-0.267	-0.192	-0.57	-0.705	-0.588	-0.597	-0.495	-0.47	-0.344	-0.466
SF_p0083	IVTT.AG	orf, conserved hypothetical protein	-0.424	-0.263	-0.313	-0.45	-0.328	-0.371	-0.4	-0.38	-0.365	-0.339	-0.227	-0.278	-0.282	-0.601	-0.61	-0.596	-0.507	-0.562	-0.542	-0.472	-0.594
SSON53G_RS26960	IVTT.AG	surface presentation of antigens protein SpaP	-0.3745	-0.256	-0.196	-0.142	-0.174	-0.348	-0.325	-0.358	-0.487	-0.226	-0.287	-0.207	-0.313	-0.502	-0.551	-0.571	-0.464	-0.577	-0.4	-0.58	-0.526
centroid_1591435	IVTT.AG	adenylosuccinate synthase	-0.3965	-0.331	-0.279	-0.216	-0.229	-0.239	-0.3	-0.289	-0.382	-0.132	-0.317	-0.211	-0.371	-0.596	-0.605	-0.739	-0.536	-0.551	-0.546	-0.516	-0.545
centroid_717865	IVTT.AG	transposase family protein	-0.3476	-0.263	-0.21	-0.261	-0.258	-0.278	-0.283	-0.273	-0.301	0.094	0.059	0.111	0.103	-0.637	-0.65	-0.644	-0.618	-0.727	-0.605	-0.656	-0.655
centroid_1536035	IVTT.AG	multidrug resistance protein MdtC	-0.37825	-0.248	-0.36	-0.226	-0.269	-0.397	-0.362	-0.288	-0.338	-0.198	-0.242	-0.234	-0.26	-0.468	-0.55	-0.624	-0.536	-0.533	-0.481	-0.465	-0.486
SSON53G_RS26805	IVTT.AG	cysteine protease	-0.3828	-0.246	-0.26	-0.309	-0.261	-0.362	-0.335	-0.261	-0.365	-0.228	-0.21	-0.166	-0.216	-0.408	-0.472	-0.443	-0.368	-0.803	-0.641	-0.558	-0.744
centroid_1143794	IVTT.AG	peptide transport system permease protein SapC	-0.37545	-0.205	-0.22	-0.331	-0.223	-0.158	-0.354	-0.328	-0.292	-0.188	-0.19	-0.221	-0.178	-0.697	-0.67	-0.598	-0.672	-0.527	-0.45	-0.364	-0.643
centroid_916681	IVTT.AG	maltose operon periplasmic family protein	-0.37335	-0.349	-0.333	-0.246	-0.365	-0.369	-0.424	-0.422	-0.541	0.271	0.16	0.231	0.119	-0.72	-0.732	-0.751	-0.662	-0.617	-0.548	-0.565	-0.604
centroid_1229308	IVTT.AG	RIP metalloprotease RseP	-0.3423	-0.259	-0.275	-0.257	-0.206	-0.367	-0.363	-0.289	-0.315	-0.271	-0.301	-0.196	-0.278	-0.543	-0.406	-0.477	-0.539	-0.442	-0.359	-0.326	-0.377
centroid_459666	IVTT.AG	hpcH/HpaI aldolase/citrate lyase family protein	-0.3995	-0.216	-0.551	-0.526	-0.438	-0.501	-0.365	-0.306	-0.168	-0.343	-0.233	-0.357	-0.025	-0.467	-0.605	-0.57	-0.562	-0.488	-0.495	-0.346	-0.428
centroid_1593451	IVTT.AG	glutathione binding protein GsiB	-0.4055	-0.296	-0.303	-0.17	-0.199	-0.307	-0.326	-0.283	-0.371	-0.226	-0.237	-0.18	-0.206	-0.654	-0.716	-0.773	-0.619	-0.609	-0.592	-0.474	-0.569
centroid_1268365	IVTT.AG	glutamate ammonia ligase adenylyltransferase family protein	-0.3842	-0.33	-0.238	-0.16	-0.299	-0.355	-0.349	-0.389	-0.453	-0.048	-0.116	-0.092	-0.216	-0.604	-0.639	-0.664	-0.562	-0.52	-0.509	-0.581	-0.56
centroid_400155_s1	IVTT.AG	FAD linked oxidase, C terminal domain protein	-0.39875	-0.321	-0.232	-0.287	-0.218	-0.338	-0.335	-0.344	-0.419	-0.25	-0.203	-0.212	-0.319	-0.514	-0.573	-0.597	-0.558	-0.605	-0.539	-0.571	-0.54
centroid_772144	IVTT.AG	putative membrane protein	-0.3471	-0.342	-0.305	-0.327	-0.222	-0.247	-0.354	-0.263	-0.369	0.048	0.066	0.025	0.011	-0.612	-0.625	-0.669	-0.607	-0.61	-0.459	-0.52	-0.561
SF_p0133	IVTT.AG	IpgD, secreted by the Mxi-Spa machinery, modulates entry of bacteria into epithelial cells	-0.39125	-0.234	-0.215	-0.212	-0.159	-0.32	-0.338	-0.27	-0.411	-0.298	-0.308	-0.233	-0.328	-0.538	-0.586	-0.696	-0.492	-0.593	-0.558	-0.453	-0.583
SSON53G_RS26645	IVTT.AG	hypothetical protein	-0.38605	-0.305	-0.322	-0.317	-0.235	-0.334	-0.381	-0.305	-0.388	-0.15	-0.144	-0.08	-0.163	-0.656	-0.628	-0.731	-0.548	-0.61	-0.514	-0.379	-0.531
centroid_1067464	IVTT.AG	tonB dependent Receptor Plug domain protein	-0.39165	-0.214	-0.348	-0.273	-0.249	-0.403	-0.34	-0.433	-0.353	-0.21	-0.184	-0.253	-0.223	-0.514	-0.607	-0.632	-0.585	-0.505	-0.501	-0.47	-0.536
centroid_2302949	IVTT.AG	16S rRNA processing protein RimM	-0.4149	-0.357	-0.348	-0.296	-0.313	-0.317	-0.349	-0.315	-0.432	-0.226	-0.203	-0.241	-0.299	-0.574	-0.624	-0.679	-0.562	-0.59	-0.488	-0.578	-0.507
centroid_282246	IVTT.AG	outer membrane protein slp	-0.4278	-0.229	-0.575	-0.372	-0.408	-0.389	-0.338	-0.175	-0.188	-0.199	-0.17	-0.264	-0.085	-0.702	-0.749	-0.796	-0.757	-0.612	-0.57	-0.44	-0.538
centroid_1064881	IVTT.AG	galactose/methyl galactoside import ATP binding protein MglA	-0.4015	-0.042	-0.091	-0.062	0.033	-0.235	-0.258	-0.267	-0.218	-0.231	-0.149	-0.169	-0.146	-0.92	-0.928	-0.89	-0.844	-0.695	-0.713	-0.486	-0.719
centroid_1421909	IVTT.AG	electron transfer flavodomain protein	-0.38685	-0.385	-0.455	-0.357	-0.3	-0.392	-0.318	-0.281	-0.375	-0.14	-0.142	-0.167	-0.221	-0.45	-0.517	-0.546	-0.527	-0.567	-0.559	-0.521	-0.517
centroid_1467035	IVTT.AG	exonuclease SbcCD, D subunit	-0.42045	-0.316	-0.356	-0.361	-0.35	-0.324	-0.361	-0.302	-0.302	-0.248	-0.186	-0.15	-0.186	-0.739	-0.696	-0.696	-0.623	-0.59	-0.57	-0.428	-0.625
centroid_1556467	IVTT.AG	binding protein dependent transport system inner membrane component family protein	-0.43575	-0.209	-0.171	-0.083	-0.182	-0.323	-0.342	-0.399	-0.474	-0.229	-0.366	-0.245	-0.364	-0.655	-0.722	-0.777	-0.669	-0.634	-0.599	-0.648	-0.624
centroid_2234973	IVTT.AG	tellurite resistance protein TehA	-0.36725	-0.196	-0.372	-0.39	-0.283	-0.459	-0.376	-0.414	-0.323	-0.234	-0.215	-0.264	-0.169	-0.468	-0.486	-0.424	-0.535	-0.428	-0.456	-0.362	-0.491
centroid_2047885	IVTT.AG	conserved hypothetical protein	-0.4058	-0.409	-0.431	-0.368	-0.353	-0.224	-0.265	-0.26	-0.339	-0.021	-0.072	-0.025	-0.182	-0.712	-0.729	-0.753	-0.661	-0.606	-0.553	-0.562	-0.591
centroid_246419	IVTT.AG	glutamate synthase, small subunit domain protein	-0.4758	-0.342	-0.395	-0.344	-0.343	-0.386	-0.372	-0.376	-0.547	-0.214	-0.295	-0.212	-0.385	-0.602	-0.689	-0.809	-0.673	-0.591	-0.651	-0.677	-0.613
centroid_96124	IVTT.AG	conserved hypothetical protein	-0.39105	-0.446	-0.388	-0.35	-0.316	-0.266	-0.298	-0.31	-0.397	0.056	0.013	0.027	-0.074	-0.711	-0.674	-0.743	-0.642	-0.599	-0.58	-0.576	-0.547
centroid_453907	IVTT.AG	aroM family protein	-0.39215	-0.282	-0.285	-0.264	-0.232	-0.33	-0.316	-0.312	-0.386	-0.182	-0.216	-0.166	-0.173	-0.64	-0.674	-0.655	-0.58	-0.605	-0.438	-0.551	-0.556
centroid_651990	IVTT.AG	serine/threonine transporter SstT	-0.3399	-0.276	-0.349	-0.324	-0.306	-0.451	-0.392	-0.433	-0.467	-0.237	-0.177	-0.183	-0.3	-0.41	-0.381	-0.369	-0.435	-0.257	-0.348	-0.414	-0.289
centroid_243890	IVTT.AG	conserved hypothetical protein	-0.4264	-0.385	-0.308	-0.302	-0.358	-0.376	-0.402	-0.39	-0.42	-0.297	-0.277	-0.328	-0.343	-0.563	-0.608	-0.685	-0.53	-0.556	-0.412	-0.51	-0.478
centroid_1041604	IVTT.AG	nitrogen regulatory protein P II	-0.46935	-0.446	-0.447	-0.419	-0.374	-0.319	-0.291	-0.228	-0.358	-0.24	-0.246	-0.242	-0.268	-0.716	-0.775	-0.763	-0.724	-0.732	-0.565	-0.611	-0.623
centroid_1758970	IVTT.AG	molybdopterin synthase catalytic subunit	-0.42745	-0.481	-0.35	-0.347	-0.323	-0.311	-0.358	-0.428	-0.451	-0.346	-0.384	-0.392	-0.45	-0.497	-0.512	-0.527	-0.469	-0.433	-0.475	-0.574	-0.441
centroid_1236677	IVTT.AG	CYTH domain protein	-0.3644	-0.357	-0.278	-0.286	-0.247	-0.348	-0.342	-0.291	-0.462	-0.155	-0.131	-0.146	-0.226	-0.443	-0.489	-0.586	-0.501	-0.501	-0.535	-0.528	-0.436
centroid_521118	IVTT.AG	glutathionylspermidine synthase preATP grasp family protein	-0.3931	-0.311	-0.279	-0.305	-0.215	-0.35	-0.329	-0.323	-0.363	-0.27	-0.335	-0.234	-0.284	-0.643	-0.566	-0.629	-0.55	-0.537	-0.472	-0.391	-0.476
centroid_116309	IVTT.AG	inner membrane transport YdiN domain protein	-0.41485	-0.355	-0.311	-0.287	-0.246	-0.427	-0.282	-0.337	-0.459	-0.217	-0.377	-0.308	-0.409	-0.612	-0.617	-0.629	-0.565	-0.441	-0.517	-0.482	-0.419
centroid_1572734	IVTT.AG	inner membrane protein YiaH	-0.3721	-0.177	-0.332	-0.366	-0.295	-0.459	-0.348	-0.379	-0.33	-0.183	-0.227	-0.317	-0.181	-0.478	-0.512	-0.502	-0.522	-0.452	-0.498	-0.425	-0.459
centroid_1519439	IVTT.AG	conserved hypothetical protein	-0.4251	-0.337	-0.562	-0.491	-0.498	-0.402	-0.38	-0.362	-0.307	-0.007	0.106	-0.036	0.126	-0.721	-0.8	-0.763	-0.659	-0.684	-0.598	-0.457	-0.67
centroid_476366	IVTT.AG	periplasmic serine endoprotease DegP	-0.39265	-0.28	-0.326	-0.323	-0.287	-0.428	-0.434	-0.36	-0.402	-0.166	-0.099	-0.175	-0.156	-0.636	-0.601	-0.639	-0.572	-0.524	-0.527	-0.353	-0.565
centroid_394387	IVTT.AG	colanic acid biosynthesis protein WcaM	-0.3744	-0.315	-0.294	-0.227	-0.256	-0.304	-0.351	-0.337	-0.443	-0.284	-0.311	-0.283	-0.379	-0.432	-0.495	-0.504	-0.404	-0.517	-0.386	-0.516	-0.45
centroid_1309106	IVTT.AG	L lactate permease	-0.36425	-0.313	-0.277	-0.226	-0.284	-0.332	-0.349	-0.286	-0.426	-0.227	-0.2	-0.164	-0.274	-0.458	-0.496	-0.584	-0.507	-0.5	-0.464	-0.428	-0.49
centroid_1518295	IVTT.AG	phenylalanine tRNA ligase, alpha subunit	-0.3777	-0.315	-0.305	-0.318	-0.251	-0.376	-0.356	-0.335	-0.43	-0.119	-0.086	-0.118	-0.086	-0.824	-0.786	-0.828	-0.778	-0.363	-0.32	-0.249	-0.311
SSON53G_RS27325	IVTT.AG	antirestriction protein YubI	-0.43465	-0.211	-0.219	-0.134	-0.141	-0.351	-0.39	-0.344	-0.417	-0.33	-0.312	-0.237	-0.359	-0.655	-0.712	-0.77	-0.631	-0.66	-0.642	-0.559	-0.619
centroid_101119	IVTT.AG	protein phosphatase CheZ	-0.3609	-0.048	-0.167	-0.058	-0.062	-0.44	-0.428	-0.298	-0.449	-0.172	-0.079	-0.164	-0.192	-0.689	-0.677	-0.681	-0.671	-0.533	-0.526	-0.462	-0.422
centroid_318383	IVTT.AG	putative membrane protein	-0.3632	-0.42	-0.376	-0.319	-0.266	-0.251	-0.218	-0.23	-0.333	-0.192	-0.223	-0.198	-0.299	-0.53	-0.495	-0.578	-0.506	-0.49	-0.425	-0.496	-0.419
SSON53G_RS27275	IVTT.AG	carbohydrate transporter	-0.395	-0.286	-0.328	-0.23	-0.241	-0.326	-0.363	-0.349	-0.404	-0.123	-0.091	-0.028	-0.203	-0.558	-0.571	-0.734	-0.555	-0.685	-0.639	-0.537	-0.649
centroid_768943	IVTT.AG	ecotin family protein	-0.3885	-0.242	-0.532	-0.406	-0.393	-0.485	-0.4	-0.317	-0.308	-0.288	-0.28	-0.339	-0.095	-0.226	-0.375	-0.332	-0.255	-0.698	-0.636	-0.564	-0.599
centroid_1306012	IVTT.AG	istB like ATP binding family protein	-0.4005	-0.186	-0.526	-0.515	-0.371	-0.399	-0.363	-0.208	-0.225	-0.173	-0.092	-0.26	-0.056	-0.661	-0.68	-0.596	-0.679	-0.547	-0.54	-0.445	-0.488
centroid_1302852	IVTT.AG	S formylglutathione hydrolase	-0.4545	-0.334	-0.449	-0.314	-0.306	-0.345	-0.323	-0.273	-0.37	-0.182	-0.218	-0.196	-0.304	-0.735	-0.813	-0.812	-0.711	-0.656	-0.58	-0.549	-0.62
centroid_149691	IVTT.AG	conserved hypothetical protein	-0.3337	-0.275	-0.228	-0.273	-0.193	-0.369	-0.358	-0.33	-0.401	-0.214	-0.135	-0.178	-0.294	-0.354	-0.417	-0.37	-0.375	-0.521	-0.443	-0.49	-0.456
centroid_731990	IVTT.AG	bacterial extracellular solute binding family protein	-0.52265	-0.483	-0.486	-0.4	-0.384	-0.33	-0.349	-0.372	-0.469	-0.128	-0.26	-0.209	-0.325	-0.879	-0.87	-0.944	-0.825	-0.699	-0.682	-0.652	-0.707
centroid_1458532	IVTT.AG	conserved hypothetical protein	-0.41425	-0.348	-0.334	-0.319	-0.261	-0.271	-0.333	-0.26	-0.353	-0.192	-0.19	-0.142	-0.221	-0.707	-0.636	-0.753	-0.64	-0.655	-0.507	-0.545	-0.618
centroid_706090	IVTT.AG	ABC transporter family protein	-0.4767	-0.431	-0.403	-0.365	-0.335	-0.322	-0.329	-0.308	-0.455	-0.146	-0.176	-0.194	-0.279	-0.757	-0.786	-0.853	-0.755	-0.721	-0.674	-0.627	-0.618
centroid_439410	IVTT.AG	gram negative pili assembly chaperone, N terminal domain protein	-0.40325	-0.449	-0.389	-0.281	-0.215	-0.332	-0.316	-0.339	-0.457	-0.185	-0.217	-0.207	-0.268	-0.487	-0.535	-0.606	-0.503	-0.57	-0.552	-0.633	-0.524
centroid_1013300	IVTT.AG	sulfate ABC transporter, permease protein CysT	-0.3654	-0.271	-0.322	-0.401	-0.35	-0.392	-0.418	-0.354	-0.426	-0.107	-0.068	-0.104	-0.139	-0.488	-0.503	-0.465	-0.517	-0.483	-0.514	-0.436	-0.55
SSON53G_RS27355	IVTT.AG	conjugal transfer protein TraI	-0.50875	-0.385	-0.456	-0.318	-0.27	-0.476	-0.425	-0.385	-0.505	-0.197	-0.252	-0.232	-0.259	-0.848	-0.834	-0.884	-0.737	-0.778	-0.65	-0.619	-0.665
centroid_2277354	IVTT.AG	conserved hypothetical protein	-0.37815	-0.321	-0.582	-0.575	-0.434	-0.479	-0.46	-0.557	-0.342	-0.331	-0.275	-0.397	-0.187	-0.216	-0.332	-0.344	-0.292	-0.415	-0.389	-0.221	-0.414
centroid_89639	IVTT.AG	N acetylmuramoyl L alanine amidase AmiB	-0.40305	-0.239	-0.286	-0.362	-0.349	-0.378	-0.388	-0.346	-0.316	-0.383	-0.28	-0.325	-0.311	-0.574	-0.576	-0.509	-0.506	-0.483	-0.453	-0.402	-0.595
centroid_832467	IVTT.AG	5 formyltetrahydrofolate cyclo ligase	-0.43855	-0.357	-0.455	-0.324	-0.392	-0.293	-0.323	-0.32	-0.367	-0.208	-0.195	-0.173	-0.309	-0.702	-0.722	-0.768	-0.638	-0.58	-0.551	-0.512	-0.582
centroid_2095361	IVTT.AG	conserved hypothetical protein	-0.38225	-0.269	-0.452	-0.516	-0.416	-0.333	-0.244	-0.386	-0.231	0.012	0.321	0.025	0.398	-0.725	-0.822	-0.735	-0.777	-0.673	-0.66	-0.47	-0.692
centroid_1372904	IVTT.AG	ABC transporter periplasmic binding YtfQ domain protein	-0.43365	-0.336	-0.587	-0.488	-0.496	-0.294	-0.239	-0.294	-0.245	-0.281	-0.205	-0.304	-0.163	-0.672	-0.742	-0.67	-0.598	-0.619	-0.538	-0.363	-0.539
centroid_1983715	IVTT.AG	hypothetical protein	-0.37035	-0.371	-0.421	-0.373	-0.339	-0.256	-0.253	-0.261	-0.336	-0.287	-0.247	-0.238	-0.313	-0.403	-0.54	-0.511	-0.472	-0.458	-0.417	-0.483	-0.428
centroid_1083548	IVTT.AG	universal stress protein B	-0.38675	-0.377	-0.383	-0.349	-0.264	-0.229	-0.177	-0.302	-0.39	-0.139	-0.176	-0.195	-0.276	-0.567	-0.644	-0.686	-0.633	-0.495	-0.489	-0.535	-0.429
centroid_231386	IVTT.AG	calcineurin like phosphoesterase family protein	-0.39075	-0.265	-0.328	-0.344	-0.256	-0.469	-0.4	-0.358	-0.41	-0.25	-0.292	-0.349	-0.282	-0.517	-0.472	-0.437	-0.549	-0.433	-0.496	-0.427	-0.481
centroid_326659	IVTT.AG	signal transduction histidine protein kinase BarA	-0.3834	-0.322	-0.335	-0.268	-0.208	-0.395	-0.401	-0.341	-0.455	-0.22	-0.299	-0.244	-0.397	-0.384	-0.479	-0.504	-0.45	-0.561	-0.485	-0.456	-0.464
centroid_1369261	IVTT.AG	DMSO reductase anchor subunit family protein	-0.4025	-0.242	-0.433	-0.417	-0.276	-0.494	-0.405	-0.265	-0.356	-0.144	-0.151	-0.255	-0.092	-0.676	-0.605	-0.599	-0.586	-0.567	-0.531	-0.466	-0.49
centroid_1620221	IVTT.AG	PTS IIA like nitrogen regulatory protein PtsN	-0.30365	0.415	0.39	0.347	0.301	-0.449	-0.388	-0.366	-0.469	-0.293	-0.267	-0.406	-0.331	-0.547	-0.514	-0.543	-0.517	-0.632	-0.611	-0.577	-0.616
centroid_1627007	IVTT.AG	conserved hypothetical protein	-0.43225	-0.408	-0.297	-0.23	-0.329	-0.359	-0.304	-0.347	-0.427	-0.17	-0.224	-0.247	-0.345	-0.684	-0.658	-0.741	-0.624	-0.583	-0.537	-0.541	-0.59
centroid_600536	IVTT.AG	prolipoprotein diacylglyceryl transferase	-0.4077	-0.235	-0.402	-0.327	-0.383	-0.422	-0.388	-0.473	-0.344	-0.293	-0.214	-0.339	-0.257	-0.514	-0.559	-0.525	-0.538	-0.537	-0.468	-0.425	-0.511
centroid_1341191	IVTT.AG	putative DNA endonuclease SmrA domain protein	-0.44755	-0.362	-0.473	-0.437	-0.446	-0.309	-0.332	-0.231	-0.387	-0.119	-0.105	-0.105	-0.131	-0.77	-0.786	-0.799	-0.719	-0.702	-0.573	-0.568	-0.597
centroid_726827	IVTT.AG	chaperone protein YcdY	-0.4066	-0.323	-0.325	-0.382	-0.389	-0.406	-0.404	-0.326	-0.375	-0.271	-0.274	-0.234	-0.259	-0.512	-0.589	-0.511	-0.51	-0.541	-0.474	-0.451	-0.576
centroid_1023158	IVTT.AG	conserved hypothetical protein	-0.41395	-0.324	-0.297	-0.403	-0.324	-0.334	-0.361	-0.237	-0.262	-0.229	-0.214	-0.218	-0.191	-0.629	-0.659	-0.637	-0.572	-0.653	-0.544	-0.501	-0.69
centroid_2408131	IVTT.AG	putative lipoprotein	-0.39785	-0.314	-0.275	-0.212	-0.259	-0.402	-0.399	-0.366	-0.477	-0.123	-0.125	-0.147	-0.224	-0.524	-0.571	-0.681	-0.56	-0.524	-0.577	-0.68	-0.517
centroid_321511	IVTT.AG	sulfoxide reductase catalytic subunit YedY domain protein	-0.44695	-0.428	-0.445	-0.302	-0.387	-0.291	-0.316	-0.36	-0.417	-0.181	-0.248	-0.28	-0.303	-0.689	-0.69	-0.814	-0.631	-0.545	-0.507	-0.553	-0.552
centroid_1454960	IVTT.AG	fecCD transport family protein	-0.38395	-0.341	-0.288	-0.223	-0.254	-0.336	-0.342	-0.344	-0.485	-0.204	-0.274	-0.266	-0.35	-0.498	-0.536	-0.595	-0.467	-0.401	-0.478	-0.536	-0.461
centroid_2326145	IVTT.AG	putative regulator of cell division encoded by prophage CP 933O	-0.44825	-0.457	-0.477	-0.373	-0.433	-0.291	-0.324	-0.333	-0.445	-0.232	-0.278	-0.239	-0.327	-0.65	-0.669	-0.702	-0.607	-0.532	-0.516	-0.577	-0.503
centroid_599334	IVTT.AG	conserved hypothetical protein	-0.40575	-0.47	-0.419	-0.408	-0.39	-0.308	-0.29	-0.257	-0.353	-0.257	-0.281	-0.299	-0.324	-0.517	-0.54	-0.586	-0.552	-0.51	-0.461	-0.469	-0.424
centroid_1373021	IVTT.AG	molybdopterin oxidoreductase Fe4S4 domain protein	-0.41765	-0.382	-0.392	-0.309	-0.334	-0.347	-0.383	-0.321	-0.378	-0.282	-0.284	-0.225	-0.317	-0.63	-0.575	-0.654	-0.563	-0.544	-0.541	-0.408	-0.484
centroid_1737117	IVTT.AG	conserved hypothetical protein	-0.4355	-0.486	-0.407	-0.329	-0.442	-0.294	-0.282	-0.308	-0.369	-0.044	-0.11	-0.07	-0.161	-0.777	-0.727	-0.89	-0.702	-0.613	-0.535	-0.551	-0.613
centroid_2054691	IVTT.AG	outer membrane autotransporter barrel domain protein	-0.41765	-0.308	-0.306	-0.161	-0.242	-0.325	-0.354	-0.323	-0.41	-0.303	-0.328	-0.256	-0.368	-0.631	-0.564	-0.721	-0.553	-0.563	-0.572	-0.529	-0.536
centroid_1151669	IVTT.AG	dihydropteroate synthase	-0.401	-0.334	-0.46	-0.524	-0.461	-0.49	-0.482	-0.403	-0.389	-0.269	-0.214	-0.266	-0.169	-0.764	-0.755	-0.674	-0.727	-0.221	-0.243	0.032	-0.207
centroid_980855	IVTT.AG	conserved hypothetical protein	-0.38685	-0.414	-0.481	-0.485	-0.415	-0.341	-0.253	-0.283	-0.318	0.149	0.243	0.106	0.185	-0.711	-0.728	-0.769	-0.68	-0.685	-0.619	-0.581	-0.657
SF_p0217	IVTT.AG	orf, hypothetical protein	-0.49295	-0.359	-0.383	-0.415	-0.328	-0.51	-0.437	-0.504	-0.501	-0.291	-0.27	-0.259	-0.357	-0.615	-0.665	-0.707	-0.615	-0.713	-0.64	-0.607	-0.683
centroid_2391933	IVTT.AG	conserved hypothetical protein	-0.41395	-0.439	-0.382	-0.366	-0.359	-0.236	-0.255	-0.142	-0.259	-0.138	-0.178	-0.145	-0.189	-0.688	-0.713	-0.728	-0.706	-0.71	-0.461	-0.541	-0.644
centroid_1305085	IVTT.AG	putative acyl CoA thioester hydrolase YbhC	-0.22585	-0.332	-0.367	-0.307	-0.251	0.716	0.721	0.725	0.731	-0.202	-0.17	-0.111	-0.208	-0.91	-0.866	-0.942	-0.83	-0.53	-0.41	-0.427	-0.547
centroid_2299362	IVTT.AG	bacterial extracellular solute binding, 5 Middle family protein	-0.4087	-0.357	-0.482	-0.413	-0.336	-0.453	-0.412	-0.363	-0.381	0.018	0.082	0.034	0.118	-0.711	-0.797	-0.713	-0.608	-0.663	-0.575	-0.547	-0.615
centroid_1624911	IVTT.AG	ferredoxin type , NapH/MauN family protein	-0.4061	-0.278	-0.345	-0.335	-0.243	-0.384	-0.353	-0.353	-0.43	-0.17	-0.176	-0.253	-0.281	-0.633	-0.566	-0.552	-0.587	-0.564	-0.529	-0.58	-0.51
centroid_107706	IVTT.AG	conserved hypothetical protein	-0.4446	-0.36	-0.307	-0.304	-0.325	-0.436	-0.445	-0.326	-0.469	-0.335	-0.295	-0.248	-0.338	-0.729	-0.584	-0.642	-0.65	-0.588	-0.518	-0.475	-0.518
centroid_2382076	IVTT.AG	periplasmic nitrate (or nitrite) reductase c type cytochrome, NapC/NirT family protein	-0.4373	-0.446	-0.383	-0.303	-0.305	-0.274	-0.301	-0.334	-0.448	-0.016	-0.1	-0.108	-0.176	-0.799	-0.781	-0.842	-0.734	-0.597	-0.626	-0.568	-0.605
centroid_1899107	IVTT.AG	ybfN like lipofamily protein	-0.4385	-0.479	-0.525	-0.421	-0.474	-0.286	-0.276	-0.258	-0.32	0.037	0.022	0.004	-0.026	-0.845	-0.828	-0.861	-0.754	-0.667	-0.594	-0.56	-0.659
centroid_1573261	IVTT.AG	putative lipopolysaccharide heptosyltransferase III	-0.5169	-0.404	-0.417	-0.466	-0.375	-0.447	-0.378	-0.372	-0.451	-0.109	-0.127	-0.166	-0.214	-0.827	-0.848	-0.901	-0.862	-0.785	-0.752	-0.688	-0.749
centroid_441822	IVTT.AG	celllulose biosynthesis operon protein BcsF/YhjT	-0.41625	-0.492	-0.412	-0.313	-0.401	-0.33	-0.337	-0.382	-0.457	0.281	0.303	0.207	0.177	-0.851	-0.834	-0.904	-0.766	-0.774	-0.627	-0.694	-0.719
centroid_1636191	IVTT.AG	N(2) citryl N(6) acetyl N(6) hydroxylysine synthase	-0.45585	-0.348	-0.328	-0.286	-0.226	-0.387	-0.408	-0.369	-0.504	-0.164	-0.181	-0.171	-0.217	-0.696	-0.72	-0.793	-0.677	-0.676	-0.66	-0.673	-0.633
centroid_1898020	IVTT.AG	phosphoadenosine phosphosulfate reductase	-0.4364	-0.304	-0.296	-0.248	-0.304	-0.313	-0.316	-0.293	-0.41	-0.254	-0.236	-0.206	-0.306	-0.767	-0.747	-0.818	-0.698	-0.595	-0.563	-0.549	-0.505
centroid_1582733	IVTT.AG	marB family protein	-0.41355	-0.468	-0.52	-0.518	-0.447	-0.295	-0.333	-0.209	-0.319	-0.094	-0.068	-0.132	-0.145	-0.63	-0.63	-0.615	-0.67	-0.603	-0.542	-0.532	-0.501
centroid_1123262	IVTT.AG	META domain protein	-0.42725	-0.423	-0.452	-0.521	-0.404	-0.364	-0.303	-0.212	-0.361	-0.231	-0.173	-0.267	-0.279	-0.605	-0.606	-0.611	-0.655	-0.55	-0.524	-0.537	-0.467
centroid_1413198	IVTT.AG	flagellar regulator flk	-0.4467	-0.348	-0.411	-0.397	-0.345	-0.49	-0.451	-0.412	-0.464	-0.412	-0.319	-0.48	-0.407	-0.247	-0.479	-0.537	-0.503	-0.601	-0.535	-0.521	-0.575
centroid_1208957	IVTT.AG	amino ABC transporter, permease , 3 TM region, His/Glu/Gln/Arg/opine family domain protein	-0.44425	-0.304	-0.256	-0.401	-0.283	-0.396	-0.45	-0.258	-0.312	-0.268	-0.247	-0.279	-0.217	-0.68	-0.776	-0.676	-0.704	-0.624	-0.575	-0.516	-0.663
centroid_1418693	IVTT.AG	ammonia channel	-0.37565	-0.323	-0.305	-0.363	-0.294	-0.4	-0.424	-0.358	-0.369	-0.171	-0.107	-0.086	-0.124	-0.527	-0.538	-0.598	-0.474	-0.606	-0.43	-0.426	-0.59
centroid_1157994	IVTT.AG	quinone oxidoreductase 2	-0.3946	-0.371	-0.37	-0.256	-0.265	-0.286	-0.318	-0.365	-0.482	-0.202	-0.326	-0.356	-0.484	-0.537	-0.499	-0.498	-0.501	-0.442	-0.393	-0.478	-0.463
centroid_308802	IVTT.AG	L rhamnose proton symporter	-0.3935	-0.328	-0.279	-0.268	-0.26	-0.295	-0.341	-0.356	-0.46	-0.148	-0.225	-0.262	-0.289	-0.626	-0.567	-0.652	-0.546	-0.539	-0.427	-0.524	-0.478
centroid_71017	IVTT.AG	lysR substrate binding domain protein	-0.45	-0.34	-0.376	-0.425	-0.376	-0.37	-0.393	-0.312	-0.4	-0.347	-0.309	-0.255	-0.3	-0.682	-0.65	-0.724	-0.613	-0.599	-0.579	-0.432	-0.518
SF_p0143	IVTT.AG	MxiM, lipoprotein, component of the Mxi-Spa secretion machinery	-0.4124	-0.328	-0.341	-0.22	-0.223	-0.35	-0.378	-0.335	-0.517	-0.162	-0.176	-0.227	-0.228	-0.63	-0.656	-0.635	-0.588	-0.605	-0.525	-0.595	-0.529
centroid_1079365	IVTT.AG	putative acyl CoA dehydrogenase AidB domain protein	-0.4066	-0.497	-0.414	-0.356	-0.379	-0.217	-0.191	-0.254	-0.28	0.083	0.03	0.038	-0.053	-0.794	-0.795	-0.799	-0.743	-0.698	-0.586	-0.61	-0.617
centroid_2239059	IVTT.AG	insA N terminal domain protein	-0.41935	-0.394	-0.32	-0.288	-0.303	-0.414	-0.416	-0.379	-0.488	-0.327	-0.319	-0.326	-0.398	-0.444	-0.48	-0.579	-0.464	-0.492	-0.522	-0.573	-0.461
centroid_843029	IVTT.AG	succinyl CoA ligase like flavodoxin domain protein	-0.45195	-0.315	-0.32	-0.352	-0.305	-0.407	-0.374	-0.284	-0.385	-0.214	-0.185	-0.139	-0.195	-0.759	-0.769	-0.783	-0.686	-0.743	-0.613	-0.528	-0.683
centroid_1144768	IVTT.AG	tyrosine recombinase XerC	-0.4945	-0.376	-0.315	-0.381	-0.305	-0.417	-0.43	-0.339	-0.454	-0.275	-0.287	-0.287	-0.305	-0.77	-0.751	-0.814	-0.721	-0.762	-0.638	-0.622	-0.641
centroid_1306257	IVTT.AG	sulfate ABC transporter, sulfate binding family protein	-0.34235	0.267	0.329	0.267	0.317	-0.369	-0.436	-0.408	-0.503	-0.17	-0.189	-0.237	-0.253	-0.697	-0.773	-0.842	-0.708	-0.859	-0.242	-0.573	-0.768
SF_p0168	IVTT.AG	orf, conserved hypothetical protein	-0.4099	-0.28	-0.254	-0.195	-0.118	-0.32	-0.331	-0.326	-0.466	-0.29	-0.321	-0.284	-0.41	-0.572	-0.596	-0.697	-0.536	-0.551	-0.546	-0.619	-0.486
centroid_2387864	IVTT.AG	hydrogenase 1 small chain	-0.4507	-0.375	-0.36	-0.396	-0.351	-0.386	-0.418	-0.421	-0.498	-0.225	-0.252	-0.263	-0.293	-0.519	-0.601	-0.606	-0.56	-0.659	-0.574	-0.595	-0.662
centroid_1449572	IVTT.AG	conserved hypothetical protein	-0.48525	-0.387	-0.403	-0.387	-0.399	-0.377	-0.38	-0.315	-0.375	-0.186	-0.211	-0.207	-0.198	-0.802	-0.81	-0.835	-0.741	-0.754	-0.66	-0.593	-0.685
centroid_657646	IVTT.AG	oligopeptide/dipeptide ABC transporter, ATP binding , C terminal domain protein	-0.42285	-0.33	-0.368	-0.339	-0.289	-0.341	-0.374	-0.319	-0.478	-0.217	-0.156	-0.21	-0.268	-0.61	-0.557	-0.61	-0.548	-0.685	-0.507	-0.572	-0.679
centroid_1859495	IVTT.AG	gram negative porin family protein	-0.43855	-0.355	-0.347	-0.478	-0.35	-0.414	-0.455	-0.348	-0.385	-0.252	-0.231	-0.188	-0.114	-0.673	-0.685	-0.688	-0.633	-0.599	-0.537	-0.418	-0.621
centroid_555602	IVTT.AG	polysaccharide biosynthesis/export family protein	-0.4062	0.371	0.319	0.342	0.353	-0.443	-0.486	-0.455	-0.429	-0.394	-0.302	-0.384	-0.282	-0.907	-0.893	-0.863	-0.864	-0.791	-0.712	-0.545	-0.759
centroid_1650809	IVTT.AG	conserved hypothetical protein	-0.4324	-0.454	-0.425	-0.417	-0.336	-0.3	-0.276	-0.266	-0.426	-0.243	-0.215	-0.327	-0.345	-0.637	-0.592	-0.658	-0.617	-0.535	-0.535	-0.571	-0.473
centroid_1198600	IVTT.AG	major outer membrane lipoprotein Lpp	-0.45725	-0.213	-0.62	-0.478	-0.452	-0.522	-0.406	-0.256	-0.196	-0.084	0.02	-0.176	0.266	-0.74	-0.901	-0.802	-0.821	-0.77	-0.702	-0.582	-0.71
centroid_1507706	IVTT.AG	bacterial extracellular solute binding, 5 Middle family protein	-0.4182	-0.343	-0.374	-0.327	-0.247	-0.42	-0.355	-0.373	-0.47	-0.243	-0.197	-0.245	-0.285	-0.473	-0.665	-0.582	-0.53	-0.577	-0.576	-0.559	-0.523
SSON53G_RS26800	IVTT.AG	hypothetical protein	-0.4638	-0.403	-0.327	-0.233	-0.321	-0.412	-0.434	-0.389	-0.516	-0.224	-0.285	-0.263	-0.396	-0.67	-0.685	-0.759	-0.626	-0.602	-0.545	-0.587	-0.599
centroid_1337951_s1	IVTT.AG	sensor protein EvgS	-0.4179	-0.342	-0.324	-0.29	-0.286	-0.312	-0.344	-0.267	-0.453	-0.2	-0.223	-0.26	-0.314	-0.608	-0.637	-0.664	-0.54	-0.631	-0.481	-0.603	-0.579
centroid_866950	IVTT.AG	acetyltransferase domain protein	-0.4176	-0.35	-0.324	-0.303	-0.242	-0.41	-0.337	-0.434	-0.498	-0.295	-0.295	-0.285	-0.373	-0.622	-0.542	-0.566	-0.53	-0.517	-0.458	-0.521	-0.45
SSON53G_RS27225	IVTT.AG	protein kinase OspG	-0.453	-0.36	-0.438	-0.384	-0.316	-0.559	-0.446	-0.436	-0.487	-0.324	-0.309	-0.408	-0.386	-0.554	-0.544	-0.487	-0.557	-0.552	-0.596	-0.425	-0.492
centroid_189282	IVTT.AG	lysR substrate binding domain protein	-0.4565	-0.406	-0.408	-0.452	-0.418	-0.365	-0.426	-0.363	-0.4	-0.225	-0.214	-0.186	-0.259	-0.606	-0.663	-0.681	-0.628	-0.679	-0.57	-0.561	-0.62
centroid_1950754	IVTT.AG	caudovirales tail fibre assembly family protein	-0.4433	-0.481	-0.461	-0.451	-0.437	-0.252	-0.273	-0.219	-0.285	-0.283	-0.28	-0.261	-0.244	-0.697	-0.688	-0.7	-0.607	-0.638	-0.527	-0.503	-0.579
centroid_871955	IVTT.AG	anaerobic C4 dicarboxylate transporter DcuA	-0.41365	-0.446	-0.373	-0.256	-0.267	-0.303	-0.341	-0.362	-0.474	-0.314	-0.329	-0.301	-0.409	-0.522	-0.528	-0.548	-0.503	-0.526	-0.458	-0.539	-0.474
centroid_237396	IVTT.AG	hydrogenase nickel insertion protein HypA	-0.41615	-0.365	-0.231	-0.206	-0.261	-0.163	-0.118	-0.141	-0.19	-0.229	-0.238	-0.296	-0.337	-0.764	-0.751	-0.811	-0.71	-0.68	-0.579	-0.622	-0.631
centroid_727690	IVTT.AG	outer membrane protein TolC	-0.46825	-0.353	-0.443	-0.36	-0.277	-0.417	-0.443	-0.356	-0.466	-0.319	-0.197	-0.244	-0.295	-0.637	-0.74	-0.702	-0.646	-0.668	-0.607	-0.586	-0.609
centroid_2217174	IVTT.AG	asmA like C terminal region family protein	-0.4141	-0.31	-0.302	-0.224	-0.226	-0.346	-0.312	-0.39	-0.525	-0.328	-0.35	-0.309	-0.419	-0.528	-0.577	-0.591	-0.544	-0.491	-0.493	-0.59	-0.427
centroid_814187	IVTT.AG	conserved hypothetical protein	-0.43815	-0.36	-0.343	-0.418	-0.321	-0.375	-0.421	-0.313	-0.337	-0.16	-0.11	-0.144	-0.094	-0.653	-0.771	-0.711	-0.713	-0.695	-0.61	-0.531	-0.683
centroid_1701476	IVTT.AG	D alanyl D alanine carboxypeptidase/endopeptidase AmpH	-0.48015	-0.348	-0.336	-0.322	-0.392	-0.337	-0.313	-0.296	-0.452	-0.156	-0.195	-0.192	-0.328	-0.831	-0.795	-0.883	-0.769	-0.727	-0.647	-0.622	-0.662
centroid_298864	IVTT.AG	integral membrane , PqiA family protein	-0.4156	-0.402	-0.329	-0.333	-0.31	-0.439	-0.406	-0.428	-0.535	-0.168	-0.179	-0.193	-0.287	-0.599	-0.541	-0.643	-0.529	-0.523	-0.461	-0.544	-0.463
centroid_1527900	IVTT.AG	gram negative pili assembly chaperone, C terminal domain protein	-0.51295	-0.331	-0.346	-0.366	-0.309	-0.347	-0.416	-0.387	-0.407	-0.358	-0.317	-0.257	-0.199	-0.866	-0.931	-0.874	-0.818	-0.729	-0.728	-0.537	-0.736
centroid_1457888	IVTT.AG	heme ABC exporter, ATP binding protein CcmA	-0.51485	-0.384	-0.383	-0.334	-0.313	-0.391	-0.42	-0.31	-0.444	-0.288	-0.328	-0.251	-0.341	-0.806	-0.86	-0.923	-0.758	-0.736	-0.755	-0.615	-0.657
centroid_373646	IVTT.AG	conserved hypothetical protein	-0.42675	-0.356	-0.347	-0.279	-0.281	-0.306	-0.33	-0.339	-0.497	-0.281	-0.364	-0.328	-0.409	-0.596	-0.536	-0.704	-0.572	-0.482	-0.476	-0.566	-0.486
centroid_653653	IVTT.AG	molybdopterin oxidoreductase family protein	-0.4461	-0.411	-0.371	-0.288	-0.266	-0.392	-0.383	-0.395	-0.52	-0.208	-0.235	-0.188	-0.333	-0.658	-0.658	-0.718	-0.63	-0.595	-0.517	-0.578	-0.578
centroid_2274449	IVTT.AG	membrane associated protein UidC	-0.538	-0.408	-0.495	-0.627	-0.531	-0.503	-0.506	-0.475	-0.45	-0.258	-0.219	-0.188	-0.146	-0.781	-0.872	-0.859	-0.722	-0.721	-0.666	-0.6	-0.733
centroid_1548424	IVTT.AG	3 ketoacyl CoA thiolase	-0.4418	-0.366	-0.362	-0.37	-0.361	-0.367	-0.379	-0.297	-0.406	-0.28	-0.321	-0.358	-0.37	-0.559	-0.593	-0.663	-0.541	-0.527	-0.562	-0.594	-0.56
centroid_817936	IVTT.AG	ysaB like lipofamily protein	-0.4325	-0.557	-0.44	-0.391	-0.412	-0.283	-0.292	-0.33	-0.382	-0.21	-0.28	-0.312	-0.358	-0.696	-0.67	-0.726	-0.612	-0.429	-0.426	-0.445	-0.399
SSON53G_RS26735	IVTT.AG	hypothetical protein	-0.43825	-0.333	-0.371	-0.203	-0.204	-0.343	-0.397	-0.409	-0.549	-0.311	-0.352	-0.338	-0.483	-0.535	-0.555	-0.583	-0.51	-0.588	-0.542	-0.595	-0.564
centroid_1516106	IVTT.AG	transporter, anaerobic C4 dicarboxylate uptake C family protein	-0.4361	-0.27	-0.357	-0.406	-0.341	-0.402	-0.475	-0.405	-0.319	-0.367	-0.378	-0.403	-0.303	-0.605	-0.599	-0.518	-0.602	-0.461	-0.524	-0.405	-0.582
centroid_2279088	IVTT.AG	anti adapter protein IraM	-0.43585	-0.481	-0.443	-0.441	-0.418	-0.323	-0.348	-0.248	-0.338	-0.194	-0.149	-0.273	-0.227	-0.594	-0.669	-0.657	-0.645	-0.629	-0.525	-0.541	-0.574
centroid_563659	IVTT.AG	nucleoside permease NupX	-0.45995	-0.388	-0.409	-0.306	-0.316	-0.368	-0.428	-0.392	-0.541	-0.282	-0.345	-0.333	-0.444	-0.587	-0.605	-0.648	-0.614	-0.521	-0.514	-0.632	-0.526
centroid_535118	IVTT.AG	HTH like domain protein	-0.4847	-0.381	-0.532	-0.357	-0.336	-0.408	-0.349	-0.296	-0.406	-0.214	-0.276	-0.221	-0.352	-0.683	-0.841	-0.859	-0.727	-0.679	-0.611	-0.53	-0.636
centroid_514506	IVTT.AG	conserved hypothetical protein	-0.4047	-0.368	-0.388	-0.383	-0.274	-0.441	-0.441	-0.372	-0.511	-0.357	-0.282	-0.276	-0.4	-0.402	-0.392	-0.418	-0.461	-0.523	-0.443	-0.517	-0.445
centroid_770178	IVTT.AG	ketopantoate reductase PanE/ApbA family protein	-0.4666	-0.347	-0.466	-0.434	-0.396	-0.431	-0.37	-0.315	-0.376	-0.191	-0.171	-0.263	-0.19	-0.688	-0.739	-0.75	-0.707	-0.694	-0.625	-0.568	-0.611
centroid_691598	IVTT.AG	bacterial extracellular solute binding family protein	-0.37785	-0.412	-0.432	-0.358	-0.435	-0.501	-0.487	-0.531	-0.659	0.309	0.153	0.265	0.176	-0.912	-0.941	-1.017	-0.808	-0.262	-0.218	-0.198	-0.289
centroid_1652542	IVTT.AG	colicin V production protein	-0.4215	-0.349	-0.451	-0.389	-0.302	-0.41	-0.414	-0.428	-0.536	-0.31	-0.282	-0.289	-0.431	-0.483	-0.544	-0.521	-0.539	-0.423	-0.483	-0.473	-0.373
SF_p0005	IVTT.AG	OspC4, probably secreted by the Mxi-Spa secretion machinery, function unknown	-0.46365	-0.276	-0.356	-0.38	-0.316	-0.493	-0.394	-0.439	-0.512	-0.307	-0.338	-0.326	-0.347	-0.602	-0.606	-0.548	-0.612	-0.619	-0.622	-0.556	-0.624
centroid_1178937	IVTT.AG	PTS system, Fru family, IIB component domain protein	-0.4665	-0.444	-0.41	-0.318	-0.315	-0.351	-0.372	-0.248	-0.358	-0.266	-0.257	-0.223	-0.274	-0.775	-0.773	-0.838	-0.716	-0.64	-0.602	-0.509	-0.641
SSON53G_RS27530	IVTT.AG	spore coat protein	-0.4832	-0.235	-0.342	-0.303	-0.246	-0.521	-0.457	-0.424	-0.538	-0.113	-0.146	-0.168	-0.19	-0.798	-0.79	-0.783	-0.777	-0.783	-0.723	-0.577	-0.75
centroid_1387275	IVTT.AG	conserved hypothetical protein	-0.41075	-0.423	-0.58	-0.482	-0.371	-0.359	-0.296	-0.271	-0.337	-0.149	-0.01	-0.175	-0.066	-0.578	-0.651	-0.622	-0.646	-0.599	-0.559	-0.481	-0.56
centroid_2244849	IVTT.AG	ynbE like lipofamily protein	-0.40125	-0.295	-0.268	-0.281	-0.246	-0.307	-0.336	-0.291	-0.408	-0.203	-0.251	-0.131	-0.275	-0.626	-0.594	-0.686	-0.548	-0.635	-0.471	-0.529	-0.644
centroid_400155	IVTT.AG	FAD linked oxidase, C terminal domain protein	-0.45165	-0.291	-0.395	-0.247	-0.227	-0.402	-0.402	-0.348	-0.492	-0.207	-0.253	-0.199	-0.409	-0.613	-0.756	-0.697	-0.66	-0.659	-0.582	-0.572	-0.622
centroid_1230717	IVTT.AG	heme ABC exporter, ATP binding protein CcmA	-0.4571	-0.35	-0.37	-0.314	-0.289	-0.358	-0.402	-0.393	-0.552	-0.214	-0.227	-0.241	-0.326	-0.646	-0.694	-0.756	-0.669	-0.596	-0.639	-0.591	-0.515
centroid_1837117	IVTT.AG	inner membrane protein YqjA	-0.453	-0.296	-0.315	-0.377	-0.364	-0.325	-0.354	-0.241	-0.256	-0.192	-0.231	-0.156	-0.201	-0.789	-0.783	-0.749	-0.793	-0.728	-0.609	-0.543	-0.758
centroid_1092130	IVTT.AG	mauM/NapG ferredoxin type family protein	-0.4766	-0.471	-0.491	-0.372	-0.372	-0.393	-0.396	-0.352	-0.485	-0.25	-0.225	-0.321	-0.336	-0.637	-0.67	-0.752	-0.672	-0.586	-0.578	-0.631	-0.542
centroid_124556	IVTT.AG	excinuclease ABC subunit B	-0.4788	-0.379	-0.328	-0.343	-0.342	-0.388	-0.389	-0.31	-0.483	-0.242	-0.282	-0.278	-0.357	-0.675	-0.715	-0.774	-0.656	-0.718	-0.607	-0.66	-0.65
centroid_2462101	IVTT.AG	rRNA large subunit m3Psi methyltransferase RlmH	-0.5001	-0.458	-0.48	-0.515	-0.409	-0.391	-0.449	-0.345	-0.378	-0.195	-0.146	-0.185	-0.176	-0.775	-0.805	-0.816	-0.747	-0.738	-0.667	-0.578	-0.749
centroid_2010357	IVTT.AG	conserved hypothetical protein	-0.43865	-0.374	-0.289	-0.272	-0.336	-0.386	-0.372	-0.396	-0.516	-0.314	-0.317	-0.33	-0.414	-0.568	-0.598	-0.621	-0.512	-0.569	-0.458	-0.594	-0.537
centroid_143352	IVTT.AG	conserved hypothetical protein	-0.4119	-0.412	-0.478	-0.508	-0.471	-0.137	-0.263	-0.175	-0.089	-0.457	-0.313	-0.345	-0.253	-0.674	-0.691	-0.689	-0.696	-0.42	-0.426	-0.314	-0.427
centroid_1304748	IVTT.AG	sensory box protein	-0.53725	-0.498	-0.559	-0.492	-0.433	-0.26	-0.235	-0.181	-0.268	-0.269	-0.326	-0.305	-0.364	-0.864	-0.996	-1.016	-0.854	-0.789	-0.715	-0.575	-0.746
SF_p0195	IVTT.AG	plasmid stable inheritance protein	-0.47365	-0.401	-0.398	-0.395	-0.288	-0.45	-0.406	-0.426	-0.536	0.043	-0.039	-0.009	-0.179	-0.811	-0.859	-0.802	-0.741	-0.715	-0.721	-0.645	-0.695
centroid_68771	IVTT.AG	protein AraJ	-0.41535	-0.374	-0.454	-0.481	-0.444	-0.479	-0.435	-0.42	-0.376	-0.224	-0.201	-0.156	-0.202	-0.7	-0.567	-0.487	-0.608	-0.444	-0.451	-0.326	-0.478
centroid_514048	IVTT.AG	part of AAA domain protein	-0.4764	-0.366	-0.387	-0.421	-0.334	-0.317	-0.396	-0.296	-0.346	-0.182	-0.18	-0.132	-0.102	-0.839	-0.905	-0.893	-0.748	-0.734	-0.684	-0.528	-0.738
centroid_749497	IVTT.AG	putative n5 glutamine methyltransferase	-0.4318	-0.273	-0.257	-0.344	-0.34	-0.38	-0.324	-0.32	-0.345	-0.148	-0.129	-0.071	-0.096	-0.823	-0.813	-0.731	-0.793	-0.674	-0.577	-0.505	-0.693
centroid_1233003	IVTT.AG	heme exporter protein CcmD	-0.53965	-0.547	-0.541	-0.554	-0.531	-0.367	-0.365	-0.302	-0.331	-0.314	-0.287	-0.35	-0.304	-0.813	-0.822	-0.876	-0.8	-0.77	-0.625	-0.6	-0.694
centroid_381675	IVTT.AG	outer membrane lipoprotein SlyB	-0.52245	-0.597	-0.545	-0.525	-0.476	-0.297	-0.344	-0.262	-0.417	-0.267	-0.234	-0.224	-0.268	-0.764	-0.746	-0.74	-0.629	-0.897	-0.714	-0.762	-0.741
centroid_2222692	IVTT.AG	incFII family plasmid replication initiator RepA	-0.4926	-0.292	-0.394	-0.321	-0.33	-0.408	-0.374	-0.291	-0.372	-0.273	-0.296	-0.339	-0.221	-0.839	-0.838	-0.847	-0.745	-0.725	-0.685	-0.563	-0.699
centroid_1727392	IVTT.AG	ribosomal protein L22	-0.4698	-0.348	-0.737	-0.786	-0.601	-0.389	-0.298	-0.119	-0.069	-0.234	-0.187	-0.204	0.03	-0.861	-0.926	-0.816	-0.915	-0.552	-0.496	-0.362	-0.526
centroid_163623	IVTT.AG	conserved hypothetical protein	-0.4641	-0.322	-0.456	-0.46	-0.384	-0.432	-0.492	-0.4	-0.44	-0.34	-0.294	-0.27	-0.303	-0.588	-0.692	-0.606	-0.58	-0.598	-0.577	-0.521	-0.527
centroid_338657	IVTT.AG	D methionine ABC transporter, ATP binding protein	-0.3136	-0.517	-0.64	-0.594	-0.504	-0.501	-0.578	-0.484	-0.434	-0.427	-0.343	-0.445	-0.311	0.713	0.731	0.745	0.657	-0.887	-0.873	-0.671	-0.909
centroid_2197865	IVTT.AG	conserved hypothetical protein	-0.44425	-0.422	-0.388	-0.349	-0.258	-0.35	-0.299	-0.273	-0.466	-0.04	-0.033	-0.081	-0.122	-0.829	-0.836	-0.843	-0.788	-0.632	-0.635	-0.651	-0.59
centroid_362555	IVTT.AG	amino ABC transporter, permease , 3 TM region, His/Glu/Gln/Arg/opine family domain protein	-0.47155	-0.359	-0.41	-0.393	-0.34	-0.342	-0.398	-0.32	-0.369	-0.257	-0.284	-0.175	-0.209	-0.829	-0.763	-0.776	-0.782	-0.683	-0.587	-0.53	-0.625
centroid_1286098	IVTT.AG	acyl CoA thioesterase II	-0.4846	-0.262	-0.328	-0.281	-0.253	-0.424	-0.349	-0.348	-0.336	-0.249	-0.271	-0.332	-0.242	-0.812	-0.813	-0.816	-0.772	-0.815	-0.647	-0.625	-0.717
centroid_162778	IVTT.AG	copG family DNA binding protein	-0.4574	-0.248	-0.495	-0.521	-0.492	-0.391	-0.333	-0.326	-0.27	-0.379	-0.289	-0.434	-0.21	-0.733	-0.694	-0.642	-0.675	-0.535	-0.527	-0.351	-0.603
centroid_2280794	IVTT.AG	pyruvate kinase, barrel domain protein	-0.45125	-0.481	-0.487	-0.453	-0.443	-0.382	-0.381	-0.313	-0.498	0.109	0.107	0.073	0.045	-0.772	-0.796	-0.866	-0.784	-0.72	-0.705	-0.662	-0.616
centroid_1984498	IVTT.AG	putative transposase	-0.43505	-0.319	-0.358	-0.329	-0.261	-0.379	-0.371	-0.346	-0.394	-0.368	-0.377	-0.259	-0.357	-0.611	-0.568	-0.684	-0.556	-0.57	-0.578	-0.474	-0.542
SF_p0167	IVTT.AG	orf, conserved hypothetical protein	-0.4599	-0.368	-0.366	-0.29	-0.317	-0.349	-0.418	-0.369	-0.511	-0.246	-0.317	-0.237	-0.322	-0.661	-0.639	-0.723	-0.652	-0.665	-0.565	-0.631	-0.552
centroid_1475750	IVTT.AG	creA family protein	-0.4691	-0.403	-0.404	-0.408	-0.391	-0.315	-0.338	-0.239	-0.344	-0.295	-0.256	-0.172	-0.292	-0.756	-0.74	-0.885	-0.728	-0.692	-0.574	-0.484	-0.666
centroid_1907210	IVTT.AG	outer membrane beta barrel domain protein	-0.4699	-0.269	-0.32	-0.346	-0.267	-0.415	-0.405	-0.355	-0.438	-0.262	-0.284	-0.305	-0.323	-0.666	-0.69	-0.699	-0.679	-0.725	-0.663	-0.624	-0.663
SSON53G_RS27365	IVTT.AG	conjugal transfer protein	-0.4693	-0.276	-0.351	-0.33	-0.224	-0.507	-0.409	-0.479	-0.527	-0.317	-0.282	-0.318	-0.408	-0.619	-0.66	-0.601	-0.669	-0.652	-0.603	-0.552	-0.602
centroid_1984647	IVTT.AG	protein YgiW	-0.485	-0.385	-0.567	-0.544	-0.484	-0.42	-0.419	-0.398	-0.289	-0.187	-0.13	-0.274	-0.023	-0.795	-0.845	-0.72	-0.751	-0.697	-0.674	-0.431	-0.667
centroid_283480	IVTT.AG	D alanyl D alanine carboxypeptidase DacC	-0.4514	-0.37	-0.383	-0.442	-0.333	-0.288	-0.318	-0.213	-0.257	-0.321	-0.216	-0.233	-0.337	-0.681	-0.722	-0.7	-0.626	-0.697	-0.654	-0.57	-0.667
centroid_528358	IVTT.AG	DEAD/H associated family protein	-0.4891	-0.332	-0.406	-0.424	-0.318	-0.444	-0.436	-0.387	-0.395	-0.221	-0.213	-0.218	-0.252	-0.79	-0.774	-0.816	-0.714	-0.725	-0.68	-0.542	-0.695
SSON53G_RS26650	IVTT.AG	AraC family transcriptional regulator	-0.47805	-0.394	-0.342	-0.235	-0.344	-0.425	-0.43	-0.475	-0.536	-0.236	-0.288	-0.226	-0.379	-0.729	-0.74	-0.774	-0.619	-0.657	-0.52	-0.596	-0.616
centroid_1714486	IVTT.AG	sn glycerol 3 phosphate import ATP binding protein UgpC	-0.45365	-0.407	-0.348	-0.413	-0.368	-0.399	-0.34	-0.31	-0.435	-0.323	-0.301	-0.347	-0.38	-0.51	-0.623	-0.638	-0.561	-0.638	-0.562	-0.596	-0.574
centroid_1040673	IVTT.AG	putative oxidoreductase YceM	-0.46575	-0.278	-0.367	-0.47	-0.413	-0.373	-0.455	-0.403	-0.414	-0.292	-0.182	-0.205	-0.133	-0.736	-0.784	-0.711	-0.723	-0.576	-0.613	-0.489	-0.698
centroid_706887	IVTT.AG	cytochrome c552 family protein	-0.48125	-0.406	-0.405	-0.33	-0.325	-0.408	-0.448	-0.425	-0.525	-0.091	-0.151	-0.173	-0.256	-0.768	-0.77	-0.836	-0.735	-0.683	-0.673	-0.605	-0.612
centroid_1981312	IVTT.AG	efflux transporter, RND family, MFP subunit	-0.422	-0.518	-0.491	-0.482	-0.431	0.012	0.028	0.134	0.034	-0.297	-0.311	-0.283	-0.341	-0.629	-0.711	-0.697	-0.615	-0.805	-0.715	-0.656	-0.666
centroid_2282218	IVTT.AG	ribonuclease III	-0.49	-0.34	-0.499	-0.514	-0.467	-0.429	-0.406	-0.404	-0.349	-0.291	-0.212	-0.29	-0.217	-0.764	-0.788	-0.704	-0.761	-0.644	-0.602	-0.423	-0.696
centroid_1487275	IVTT.AG	transglycosylase SLT domain protein	-0.37555	-0.481	-0.577	-0.605	-0.604	-0.354	-0.359	-0.33	-0.32	-0.399	-0.351	-0.347	-0.321	-1.044	-1.051	-0.972	-0.978	0.34	0.312	0.671	0.259
centroid_1302662	IVTT.AG	D methionine transport system permease protein MetI	-0.49975	-0.422	-0.405	-0.342	-0.388	-0.362	-0.395	-0.389	-0.457	-0.253	-0.304	-0.273	-0.376	-0.717	-0.74	-0.787	-0.702	-0.709	-0.633	-0.689	-0.652
centroid_2394825	IVTT.AG	asmA like C terminal region family protein	-0.43315	-0.361	-0.398	-0.34	-0.249	-0.42	-0.398	-0.375	-0.488	-0.302	-0.261	-0.368	-0.388	-0.448	-0.527	-0.557	-0.551	-0.583	-0.524	-0.585	-0.54
centroid_2393132	IVTT.AG	monothiol glutaredoxin, Grx4 family	-0.5061	-0.447	-0.424	-0.497	-0.476	-0.375	-0.353	-0.304	-0.313	-0.322	-0.222	-0.255	-0.26	-0.797	-0.862	-0.797	-0.793	-0.715	-0.567	-0.573	-0.77
SF_p0070	IVTT.AG	SepA, extracellular serine protease of the IgA1 protease family, secreted by a C-terminal autotransporter domain	-0.5234	-0.28	-0.366	-0.316	-0.279	-0.52	-0.46	-0.541	-0.499	-0.243	-0.112	-0.211	-0.197	-0.842	-0.95	-0.921	-0.861	-0.773	-0.733	-0.639	-0.725
centroid_1743473	IVTT.AG	conserved hypothetical protein	-0.43095	-0.546	-0.475	-0.518	-0.461	-0.318	-0.415	-0.345	-0.319	-0.091	-0.093	-0.133	-0.076	-0.66	-0.661	-0.689	-0.609	-0.653	-0.505	-0.469	-0.583
centroid_871476	IVTT.AG	conserved hypothetical protein	-0.5529	-0.46	-0.432	-0.506	-0.425	-0.434	-0.492	-0.344	-0.46	-0.147	-0.154	-0.164	-0.15	-0.924	-0.974	-0.989	-0.897	-0.844	-0.735	-0.722	-0.805
centroid_1303721	IVTT.AG	flagellar M ring protein FliF	-0.53025	-0.461	-0.468	-0.369	-0.387	-0.372	-0.398	-0.363	-0.538	-0.13	-0.137	-0.166	-0.237	-0.938	-0.965	-0.977	-0.872	-0.738	-0.702	-0.712	-0.675
SSON53G_RS26760	IVTT.AG	hypothetical protein	-0.503	-0.344	-0.349	-0.459	-0.298	-0.438	-0.437	-0.433	-0.476	-0.347	-0.329	-0.299	-0.363	-0.621	-0.742	-0.731	-0.638	-0.795	-0.653	-0.623	-0.685
centroid_724962	IVTT.AG	thiamine biosynthesis protein ThiS	-0.4436	-0.5	-0.479	-0.381	-0.376	-0.277	-0.329	-0.243	-0.27	-0.237	-0.242	-0.152	-0.222	-0.747	-0.71	-0.794	-0.694	-0.631	-0.519	-0.487	-0.582
centroid_144664	IVTT.AG	putative traD domain protein	-0.4183	-0.39	-0.338	-0.423	-0.377	-0.391	-0.332	-0.278	-0.376	-0.201	-0.194	-0.22	-0.21	-0.635	-0.656	-0.603	-0.579	-0.638	-0.48	-0.47	-0.575
centroid_1623959	IVTT.AG	major Facilitator Superfamily protein	-0.4636	-0.469	-0.405	-0.357	-0.342	-0.347	-0.382	-0.409	-0.443	-0.282	-0.307	-0.344	-0.365	-0.611	-0.639	-0.678	-0.605	-0.611	-0.516	-0.617	-0.543
centroid_695377	IVTT.AG	ABC transporter family protein	-0.5	-0.298	-0.48	-0.393	-0.368	-0.413	-0.309	-0.217	-0.279	-0.235	-0.233	-0.277	-0.129	-0.833	-0.871	-0.886	-0.859	-0.812	-0.741	-0.618	-0.749
centroid_526276	IVTT.AG	serine hydroxymethyltransferase	-0.46265	-0.273	-0.344	-0.34	-0.318	-0.491	-0.489	-0.429	-0.552	-0.279	-0.281	-0.307	-0.359	-0.537	-0.71	-0.629	-0.589	-0.581	-0.564	-0.57	-0.611
centroid_648837	IVTT.AG	NADH(P) binding family protein	-0.42325	-0.48	-0.424	-0.361	-0.307	-0.447	-0.483	-0.466	-0.564	0.044	0.128	0.053	0.011	-0.703	-0.664	-0.745	-0.692	-0.611	-0.64	-0.584	-0.53
SF_p0215	IVTT.AG	orf, conserved hypothetical protein	-0.44565	-0.338	-0.302	-0.364	-0.235	-0.399	-0.411	-0.403	-0.552	-0.325	-0.348	-0.4	-0.396	-0.543	-0.568	-0.629	-0.542	-0.603	-0.441	-0.59	-0.524
SSON53G_RS26910	IVTT.AG	lipoprotein MxiM	-0.51125	-0.366	-0.47	-0.324	-0.312	-0.46	-0.418	-0.33	-0.433	-0.208	-0.278	-0.317	-0.279	-0.797	-0.818	-0.812	-0.734	-0.757	-0.693	-0.662	-0.757
centroid_394773	IVTT.AG	cblD like pilus biogenesis initiator family protein	-0.48165	-0.409	-0.476	-0.492	-0.382	-0.453	-0.37	-0.36	-0.533	-0.302	-0.307	-0.309	-0.413	-0.593	-0.587	-0.606	-0.631	-0.655	-0.579	-0.65	-0.526
centroid_1094538	IVTT.AG	matE family protein	-0.4515	-0.397	-0.422	-0.368	-0.326	-0.372	-0.363	-0.308	-0.494	-0.166	-0.168	-0.172	-0.235	-0.658	-0.706	-0.73	-0.716	-0.613	-0.618	-0.625	-0.573
centroid_2378177	IVTT.AG	PAP2 superfamily protein	-0.4974	-0.393	-0.385	-0.402	-0.327	-0.41	-0.402	-0.294	-0.388	-0.284	-0.233	-0.27	-0.302	-0.769	-0.805	-0.853	-0.772	-0.702	-0.641	-0.623	-0.693
centroid_1286476	IVTT.AG	L(+) tartrate dehydratase subunit beta	-0.5277	-0.456	-0.437	-0.309	-0.365	-0.353	-0.373	-0.344	-0.483	-0.202	-0.32	-0.254	-0.34	-0.861	-0.882	-0.966	-0.83	-0.734	-0.696	-0.628	-0.721
centroid_327199	IVTT.AG	class II Aldolase and Adducin N terminal domain protein	-0.492	-0.398	-0.375	-0.385	-0.365	-0.321	-0.345	-0.285	-0.361	-0.302	-0.284	-0.265	-0.28	-0.816	-0.763	-0.878	-0.752	-0.722	-0.587	-0.636	-0.72
centroid_464893	IVTT.AG	smpA / OmlA family protein	-0.44735	-0.438	-0.728	-0.636	-0.543	0.032	0.059	0.059	0.177	-0.241	-0.107	-0.262	-0.069	-0.873	-0.952	-0.789	-0.894	-0.779	-0.672	-0.572	-0.719
centroid_449131	IVTT.AG	tRNA 2 selenouridine synthase	-0.48955	-0.407	-0.433	-0.373	-0.283	-0.336	-0.303	-0.273	-0.413	-0.184	-0.246	-0.203	-0.303	-0.859	-0.884	-0.924	-0.784	-0.728	-0.66	-0.567	-0.628
centroid_1702551	IVTT.AG	dnaJ like protein DjlA	-0.49415	-0.394	-0.411	-0.327	-0.31	-0.392	-0.398	-0.396	-0.53	-0.164	-0.189	-0.255	-0.334	-0.865	-0.771	-0.833	-0.807	-0.606	-0.635	-0.589	-0.677
centroid_767901	IVTT.AG	ferrous iron permease EfeU	-0.4772	-0.298	-0.418	-0.453	-0.311	-0.576	-0.501	-0.453	-0.488	-0.395	-0.4	-0.411	-0.462	-0.547	-0.549	-0.592	-0.603	-0.536	-0.545	-0.528	-0.478
centroid_855906	IVTT.AG	soluble aldose sugar dehydrogenase YliI	-0.50755	-0.358	-0.54	-0.442	-0.433	-0.497	-0.414	-0.326	-0.383	-0.24	-0.179	-0.283	-0.204	-0.82	-0.785	-0.748	-0.785	-0.781	-0.681	-0.625	-0.627
SSON53G_RS27375	IVTT.AG	endonuclease	-0.52705	-0.344	-0.454	-0.337	-0.347	-0.462	-0.414	-0.338	-0.454	-0.202	-0.206	-0.234	-0.221	-0.844	-0.853	-0.931	-0.85	-0.836	-0.733	-0.68	-0.801
centroid_672953	IVTT.AG	KR domain protein	-0.5193	-0.381	-0.481	-0.511	-0.546	-0.391	-0.363	-0.348	-0.294	-0.285	-0.232	-0.294	-0.181	-0.911	-0.855	-0.889	-0.816	-0.768	-0.563	-0.493	-0.784
centroid_49181	IVTT.AG	HTH like domain protein	-0.4444	-0.34	-0.356	-0.406	-0.316	-0.501	-0.461	-0.405	-0.492	-0.346	-0.294	-0.293	-0.368	-0.477	-0.511	-0.476	-0.474	-0.616	-0.591	-0.561	-0.604
centroid_1782798	IVTT.AG	YnjB domain protein	-0.50855	-0.55	-0.558	-0.47	-0.41	-0.334	-0.351	-0.344	-0.466	-0.098	-0.181	-0.128	-0.165	-0.965	-0.895	-0.975	-0.829	-0.64	-0.614	-0.596	-0.602
SSON53G_RS26530	IVTT.AG	Virulence regulon transcriptional activator VirF	-0.46295	-0.292	-0.251	-0.224	-0.252	-0.362	-0.407	-0.415	-0.509	-0.192	-0.165	-0.107	-0.227	-0.735	-0.695	-0.858	-0.684	-0.759	-0.706	-0.658	-0.761
centroid_1854296	IVTT.AG	transcriptional regulatory protein BasR	-0.5246	-0.413	-0.475	-0.43	-0.431	-0.424	-0.414	-0.348	-0.428	-0.284	-0.28	-0.269	-0.285	-0.758	-0.812	-0.828	-0.79	-0.74	-0.698	-0.651	-0.734
centroid_102018	IVTT.AG	conserved hypothetical protein	-0.4678	-0.542	-0.452	-0.429	-0.449	-0.325	-0.305	-0.31	-0.432	-0.353	-0.321	-0.353	-0.327	-0.614	-0.685	-0.667	-0.646	-0.567	-0.574	-0.514	-0.491
centroid_100847	IVTT.AG	2' 5' RNA ligase	-0.5105	-0.452	-0.422	-0.317	-0.35	-0.343	-0.36	-0.308	-0.466	-0.23	-0.247	-0.272	-0.343	-0.86	-0.843	-0.996	-0.753	-0.688	-0.651	-0.64	-0.669
centroid_2284991	IVTT.AG	conserved hypothetical protein	-0.5152	-0.457	-0.52	-0.455	-0.407	-0.395	-0.331	-0.292	-0.393	-0.193	-0.209	-0.225	-0.304	-0.817	-0.837	-0.894	-0.789	-0.779	-0.692	-0.648	-0.667
centroid_1447224	IVTT.AG	efflux pump membrane family protein	-0.538	-0.434	-0.518	-0.487	-0.293	-0.156	-0.162	-0.04	-0.216	-0.254	-0.286	-0.28	-0.323	-1.032	-1.06	-1.111	-1.036	-0.824	-0.798	-0.716	-0.734
centroid_1357345	IVTT.AG	AAA like domain protein	-0.57075	-0.443	-0.466	-0.348	-0.283	-0.451	-0.422	-0.468	-0.613	-0.371	-0.384	-0.425	-0.428	-0.886	-0.863	-0.932	-0.842	-0.689	-0.679	-0.736	-0.686
centroid_1535429	IVTT.AG	conserved hypothetical protein	-0.54395	-0.385	-0.567	-0.575	-0.529	-0.422	-0.366	-0.431	-0.334	-0.495	-0.334	-0.491	-0.205	-0.783	-0.836	-0.713	-0.896	-0.675	-0.641	-0.453	-0.748
SSON53G_RS27120	IVTT.AG	multifunctional 2',3'-cyclic-nucleotide 2'-phosphodiesterase/5'-nucleotidase/3'-nucleotidase	-0.45715	-0.349	-0.387	-0.476	-0.471	-0.446	-0.425	-0.357	-0.452	-0.248	-0.246	-0.223	-0.251	-0.727	-0.775	-0.793	-0.689	-0.489	-0.451	-0.335	-0.553
centroid_1354505	IVTT.AG	serine/threonine phosphatase 1 domain protein	-0.50365	-0.601	-0.467	-0.436	-0.447	-0.329	-0.358	-0.358	-0.422	-0.224	-0.323	-0.224	-0.375	-0.772	-0.786	-0.812	-0.71	-0.633	-0.581	-0.613	-0.602
SSON53G_RS26570	IVTT.AG	hypothetical protein	-0.5346	-0.369	-0.304	-0.319	-0.236	-0.448	-0.509	-0.469	-0.557	-0.319	-0.331	-0.355	-0.401	-0.815	-0.818	-0.871	-0.721	-0.78	-0.631	-0.714	-0.725
centroid_1194112	IVTT.AG	conserved hypothetical protein	-0.4923	-0.362	-0.436	-0.427	-0.372	-0.449	-0.388	-0.359	-0.505	-0.275	-0.216	-0.237	-0.343	-0.637	-0.717	-0.757	-0.689	-0.691	-0.688	-0.632	-0.666
SSON53G_RS26600	IVTT.AG	fimbrial protein	-0.4938	-0.406	-0.386	-0.265	-0.224	-0.367	-0.404	-0.434	-0.552	-0.275	-0.328	-0.352	-0.453	-0.712	-0.718	-0.794	-0.679	-0.611	-0.62	-0.646	-0.65
centroid_6227	IVTT.AG	putative sulfate transporter YchM	-0.46855	-0.323	-0.453	-0.444	-0.359	-0.468	-0.463	-0.449	-0.402	-0.419	-0.353	-0.393	-0.314	-0.609	-0.621	-0.534	-0.606	-0.572	-0.563	-0.45	-0.576
centroid_692996	IVTT.AG	efflux transporter, RND family, MFP subunit	-0.50305	-0.468	-0.449	-0.424	-0.443	-0.373	-0.424	-0.362	-0.567	-0.245	-0.29	-0.345	-0.397	-0.652	-0.697	-0.771	-0.622	-0.699	-0.556	-0.644	-0.633
centroid_2196711	IVTT.AG	dnaB like helicase C terminal domain protein	-0.4809	-0.343	-0.321	-0.31	-0.334	-0.353	-0.421	-0.372	-0.545	-0.45	-0.439	-0.427	-0.469	-0.621	-0.635	-0.68	-0.589	-0.595	-0.522	-0.647	-0.545
centroid_1693993	IVTT.AG	thiosulfate sulfurtransferase PspE	-0.4665	-0.287	-0.361	-0.376	-0.3	-0.406	-0.411	-0.389	-0.343	-0.344	-0.272	-0.273	-0.259	-0.758	-0.737	-0.706	-0.685	-0.63	-0.627	-0.522	-0.644
SF_p0144	IVTT.AG	MxiE, similarities to transcriptional activators of the AraC family, function unknown	-0.52155	-0.438	-0.429	-0.38	-0.388	-0.41	-0.435	-0.382	-0.48	-0.183	-0.321	-0.229	-0.432	-0.723	-0.818	-0.915	-0.767	-0.705	-0.662	-0.642	-0.692
centroid_1225718	IVTT.AG	conserved hypothetical protein	-0.48665	-0.377	-0.433	-0.463	-0.403	-0.336	-0.347	-0.283	-0.279	-0.255	-0.235	-0.249	-0.213	-0.819	-0.913	-0.835	-0.776	-0.683	-0.559	-0.503	-0.772
SSON53G_RS27160	IVTT.AG	hypothetical protein	-0.53825	-0.3	-0.329	-0.347	-0.301	-0.543	-0.559	-0.473	-0.547	-0.392	-0.307	-0.358	-0.372	-0.701	-0.821	-0.824	-0.71	-0.824	-0.712	-0.644	-0.701
centroid_1655919	IVTT.AG	conserved hypothetical protein	-0.53605	-0.5	-0.492	-0.466	-0.545	-0.35	-0.305	-0.367	-0.388	-0.073	-0.132	-0.125	-0.245	-0.997	-1.021	-1.03	-0.922	-0.778	-0.662	-0.631	-0.692
centroid_1244312	IVTT.AG	4 glycosyl hydrolase family protein	-0.497	-0.337	-0.403	-0.327	0.163	-0.455	-0.405	-0.442	-0.55	-0.277	-0.338	-0.311	-0.414	-0.836	-0.818	-0.89	-0.799	-0.63	-0.625	-0.609	-0.637
centroid_596146	IVTT.AG	dsrE/DsrF like family protein	-0.5368	-0.516	-0.517	-0.53	-0.453	-0.325	-0.29	-0.285	-0.376	-0.263	-0.268	-0.266	-0.28	-0.886	-0.897	-0.892	-0.831	-0.797	-0.656	-0.626	-0.782
SF_p0132	IVTT.AG	IcsB, invasion protein	-0.47735	-0.352	-0.38	-0.404	-0.321	-0.449	-0.414	-0.381	-0.43	-0.265	-0.317	-0.185	-0.297	-0.746	-0.737	-0.838	-0.664	-0.695	-0.581	-0.466	-0.625
SSON53G_RS27140	IVTT.AG	hypothetical protein	-0.5211	-0.385	-0.382	-0.255	-0.197	-0.369	-0.334	-0.387	-0.54	-0.325	-0.42	-0.43	-0.489	-0.783	-0.788	-0.894	-0.786	-0.721	-0.629	-0.663	-0.645
SSON53G_RS26610	IVTT.AG	molecular chaperone ClpE	-0.49775	-0.373	-0.408	-0.425	-0.452	-0.504	-0.469	-0.499	-0.478	-0.385	-0.334	-0.288	-0.331	-0.698	-0.673	-0.656	-0.699	-0.589	-0.541	-0.479	-0.674
centroid_1689284	IVTT.AG	flagellar hook basal body family protein	-0.48335	-0.318	-0.425	-0.362	-0.324	-0.504	-0.52	-0.442	-0.558	-0.284	-0.251	-0.317	-0.384	-0.668	-0.648	-0.729	-0.643	-0.618	-0.594	-0.559	-0.519
centroid_1980543	IVTT.AG	diguanylate cyclase domain protein	-0.37035	-0.407	-0.749	-0.763	-0.568	0.454	0.68	0.304	0.482	-0.22	-0.159	-0.348	-0.069	-1.005	-1.073	-0.835	-1.053	-0.658	-0.6	-0.261	-0.559
centroid_1793504	IVTT.AG	yfaZ family protein	-0.4852	-0.209	-0.333	-0.317	-0.284	-0.435	-0.425	-0.351	-0.466	-0.161	-0.232	-0.234	-0.26	-0.799	-0.834	-0.883	-0.805	-0.752	-0.682	-0.653	-0.589
SSON53G_RS27395	IVTT.AG	hypothetical protein	-0.54325	-0.377	-0.39	-0.401	-0.31	-0.473	-0.453	-0.398	-0.482	-0.307	-0.339	-0.296	-0.311	-0.899	-0.895	-0.944	-0.794	-0.797	-0.678	-0.551	-0.77
centroid_1156977	IVTT.AG	D galactonate transporter	-0.54715	-0.337	-0.289	-0.302	-0.328	-0.454	-0.455	-0.433	-0.52	-0.27	-0.231	-0.307	-0.39	-0.836	-0.872	-0.838	-0.744	-0.862	-0.752	-0.934	-0.789
centroid_978702	IVTT.AG	4Fe 4S dicluster domain protein	-0.53385	-0.366	-0.534	-0.555	-0.494	-0.478	-0.44	-0.46	-0.357	-0.495	-0.3	-0.4	-0.258	-0.754	-0.79	-0.707	-0.777	-0.699	-0.635	-0.458	-0.72
centroid_205480	IVTT.AG	alpha/beta hydrolase family protein	-0.5185	-0.532	-0.502	-0.453	-0.462	-0.374	-0.383	-0.374	-0.455	0.135	0.1	0.088	-0.02	-1.083	-1.013	-0.999	-0.932	-0.81	-0.772	-0.763	-0.766
centroid_1282353	IVTT.AG	ornithine decarboxylase, constitutive	-0.45845	-0.554	-0.508	-0.44	-0.453	0.29	0.344	0.307	0.161	-0.236	-0.347	-0.319	-0.45	-0.916	-0.98	-1.039	-0.915	-0.812	-0.788	-0.779	-0.735
SF_p0219	IVTT.AG	orf, hypothetical protein	-0.4814	-0.384	-0.39	-0.488	-0.387	-0.448	-0.461	-0.406	-0.429	-0.348	-0.379	-0.353	-0.374	-0.708	-0.644	-0.576	-0.711	-0.555	-0.535	-0.414	-0.638
centroid_241298	IVTT.AG	conserved hypothetical protein	-0.49575	-0.546	-0.515	-0.598	-0.533	-0.413	-0.472	-0.419	-0.41	-0.013	0.014	0.03	0.062	-0.86	-0.825	-0.823	-0.789	-0.779	-0.669	-0.578	-0.779
centroid_1227734	IVTT.AG	gram negative porin family protein	-0.4991	-0.381	-0.456	-0.504	-0.482	-0.389	-0.409	-0.384	-0.366	-0.39	-0.346	-0.331	-0.296	-0.755	-0.742	-0.682	-0.742	-0.615	-0.566	-0.482	-0.664
centroid_723743	IVTT.AG	conserved hypothetical protein	-0.5203	-0.211	-0.729	-0.608	-0.548	-0.384	-0.348	-0.392	-0.271	-0.426	-0.301	-0.424	-0.237	-0.778	-0.822	-0.705	-0.797	-0.645	-0.645	-0.495	-0.64
centroid_578256	IVTT.AG	3 beta hydroxysteroid dehydrogenase/isomerase family protein	-0.49575	-0.471	-0.523	-0.385	-0.35	-0.443	-0.437	-0.385	-0.494	-0.197	-0.305	-0.265	-0.369	-0.751	-0.747	-0.89	-0.744	-0.574	-0.577	-0.506	-0.502
centroid_451659	IVTT.AG	conserved hypothetical protein	-0.5416	-0.465	-0.466	-0.357	-0.414	-0.393	-0.388	-0.33	-0.487	-0.13	-0.194	-0.189	-0.366	-0.913	-0.963	-0.992	-0.884	-0.807	-0.674	-0.66	-0.76
centroid_1452868	IVTT.AG	conserved hypothetical protein	-0.58675	-0.492	-0.525	-0.441	-0.483	-0.421	-0.451	-0.41	-0.505	-0.372	-0.4	-0.327	-0.435	-0.858	-0.816	-0.964	-0.798	-0.817	-0.764	-0.684	-0.772
centroid_720428	IVTT.AG	transglycosylase SLT domain protein	-0.52135	-0.368	-0.534	-0.443	-0.398	-0.407	-0.337	-0.261	-0.295	-0.256	-0.197	-0.316	-0.137	-0.903	-0.954	-0.994	-0.901	-0.783	-0.692	-0.56	-0.691
centroid_2217175	IVTT.AG	transporter associated domain protein	-0.4888	-0.425	-0.452	-0.415	-0.34	-0.474	-0.409	-0.396	-0.532	-0.336	-0.375	-0.415	-0.467	-0.504	-0.67	-0.714	-0.619	-0.581	-0.577	-0.541	-0.534
centroid_651541	IVTT.AG	D alanyl D alanine carboxypeptidase DacA	-0.4662	-0.447	-0.409	-0.408	-0.362	-0.46	-0.509	-0.39	-0.455	-0.473	-0.394	-0.364	-0.433	-0.593	-0.523	-0.584	-0.526	-0.549	-0.474	-0.434	-0.537
centroid_1372064	IVTT.AG	diguanylate cyclase domain protein	-0.54075	-0.386	-0.523	-0.475	-0.401	-0.512	-0.469	-0.467	-0.437	-0.285	-0.306	-0.421	-0.315	-0.798	-0.816	-0.728	-0.767	-0.714	-0.685	-0.614	-0.696
centroid_1735755	IVTT.AG	quorum sensing regulator protein G	-0.56155	-0.53	-0.503	-0.435	-0.433	-0.422	-0.416	-0.365	-0.466	-0.324	-0.351	-0.245	-0.39	-0.87	-0.835	-0.976	-0.801	-0.81	-0.677	-0.63	-0.752
centroid_1089060	IVTT.AG	acetate operon repressor	-0.57965	-0.326	-0.571	-0.514	-0.459	-0.568	-0.531	-0.467	-0.467	-0.403	-0.367	-0.371	-0.313	-0.9	-0.839	-0.789	-0.908	-0.673	-0.765	-0.604	-0.758
centroid_39379	IVTT.AG	outer membrane lipoprotein blc	-0.5462	-0.371	-0.574	-0.507	-0.488	-0.442	-0.344	-0.366	-0.324	-0.238	-0.196	-0.324	-0.075	-0.866	-0.918	-0.928	-0.852	-0.856	-0.742	-0.691	-0.822
SSON53G_RS27350	IVTT.AG	antitoxin VapB	-0.5395	-0.434	-0.389	-0.38	-0.291	-0.451	-0.457	-0.403	-0.594	-0.243	-0.386	-0.286	-0.45	-0.765	-0.851	-0.867	-0.794	-0.724	-0.715	-0.651	-0.659
centroid_1111487	IVTT.AG	divergent polysaccharide deacetylase family protein	-0.5269	-0.469	-0.415	-0.528	-0.375	-0.459	-0.499	-0.365	-0.53	-0.307	-0.282	-0.294	-0.287	-0.708	-0.762	-0.814	-0.752	-0.785	-0.64	-0.597	-0.67
centroid_1498609	IVTT.AG	hypothetical protein	-0.5194	-0.464	-0.574	-0.467	-0.427	-0.417	-0.442	-0.312	-0.41	-0.3	-0.237	-0.309	-0.366	-0.787	-0.775	-0.812	-0.756	-0.701	-0.617	-0.587	-0.628
SF_p0249	IVTT.AG	oriT nicking and unwinding protein	-0.564	-0.44	-0.422	-0.472	-0.307	-0.482	-0.446	-0.404	-0.516	-0.342	-0.333	-0.341	-0.382	-0.82	-0.884	-0.923	-0.791	-0.831	-0.734	-0.668	-0.742
centroid_946992	IVTT.AG	modulator protein MzrA	-0.5179	-0.376	-0.562	-0.652	-0.513	-0.467	-0.476	-0.511	-0.408	-0.231	0.132	-0.054	0.151	-1.085	-1.091	-0.992	-0.969	-0.639	-0.61	-0.322	-0.683
centroid_870116	IVTT.AG	peptidase U32 family protein	-0.49865	-0.298	-0.378	-0.428	-0.326	-0.442	-0.479	-0.38	-0.324	-0.393	-0.386	-0.384	-0.29	-0.792	-0.796	-0.734	-0.736	-0.642	-0.629	-0.484	-0.652
SSON53G_RS27080	IVTT.AG	hypothetical protein	-0.52205	-0.369	-0.383	-0.426	-0.319	-0.453	-0.441	-0.385	-0.483	-0.326	-0.357	-0.283	-0.321	-0.757	-0.832	-0.841	-0.756	-0.745	-0.663	-0.628	-0.673
centroid_1585954	IVTT.AG	conserved hypothetical protein	-0.50305	-0.466	-0.492	-0.535	-0.433	-0.363	-0.342	-0.312	-0.328	-0.149	-0.142	-0.098	-0.136	-0.899	-0.878	-0.924	-0.851	-0.751	-0.679	-0.549	-0.734
centroid_1426921	IVTT.AG	inhibitor of vertebrate lysozyme	-0.53665	-0.385	-0.451	-0.464	-0.417	-0.357	-0.422	-0.358	-0.375	-0.322	-0.301	-0.292	-0.247	-0.9	-0.892	-0.946	-0.807	-0.807	-0.691	-0.54	-0.759
centroid_691354	IVTT.AG	periplasmic binding and sugar binding domain of LacI family protein	-0.4859	-0.422	-0.418	-0.44	-0.358	-0.357	-0.373	-0.296	-0.367	-0.247	-0.248	-0.138	-0.182	-0.853	-0.794	-0.84	-0.767	-0.764	-0.649	-0.546	-0.659
centroid_478436	IVTT.AG	bacterial extracellular solute binding family protein	-0.5595	-0.398	-0.488	-0.411	-0.391	-0.369	-0.343	-0.338	-0.457	-0.302	-0.402	-0.327	-0.498	-0.782	-0.925	-1.016	-0.852	-0.782	-0.684	-0.662	-0.763
centroid_1881443	IVTT.AG	undecaprenyl diphosphatase UppP	-0.47125	-0.462	-0.477	-0.452	-0.383	-0.487	-0.455	-0.391	-0.52	-0.363	-0.319	-0.376	-0.415	-0.603	-0.586	-0.572	-0.636	-0.467	-0.565	-0.493	-0.403
centroid_300662	IVTT.AG	bacterial extracellular solute binding, 3 family protein	-0.49955	-0.362	-0.427	-0.413	-0.361	-0.438	-0.513	-0.412	-0.416	-0.356	-0.3	-0.266	-0.287	-0.704	-0.804	-0.752	-0.714	-0.698	-0.576	-0.511	-0.681
SF_p0257	IVTT.AG	orf, conserved hypothetical protein	-0.53665	-0.569	-0.545	-0.542	-0.486	-0.453	-0.453	-0.467	-0.569	0.064	-0.027	0.035	-0.164	-0.88	-0.871	-0.881	-0.779	-0.779	-0.788	-0.813	-0.766
centroid_394482	IVTT.AG	alpha L glutamate ligases, RimK family protein	-0.54705	-0.472	-0.455	-0.399	-0.439	-0.358	-0.424	-0.408	-0.476	-0.22	-0.312	-0.354	-0.414	-0.862	-0.907	-0.922	-0.766	-0.71	-0.679	-0.641	-0.723
centroid_1421561	IVTT.AG	conserved hypothetical protein	-0.5304	-0.575	-0.547	-0.387	-0.429	-0.385	-0.459	-0.369	-0.397	-0.308	-0.334	-0.278	-0.338	-0.788	-0.81	-0.901	-0.771	-0.691	-0.615	-0.562	-0.664
centroid_1655404	IVTT.AG	cold shock like protein CspG	-0.47715	-0.434	-0.494	-0.532	-0.464	-0.363	-0.44	-0.326	-0.33	-0.321	-0.225	-0.291	-0.215	-0.764	-0.769	-0.705	-0.651	-0.594	-0.574	-0.421	-0.63
centroid_764486	IVTT.AG	chitoporin	-0.5583	-0.387	-0.504	-0.517	-0.446	-0.425	-0.459	-0.389	-0.429	-0.393	-0.303	-0.328	-0.309	-0.86	-0.899	-0.872	-0.762	-0.779	-0.746	-0.633	-0.726
centroid_1124750	IVTT.AG	stringent starvation protein B	-0.462	-0.482	-0.541	-0.535	-0.461	-0.478	-0.398	-0.369	-0.503	0.021	0.076	0.032	0.022	-0.704	-0.773	-0.887	-0.711	-0.673	-0.611	-0.606	-0.659
SSON53G_RS26700	IVTT.AG	transposase	-0.527	-0.386	-0.364	-0.338	-0.292	-0.428	-0.481	-0.464	-0.61	-0.368	-0.367	-0.409	-0.48	-0.735	-0.713	-0.758	-0.669	-0.768	-0.571	-0.677	-0.662
centroid_602735	IVTT.AG	23S rRNA (guanine(745) N(1)) methyltransferase	-0.53745	-0.484	-0.527	-0.448	-0.375	-0.424	-0.483	-0.375	-0.507	-0.301	-0.298	-0.261	-0.449	-0.828	-0.773	-0.812	-0.736	-0.705	-0.669	-0.641	-0.653
SF_p0182_s2	IVTT.AG	IcsA (VirG), outermembrane protein exposed to the bacterial surface by a C-terminal autotransporter domain and involved in the movement of intracellular bacteria by binding to N-WASP	-0.63595	-0.541	-0.562	-0.605	-0.457	-0.597	-0.535	-0.456	-0.577	-0.28	-0.341	-0.4	-0.376	-1.038	-1.008	-0.983	-0.997	-0.803	-0.785	-0.676	-0.702
centroid_284360	IVTT.AG	2 oxo hepta 3 ene 1,7 dioic acid hydratase	-0.58005	-0.573	-0.54	-0.468	-0.467	-0.42	-0.39	-0.424	-0.526	-0.287	-0.335	-0.335	-0.459	-0.962	-0.895	-0.962	-0.878	-0.66	-0.713	-0.654	-0.653
SSON53G_RS27540	IVTT.AG	pilin glycosylation protein	-0.60245	-0.53	-0.43	-0.542	-0.447	-0.576	-0.61	-0.557	-0.596	-0.366	-0.321	-0.315	-0.429	-0.797	-0.878	-0.871	-0.812	-0.876	-0.676	-0.654	-0.766
centroid_339342	IVTT.AG	phosphatidylglycerophosphatase A	-0.4769	-0.269	-0.466	-0.487	-0.472	-0.425	-0.447	-0.421	-0.364	-0.257	-0.113	-0.252	-0.102	-0.852	-0.78	-0.68	-0.797	-0.628	-0.625	-0.439	-0.662
centroid_492657	IVTT.AG	nlpC/P60 family protein	-0.57035	-0.521	-0.551	-0.634	-0.511	-0.403	-0.411	-0.356	-0.375	-0.46	-0.371	-0.447	-0.395	-0.827	-0.823	-0.798	-0.828	-0.689	-0.701	-0.61	-0.696
centroid_62738	IVTT.AG	mechanosensitive ion channel family protein	-0.5391	-0.374	-0.398	-0.419	-0.307	-0.425	-0.524	-0.394	-0.442	-0.449	-0.359	-0.362	-0.382	-0.81	-0.842	-0.8	-0.812	-0.708	-0.664	-0.549	-0.762
centroid_148671	IVTT.AG	protease 2	-0.5543	-0.405	-0.446	-0.496	-0.368	-0.49	-0.443	-0.407	-0.481	-0.268	-0.302	-0.389	-0.402	-0.843	-0.84	-0.833	-0.864	-0.743	-0.741	-0.641	-0.684
centroid_2360361	IVTT.AG	putative lipoprotein	-0.50195	-0.465	-0.486	-0.565	-0.51	-0.381	-0.379	-0.331	-0.361	-0.328	-0.272	-0.307	-0.275	-0.76	-0.714	-0.699	-0.723	-0.712	-0.586	-0.496	-0.689
centroid_53057	IVTT.AG	peptidase M16 inactive domain protein	-0.52445	-0.294	-0.447	-0.304	-0.329	-0.482	-0.388	-0.352	-0.432	-0.286	-0.262	-0.354	-0.262	-0.78	-0.894	-0.849	-0.742	-0.838	-0.71	-0.683	-0.801
centroid_456677	IVTT.AG	HTH type transcriptional regulator YidZ domain protein	-0.5336	-0.374	-0.464	-0.498	-0.437	-0.427	-0.462	-0.439	-0.368	-0.433	-0.365	-0.345	-0.352	-0.803	-0.793	-0.744	-0.796	-0.687	-0.64	-0.554	-0.691
centroid_1519083	IVTT.AG	outer membrane protein assembly factor BamD	-0.5397	-0.436	-0.495	-0.418	-0.355	-0.402	-0.316	-0.328	-0.534	-0.192	-0.23	-0.247	-0.344	-0.856	-0.92	-0.93	-0.84	-0.778	-0.747	-0.732	-0.694
centroid_500592	IVTT.AG	efflux transporter, RND family, MFP subunit	-0.56165	-0.036	-0.06	-0.011	0.017	-0.424	-0.398	-0.37	-0.5	-0.13	-0.171	-0.151	-0.152	-1.26	-1.242	-1.292	-1.116	-1.028	-0.968	-0.961	-0.98
SSON53G_RS26305	IVTT.AG	OspB	-0.5208	-0.361	-0.392	-0.416	-0.37	-0.476	-0.484	-0.412	-0.454	-0.334	-0.338	-0.337	-0.322	-0.727	-0.731	-0.753	-0.68	-0.828	-0.667	-0.568	-0.766
centroid_1625222	IVTT.AG	bacterial extracellular solute binding, 5 Middle family protein	-0.58495	-0.343	-0.425	-0.521	-0.441	-0.441	-0.458	-0.444	-0.459	-0.427	-0.355	-0.389	-0.34	-0.957	-0.973	-0.905	-0.813	-0.775	-0.753	-0.676	-0.804
centroid_813631	IVTT.AG	tat (twin arginine translocation) pathway signal sequence domain protein	-0.52995	-0.377	-0.441	-0.496	-0.472	-0.413	-0.433	-0.388	-0.382	-0.301	-0.253	-0.262	-0.322	-0.924	-0.867	-0.829	-0.804	-0.693	-0.646	-0.51	-0.786
centroid_2375940	IVTT.AG	conserved hypothetical protein	-0.5177	-0.49	-0.61	-0.521	-0.56	-0.359	-0.363	-0.283	-0.393	-0.143	-0.02	-0.164	-0.083	-0.845	-0.936	-0.906	-0.888	-0.78	-0.672	-0.587	-0.751
SF_p0060	IVTT.AG	orf, conserved hypothetical protein	-0.51735	-0.471	-0.458	-0.522	-0.332	-0.516	-0.458	-0.454	-0.501	-0.294	-0.274	-0.319	-0.364	-0.628	-0.712	-0.704	-0.659	-0.74	-0.628	-0.61	-0.703
centroid_850658	IVTT.AG	asparagine synthase	-0.5172	-0.452	-0.456	-0.341	-0.361	-0.383	-0.377	-0.315	-0.454	-0.341	-0.353	-0.288	-0.354	-0.725	-0.803	-0.857	-0.705	-0.719	-0.721	-0.654	-0.685
centroid_2283088	IVTT.AG	chorismate synthase	-0.5584	-0.412	-0.482	-0.5	-0.436	-0.455	-0.424	-0.387	-0.381	-0.403	-0.356	-0.293	-0.304	-0.967	-0.946	-0.894	-0.886	-0.72	-0.666	-0.503	-0.753
SSON53G_RS26905	IVTT.AG	Mxi-Spa secretion machinery protein MxiL	-0.6071	-0.479	-0.502	-0.375	-0.412	-0.491	-0.466	-0.493	-0.558	-0.321	-0.442	-0.351	-0.547	-0.82	-0.97	-0.966	-0.849	-0.84	-0.747	-0.692	-0.821
centroid_2117959	IVTT.AG	conserved hypothetical protein	-0.5426	-0.575	-0.548	-0.606	-0.531	-0.353	-0.309	-0.355	-0.368	-0.313	-0.206	-0.368	-0.286	-0.738	-0.862	-0.819	-0.795	-0.791	-0.656	-0.631	-0.742
centroid_2239818	IVTT.AG	high affinity branched chain amino acid transport system permease protein LivH	-0.4914	-0.453	-0.454	-0.297	-0.363	-0.387	-0.368	-0.385	-0.43	-0.369	-0.385	-0.345	-0.44	-0.64	-0.579	-0.824	-0.62	-0.625	-0.696	-0.567	-0.601
centroid_1523051	IVTT.AG	protein YebF	-0.55705	-0.483	-0.543	-0.394	-0.427	-0.336	-0.347	-0.376	-0.435	-0.195	-0.212	-0.258	-0.376	-0.95	-0.999	-1.052	-0.86	-0.761	-0.677	-0.693	-0.767
SF_p0202	IVTT.AG	orf, conserved hypothetical protein	-0.52715	-0.402	-0.443	-0.473	-0.403	-0.529	-0.455	-0.429	-0.482	-0.41	-0.39	-0.379	-0.427	-0.682	-0.747	-0.672	-0.659	-0.669	-0.632	-0.631	-0.629
centroid_2236575	IVTT.AG	glycerophosphoryl diester phosphodiesterase	-0.5654	-0.385	-0.414	-0.466	-0.421	-0.441	-0.389	-0.324	-0.474	-0.402	-0.393	-0.318	-0.399	-0.864	-0.861	-0.843	-0.833	-0.862	-0.733	-0.666	-0.82
centroid_280905	IVTT.AG	glutathione synthase	-0.51785	-0.467	-0.464	-0.379	-0.46	-0.134	-0.146	-0.113	-0.295	-0.307	-0.271	-0.29	-0.424	-0.876	-0.89	-0.929	-0.86	-0.748	-0.783	-0.765	-0.756
centroid_1552728	IVTT.AG	periplasmic binding protein like domain protein	-0.54765	-0.348	-0.404	-0.445	-0.372	-0.436	-0.491	-0.469	-0.435	-0.428	-0.366	-0.428	-0.348	-0.885	-0.853	-0.811	-0.799	-0.682	-0.674	-0.532	-0.747
centroid_601832	IVTT.AG	conserved hypothetical protein	-0.5142	0.29	-0.11	-0.043	-0.14	-0.524	-0.442	-0.33	-0.315	-0.329	-0.286	-0.412	-0.076	-1.018	-1.12	-1.077	-1.029	-0.9	-0.87	-0.728	-0.825
centroid_1271549	IVTT.AG	DNA protection during starvation protein	-0.4921	-0.398	-0.409	-0.434	-0.462	-0.421	-0.519	-0.347	-0.388	-0.224	-0.199	-0.21	-0.244	-0.866	-0.795	-0.83	-0.737	-0.647	-0.556	-0.499	-0.657
centroid_54598	IVTT.AG	transposase family protein	-0.5581	-0.588	-0.638	-0.575	-0.417	-0.414	-0.492	-0.393	-0.558	-0.307	-0.334	-0.337	-0.416	-0.749	-0.837	-0.86	-0.793	-0.678	-0.588	-0.623	-0.565
centroid_2274569	IVTT.AG	aromatic amino acid exporter YddG	-0.48575	-0.431	-0.443	-0.382	-0.348	-0.429	-0.427	-0.405	-0.529	-0.353	-0.397	-0.414	-0.474	-0.55	-0.637	-0.637	-0.576	-0.575	-0.578	-0.602	-0.528
centroid_1386121	IVTT.AG	N acetylmuramoyl L alanine amidase AmiC	-0.44095	-0.559	-0.574	-0.508	-0.452	-0.498	-0.476	-0.431	-0.611	-0.314	-0.28	-0.321	-0.366	-0.798	-0.834	-0.972	-0.794	-0.092	0.081	0.004	-0.024
SF_p0155	IVTT.AG	Spa29, component of the Mxi-Spa secretion machinery	-0.5337	-0.433	-0.419	-0.478	-0.354	-0.524	-0.548	-0.463	-0.557	-0.41	-0.406	-0.378	-0.458	-0.589	-0.626	-0.685	-0.638	-0.723	-0.647	-0.694	-0.644
centroid_1391500	IVTT.AG	L serine ammonia lyase	-0.549	-0.443	-0.475	-0.516	-0.357	-0.448	-0.439	-0.335	-0.455	-0.322	-0.33	-0.275	-0.387	-0.824	-0.843	-0.796	-0.81	-0.795	-0.706	-0.654	-0.77
centroid_202438	IVTT.AG	conserved hypothetical protein	-0.54255	-0.356	-0.571	-0.623	-0.613	-0.408	-0.34	-0.371	-0.285	-0.403	-0.307	-0.431	-0.23	-0.902	-0.922	-0.761	-0.884	-0.682	-0.639	-0.427	-0.696
centroid_584261	IVTT.AG	aldo/keto reductase family protein	-0.57635	-0.503	-0.551	-0.463	-0.459	-0.406	-0.396	-0.415	-0.47	-0.329	-0.382	-0.412	-0.434	-0.911	-0.884	-0.887	-0.838	-0.736	-0.676	-0.645	-0.73
centroid_2338594	IVTT.AG	DMSO reductase anchor subunit family protein	-0.51075	-0.381	-0.446	-0.463	-0.357	-0.462	-0.454	-0.389	-0.398	-0.3	-0.226	-0.212	-0.165	-0.793	-0.836	-0.903	-0.74	-0.752	-0.625	-0.571	-0.742
SF_p0130	IVTT.AG	IpgB1, secreted by the Mxi-Spa machinery, function unknown	-0.54115	-0.231	-0.178	-0.186	-0.044	-0.424	-0.448	-0.435	-0.529	-0.294	-0.424	-0.299	-0.471	-0.942	-0.916	-1.04	-0.839	-0.78	-0.806	-0.771	-0.766
centroid_1178397	IVTT.AG	spermidine synthase	-0.51725	-0.473	-0.466	-0.377	-0.302	-0.35	-0.366	-0.43	-0.549	-0.226	-0.31	-0.306	-0.449	-0.82	-0.786	-0.824	-0.738	-0.659	-0.649	-0.639	-0.626
SF_p0141	IVTT.AG	MxiN, putative component of the Mxi-Spa secretion machinery	-0.52995	-0.484	-0.467	-0.496	-0.304	-0.396	-0.32	-0.293	-0.487	-0.32	-0.341	-0.368	-0.428	-0.694	-0.794	-0.805	-0.822	-0.729	-0.663	-0.694	-0.694
centroid_1737944	IVTT.AG	electron transport complex, RnfABCDGE type, G subunit	-0.5211	-0.46	-0.51	-0.48	-0.456	-0.404	-0.393	-0.321	-0.391	-0.317	-0.289	-0.39	-0.327	-0.736	-0.764	-0.791	-0.701	-0.708	-0.695	-0.614	-0.675
centroid_2358851	IVTT.AG	queuine tRNA ribosyltransferase	-0.5482	-0.526	-0.452	-0.425	-0.36	-0.405	-0.485	-0.406	-0.561	-0.338	-0.341	-0.37	-0.419	-0.8	-0.76	-0.846	-0.707	-0.77	-0.615	-0.675	-0.703
SSON53G_RS26665	IVTT.AG	hypothetical protein	-0.5112	-0.509	-0.504	-0.381	-0.304	-0.518	-0.506	-0.478	-0.64	-0.398	-0.394	-0.408	-0.525	-0.417	-0.442	-0.505	-0.489	-0.733	-0.687	-0.728	-0.658
SF_p0110	IVTT.AG	orf, conserved hypothetical protein	-0.4699	0.167	0.156	0.186	0.26	-0.567	-0.568	-0.472	-0.614	-0.329	-0.347	-0.278	-0.4	-0.823	-0.866	-0.888	-0.794	-0.857	-0.78	-0.76	-0.824
centroid_1282617	IVTT.AG	putative L,D transpeptidase ErfK/SrfK	-0.5561	-0.504	-0.503	-0.429	-0.369	-0.409	-0.412	-0.403	-0.514	-0.259	-0.274	-0.351	-0.369	-0.857	-0.865	-0.902	-0.811	-0.781	-0.75	-0.7	-0.66
centroid_422111	IVTT.AG	ribosomal protein L33	-0.5307	-0.56	-0.527	-0.453	-0.471	-0.354	-0.347	-0.372	-0.457	-0.322	-0.364	-0.351	-0.414	-0.799	-0.707	-0.844	-0.71	-0.663	-0.62	-0.635	-0.644
SF_p0248	IVTT.AG	oriT nicking and unwinding protein	-0.5363	-0.363	-0.39	-0.368	-0.344	-0.431	-0.485	-0.417	-0.55	-0.438	-0.464	-0.436	-0.527	-0.714	-0.696	-0.76	-0.664	-0.717	-0.571	-0.712	-0.679
centroid_655420	IVTT.AG	RNA polymerase associated protein RapA	-0.5315	-0.393	-0.335	-0.251	-0.298	-0.425	-0.476	-0.424	-0.522	-0.317	-0.385	-0.377	-0.537	-0.778	-0.799	-0.86	-0.756	-0.693	-0.633	-0.679	-0.692
centroid_463446	IVTT.AG	D galactose binding periplasmic protein	-0.50775	-0.487	-0.493	-0.442	-0.349	-0.453	-0.457	-0.426	-0.564	-0.452	-0.401	-0.358	-0.477	-0.582	-0.597	-0.666	-0.614	-0.576	-0.591	-0.642	-0.528
centroid_1488824	IVTT.AG	conserved hypothetical protein	-0.5381	-0.548	-0.542	-0.406	-0.468	-0.393	-0.389	-0.421	-0.507	-0.203	-0.313	-0.292	-0.341	-0.868	-0.834	-0.918	-0.774	-0.655	-0.621	-0.62	-0.649
centroid_2286005	IVTT.AG	cytochrome c family protein	-0.5597	-0.457	-0.423	-0.403	-0.327	-0.456	-0.46	-0.431	-0.597	-0.266	-0.277	-0.266	-0.339	-0.859	-0.882	-0.936	-0.775	-0.817	-0.696	-0.787	-0.74
centroid_221045	IVTT.AG	sigma E factor regulatory protein RseB	-0.5632	-0.487	-0.485	-0.336	-0.366	-0.388	-0.432	-0.409	-0.522	-0.237	-0.089	-0.277	-0.464	-0.939	-0.925	-0.979	-0.882	-0.788	-0.783	-0.745	-0.731
centroid_1388335	IVTT.AG	hydroxymethylpyrimidine/phosphomethylpyrimidine kinase	-0.54855	-0.378	-0.475	-0.485	-0.393	-0.41	-0.464	-0.356	-0.397	-0.286	-0.268	-0.277	-0.261	-0.93	-0.935	-0.917	-0.853	-0.808	-0.703	-0.565	-0.81
centroid_787157	IVTT.AG	conserved hypothetical ATP binding family protein	-0.55475	-0.391	-0.461	-0.477	-0.45	-0.439	-0.499	-0.433	-0.407	-0.395	-0.379	-0.383	-0.382	-0.78	-0.851	-0.808	-0.756	-0.736	-0.684	-0.626	-0.758
centroid_894866	IVTT.AG	outer membrane beta barrel domain protein	-0.5618	-0.402	-0.497	-0.582	-0.466	-0.42	-0.434	-0.369	-0.355	-0.346	-0.282	-0.415	-0.282	-0.926	-0.901	-0.873	-0.906	-0.71	-0.754	-0.539	-0.777
centroid_828888	IVTT.AG	tripartite ATP independent periplasmic transporters, DctQ component family protein	-0.60785	-0.56	-0.546	-0.429	-0.514	-0.496	-0.458	-0.449	-0.573	-0.293	-0.413	-0.357	-0.447	-0.919	-0.954	-0.946	-0.88	-0.755	-0.708	-0.741	-0.719
centroid_807648	IVTT.AG	mannosyl glycoendo beta N acetylglucosaminidase family protein	-0.51305	-0.513	-0.494	-0.385	-0.434	-0.386	-0.466	-0.482	-0.533	-0.359	-0.366	-0.39	-0.495	-0.652	-0.642	-0.727	-0.674	-0.565	-0.547	-0.626	-0.525
centroid_850714	IVTT.AG	peptidyl prolyl cis trans isomerase A	-0.545	-0.461	-0.513	-0.609	-0.487	-0.479	-0.497	-0.391	-0.488	-0.101	-0.066	-0.018	-0.05	-0.902	-0.931	-0.925	-0.867	-0.819	-0.778	-0.667	-0.851
centroid_1854899	IVTT.AG	conserved hypothetical protein	-0.5406	-0.396	-0.457	-0.438	-0.399	-0.432	-0.448	-0.398	-0.496	-0.407	-0.373	-0.266	-0.475	-0.718	-0.703	-0.851	-0.736	-0.771	-0.627	-0.646	-0.775
centroid_1123124	IVTT.AG	ureidoglycolate hydrolase	-0.58505	-0.541	-0.597	-0.492	-0.51	-0.453	-0.456	-0.461	-0.558	-0.298	-0.293	-0.285	-0.389	-0.871	-0.888	-0.926	-0.85	-0.745	-0.741	-0.696	-0.651
centroid_1590850	IVTT.AG	gamma glutamyl gamma aminobutyrate hydrolase PuuD	-0.5414	-0.428	-0.452	-0.359	-0.392	-0.466	-0.492	-0.475	-0.618	-0.422	-0.468	-0.477	-0.514	-0.784	-0.83	-0.838	-0.727	-0.553	-0.454	-0.514	-0.565
centroid_594403	IVTT.AG	leucyl/phenylalanyl tRNA protein transferase	-0.57765	-0.357	-0.602	-0.567	-0.488	-0.525	-0.409	-0.353	-0.358	-0.317	-0.237	-0.336	-0.181	-0.978	-0.99	-0.899	-0.897	-0.813	-0.806	-0.626	-0.814
SF_p0022	IVTT.AG	OspD1, secreted by the Mxi-Spa secretion machinery, function unknown	-0.54395	-0.456	-0.508	-0.568	-0.369	-0.613	-0.566	-0.47	-0.545	-0.413	-0.4	-0.461	-0.507	-0.677	-0.63	-0.674	-0.7	-0.604	-0.594	-0.531	-0.593
centroid_558146	IVTT.AG	outer membrane porin protein OmpD	-0.5815	-0.456	-0.517	-0.479	-0.422	-0.571	-0.529	-0.445	-0.524	-0.372	-0.369	-0.429	-0.43	-0.829	-0.836	-0.765	-0.811	-0.714	-0.75	-0.654	-0.728
centroid_1523723	IVTT.AG	conserved hypothetical protein	-0.5592	-0.484	-0.543	-0.509	-0.43	-0.469	-0.455	-0.398	-0.469	-0.285	-0.218	-0.284	-0.289	-0.814	-0.87	-0.903	-0.833	-0.756	-0.75	-0.702	-0.723
centroid_318400	IVTT.AG	fumarate reductase, flavoprotein subunit	-0.57135	-0.515	-0.469	-0.49	-0.424	-0.493	-0.523	-0.377	-0.553	-0.287	-0.3	-0.24	-0.372	-0.798	-0.852	-0.891	-0.818	-0.86	-0.721	-0.698	-0.746
centroid_1188942	IVTT.AG	dihydrodipicolinate synthase	-0.52305	-0.495	-0.45	-0.371	-0.4	-0.384	-0.372	-0.407	-0.528	-0.156	-0.217	-0.157	-0.271	-0.841	-0.858	-0.901	-0.784	-0.766	-0.658	-0.723	-0.722
centroid_226696	IVTT.AG	phosphoribosylaminoimidazole carboxylase, ATPase subunit	-0.55365	-0.491	-0.453	-0.434	-0.398	-0.354	-0.4	-0.398	-0.472	-0.307	-0.341	-0.316	-0.452	-0.84	-0.868	-0.907	-0.734	-0.763	-0.707	-0.721	-0.717
centroid_519081	IVTT.AG	conserved hypothetical protein	-0.56585	-0.414	-0.453	-0.461	-0.409	-0.417	-0.431	-0.39	-0.395	-0.314	-0.288	-0.249	-0.288	-0.997	-0.964	-0.855	-0.937	-0.838	-0.784	-0.612	-0.821
SF_p0247	IVTT.AG	oriT nicking and unwinding protein	-0.5881	-0.458	-0.508	-0.463	-0.389	-0.484	-0.454	-0.434	-0.605	-0.308	-0.397	-0.33	-0.497	-0.86	-0.884	-0.937	-0.843	-0.807	-0.757	-0.652	-0.695
centroid_2120019	IVTT.AG	intracellular protease, PfpI family protein	-0.5313	-0.482	-0.578	-0.587	-0.506	-0.494	-0.498	-0.473	-0.46	-0.388	-0.393	-0.359	-0.332	-0.712	-0.684	-0.647	-0.619	-0.709	-0.552	-0.51	-0.643
centroid_1591978	IVTT.AG	inner membrane transporter YjeM domain protein	-0.52235	-0.44	-0.394	-0.458	-0.441	-0.504	-0.555	-0.446	-0.502	-0.437	-0.415	-0.365	-0.418	-0.642	-0.635	-0.761	-0.598	-0.688	-0.552	-0.517	-0.679
centroid_481145	IVTT.AG	conserved hypothetical protein	-0.5806	-0.379	-0.446	-0.494	-0.418	-0.449	-0.513	-0.456	-0.454	-0.381	-0.362	-0.379	-0.391	-0.881	-0.915	-0.862	-0.803	-0.813	-0.742	-0.65	-0.824
centroid_729952	IVTT.AG	papC N terminal domain protein	-0.48835	-0.567	-0.583	-0.448	-0.407	-0.429	-0.399	-0.44	-0.592	0.136	0.116	0.075	0.046	-0.85	-0.831	-0.875	-0.889	-0.698	-0.731	-0.763	-0.638
SSON53G_RS26395	IVTT.AG	hypothetical protein	-0.57605	-0.501	-0.412	-0.443	-0.411	-0.49	-0.543	-0.47	-0.616	-0.669	-0.369	-0.306	-0.411	-0.695	-0.777	-0.789	-0.726	-0.781	-0.699	-0.714	-0.699
centroid_2279273	IVTT.AG	putative L,D transpeptidase YnhG	-0.58005	-0.492	-0.543	-0.439	-0.45	-0.438	-0.406	-0.355	-0.504	-0.412	-0.429	-0.42	-0.482	-0.845	-0.865	-0.94	-0.772	-0.742	-0.704	-0.71	-0.653
centroid_287316	IVTT.AG	sulfatase family protein	-0.55195	-0.51	-0.532	-0.404	-0.365	-0.348	-0.373	-0.415	-0.521	-0.251	-0.335	-0.325	0.548	-0.961	-1.056	-1.069	-0.96	-0.824	-0.786	-0.777	-0.775
SF_p0198	IVTT.AG	orf, conserved hypothetical protein	-0.5577	-0.46	-0.485	-0.351	-0.394	-0.41	-0.389	-0.528	-0.638	-0.32	-0.415	-0.346	-0.518	-0.794	-0.818	-0.861	-0.742	-0.651	-0.686	-0.702	-0.646
centroid_1945103	IVTT.AG	conserved hypothetical protein	-0.5728	-0.593	-0.565	-0.582	-0.574	-0.41	-0.397	-0.304	-0.397	-0.329	-0.315	-0.382	-0.437	-0.776	-0.898	-0.863	-0.795	-0.77	-0.68	-0.66	-0.729
centroid_404796	IVTT.AG	transcriptional repressor RcnR	-0.52375	-0.449	-0.39	-0.379	-0.356	-0.432	-0.474	-0.441	-0.615	-0.399	-0.461	-0.414	-0.47	-0.677	-0.677	-0.712	-0.616	-0.67	-0.552	-0.658	-0.633
centroid_1012436	IVTT.AG	conserved hypothetical protein	-0.54805	-0.437	-0.371	-0.34	-0.309	-0.388	-0.405	-0.306	-0.463	-0.292	-0.336	-0.243	-0.341	-0.915	-0.953	-0.982	-0.808	-0.839	-0.745	-0.693	-0.795
centroid_1286872	IVTT.AG	cation efflux system protein CusC	-0.5698	-0.494	-0.442	-0.451	-0.31	-0.504	-0.526	-0.458	-0.52	-0.398	-0.369	-0.368	-0.457	-0.748	-0.828	-0.806	-0.745	-0.811	-0.702	-0.67	-0.789
centroid_1067915	IVTT.AG	conserved hypothetical protein	-0.59755	-0.423	-0.582	-0.617	-0.576	-0.471	-0.419	-0.489	-0.365	-0.559	-0.334	-0.424	-0.289	-0.918	-0.918	-0.866	-0.857	-0.772	-0.701	-0.578	-0.793
centroid_268582	IVTT.AG	rop family protein	-0.52885	-0.381	-0.473	-0.458	-0.495	-0.502	-0.513	-0.449	-0.439	-0.431	-0.371	-0.384	-0.405	-0.767	-0.73	-0.647	-0.693	-0.675	-0.578	-0.51	-0.676
centroid_1763034	IVTT.AG	potassium efflux system KefA	-0.5458	-0.4	-0.568	-0.582	-0.466	-0.536	-0.499	-0.405	-0.471	-0.186	-0.21	-0.294	-0.344	-0.786	-0.797	-0.79	-0.849	-0.681	-0.737	-0.653	-0.662
centroid_635467	IVTT.AG	rop family protein	-0.5481	-0.419	-0.506	-0.472	-0.397	-0.574	-0.494	-0.436	-0.469	-0.376	-0.352	-0.447	-0.398	-0.751	-0.833	-0.678	-0.693	-0.718	-0.684	-0.642	-0.623
centroid_2312011	IVTT.AG	flagellar L ring family protein	-0.57435	-0.577	-0.526	-0.46	-0.473	-0.4	-0.422	-0.399	-0.553	-0.145	-0.174	-0.196	-0.241	-0.999	-0.994	-1.023	-0.879	-0.769	-0.751	-0.79	-0.716
centroid_664158	IVTT.AG	NADH(P) binding family protein	-0.55365	-0.407	-0.534	-0.532	-0.574	-0.422	-0.469	-0.427	-0.414	-0.331	-0.29	-0.314	-0.241	-0.888	-0.849	-0.769	-0.877	-0.742	-0.66	-0.524	-0.809
centroid_1474285	IVTT.AG	4Fe 4S binding domain protein	-0.58525	-0.452	-0.441	-0.371	-0.371	-0.438	-0.46	-0.445	-0.565	-0.266	-0.328	-0.321	-0.4	-0.937	-0.895	-0.941	-0.842	-0.868	-0.796	-0.769	-0.799
centroid_1901484	IVTT.AG	YMGG like Gly zipper family protein	-0.5472	-0.451	-0.547	-0.544	-0.407	-0.488	-0.425	-0.383	-0.507	0.025	0.064	-0.017	0.024	-0.998	-1.005	-1.051	-0.925	-0.928	-0.872	-0.772	-0.737
centroid_293665	IVTT.AG	cation/acetate symporter ActP	-0.5871	-0.415	-0.473	-0.58	-0.505	-0.458	-0.465	-0.44	-0.43	-0.438	-0.34	-0.378	-0.327	-0.877	-0.946	-0.832	-0.85	-0.795	-0.704	-0.641	-0.848
centroid_545351	IVTT.AG	sel1 repeat family protein	-0.5746	-0.551	-0.518	-0.505	-0.447	-0.459	-0.451	-0.501	-0.613	-0.354	-0.434	-0.376	-0.546	-0.868	-0.926	-0.998	-0.804	-0.524	-0.542	-0.544	-0.531
centroid_1338161	IVTT.AG	dihydroorotase, homodimeric type	-0.5708	-0.439	-0.497	-0.47	-0.356	-0.475	-0.469	-0.422	-0.569	-0.283	-0.343	-0.315	-0.431	-0.82	-0.86	-0.924	-0.859	-0.747	-0.733	-0.738	-0.666
SSON53G_RS26950	IVTT.AG	surface presentation of antigens protein SpaN	-0.6126	-0.436	-0.488	-0.546	-0.48	-0.585	-0.542	-0.483	-0.541	-0.473	-0.432	-0.349	-0.383	-0.927	-0.826	-0.833	-0.878	-0.863	-0.718	-0.646	-0.823
centroid_384180	IVTT.AG	thiamine ABC transporter, ATP binding protein	-0.5897	-0.479	-0.583	-0.591	-0.447	-0.414	-0.38	-0.306	-0.427	-0.275	-0.269	-0.307	-0.307	-0.917	-0.982	-0.96	-0.907	-0.841	-0.878	-0.74	-0.784
centroid_138777	IVTT.AG	hok/gef family protein	-0.5498	-0.65	-0.636	-0.565	-0.493	-0.353	-0.297	-0.365	-0.452	0.032	0.022	0.008	-0.031	-0.998	-1.02	-1.049	-0.946	-0.883	-0.786	-0.75	-0.784
centroid_199950	IVTT.AG	protein PmbA	-0.58795	-0.503	-0.487	-0.479	-0.451	-0.474	-0.486	-0.414	-0.56	-0.373	-0.339	-0.396	-0.45	-0.774	-0.811	-0.894	-0.785	-0.832	-0.779	-0.717	-0.755
centroid_2344593	IVTT.AG	conserved hypothetical protein	-0.57495	-0.609	-0.593	-0.549	-0.541	-0.386	-0.437	-0.363	-0.503	-0.381	-0.331	-0.274	-0.369	-0.86	-0.805	-0.887	-0.79	-0.773	-0.652	-0.631	-0.765
SSON53G_RS27410	IVTT.AG	replication protein	-0.567	-0.486	-0.485	-0.489	-0.414	-0.503	-0.509	-0.48	-0.54	-0.342	-0.331	-0.278	-0.393	-0.8	-0.758	-0.894	-0.745	-0.835	-0.689	-0.624	-0.745
SSON53G_RS26640	IVTT.AG	transcriptional regulator	-0.5799	-0.453	-0.583	-0.599	-0.455	-0.605	-0.584	-0.542	-0.553	-0.35	-0.324	-0.324	-0.316	-0.748	-0.807	-0.771	-0.684	-0.756	-0.732	-0.68	-0.732
centroid_446180	IVTT.AG	ATP synthase F1, gamma subunit	-0.5639	-0.52	-0.521	-0.437	-0.396	-0.471	-0.428	-0.431	-0.598	-0.276	-0.276	-0.308	-0.425	-0.827	-0.816	-0.833	-0.818	-0.707	-0.754	-0.699	-0.737
centroid_1095699	IVTT.AG	3 oxoacyl [acyl carrier protein] synthase 1	-0.5298	-0.508	-0.54	-0.455	-0.381	-0.505	-0.484	-0.474	-0.606	-0.383	-0.411	-0.409	-0.534	-0.641	-0.599	-0.674	-0.647	-0.581	-0.625	-0.636	-0.503
centroid_791157	IVTT.AG	dnaB like helicase N terminal domain protein	-0.57735	-0.508	-0.476	-0.413	-0.406	-0.488	-0.485	-0.497	-0.66	-0.253	-0.275	-0.323	-0.38	-0.777	-0.877	-0.933	-0.799	-0.762	-0.788	-0.765	-0.682
centroid_546255	IVTT.AG	conserved hypothetical protein	-0.58725	-0.477	-0.502	-0.567	-0.583	-0.452	-0.52	-0.385	-0.38	-0.391	-0.362	-0.376	-0.297	-0.911	-0.954	-0.832	-0.908	-0.8	-0.668	-0.574	-0.806
centroid_1557105	IVTT.AG	polyphosphate kinase 1	-0.57305	-0.512	-0.454	-0.556	-0.466	-0.521	-0.517	-0.515	-0.549	-0.14	-0.195	-0.135	-0.219	-0.839	-0.849	-0.933	-0.838	-0.89	-0.761	-0.763	-0.809
centroid_60959	IVTT.AG	conserved hypothetical protein	-0.571	-0.437	-0.38	-0.373	-0.365	-0.428	-0.37	-0.399	-0.534	-0.347	-0.354	-0.323	-0.412	-0.917	-0.919	-0.975	-0.797	-0.849	-0.686	-0.765	-0.79
SSON53G_RS27020	IVTT.AG	hypothetical protein	-0.60155	-0.551	-0.484	-0.362	-0.465	-0.462	-0.445	-0.453	-0.573	-0.294	-0.387	-0.334	-0.471	-0.927	-0.895	-0.991	-0.828	-0.823	-0.727	-0.766	-0.793
SF_p0094	IVTT.AG	OspC1, secreted by the Mxi-Spa secretion machinery, function unknown	-0.55815	-0.354	-0.42	-0.372	-0.325	-0.445	-0.442	-0.387	-0.464	-0.385	-0.379	-0.297	-0.431	-0.887	-0.892	-0.962	-0.854	-0.772	-0.75	-0.615	-0.73
centroid_1669326	IVTT.AG	putative fimbrial protein	-0.60585	-0.447	-0.492	-0.515	-0.513	-0.538	-0.588	-0.47	-0.534	-0.277	-0.274	-0.292	-0.304	-0.896	-0.898	-1.021	-0.84	-0.924	-0.765	-0.636	-0.893
centroid_2278952	IVTT.AG	outer membrane lipo, Slp family protein	-0.5857	-0.513	-0.458	-0.46	-0.457	-0.4	-0.455	-0.385	-0.496	-0.181	-0.244	-0.234	-0.29	-0.98	-0.972	-1.049	-0.899	-0.88	-0.758	-0.795	-0.808
centroid_107064	IVTT.AG	conserved hypothetical protein	-0.5952	-0.47	-0.627	-0.475	-0.432	-0.519	-0.443	-0.342	-0.42	-0.295	-0.284	-0.293	-0.286	-0.92	-0.952	-0.995	-0.922	-0.9	-0.809	-0.688	-0.832
centroid_1605319	IVTT.AG	putative domain protein	-0.5872	-0.451	-0.495	-0.502	-0.516	-0.51	-0.443	-0.414	-0.46	-0.378	-0.359	-0.364	-0.348	-0.952	-0.884	-0.905	-0.84	-0.813	-0.715	-0.591	-0.804
centroid_1110489	IVTT.AG	glutamine amidotransferases class II family protein	-0.568	-0.532	-0.601	-0.57	-0.453	-0.482	-0.481	-0.469	-0.536	-0.092	-0.119	-0.104	-0.164	-0.767	-0.918	-0.964	-0.894	-0.839	-0.873	-0.759	-0.743
centroid_1630354	IVTT.AG	feS assembly protein IscX	-0.5659	-0.539	-0.595	-0.555	-0.528	-0.282	-0.357	-0.293	-0.292	-0.228	-0.23	-0.138	-0.115	-1.049	-1.013	-1.073	-1.03	-0.856	-0.782	-0.59	-0.773
centroid_621283	IVTT.AG	conserved hypothetical protein	-0.55575	-0.483	-0.46	-0.482	-0.454	-0.548	-0.559	-0.486	-0.594	-0.521	-0.5	-0.446	-0.543	-0.686	-0.627	-0.76	-0.636	-0.634	-0.544	-0.57	-0.582
centroid_1880415	IVTT.AG	soluble lytic murein transglycosylase	-0.6053	-0.434	-0.442	-0.38	-0.361	-0.397	-0.422	-0.379	-0.588	-0.311	-0.357	-0.3	-0.437	-0.986	-0.999	-1.081	-0.928	-0.857	-0.785	-0.824	-0.838
centroid_635042	IVTT.AG	tat (twin arginine translocation) pathway signal sequence domain protein	-0.62155	-0.586	-0.511	-0.405	-0.49	-0.453	-0.475	-0.448	-0.579	-0.257	-0.284	-0.294	-0.427	-0.975	-0.979	-1.034	-0.899	-0.886	-0.862	-0.79	-0.797
centroid_1307094	IVTT.AG	yejG like family protein	-0.5763	-0.636	-0.619	-0.591	-0.533	-0.355	-0.324	-0.298	-0.365	-0.363	-0.349	-0.311	-0.353	-0.874	-0.867	-0.935	-0.818	-0.83	-0.614	-0.7	-0.791
SF_p0046	IVTT.AG	VirF, member of the AraC family of transcriptional activators, required for transcription of virB and icsA	-0.5598	-0.434	-0.435	-0.477	-0.47	-0.56	-0.557	-0.514	-0.56	-0.325	-0.273	-0.325	-0.33	-0.759	-0.77	-0.795	-0.779	-0.773	-0.692	-0.631	-0.737
SF_p0253	IVTT.AG	orf, conserved hypothetical protein	-0.5844	-0.469	-0.53	-0.66	-0.494	-0.511	-0.553	-0.528	-0.53	-0.437	-0.345	-0.341	-0.319	-0.825	-0.834	-0.823	-0.721	-0.699	-0.723	-0.603	-0.743
centroid_1100133	IVTT.AG	conserved hypothetical protein	-0.64665	-0.678	-0.688	-0.705	-0.583	-0.443	-0.403	-0.362	-0.419	-0.38	-0.27	-0.27	-0.354	-0.927	-1.057	-1.08	-0.935	-0.984	-0.799	-0.767	-0.829
centroid_791246	IVTT.AG	transposase family protein	-0.5759	-0.493	-0.382	-0.484	-0.408	-0.481	-0.525	-0.433	-0.544	-0.444	-0.384	-0.333	-0.436	-0.727	-0.808	-0.823	-0.748	-0.809	-0.773	-0.68	-0.803
centroid_1387173	IVTT.AG	conserved hypothetical protein	-0.67625	-0.623	-0.589	-0.615	-0.53	-0.515	-0.594	-0.417	-0.554	-0.329	-0.342	-0.338	-0.347	-1.085	-1.095	-1.131	-1.002	-1.007	-0.812	-0.736	-0.864
centroid_1091362	IVTT.AG	hsp70 family protein	-0.61075	-0.569	-0.518	-0.469	-0.46	-0.392	-0.44	-0.49	-0.556	-0.253	-0.405	-0.305	-0.434	-1.018	-0.991	-1.088	-0.931	-0.761	-0.711	-0.658	-0.766
SF_p0024	IVTT.AG	IpgB2, probably secreted by the Mxi-Spa secretion machinery	-0.58385	-0.432	-0.411	-0.423	-0.372	-0.487	-0.456	-0.512	-0.606	-0.372	-0.368	-0.321	-0.401	-0.855	-0.888	-0.914	-0.778	-0.854	-0.661	-0.73	-0.836
centroid_569650	IVTT.AG	formate/nitrite transporter family protein	-0.5643	-0.443	-0.492	-0.444	-0.365	-0.466	-0.521	-0.451	-0.525	-0.437	-0.411	-0.318	-0.441	-0.8	-0.82	-0.834	-0.786	-0.742	-0.679	-0.594	-0.717
centroid_1014872	IVTT.AG	50S ribosomal protein L5	-0.5911	-0.58	-0.6	-0.515	-0.399	-0.455	-0.467	-0.392	-0.548	-0.318	-0.321	-0.339	-0.461	-0.876	-0.884	-0.956	-0.877	-0.755	-0.738	-0.705	-0.636
centroid_304186	IVTT.AG	conserved hypothetical protein	-0.5963	-0.507	-0.627	-0.67	-0.665	-0.439	-0.392	-0.448	-0.381	-0.494	-0.371	-0.47	-0.283	-0.941	-0.92	-0.746	-0.927	-0.696	-0.65	-0.48	-0.819
centroid_1416890	IVTT.AG	protein (glutamine N5) methyltransferase, release factor specific	-0.65295	-0.545	-0.631	-0.797	-0.609	-0.337	-0.352	-0.375	-0.324	-0.598	-0.452	-0.51	-0.463	-1.048	-1.018	-1.049	-0.979	-0.767	-0.796	-0.618	-0.791
SF_p0004	IVTT.AG	PhoN2 (Apy), periplasmic phosphatase, apyrase, ATP diphosphohydrolase	-0.60865	-0.352	-0.235	-0.213	-0.188	-0.623	-0.632	-0.536	-0.644	-0.333	-0.311	-0.355	-0.376	-0.907	-0.963	-0.953	-0.876	-1.01	-0.928	-0.815	-0.923
SSON53G_RS26455	IVTT.AG	chromosome partitioning protein ParA	-0.59585	-0.532	-0.505	-0.49	-0.439	-0.504	-0.466	-0.495	-0.618	-0.349	-0.372	-0.309	-0.445	-0.768	-0.879	-0.962	-0.753	-0.781	-0.777	-0.78	-0.693
centroid_1436544	IVTT.AG	ompA family protein	-0.6254	-0.572	-0.639	-0.559	-0.507	-0.487	-0.536	-0.412	-0.526	-0.373	-0.357	-0.426	-0.513	-0.903	-0.919	-0.957	-0.92	-0.795	-0.774	-0.667	-0.666
centroid_1337951	IVTT.AG	sensor protein EvgS	-0.5695	-0.541	-0.552	-0.438	-0.326	-0.436	-0.403	-0.433	-0.611	-0.257	-0.319	-0.36	-0.447	-0.854	-0.794	-0.875	-0.833	-0.723	-0.752	-0.734	-0.702
centroid_2368494	IVTT.AG	glycerol 3 phosphate responsive antiterminator family protein	-0.6164	-0.537	-0.651	-0.591	-0.584	-0.456	-0.482	-0.345	-0.436	-0.232	-0.232	-0.264	-0.259	-0.922	-1.047	-0.993	-0.998	-0.877	-0.814	-0.748	-0.86
centroid_208870	IVTT.AG	transposase IS66 family protein	-0.6052	-0.459	-0.453	-0.496	-0.354	-0.507	-0.52	-0.418	-0.516	-0.44	-0.35	-0.385	-0.418	-0.868	-0.932	-0.911	-0.88	-0.861	-0.798	-0.747	-0.791
centroid_565408	IVTT.AG	murein hydrolase activator EnvC	-0.57325	-0.515	-0.466	-0.6	-0.423	-0.519	-0.534	-0.5	-0.525	-0.47	-0.335	-0.401	-0.497	-0.684	-0.789	-0.769	-0.682	-0.721	-0.673	-0.642	-0.72
centroid_2243778	IVTT.AG	conserved hypothetical protein	-0.58205	-0.551	-0.526	-0.519	-0.341	-0.506	-0.551	-0.482	-0.645	-0.364	-0.418	-0.414	-0.471	-0.745	-0.801	-0.822	-0.826	-0.75	-0.646	-0.65	-0.613
centroid_1668909	IVTT.AG	conserved hypothetical protein	-0.6134	-0.218	-0.781	-0.666	-0.648	-0.571	-0.455	-0.319	-0.184	-0.392	-0.302	-0.432	0.147	-0.973	-1.112	-1.104	-1.032	-0.875	-0.803	-0.722	-0.826
centroid_803250	IVTT.AG	ribosomal protein S5	-0.5726	-0.404	-0.563	-0.65	-0.537	-0.563	-0.52	-0.549	-0.41	-0.522	-0.287	-0.433	-0.277	-0.838	-0.764	-0.711	-0.775	-0.729	-0.634	-0.56	-0.726
SSON53G_RS27190	IVTT.AG	hypothetical protein	-0.60155	-0.507	-0.53	-0.54	-0.472	-0.223	-0.164	-0.134	-0.077	-0.315	-0.368	-0.304	-0.334	-1.074	-1.063	-1.042	-1.053	-1.085	-0.85	-0.817	-1.079
[truncated: 164 more rows]

## Sheet: Sf2aWC serum IgA-NormalizedData
Sf2aWC serum IgA- normalized
[truncated: 2,135 more rows]

## Sheet: Sf2aWC ALS IgA-NormalizedData
Sf2aWC ALS IgA- normalized
[truncated: 2,134 more rows]
