# Supplementary material for: A Novel Shigella Proteome Microarray Discriminates Targets of Human Antibody Reactivity following Oral Vaccination and Experimental Challenge
Source: mSphere. 2018 Aug 1;3(4):e00260-18. doi: 10.1128/mSphere.00260-18 (PMC6070737; doi:10.1128/mSphere.00260-18)
Supplement: TABLE S3 [file sph004182606sd3.xls]

## Sheet: Sf2aWC serum IgG-RawData
ID	Spot.Type	Description	Average	106_pre_day-1	106_post_day7	106_post_day35	106_post_day63	112_pre_day-1	112_post_day7	112_post_day35	112_post_day63	114_pre_day-1	114_post_day7	114_post_day35	114_post_day63	116_pre_day-1	116_post_day7	116_post_day35	116_post_day63	135_pre_day-1	135_post_day7	135_post_day35	135_post_day63
SF_p0128	IVTT.AG	IpaB, secreted by the Mxi-Spa secretion machinery, required for entry into epithelial cells	99574	17612	16305	14674	14159	1504.5	1354	1287.5	1415	145711	231176	221311	228015	33372	33770	36401	36242.5	192056	246871	237908	280335
SSON53G_RS26835	IVTT.AG	invasin	86818.1	12690	12638	13143	10711	1260	1148	1172	1388	168252	172141	188990	152926	24948.5	25043	27459	31676.5	218207	276354	175544	220671
SF_p0265	IVTT.AG	invasion plasmid antigen, secreted by the Mxi-Spa secretion machinery	33731.9	2264	2245	2433	1944	1301	1235.5	1220	1407	60106	66717	69177	54272	4599	3856	3988.5	3787	104993	113637	85129	90328
SSON53G_RS27215	IVTT.AG	E3 ubiquitin--protein ligase	21857.9	1760.5	1771.5	1612	1444	1003	961	1040	1165	44238	49487	47774	47635.5	3275	2577	2813	2585	62584	60499	48169	54765
SSON53G_RS27450	IVTT.AG	E3 ubiquitin--protein ligase	22293	1819	1839	1792.5	1620	1137	1062	1090	1223	36721	40440	43130	39354	3986	3659	3434.5	3114	63652	76891	58306	61590
SF_p0127	IVTT.AG	IpaC, secreted by the Mxi-Spa secretion machinery, required for entry into epithelial cells	13417.5	2587	2481	2364	1982.5	3778	4183.5	3766	3853.5	2311	2693.5	2555	2547	6608	5079	5334	4750	49375	65067	49999	47037
SSON53G_RS26830	IVTT.AG	invasin	11768.9	2445	2387.5	2297	1908.5	2715	2796.5	2662	2627.5	2174.5	2480.5	2313	2335	5911	4799	5069	4594	36491	55970	48247	45155
centroid_2083404	IVTT.AG	sporulation related domain protein	47322.5	160676	138798	198582	153027	7061	6884.5	7500	8926	8841	10353	9813.5	10447.5	25453	22740	26060.5	23533	32717	36323	29049	29665
SF_p0078	IVTT.AG	invasion plasmid antigen, probably secreted by the Mxi-Spa machinery	14390.6	1889	1878.5	1913	1658.5	1235	1161	1098	1247	22027	24360	24777	21013	4255	3440.5	3560	3407	45174	45315	38915	39489.5
SF_p0079	IVTT.AG	invasion plasmid antigen, probably secreted by the Mxi-Spa machinery	12081.9	1671	1673	1715	1485	1128	1107.5	1065	1200	21255.5	23479	24750	20616.5	3283	2656	2908.5	2654	34234	33614	30135	31007
SF_p0226	IVTT.AG	invasion plasmid antigen, secreted by the Mxi-Spa secretion machinery	12331.6	1863	1806	1731	1604	1138	1069	1113	1283.5	20058.5	22854	23855.5	22071.5	3872	3363	3462	3051.5	34597	35554	31362.5	30923
SF_p0125	IVTT.AG	IpaA, secreted by the Mxi-Spa machinery, modulates entry of bacteria into epithelial cells	8026.8	2222	2303	2301	1939.5	1209	1179.5	1152	1233	10182	11918	11649.5	11764	4493	3615	3713.5	3536.5	23000.5	23755	19304	20066
SSON53G_RS26695	IVTT.AG	invasion plasmid antigen	8228.02	1852	1884.5	1889.5	1625.5	1164.5	1087.5	1137	1244	12692	13835	14119	13978.5	4167	3462	3476.5	3357	21665	21807	20982	19135
SF_p0126	IVTT.AG	IpaD, secreted by the Mxi-Spa machinery, required for entry of bacteria into epithelial cells	7935.48	1960.5	1978	2008.5	1666	1648.5	1631	1575.5	1775	1971	1898	2019	2072	4310.5	3560	3546	3447	15839.5	25368.5	32124	48311
SSON53G_RS26825	IVTT.AG	invasin	12298.5	2057	1946	1972	1726	1235.5	1195	1191	1378	9697	11808	10349	10255	4880	3504	4148	3648	36938	47807	43093	47143
SSON53G_RS26690	IVTT.AG	invasion plasmid antigen	7393.2	1693.5	1682	1619.5	1538	1054	1019	988	1108	9588	11606.5	10621	10294.5	3592.5	3033.5	3075	2991.5	22011	21751.5	19381	19216
centroid_1641515	IVTT.AG	peptidase M23 family protein	22459.2	2491	2621	2409.5	2253	1636	1627.5	1687	2013	4525	5067	4771.5	5057	110362	95250	95197	101896	2855	2762.5	2233	2469
centroid_2400364	IVTT.AG	haemagglutinin family protein	8639.77	24193.5	23428	23254	20573	1834	1613	1684	1833.5	5237	5296	5547	5220.5	5937.5	5235	5021.5	5140	9129	8348	7167.5	7103.5
centroid_2275653	IVTT.AG	peptidase M23 family protein	12358.1	21136.5	21175	22398	18939	3388	3315	3364	4184.5	13157	13512	14815.5	13595	19058.5	18320.5	19494	14395.5	6031	6037	5190	5656
centroid_765465	IVTT.AG	conserved hypothetical protein	11986	19608.5	18791	18090	17702	9766	11052	10820	12998.5	6066	6592	6276.5	6274	11150.5	9434	10680	9669	13800.5	15334	12190	13424.5
centroid_600138	IVTT.AG	lppC lipofamily protein	7068.9	2948.5	2945	2672.5	2427	2175	2076	2267	2851	2527	3071	2952	2926	18819	16134	17273	15223.5	11458	11108	9740.5	9784
SF_p0129	IVTT.AG	IpgC, cytoplasmic chaperone for IpaB and IpaC	3282.95	2482	2526	2371	2166	1306.5	1224	1234	1415	2958	3399.5	3379	3515	6095.5	5089	5321.5	4765.5	4244	4526.5	3498	4143
SSON53G_RS26840	IVTT.AG	chaperone protein IpgC	3037.5	2412	2441	2433	1983	1418	1142	1207	1397	3110	3341	3620.5	3767	5166	4144	4120	4011.5	4032.5	4010	3231	3763.5
centroid_885044	IVTT.AG	L lactate dehydrogenase [cytochrome]	10355.9	3699	3806	3560	3088	2365	2464	2430	2759	3802	4305.5	4289.5	5562	9313	7676	8133	6986	37793.5	37381	29310	28396
centroid_1061922	IVTT.AG	signal recognition particle protein	5554.35	4369.5	4689.5	4365	3543.5	1210	1122.5	1150	1371	1792	2079.5	2065	2177	19231	14954	18534.5	13899.5	3807	3841.5	3534	3351
centroid_478035_s1	IVTT.AG	translocation and assembly module TamB	7354.57	3743	3705	3535.5	2886	2088	2055	2056	2416.5	13388.5	14511	16141	14663	8239.5	6996	7301	6601	9870	10323	7997	8575.5
centroid_186750	IVTT.AG	leucine specific binding protein	7270.23	12654	12366	11930	11417	2664.5	2794	2692	3162	11082	12618	11803	12501	6010.5	5294	5689	4622.5	4420	4202	3550	3933
centroid_771318	IVTT.AG	histidinol dehydrogenase	11369.7	1885.5	1788.5	1726	1632	1089	1088	1059.5	1282	1575	1788	1624	1707.5	60794	50793	45097	42444	2802	2691	2162	2366.5
centroid_2280849	IVTT.AG	preprotein translocase, SecG subunit	3637.1	2902	2870.5	2704.5	2424.5	1403	1380.5	1330.5	1418	5155	5985.5	5776.5	5813	5337	4418	4531	4059	4081	4136.5	3338	3678
centroid_81957	IVTT.AG	bifunctional protein aas	8493.77	2690	2786	2632	2543	2198	2043	1788	1919.5	4228	4299.5	4448	3857	5061.5	4303	4031.5	4215.5	31899.5	30878	27243	26811.5
centroid_1439706	IVTT.AG	pseudouridine 5' phosphate glycosidase	8883.62	3434.5	3271	3203	2638	1303	1257	1298	1452.5	2697	3074	2866.5	2668.5	34243	33961	34498	30044	4289	4061.5	3347.5	4065.5
centroid_452018	IVTT.AG	periplasmic solute binding family protein	7800.73	3102.5	3114	3042	2631	2805.5	2707	2767.5	3332.5	9383	10712	9939	10174	20419.5	18959	18562	17857.5	4722	4444	3367	3973.5
centroid_1361341	IVTT.AG	phosphatidylglycerophosphatase B	4340.23	3078.5	3022.5	2976	2621.5	4987	5134	5329	6286	2756	3035.5	2963	2815	6730.5	6155	6237.5	5456	4087.5	4220	4183	4731
centroid_2095011	IVTT.AG	tol pal system protein YbgF	6207.82	2925	3069	2863	2542	3249	3214	3247.5	3764	5522	6897	6572.5	6889	14730.5	13232.5	14109.5	12753.5	5006	4734	4269	4567.5
centroid_1452641	IVTT.AG	peptidoglycan associated lipoprotein	6544.2	10704	10725	11063	9030	1606	1536	1595.5	1750.5	7768	8144	8633	7679	10046.5	8524	8422	9008	3693	4002	3620	3334.5
centroid_119840	IVTT.AG	inner membrane lipoprotein YiaD	9094.48	2879.5	2513	2411	2070	1404	1328	1458	1717	3607	4569.5	4151	4768.5	37604.5	32514	34496.5	33787	2807.5	2886.5	2399	2518
centroid_1534523	IVTT.AG	apolipoprotein N acyltransferase	2806.97	2606	2497	2291	2146.5	1246	1221	1246	1596.5	1961	2291	2191.5	2255	4940.5	4237	4763	3869	4224.5	3713	3373	3471
SF_p0054	IVTT.AG	invasion plasmid antigen, probably secreted by the Mxi-Spa machinery	3398.43	1864	1788	1686	1574	1115.5	1047.5	1055	1304	3176.5	3970	3597	4002.5	3951	3531	3717.5	3157	7247	6776	7104	6305
centroid_174241	IVTT.AG	conserved hypothetical protein	6299.93	2097.5	2103	2041.5	1838	1630.5	1550	1598	1771	2995	3332	3504	3367	18916	16662.5	16920	17247	7966	6648	7343	6468.5
centroid_804090	IVTT.AG	iron uptake system component EfeO	4866	11747.5	10152	9796	10045	1774	1744.5	1711	2023	2541	3164	2892.5	3332	5644	4618	5224.5	4632	4466	4095	3882	3836
centroid_1279199	IVTT.AG	outer membrane protein assembly factor BamC	7399.1	7548	7932	8047.5	7033.5	8588	8366	9417	10570	5168	5961.5	6069	5784	12275	11789.5	12055	9808	3178	3125	2553	2714
centroid_1622623	IVTT.AG	dipeptide and tripeptide permease A	3482.2	4138	3985.5	3585	3165.5	1608	1593.5	1642	1853	2538	2847	2745	2754	5911	4922	5371	4633	4570	4310	3594	3878.5
centroid_124167	IVTT.AG	patatin like phospholipase family protein	4157.62	3238	2981	3190	2732	5562.5	5457.5	5503	6154	2634	2822.5	2773	2705.5	6444	5075	5399	5419	4151	4136.5	3206	3569
centroid_296598	IVTT.AG	sensor protein QseC	2938.03	2517	2489	2352.5	2048	2386	2347	2384	2883	2936	3142.5	3373	3120	4714	4332	4165.5	3675	2678	2720	2173.5	2324.5
SF_p0181	IVTT.AG	VirA, secreted by the Mxi-Spa secretion machinery, function unknown	3011.12	2074.5	2052	1942.5	1772	1169.5	1123	1128	1232	1951	2277.5	2168	1984	4647	3779	4072	3461	6237.5	6226	5227	5699
centroid_1152686	IVTT.AG	protein YdgA	6343.45	6887	6644	6512	5526	2998	2400	2523	2957.5	3516	4258	3862	4218	6328	5325	5776	5080	14558	14185	11199	12116.5
centroid_1075945	IVTT.AG	inner membrane lipoprotein YiaD	7887.38	2593	2474.5	2360.5	1992	1310	1254	1327.5	1495	3179	3861.5	3964	4067.5	31448	28425	29401	28734.5	2639	2592.5	2283	2346
centroid_549769	IVTT.AG	phosphatidylglycerophosphatase B	3664.97	2451	2619	2623	2107	3800	3756	4030	4584	2458.5	2657.5	2626.5	2382	6286	5363.5	5343	4889.5	4044.5	3922	3356.5	4000
SSON53G_RS26875	IVTT.AG	protein MxiG	5716.88	7551	6941	6771	5512.5	8812.5	9247	9398	10325	2803	3320	3080	3219.5	5732.5	4707	4836	4404	4664	4832.5	3796	4385
centroid_490860	IVTT.AG	conserved hypothetical protein	3335.35	2287	1671	1823.5	1528	4105.5	4586	4762	6027.5	2671.5	3390	2898	3575	4629.5	3906.5	4079	3656	3014	3028	2460	2609
centroid_392820	IVTT.AG	putative L,D transpeptidase YcfS	5590.43	3255	3373.5	3173	2855	1336	1211	1374.5	1614	1973.5	2307.5	2264	2264	3304	2851.5	3018	2602	18930	19010	17953	17139
centroid_2344765	IVTT.AG	spermidine export protein MdtJ	3702.28	2435	1934	1991	1794	1308	1325.5	1253.5	1657	6728	7769	7575	8502.5	4907	4113	4517	3634.5	3405.5	3317.5	2859.5	3019
centroid_1306389	IVTT.AG	conserved hypothetical protein	4131.1	2660	2643	2415.5	2065	1780.5	1747	1820	2046	2426.5	2895	2730	2908	7798.5	7042.5	7199	6131	7357.5	7108.5	6255	5593.5
centroid_1279352	IVTT.AG	conserved hypothetical protein	4586.38	3055.5	3189.5	2902	2436	4593	4526.5	4711	5816	1656.5	1982.5	1861	1848	7935	6823.5	7589	6508.5	6322	6448	6112	5412
centroid_1024407	IVTT.AG	conserved hypothetical protein	5552.35	3625	3474	3652.5	3056.5	2300	2221	2297.5	2684	3922	4543	4697	4427	6625.5	5536	5460.5	5076	5908.5	27145	8136	6260
centroid_1437641	IVTT.AG	low affinity putrescine importer PlaP	2670.45	2495	2603	2547.5	2179	1265	1235	1195.5	1461.5	1934	2213	2222	2204	4982	4290	4518	3882.5	3244.5	3382	2606.5	2949
centroid_1074583	IVTT.AG	conserved hypothetical protein	7827.73	1753.5	1786	1834	1562	1168	1121	1048.5	1219	2211.5	2348	2328	2077	33059	37000.5	35378.5	22261	2368	2253	1751	2027
centroid_1311256	IVTT.AG	conserved hypothetical protein	5407.12	2480	2105	2066	1870	1286	1237	1302	1593	2077	2341.5	2182	2374	18750.5	17376	19208	15668.5	3803	3855	3113	3455
centroid_2394825_s2	IVTT.AG	asmA like C terminal region family protein	3221.12	3325.5	3228	3355	2784	1631.5	1606	1627	1788	3045	3121	3180	3123	5207	4325	4545.5	4325	3970.5	3879.5	2973	3383
centroid_1221874	IVTT.AG	twin arginine targeting translocase, TatA/E family protein	4072.95	2239	2201	2227	1957	1555.5	1516	1512	1685	2667.5	3029	2882	2802.5	10788.5	10803	11664	9941	3386.5	3200	2443.5	2959
centroid_2277584	IVTT.AG	protein RcsF	3594.03	6550	7172.5	8045	4586.5	1814	1690	1817	2216	2340	2768	2467	2893	3706	3218.5	3490	2930.5	3693	3925	3191.5	3367
centroid_1690092	IVTT.AG	quinoprotein glucose dehydrogenase	5256.02	2853	3019	2855	2556	1859	1869	1765	1987.5	3068	3403	3411	3305	6709	5335	5494.5	5098	13657.5	12951	11017	12908
centroid_1612177	IVTT.AG	putative L,D transpeptidase YbiS	3141.43	2613.5	2822	2594	2361	1702	1543.5	1549	1749	5009	5045	4595	4733	4343.5	3728	3703	3513	2970	3294	2285	2676
centroid_167648	IVTT.AG	metal binding protein ZinT	5639.65	1951	2027.5	2149.5	1681.5	1459	1404	1503	1824	2448	2554	2547	2430.5	17689.5	16812	17520	13779	6344.5	5805	5312	5552
centroid_45792	IVTT.AG	thiamine biosynthesis lipoprotein ApbE	5206.73	2395.5	2385.5	2437	2135	11159	10794	10272	10705	2484	2880	2694	2559	6778.5	5756.5	5995	5154.5	5121	4579	3646	4204
centroid_2011401	IVTT.AG	RNA polymerase sigma factor RpoD	6043.65	4936.5	4641	4213	3688	14419	15259	15078.5	19921	1801	2145.5	2039	2100	5137	4567	4987	4430.5	3154.5	3138	2602.5	2615
centroid_1763034_s1	IVTT.AG	potassium efflux system KefA	4940.3	2929	2849	2891	2578.5	1698	1574	1596	1718.5	5810	6523.5	6378	5844	6800	5414	5541.5	5571	9674	7810	7640	7966
centroid_1035914	IVTT.AG	tat proofreading chaperone DmsD	5942.57	2360	2056	1966	1801	1230	1196	1276	1469	1751.5	1993	1873	2022	4733	4063	4373	3737	22380.5	24458.5	15729	18384
SF_p0136	IVTT.AG	MxiG, component of the Mxi-Spa secretion machinery, contains one transmembrane segment	4974.38	6931	6645.5	6281	5285	8361	8601	8933	9445	2473.5	2732.5	2718	2725	4113	3541	3535	3169	3916	3807	2852	3423
centroid_478035	IVTT.AG	translocation and assembly module TamB	5065.6	2319	2285	2289	1916	1507	1452.5	1436	1551	10704	12698.5	12306.5	12560	4896.5	4274.5	4117	3736	5612	5763	4638.5	5250
centroid_595628	IVTT.AG	CSS motif domain associated with EAL family protein	5026.52	3956.5	3893	3840.5	3381	10893.5	10495	11498	13683	2131	2442	2355	2298	5072	4184	4607	3878	3308	3129	2593.5	2892.5
centroid_1357345_s1	IVTT.AG	AAA like domain protein	4242.55	6272	6900.5	7811.5	6752.5	1676	1635.5	1658	1871.5	2600.5	2957	2906	2886	6499	5111	5444.5	4877.5	4828	4496	3536	4132
centroid_1119729	IVTT.AG	conserved hypothetical protein	2878.1	2990	3021	2809.5	2291	1282.5	1282	1290	1498	1791	2089	1995	1984	4945.5	4167	4389	3858	4338	4197	3510	3834.5
centroid_1337951_s2	IVTT.AG	sensor protein EvgS	4325.43	4084	3852	3488.5	3346	2105	2011.5	1934	2251	4525.5	4880	4983.5	4716.5	7784	6372	6656	5862.5	4838	4822	3773.5	4223
centroid_92357	IVTT.AG	D methionine binding lipoprotein MetQ	3644.35	2441	2367	2456	2065	1279	1204	1274	1418.5	5089	5694	5274.5	4514	6784	5938	6313	5517	3643	3436	2959	3221
SF_p0182_s1	IVTT.AG	IcsA (VirG), outermembrane protein exposed to the bacterial surface by a C-terminal autotransporter domain and involved in the movement of intracellular bacteria by binding to N-WASP	2712.57	2458	2483	2392	2088	1184	1149	1155	1282	2446.5	2665.5	2617	2630	4098.5	3162.5	3360	3013	4373	4227	3514	3953.5
centroid_237552	IVTT.AG	lysine arginine ornithine binding periplasmic protein	5225.73	2604	2713	2665	2473	12107	13170	12870	15435	2227.5	2496	2463	2313	5681	4635	4810	4468	3162.5	3202	2248	2771.5
centroid_645855	IVTT.AG	conserved hypothetical protein	5287.48	2722	2313	2126.5	1976	1484	1448	1486.5	1879	12883	17112	14430	17793	4539	3648	4167	3531	3325	3068.5	3029	2789
SF_p0148	IVTT.AG	Spa15, putative component of the Mxi-Spa secretion machinery	3004.75	2128	2172	2226.5	1858.5	1366	1249	1164	1369	1797	1918	2006.5	1753.5	5555	5156.5	5548.5	4476	5199	4870	3729	4553
SSON53G_RS27360	IVTT.AG	conjugal transfer protein	2830.1	3807	3763	3781	2834	1372	1274.5	1264	1409	2487	2728	2616.5	2435.5	4612	3920	3851	3647	2957	2961	2270.5	2612
SF_p0249_s2	IVTT.AG	oriT nicking and unwinding protein	4773.6	2800.5	2968	2921.5	2607	12349	11759	13147	14770	1653	1744	1707.5	1575.5	4382	3510	3605	3518	2971	2810	2106	2568
centroid_396324	IVTT.AG	phosphate ABC transporter, phosphate binding protein PstS	4507.23	2654	2675.5	2672	2255	2664.5	2421	2540	2839.5	7317	8013	8886.5	9674.5	6340	5614	5545	5027	3737.5	3453.5	2693.5	3121.5
centroid_1284610	IVTT.AG	conserved hypothetical protein	3189.85	2684	2341	2303	2190	1413	1437	1450	1634.5	3500	4215	3870.5	4084	5466	4578.5	5082.5	4150	3765.5	3525	2898	3209.5
centroid_1237823	IVTT.AG	dicarboxylate transport family protein	3760.7	3308.5	3436	3094	2764	1671	1642	1634.5	1901.5	3617	4041	3992	3979.5	6645.5	5424.5	5595	5096	4841.5	4550.5	3809	4171
centroid_2217193	IVTT.AG	chain length determinant protein	4208.85	2616.5	2462.5	2549.5	2116	2002	1937	1985	2113	2258	2512.5	2523	2382.5	13394	9121	9740	10703	3935	3621.5	3061	3144
centroid_455095	IVTT.AG	NADH Ubiquinone/plastoquinone (complex I), various chains family protein	3448.93	2974	2910	3061	2552	1662.5	1562	1537	1692	2900	3202	3143	3021.5	6065.5	5000	5194.5	4995	4872	4709	3757	4168.5
centroid_550513	IVTT.AG	periplasmic pH dependent serine endoprotease DegQ	3593.55	2723	2796	2729	2239	1667	1541	1421	1582	3273	3475	3445	3250	7647	6790	5929	5643	4591	4099	3254	3777
centroid_431903	IVTT.AG	putative protein	3732.22	2910	3030.5	2828	2405	1488.5	1437	1415	1742	5378	5712	6335	5997	4089	3527	3510.5	3232	5338	5016	4510	4744
centroid_1396693	IVTT.AG	acetyl CoA carboxylase, biotin carboxyl carrier protein	4475.85	2651.5	2484	2191.5	2048	1345	1318	1220	1601	7767	9917	9644	9769	7044.5	5633	6153	5710	3617	3325.5	2974.5	3103.5
centroid_838338	IVTT.AG	1 acyl sn glycerol 3 phosphate acyltransferase	3820.3	2956.5	2647	2580.5	2446	1693	1750.5	1851.5	2074	5141	5828	5585	5777	6064.5	5128	5708	4915.5	3831.5	3855	3077	3496.5
centroid_1428508	IVTT.AG	type III secretion system lipochaperone family protein	4127.3	6100	5566	5840	4905	4080	4229	4249	5302	2801	3366	3110.5	2960	5474.5	4448	4516.5	4067	3147.5	3133	2353	2898
centroid_864934	IVTT.AG	tonB system transport protein ExbD	5047.32	10878	12496.5	13294.5	8572	1348	1263	1234	1429	1971.5	2087	2076	1972	8182	7074	7133	6587	3761.5	3681.5	2695	3211
centroid_2296821	IVTT.AG	thiol:disulfide interchange protein DsbE	3604.4	2676	2748	2969	2615.5	1724.5	1588.5	1753	2232.5	3264.5	3659.5	3737.5	3551	6800.5	5922	5353	4411	4498	4868	3870	3846
SSON53G_RS26935	IVTT.AG	surface presentation of antigens protein SpaK	2861.25	2120	2077	2013	1815	1218.5	1151	1150	1383	2354	2740	2761	2727	4647	4298.5	4556	3881	4506	4329	3610	3888
centroid_1466466	IVTT.AG	conserved hypothetical protein	4019.22	3243	3248	3116	2827.5	2056	1867.5	1840	2002.5	4723	5049.5	4974.5	4608	7220	5426	5986	5760	4824.5	4402	3230.5	3980
centroid_381672	IVTT.AG	efflux transporter, RND family, MFP subunit	4608.65	3806	4213	4209	3193.5	1311	1192	1246	1367.5	5918.5	6427	6456	6032	5648	4605	4468	4400.5	7523	7065	6473	6619
centroid_1386701	IVTT.AG	inner membrane protein YejM	5114.57	2173	2154	2141	2002	1346.5	1259.5	1292	1430	2251	2577	2384	2321.5	19479	18218.5	17409	11470	3400	3415	2528.5	3040
centroid_1387527	IVTT.AG	nitrate/nitrite sensor protein NarX	4223.35	4177.5	4044	3587	3300.5	1519	1521	1497.5	1737	5811	6960.5	6419	6590	6136	4877	5068	4627	4472	4380	3751	3992
centroid_174110	IVTT.AG	sodium/pantothenate symporter	3963.62	2710	2674.5	2741	2363	1672	1600	1570	1657	2574	2744	2757.5	2538	6559.5	5412	5576	5130	8002	7891	6241	6860
centroid_1307129	IVTT.AG	cell division protein FtsN	5043.98	2226	2202	2090	1694	1498.5	1355	1459	1685	13010.5	15593	20014.5	18840.5	2947	2692.5	2743	2494	2220.5	2191.5	1953	1970
centroid_179749	IVTT.AG	inner membrane protein YjiY	3657.22	3384	3412.5	3328	2900	1919	1814	1729	1878	3398	3439	3644	3266	6707	5260	5598.5	5434.5	4824	4177	3098	3934
centroid_788118	IVTT.AG	branched chain amino acid transport system / permease component family protein	4108.7	3206	3202	3111.5	2823.5	1552.5	1515.5	1452	1519	3982	4490	4204	4176	8887	7901	7873	7112.5	4219	4209.5	2994	3744
centroid_265422	IVTT.AG	fimbrial family protein	3724.68	2735.5	2688	2545	2268	1346	1302	1292	1553	5574	6763	6539	6764	5702.5	4577.5	5312	4357	3506	3394.5	3105	3169.5
centroid_1676644	IVTT.AG	conserved hypothetical protein	4623.27	2117	1829	1687	1552.5	1205.5	1150.5	1316	1524	2313	2667.5	2431.5	2730	17779	14876.5	13776	14043	2554	2492	2106.5	2315
centroid_1853448	IVTT.AG	macrolide specific efflux protein MacA	3942.05	2285	2114.5	2016	1969	4020	4255.5	3955	5090.5	3421	4081	3666.5	4210	6702.5	5763	6208.5	5250.5	3893	3528	3126.5	3285
centroid_1434061	IVTT.AG	PTS system, N acetylglucosamine specific IIBC component	3459.3	2745.5	2632.5	2583.5	2397	1554	1464	1400	1545	3538	3887	3912	3490	6406	5331	5375	4872	4507	4307	3255	3984.5
centroid_765752	IVTT.AG	tyrosine protein kinase etk	1973.8	1830	1683	1598.5	1545	1085	1103.5	1100	1302.5	1627.5	1880	1764	1722.5	3193	2794	2870	2618	2649	2402.5	2210.5	2497.5
SSON53G_RS27510	IVTT.AG	ligase	2736.95	2058.5	2003	2106	1771	1269	1197	1127	1285	1732.5	1986	1894	1784	5104	4254	4354	3929	4683	4462.5	3541.5	4198
centroid_788615	IVTT.AG	hypothetical protein	2894.43	2968	2977.5	2891	2530	1629	1571.5	1538.5	1724	2695.5	3120	2994	2969	4840	3752.5	4011	3524	3261	3309	2546.5	3036.5
centroid_499570	IVTT.AG	chaperone SurA	3673.3	2853	2697.5	2667.5	2468.5	4119	3739.5	4000.5	4721	2322	2672	2737	2477	6769	6241	5964	5847	3054	3042	2455	2619.5
centroid_1467024	IVTT.AG	protein export membrane protein SecF	3733.8	3480	3156	3013	2633	1546.5	1523	1524	2014.5	4233	4828.5	4533	4874	5928	4999.5	5543	4466.5	4691	4046.5	3667	3976
centroid_1246082	IVTT.AG	ferrienterobactin binding periplasmic protein	4260.85	2201	2008	1870	1770	1354.5	1328.5	1424.5	1636	3186	3773	3336	3568.5	4770	4145	4571	3915	10715	10835	9219	9591
centroid_1132770_s2	IVTT.AG	AAA like domain protein	2180.7	1856	1872	1930	1687	1215.5	1141	1111	1226	1691	1731.5	1757	1593	4198	3643	3778.5	3398	2726.5	2629	2048	2382
centroid_2336429	IVTT.AG	chaperonin GroL	3913.38	1965	1984	1896	1755	1499	1376	1393.5	1580	9478	10774	10258	10024	4004	3365	3532	3350	2685	2813	2095	2441
centroid_1140054	IVTT.AG	inner membrane protein YidI	3895.53	2974.5	3000	3012	2588	2624	2664	2430	2830	3973.5	4363.5	4223.5	3813.5	6626	5811	5895.5	5406	4489	4283.5	3141	3762
centroid_1416113	IVTT.AG	phosphate acetyltransferase	3058.53	2903	3041	2642.5	2426	1894	1614	1567	1773	2346.5	2265.5	2409.5	2109.5	5901	5167	4950.5	4860.5	3928	3401	2766	3205
centroid_294597	IVTT.AG	zinc binding dehydrogenase family protein	2053.22	2417	2268.5	2182	1851	1166	1078	1115	1342.5	1527.5	1870	1706	1880	3284.5	2881.5	3086	2686	2457	2264	1995	2007
centroid_2341845	IVTT.AG	formate dehydrogenase, gamma subunit	3902.38	3005	3096	2860	2499	1557	1473	1573	1751	2816	3082.5	3120	3109	9136	7797	8330	7612.5	4404	3899	3028.5	3899
centroid_86658	IVTT.AG	polysulphide reductase, NrfD family protein	3727.7	3501	3235	3225	2806	1566	1601.5	1582	1867	4247	4890	4746	5024	6153.5	4773	5049	4815	4530	3923	3264	3756
centroid_639094	IVTT.AG	flagellar biosynthetic protein FliP	3717.82	3316.5	3098	3183	2765.5	1654	1560.5	1493	1624	4570	5059.5	4914	4538	6107.5	4969	5411	4794	4434	4031	3204	3630
centroid_453750	IVTT.AG	FKBP type peptidyl prolyl cis trans isomerase FkpA	3635.38	3776	3182	3661	3105.5	1521	1544.5	1647	2004	5777	6510.5	6102.5	6535	4475	3816.5	4098.5	3371	3243.5	3048	2488	2801
centroid_2123365	IVTT.AG	ADP ribosylglycohydrolase family protein	2798.82	2319	2271	2240.5	1967.5	1395	1350	1317	1483	2712.5	3074	2938.5	2701	5142	4186	4393	3994.5	3572	3234.5	2554.5	3131
centroid_1005874_s1	IVTT.AG	mechanosensitive ion channel family protein	3410.93	4709	4566	4717	4161.5	1436	1340	1320	1434.5	2523	2660	2697	2459.5	5900	4892.5	5061.5	4658	3969	3750	2690	3274
centroid_1781915	IVTT.AG	bacterial extracellular solute binding, 3 family protein	3190.97	2302	2328.5	2366	1986	1533	1420	1455	1708	2442	2592.5	2631.5	2376.5	7640	6510	6439	6869.5	3217	3047.5	2297.5	2658
centroid_1265833	IVTT.AG	conserved hypothetical protein	2277.82	1888	1907	2002.5	1584.5	1594	1541	1528	1774	1757	1901	1880	1782.5	4082	3528	3386.5	3313.5	2889	2752	2096.5	2369.5
centroid_1677501	IVTT.AG	formate transporter FocA	2816	2821.5	2787.5	2812.5	2283	1549	1463	1368	1658.5	2255	2471	2435	2237	4949	4085	4255	3979.5	3694	3470	2726.5	3020
centroid_1339487	IVTT.AG	tat linked quality control protein TatD	3486.15	3520	3564	3414.5	2890	1669	1709	1663	1802	2833	3012	3079	2968	6500	5188	5340	4899.5	4275	4544.5	3158.5	3694
centroid_226259	IVTT.AG	outer membrane assembly lipoprotein YfgL	3741.68	5594	5329	5421	4740	1479	1467	1401.5	1545	1976	2159	2196	1994	6136.5	5020	5314	4738.5	5105	5258	3729	4231
centroid_2142521	IVTT.AG	GDP dissociation inhibitor family protein	2730.72	1943	1922	1897.5	1609	1914.5	1810	1814	2093	3024	3271	3107	2926	4000	3459.5	3549	3345	3457.5	3706	2785.5	2981
centroid_417680	IVTT.AG	SIS domain protein	3004.4	3061.5	3157.5	3022.5	2760	1756.5	1673	1554.5	1856.5	2434	2594.5	2595	2441.5	5277.5	4388	4603	4068	3635	3373	2619	3217.5
centroid_2289911	IVTT.AG	aldehyde dehydrogenase family protein	3569.47	3236	3066	2877	2616.5	1670	1612	1638.5	1927	3072	3493	3508.5	3346.5	6582	5618	5825.5	5378	4447.5	4084	3451.5	3940
centroid_71699	IVTT.AG	gamma aminobutyrate antiporter	3552.88	3844.5	3808	3472	3070	1552	1545.5	1541	1856	2784	3119.5	3241.5	3162	6301.5	5508	5367	4829	4445	4227	3404.5	3979.5
centroid_665626	IVTT.AG	glycosyl transferase 2 family protein	3216.95	3129	3242	3127	2537	1666	1503.5	1376	1559	2632	2585	2644.5	2445	6294.5	5316	5360	5153	4048	3512	2786	3423.5
centroid_1024826	IVTT.AG	PTS system, Fru family, IIB component domain protein	3363.88	3799.5	3507	3619	2877.5	1896.5	1765	1908.5	2155	2568	2728	2669	2719	5703.5	4938.5	5060.5	4520	4111	3905.5	3036.5	3790
centroid_544650	IVTT.AG	putative formate/nitrite transporter domain protein	3211.4	2817	2811.5	2701	2407.5	1553	1402	1444.5	1591	3638.5	3931.5	3870.5	3770	5208	4336	4378	4178	4045.5	3693.5	2925	3526
centroid_856880	IVTT.AG	periplasmic binding and sugar binding domain of LacI family protein	3804.95	6570	6409	5898	5319.5	1417	1352.5	1322	1528	2610	3222	2897.5	3050.5	5438	4224	4602	4079	2991.5	7075	3199.5	2894
SSON53G_RS26925	IVTT.AG	protein mxiC	2433.97	2045.5	1939	2027	1729	1172	1151.5	1201	1337.5	1769.5	2010	1936	1823	4848	4293	4124	3670.5	3114	3101.5	2420	2967.5
centroid_2390221	IVTT.AG	inner membrane protein YidI	3707.68	2800	2641	2605.5	2513	2059	2135	2098	2496	3460.5	4086	3701	3878	6986	5891.5	6354.5	5300	4203	4096	3142.5	3707
centroid_734080	IVTT.AG	twin arginine targeting protein translocase TatC	3319.57	3517	3228	3244	2950	1592	1502	1488	1619	2663	2853	2801	2658	6432.5	5108	5107	4862	4170	3861.5	2962	3773.5
centroid_223856	IVTT.AG	BON domain protein	3245.53	6028	5154.5	5049.5	4293	1361.5	1352.5	1279	1691.5	2414	2770	2515.5	2791	4106	3480.5	3875	3183	3766.5	3477.5	3141	3181
centroid_1341240	IVTT.AG	proline/betaine transporter	2938.25	2850.5	2801	2549.5	2303.5	1599.5	1388.5	1372	1678	2310.5	2639	2517.5	2502	5329	4494	4770	4172	3901	3466.5	2893	3228
centroid_361638	IVTT.AG	S adenosylmethionine decarboxylase proenzyme	3809.18	2572	2550	2390	2149	1444	1366	1417	1616	2036	2242	2342	2241	7557	6575	6374	5724	7006	6604	5924	6054.5
centroid_670919	IVTT.AG	inner membrane protein YhjX	3191.07	3297	3043	2885	2454	1548.5	1521	1525	1826	2321	2647	2726	2566	5457.5	4846.5	5265.5	4555	4393	3851.5	3456	3637
centroid_1395142	IVTT.AG	methyl accepting chemotaxis (MCP) signalling domain protein	4416.7	1977	1947	2030	1696	7080	5599	8611	8745	1788.5	1849	1897	1662	9834.5	7671	8135	7232.5	2968	2879	2247.5	2485
centroid_657063	IVTT.AG	efflux pump membrane family protein	3229.8	1997	2032	1874	1605	2690.5	2728	2667	3334.5	2605	2846.5	3097	2886	6803	6495	6546	5771	2243	2289.5	2023	2063
SF_p0147	IVTT.AG	MxiA, innermembrane protein, component of the Mxi-Spa secretion machinery	3121.35	2436.5	2399	2525	2069	1537	1419	1318	1457	3075	3222	3365.5	3225.5	5298	4659.5	4442	4058.5	4596	4119	3397.5	3808
SSON53G_RS26770	IVTT.AG	hypothetical protein	2555.8	2548	2489.5	2253.5	2055	1217	1243.5	1227.5	1468.5	1830	2243	2121	2182	4717	3810	4265	3788	3234	3101	2559.5	2763
centroid_242978	IVTT.AG	inner membrane protein YaaH	3382.62	3557	3440	3347.5	2849	1607	1559	1495	1699	2982	3206	3225	2922	6000	4930	5029.5	4772	4393	3814	3104	3721.5
centroid_2301198	IVTT.AG	conserved hypothetical protein	3435.18	3268.5	3200	3132	2774	1641.5	1598	1479	1612	2791	3126	2985.5	2802.5	5979.5	5195.5	5488	4875	4839	4398.5	3248	4270
centroid_142187	IVTT.AG	chaperone protein DnaJ	3380.47	6136	5951.5	7107.5	5784.5	1218	1149.5	1190	1393	2135.5	2466	2416	2489.5	4749.5	3899.5	4458	3803	3114	3071.5	2476	2601
centroid_425680	IVTT.AG	serine transporter	2387.53	2804	2537	2337	2006	1195	1149	1123.5	1395	1870.5	2153	2131	2176	3866	3385	3616	3064	3039.5	2859	2431.5	2612.5
centroid_840121	IVTT.AG	K+ transporting ATPase, C subunit	2904.72	1913	1983	1896.5	1665	1894	1855	1997	2215	2409	2775	2628	2592	5201	4577.5	4653	4031.5	3595	3776	3016	3422
centroid_1535078	IVTT.AG	ybgS like family protein	3623.5	1990	1785	1556	1516.5	1244	1216	1279	1673.5	1441	2010	1822	1966	4606	3883.5	4233	3675	10064	10351	8231.5	7927
centroid_386317	IVTT.AG	PTS system, mannose/fructose/sorbose , IIC component family protein	3427.53	3553	3431	3210	3142	1574	1546	1535	1763	2429.5	2697.5	2732	2601	6455	5564	5555	5168.5	4379	4084	3282.5	3848.5
centroid_1080571	IVTT.AG	sugar efflux transporter	3404.88	3791	3542.5	3243	2994	1612	1679	1618	1859.5	2562	2984	2892	2842	6206	5087.5	5398.5	4761	4286.5	3899	3185.5	3654.5
centroid_842282	IVTT.AG	glutathione transport system permease protein GsiD	3641.45	2706	2527.5	2380	2155	2505	2631	2641	3367.5	3987	4657	4233	4337	5863	5020.5	5360	4547	3969	3649	2965.5	3328
centroid_1189627	IVTT.AG	inner membrane protein YiaW	3034.88	2521	1931.5	2156	1843	1295.5	1379	1341	1727.5	2872	3536	3110	3823	6196.5	5000	5421.5	4648	3294	3186	2562	2854
centroid_347215_s1	IVTT.AG	RND transporter, hydrophobe/amphiphile efflux 1 family protein	2947.3	2440	2433	2448.5	1969	1588.5	1518	1478	1643.5	2224	2295	2417.5	2143	5519.5	4635.5	4636	4542	4122	4007	3159	3727
centroid_1903382	IVTT.AG	sugar (and other) transporter family protein	3327.38	2908.5	2854	2843	2508	1767	1683	1592.5	1753	2846.5	3028	3084	2816	6537	5030.5	5278	5056.5	4412	3883	3096	3571
centroid_1438595	IVTT.AG	liporeleasing system, transmembrane , LolC/E family protein	3558.2	3578	3506	3367	2963	2631	2777	2693.5	2838	2867	3155	3235	3120.5	5485	4598.5	4881	4231	4144.5	4173	3436	3484
centroid_670209	IVTT.AG	histidine kinase family protein	3366.65	3139	3106	2778	2658.5	1721	1627.5	1707.5	1936	3472.5	3896	3714.5	3874	5714	4884.5	5215	4555.5	3650	3594	2899.5	3190
centroid_1130090	IVTT.AG	glycerophosphoryl diester phosphodiesterase	3450.47	2181.5	2011	2007	1873.5	3211	3069	3221	3745	3450	4294.5	3806.5	4209	5343	4409	5022	4374	3474	3245.5	2868	3195
centroid_1311501	IVTT.AG	bacterial virulence factor hemolysin family protein	2944.62	2227	2190	2232	1998	1289.5	1321	1341	1483	3040.5	3422	3434.5	3447	5226.5	4535	4584	4071.5	3670	3497	2800	3083
centroid_1652324	IVTT.AG	type IV pilus secretin PilQ family protein	2597.88	2146.5	2145.5	2243	1973	1002	931	933	1008	4289	4756	4453	5494	3136.5	2764.5	2782.5	2521	2609	2472	1957	2341
centroid_1420612	IVTT.AG	peptide transport system permease protein SapB	3561.18	2750.5	2574	2703	2299	1567	1470.5	1516	1703	4566	4967	5083.5	5008	6302.5	4799	5012	4839.5	3870	3798	3005	3390
centroid_1371442	IVTT.AG	carboxylate/amino acid/amine transporter family protein	3569.78	2678	2897.5	2870.5	2422	1735.5	1693.5	1562	1688	4064	4440	4336	3840	6221	5337	5519	4991	4332	4057	3162.5	3549
centroid_397920	IVTT.AG	fimbrial family protein	4510.75	15227.5	13220	12298	12350.5	1110	1044	1060	1337	2046	2583	2328	2605	3532	3027.5	3212	2794	2701	2872	2471.5	2396
centroid_1485194	IVTT.AG	putative osmoprotectant uptake system permease protein YehY	3506.68	2697.5	2638.5	2680	2396	1594	1475	1507.5	1670	4364	4712.5	4634	4290	6359	4757.5	5307	4690	4146	3823	2974	3418
centroid_627748	IVTT.AG	iron sulfur cluster insertion protein ErpA	2206.68	2138	1652.5	1744	1517	1201	1246	1149.5	1438.5	2391	2749	2485.5	2835	3542	2808	2977.5	2896	2518	2452	2203	2190
centroid_304853	IVTT.AG	phosphate starvation inducible protein PsiF	3090.97	2380	2330	2154	1976	1514	1432	1508	1772	3606	4608	3957	4460.5	4797	4051	4298.5	3885	3683	3535	2905	2967.5
centroid_2243365	IVTT.AG	proton antiporter 2 family protein	3504.22	3074	2853	2941	2423	1277	1302.5	1274	1496	2114.5	2313	2312	2257	4981	4395	4629	4013	7128	7385	5723.5	6193
centroid_221860	IVTT.AG	AAA like domain protein	2736.97	2248	2298	2212	1957.5	1615.5	1536	1450	1686	1715.5	1892	1820	1751	4661	4040	4112	3793	4321.5	4543	3336	3751.5
centroid_726970	IVTT.AG	cytochrome o ubiquinol oxidase, subunit III	3386.2	3247.5	3307	3143.5	2866	1792	1740	1645	1768.5	2603	2763	2800	2594	6206	5162	5414	5005	4688	4021.5	3118.5	3839.5
centroid_1489858	IVTT.AG	nitrite extrusion protein 1	3399.22	3684	3418	3311	2967	1556.5	1581	1541	1640.5	3002	3211	3222	3051	6251	4968	5170.5	4913	4220	3807	2866	3604
centroid_311212	IVTT.AG	PAP2 superfamily protein	3867.35	2313.5	2334	2212	1957	1330	1258	1282	1525	3119	3691	3615	3489	9724	9789	9548.5	7758.5	3397.5	3322.5	2690.5	2991
centroid_1436119	IVTT.AG	D serine/D alanine/glycine transporter	3508.57	3978.5	3869	3436	3089	1466	1450	1403	1694	2510.5	2912	2843	2732	6917	5731	6191	5288.5	4197	3753	3097	3614
centroid_1428762	IVTT.AG	putative phospholipid binding lipoprotein MlaA	3127.8	4236	4095	3908	3547.5	1338	1253	1246.5	1544.5	2079.5	2461	2262	2428	5056.5	4253	4954.5	3852.5	3853	3822.5	3335.5	3029.5
centroid_1497591	IVTT.AG	multidrug resistance protein MdtL	3212.88	2915	2768	2750	2428	1663	1633	1641	1712	2654	2995	2958.5	2819	6318	5095	5213	4788	3907	3707	2847.5	3445.5
centroid_1586777	IVTT.AG	carboxylate amine ligase YbdK	3224.47	5209	5989	5176	4675	1304	1249	1254	1513	1895	2282	2260	2186	5012.5	4093	4443	3831	3329	3353	2610	2826
centroid_833400	IVTT.AG	conserved hypothetical protein	3258.3	3079	3013.5	2866	2565	1678	1676	1700.5	1899.5	2528	2798	2759	2587	6155	5053	5108	4679.5	4122	4018	3220	3661
centroid_712883	IVTT.AG	conserved hypothetical protein	3579.68	3134.5	2857	2876	2456	1494	1456	1428.5	1614	2824	3162	3134	2935	5522.5	4649.5	4633	4447.5	6457.5	5894	5060	5558.5
centroid_1120431	IVTT.AG	sensor like histidine kinase RcsD	3483.7	3096.5	3031	2800	2501	1504.5	1484.5	1447	1763	2036.5	2408	2364	2321	5448.5	4713	5190	4248	6571	6057.5	5515	5174
centroid_1058357	IVTT.AG	ATP dependent chaperone protein ClpB	3246.03	5279	4906	4459	3935	1456	1408	1440	1786.5	1962	2312.5	2251	2238	5271	4641	5279	4208.5	3358	3239	2789	2702
centroid_863900	IVTT.AG	H+ antiporter 2 family protein	3337.07	3350	3452	3226	2778.5	1638	1556.5	1538.5	1822	2822	3143	3167.5	3223	5743	4759	5486.5	4632	4059.5	3638	3192	3514.5
centroid_702070	IVTT.AG	sugar (Glycoside Pentoside Hexuronide) transporter domain protein	4192.7	2259	2200.5	2236	1842.5	1350.5	1340.5	1283	1395	8827	9965	9625	9752	4185.5	3593	3725	3278.5	4592	4612	3673	4119
centroid_209838	IVTT.AG	primosomal protein N'	3411.1	3020	3054	2934.5	2657	2099.5	1996	1801	1905	3810	3649	3747	3333	5614	4752	4617	4876	4178	3681	3041.5	3456.5
centroid_1118697	IVTT.AG	hexose phosphate transport protein	3470.3	2538	2478	2370	2176	1374	1345.5	1385.5	1533	2406	2714.5	2586	2519.5	9254	7416	7749	7059	3535.5	3251	2544	3171.5
centroid_406357	IVTT.AG	polysaccharide biosynthesis family protein	3345.57	3232	2849	2859	2589.5	1498.5	1604.5	1479	1754	2637.5	2896	2815	2868	6282	5423.5	5875	4849	4452	3956	3246	3746
SSON53G_RS27520	IVTT.AG	glycosyl transferase	3069.88	2394.5	2445	2446	2153.5	1578	1494	1417	1541	3049	3512.5	3349.5	3190	5453.5	4573.5	4542	4285	3878.5	3792	2854	3449
centroid_1229820	IVTT.AG	protein UshA	2543.25	1609.5	1582	1529	1366	1182	1073.5	1142	1284	2106	2392	2532	2370	5855	5511.5	5563.5	5288.5	2291.5	2243	1908	2036
SF_p0163	IVTT.AG	orf, hypothetical protein	3330.05	2764	2602	2781.5	2366	2502.5	2518	2372	2529.5	2815	3289	3045.5	3018	5911.5	4902.5	5099	4668.5	3599.5	3698	2880	3239
centroid_1911290	IVTT.AG	conserved hypothetical protein	3343.05	3062	2870	2768	2470.5	1505	1498	1474	1746.5	3585	4390	4034	4216	5889	4716.5	4933	4449.5	3817	3428	2808	3201
centroid_118810	IVTT.AG	nickel ABC transporter, nickel/metallophore periplasmic binding protein	3404.12	2195	2148	2119	1911	1316	1251	1283.5	1383	2600	2954.5	2814	2600	8850.5	7867	8127.5	7061	3257.5	3064	2437	2843
centroid_2370246	IVTT.AG	branched chain amino acid transport system / permease component family protein	3336.35	3407.5	3433	3223	2890.5	1575	1536	1516	1695	2871	3245.5	3240	3120	6142.5	4877.5	5373.5	4656	3924	3666	2828	3507
centroid_1016504	IVTT.AG	conserved hypothetical protein	3272.88	3297	3188	2836	2530.5	1474	1472	1515.5	1755.5	3297	3726	3564.5	3698	5515	4587	5109	4375	3759	3581	2952	3225.5
centroid_846111	IVTT.AG	conserved hypothetical protein	3281.97	3210	3320	3074	2787.5	1634	1643	1579.5	1731.5	2531	2862	2772	2653.5	6387	4962	5355	4819.5	4027.5	3878.5	2904	3508
centroid_1041379	IVTT.AG	inner membrane transport permease YadH	3237.2	2911	2847.5	2839	2565.5	1594	1531	1519	1618	3056	3501	3403	3212	6022	4865	4774	4556	3949	3684.5	2766.5	3530
centroid_1506962	IVTT.AG	glutamate/aspartate periplasmic binding protein	3828.07	1880	1808.5	1698.5	1564	1365.5	1411	1409	1610	6164	7390	7397.5	7552	7115	5676	6390	5565	2941	2768.5	2266	2590
centroid_922334	IVTT.AG	inner membrane transporter RhtA	3600.4	6221	6339	5788.5	4902	1371	1315	1340.5	1483	3307	3755	3569.5	3492	4934	3991	4257.5	3787.5	3202	3512	2541	2899.5
centroid_326146	IVTT.AG	sugar (and other) transporter family protein	3338.03	3342	3276	3036	2668	1566	1537	1533	1755.5	2573.5	2908.5	2976	2834.5	6345.5	5218.5	5589.5	4799	4177	3983	3042	3600
centroid_1587022	IVTT.AG	inner membrane protein YfdC	2095.07	1886.5	1680	1634.5	1465	1018	1007	1045.5	1269	1571.5	1882	1719	1788	3698	3375	3691	2867.5	2883	2671.5	2258	2491.5
centroid_1608701	IVTT.AG	inner membrane protein YjdF	3254.3	2963	2668.5	2567.5	2348.5	1441	1484	1391	1723.5	3533	4398	4101	4342.5	5343	4244	4805	4354.5	3768	3480	2905	3225
centroid_453418	IVTT.AG	phosphoethanolamine transferase EptC	3162.22	3168	2991	2737	2578	1416	1457	1472	1625.5	2770	3267	2943	2932	5803	4800	5224.5	4509	3829.5	3546.5	2832.5	3343
centroid_1193337	IVTT.AG	putative transport protein YifK	3251.53	3500	3142	2996.5	2668	1461.5	1534	1474.5	1673.5	2422.5	2770	2585	2439	6098	4968	5688	4502.5	4213.5	3919	3197	3778
centroid_2288739	IVTT.AG	histidine binding periplasmic protein	3235.47	2687	2556.5	2530.5	2280	1502.5	1590	1530.5	1789	2609.5	3135	2778	2973	6174	5176	5706.5	4878	4050.5	3985	3179.5	3598.5
centroid_1702728	IVTT.AG	zinc transporter ZupT	3166.22	2867	2813	2592	2409	1511	1503.5	1484.5	1621.5	2617.5	2878	2795	2710	6140	5013	5322	4596	4081	3782	2941.5	3647
centroid_1064944	IVTT.AG	multidrug resistance protein D	3200.82	3065	2853	2782	2460	1452	1520	1400	1717	3134.5	3746	3475	3711	5646	4267.5	4841	4462.5	3816	3429	2926	3313
centroid_1536035_s2	IVTT.AG	multidrug resistance protein MdtC	3012.88	2576	2654	2452.5	2206.5	1403	1361	1370	1459	2542	2825	2808	2739	5544	4355	4647	4172	3966	4004	3291	3882.5
centroid_1388356	IVTT.AG	L,D transpeptidase catalytic domain protein	3423.25	2455	2429.5	2332	2131.5	3768	3420.5	3814	4455	2591	2891.5	2925.5	2738	5263.5	4290	4428	4199	3863	4076	3093	3301
centroid_788614	IVTT.AG	branched chain amino acid transport system / permease component family protein	2706.88	2328	2225	2149	1901	1258.5	1292.5	1222	1435	2076.5	2278	2230	2246	5252.5	4611	5012	3955	3632	3275.5	2700.5	3057.5
centroid_1898753	IVTT.AG	signal peptidase I	3160.62	2963	2962	2822.5	2444	1535.5	1493.5	1522	1670	2704	2985	3048	2866.5	5769	4905.5	5026	4558	3795	3978	2828	3337
centroid_426091	IVTT.AG	substrate binding domain of ABC type glycine betaine transport system family protein	2881.6	2348	2410	2192	2078	1237	1199	1200	1362	2487	2804.5	2757	2578.5	5242	4396	4589	4022	4030	4097	3093	3510
centroid_446052	IVTT.AG	acetyltransferase family protein	2774.5	2270	2374	2223.5	1962	2052.5	1892	1992	2212	1929.5	2122.5	2138.5	2072	5158.5	4245.5	4428	4096	3377	3493	2533	2918.5
centroid_1224021	IVTT.AG	binding protein dependent transport system inner membrane component family protein	2720.4	1840.5	1864	1811.5	1590	1372	1285	1327	1547	2979	3336	3292	3159	5033.5	4450	4436	4005.5	3070.5	2961	2307	2741.5
centroid_579123	IVTT.AG	putative acyltransferase YihG	3262.85	2577	2341.5	2253	2021	1464	1398	1396	1751	4119	5117.5	4529.5	5151.5	4985.5	4328	4885.5	3971	3620	3305	2998.5	3044.5
SSON53G_RS26920	IVTT.AG	outer membrane protein MxiD	2828.95	2017	2032	1909	1703.5	1448	1379	1486	1744	2451	2826	2759	2610.5	4248	3398	3527.5	3267.5	3934	5430	4382	4027
centroid_1612193	IVTT.AG	transporter associated domain protein	3434.2	2956	2792.5	2719	2534	1393	1319	1364	1445	2430	2841	2658	2541	7075	6421	6392	5295.5	4763	4204	3281.5	4259.5
centroid_1115124	IVTT.AG	amino acid permease family protein	3204.97	3555	3426	3247	2768	1523	1520	1538	1736.5	2484	2825	2868	2805	5453.5	4627	4681	4328.5	4226	3790	3062	3636
SF_p0146	IVTT.AG	MxiC, secreted by and putative component of the Mxi-Spa secretion machinery, similarities to YopN (secreted by the type III secretion machinery of Yersinia enterocoltica)	2259.03	1921	1814	1907.5	1668	1148.5	1124	1169	1286.5	1683.5	1853	1849	1703	4298	3925	3958	3350	2776	2867.5	2230	2649
centroid_1306264	IVTT.AG	inner membrane protein YfeZ	3179.3	2755	2928.5	2844	2346	1604.5	1565.5	1479	1649	2945	3388.5	3126.5	2978	5529.5	4818	5032	4526	4164	3646	2832.5	3428.5
centroid_788270	IVTT.AG	branched chain amino acid transport system / permease component family protein	3167.15	3161.5	3141	2938	2578	1468	1473	1442	1600.5	2454.5	2862	2820	2597	6197.5	5079	5177	4580.5	3854	3766	2783.5	3370
centroid_518672	IVTT.AG	integral membrane , TerC family protein	2942.38	2888	2828	2694	2441	1344.5	1341	1388.5	1501	2418	2917	2657	2710.5	5483	4448	4760.5	4323	3557	3373.5	2647	3127
centroid_779496	IVTT.AG	yecA family protein	3224.35	2197.5	2111	2033.5	1733	1628	1733.5	1677	1977	3864.5	3987	4109	4113	3532	2927	3092	2783	5789.5	5258	4940.5	5001
centroid_211267	IVTT.AG	mltA interacting protein	3161.53	3343	2939.5	2908.5	2750	1601	1663	1539	1961	2453	2785	2682.5	2724.5	5549	4455	4987.5	4479	4231.5	3537	3172.5	3469
centroid_2377580	IVTT.AG	calcium/proton antiporter	3290.25	3210	3116.5	3171	2589	1573	1430.5	1392	1535.5	2732	2948	2916	2681	6418	5157	5464	4961	4224.5	3890	2897	3499
centroid_904613	IVTT.AG	conserved hypothetical protein	3101.15	2381	2345	2430	2019	1487.5	1309.5	1262	1404	3742	3837	3762	3607	5520.5	4508	4505	4079.5	3973	3681	2843	3327
centroid_347215_s2	IVTT.AG	RND transporter, hydrophobe/amphiphile efflux 1 family protein	2969.97	2313	2362	2410	2132	1552	1477	1422	1548	2500	2705	2769	2387	5577	4303	5135	4723.5	4046.5	3767.5	2920	3350
centroid_867321	IVTT.AG	inner membrane transport protein YdhP	3235	2983.5	2837	2835	2541	1582.5	1551	1520	1603	2998	3441	3275.5	3190	5883	4932	5172	4561.5	3878	3645	2814	3457
centroid_844653	IVTT.AG	inner membrane transport protein YeaN	3162.45	3269	3008.5	2888.5	2536	1531	1470	1467	1807	2499	2892	2833.5	2803	5661	4632.5	5054	4530.5	4011	3817	3203	3335.5
centroid_226006	IVTT.AG	lysR substrate binding domain protein	2694.47	2443	2444	2493	2078	1368	1298	1285	1491	2043	2254	2386.5	2253	5222	4398	4327.5	4044	3323	3267	2602	2869.5
centroid_338665	IVTT.AG	H+ symporter) family protein	3187.18	3117	3170.5	2997.5	2698	1555	1577	1523	1607	2422	2756	2680	2605	6383	5039	5180	4801	3935	3525	2732.5	3440
centroid_1453802	IVTT.AG	biotin lipoyl like family protein	3021.32	3363	3337	3094.5	2565	1548.5	1534	1500	1821	2216	2581	2380	2405	5466	4518	4833	4148.5	3661	3467	2781	3207
centroid_1409120	IVTT.AG	liporeleasing system, transmembrane protein LolE	3994.05	4132	3988	4131	3322	1200	1142.5	1155	1240	7905.5	8916	8659	8124.5	4441	3867	3853	3416	2926	2888	2141.5	2433
centroid_1110489_s2	IVTT.AG	glutamine amidotransferases class II family protein	2396.93	2230	2248.5	1990	1757.5	1237.5	1171	1227	1469	1859	2144	2082	2029	4290.5	3537.5	4105	3268.5	3167.5	3026	2533	2566
centroid_1157431	IVTT.AG	inhibitor of apoptosis promoting Bax1 family protein	3151.35	3042	3155	2965.5	2600.5	2149	2025	1950.5	2291.5	2608	2659	2790	2543	5496	4630	4435	4526	3873	3379.5	2647	3261.5
centroid_440856	IVTT.AG	inner membrane protein YgaZ	3190.35	3516	3607	3445	2899.5	1686	1662	1484	1603	2632	2717	2721	2511	5189.5	4494	4643	4182	4400	3838	2982	3595
centroid_122351	IVTT.AG	flagellar hook basal body complex protein FliE	2347.95	1875.5	1906	1875.5	1588	1245	1239	1204	1409	1634	1846	1747	1737	4467	3828	4007.5	3617.5	3257	3100	2537	2839
centroid_1232708	IVTT.AG	membrane transport family protein	3188.07	2627	2462	2677.5	2204	1564	1502	1467	1690.5	2504.5	2601	2677	2615	6682	5356	5620	5372	3952.5	3896	2919	3372.5
centroid_1680679	IVTT.AG	potassium uptake , TrkH family protein	3204.55	2867	2895	2676	2579	1709.5	1637	1456	1658	2963.5	2948	3229	2945	5852.5	4787	4926	4689	4186.5	3708	2903	3476
centroid_252086	IVTT.AG	na+/H+ antiporter NhaA	3012.93	2691	2713	2789	2394	1441	1435	1386	1478	2449.5	2556.5	2659	2494	5848.5	4910	4926.5	4448.5	4006	3610	2654	3369
centroid_1388313	IVTT.AG	MFS transporter, sugar porter family protein	2969.5	2826	2697.5	2657	2261	1376	1406	1295	1591.5	2489	2889	2732	2816	5734	4480	4900	4304	3658	3348	2661	3269
centroid_697847	IVTT.AG	multidrug resistance like ATP binding protein MdlB	3123.72	3195	2928	2950.5	2647	1545	1538	1538	1845.5	2432.5	2779	2633.5	2716.5	5552	4445.5	4731	4281	3928.5	3863	3196	3729
centroid_883192	IVTT.AG	nicotinamide riboside transporter PnuC	3147.1	2796.5	2738.5	2704	2365.5	1631	1486	1498	1627	2989.5	3406	3335	3064.5	5717	4528.5	4708	4520.5	3895.5	3558	2913	3460
SF_p0145	IVTT.AG	MxiD, outermembrane protein of the secretin family, component of the Mxi-Spa secretion machinery	3083.97	2109	2116	2215	1877	2383	2411	2440.5	2628	3138	3436	3381	3308	3799.5	3009.5	3379.5	3162	3409	5584	3934.5	3959
centroid_348000	IVTT.AG	phage shock protein C	3004.62	2147	2233	2279.5	1872.5	1622.5	1540	1507	1625.5	2550.5	2751	2753	2515	5465.5	4515.5	4531.5	4150	4323.5	4296	3413	4001
centroid_63099	IVTT.AG	conserved hypothetical protein	3196.25	2928.5	2850	2848	2456	2066	2061.5	1869	1892	2994.5	3061	3165	2926	5467	4609	4749.5	4382	3830.5	3617	2746	3406.5
centroid_2239837	IVTT.AG	conserved hypothetical protein	3129.75	3210	3100	2851	2577	1488	1482	1484.5	1733	2953	3493	3409	3473	5234	4401.5	4778	4212	3406.5	3475	2810.5	3024
centroid_1190808	IVTT.AG	mce related family protein	3481.3	2539	2344	2094	1975.5	2693.5	2689.5	2551.5	2908.5	2492	3134.5	2975	3207	4575.5	3670.5	4007	3592	6779	5168.5	4823	5406.5
centroid_242036	IVTT.AG	glucose 6 phosphate dehydrogenase	2803.12	2672	2668.5	2562	2201	1396.5	1359.5	1361	1510.5	1952	2330	2164	2054	5535.5	4599.5	4685	4338.5	3554	3376	2574	3169
centroid_1972699	IVTT.AG	conserved hypothetical protein	3096.12	2332.5	2417	2332	1921.5	1501	1412	1317.5	1475	2896.5	3113.5	3070.5	2692.5	6275	5185.5	5486.5	4944.5	3925	3696.5	2644	3284
centroid_1476282	IVTT.AG	conserved hypothetical protein	3246.45	2425	1940	1922	1796	3288.5	3428	3050.5	3942	2791	3505	3126	3513	4812.5	3950	4458	3657	3643	3431	3087	3163.5
centroid_176432	IVTT.AG	inner membrane protein YdcZ	3140	2724	2598	2539.5	2301	1517	1544.5	1516	1716	2607.5	3038	2836	2796.5	6214	4969	5267	4477	4067.5	3636	2916	3519.5
SF_p0154	IVTT.AG	Spa9, component of the Mxi-Spa secretion machinery	3256.8	2641	2725	2698	2433	1499	1434	1374.5	1470	2882	3357.5	3185	3024	6292	5322	5596.5	5051	4175	3708	2782.5	3486
centroid_2394825_s1	IVTT.AG	asmA like C terminal region family protein	3254.7	4554.5	4534	4571.5	3932.5	1483.5	1399	1333	1479	2184	2286	2304	2040	5705.5	4464	4882.5	4486	3921	3662	2761	3111
SSON53G_RS27385	IVTT.AG	hypothetical protein	3230.75	2472	2544	2466	2213	1427	1332.5	1279	1344.5	4154	5025	4593	4570	5563	4492	4511	4268	3485	3268.5	2390	3217.5
centroid_1357345_s2	IVTT.AG	AAA like domain protein	2370.43	1959	1836	1797.5	1665	1121	1135.5	1199.5	1344	1661	1903	1784	1789	4686	4154	4477	3676	3053.5	2978	2425	2764.5
centroid_1225543	IVTT.AG	thymidine phosphorylase	2953.07	2060	2091	2038	1782.5	1416	1359	1299	1437	4210	4191	4387.5	4657	4670	4079	4269	3684.5	3234.5	3059	2363.5	2774
centroid_1683634	IVTT.AG	oligopeptide transport system permease protein OppC	3071.1	3468	3273	3247.5	2778	1324	1292	1317	1489.5	2285	2660	2505	2402	5970	4686	4868	4472	3805.5	3504	2736.5	3339
centroid_2210665	IVTT.AG	inner membrane transport protein YdiM	3089.62	3041.5	2995.5	2846	2571	1445	1509	1495	1640	2470	2728	2811	2683.5	6073	4707	5067.5	4562	3728	3488	2731	3200.5
centroid_724397	IVTT.AG	molybdate ABC transporter, periplasmic molybdate binding protein	3106.6	2384	2042	1995.5	1860.5	1279	1286	1283	1547	2427.5	2980	2695	2788	6722	5826	6214.5	5272	3806	3447.5	2907	3369.5
centroid_1870696	IVTT.AG	mechanosensitive ion channel family protein	3120.97	2607	2551	2567.5	2336	1527	1474	1349	1532.5	2942.5	3161.5	3071	2796	6176	4763	5020.5	4734	3996.5	3674.5	2862	3278
SF_p0230	IVTT.AG	plasmid mobilization protein	2825.32	2641	2619	2718.5	2305	1827.5	1689.5	1549	1652	2531	2761	2523.5	2444	4700.5	4204.5	4198	3916.5	3335	3284	2625	2982
SSON53G_RS26975	IVTT.AG	type III secretion system protein	2832.05	2406	2496	2469.5	2118.5	1344.5	1268	1212	1387	2176	2371	2358.5	2211	5549	4829.5	4865	4483.5	3661	3600	2632	3203
centroid_1282736	IVTT.AG	inner membrane protein YaiY	3145.5	2464	2497	2328	2166	1390	1409.5	1398.5	1580	3467	4023.5	3869.5	3729	5871	4595	4940.5	4298	3537	3453	2680	3213.5
centroid_225882	IVTT.AG	PTS system, mannose/fructose/sorbose , IIC component family protein	3055.82	2868	2861	2830	2416	1485	1433	1470	1689	2373	2677	2679	2537	5619.5	4905	4977	4571	3862.5	3783.5	2879	3201
centroid_435459	IVTT.AG	resolvase, N terminal domain protein	2394.7	1977	2065	1977	1749.5	1234	1218	1174	1258	1713	1931	1950	1804	5046	3886	4254	3594	3071	2939	2234	2819.5
centroid_1427917	IVTT.AG	hypothetical lipo family protein	3338.57	2165	2147	2104.5	1954.5	3487	3514	3784	4488	2150.5	2502.5	2397	2385	5520	4367	4644.5	4167	4157	3963	3302.5	3571.5
centroid_2310165	IVTT.AG	ATP synthase I chain family protein	3143.35	2540	2527	2448	2217	1556	1408.5	1378.5	1560.5	3528	3878	3686	3705	5445	4610	4784	4532	3566.5	3680	2649.5	3167.5
centroid_449816	IVTT.AG	inner membrane transporter YgjI	3097.12	3334	3109	2958	2536.5	1484	1499	1450	1765.5	2408	2664	2723.5	2675	5397	4559	5052	4276.5	3973	3608	3137.5	3333
SSON53G_RS27260	IVTT.AG	hypothetical protein	3141.32	2258.5	2176.5	2307	2018	1360	1371.5	1348	1486	3886	4274.5	4318	4041.5	5403.5	4585	4823	4300.5	3532	3510	2694	3133
centroid_1899924	IVTT.AG	major Facilitator Superfamily protein	3085.28	3222	3078	3035.5	2564	1432	1460	1420.5	1657.5	2292.5	2625	2559	2531	5648	4518	5068.5	4447	4151.5	3523.5	3047	3425
centroid_1420001	IVTT.AG	MASE1 family protein	3117.53	2636	2565	2581.5	2205.5	1551	1437	1327	1500	3727.5	3805	3790	3630	5371.5	4404	4393	4218.5	3924	3447	2660	3177
centroid_849640	IVTT.AG	periplasmic murein peptide binding protein	2365	1933	1944	1969	1663	1272.5	1178	1176	1284	2140	2371	2363	2210	4515	3886.5	3968.5	3533	2809.5	2736	1980	2368
centroid_811153	IVTT.AG	flagellar biosynthetic protein FliP	3196.95	2789	2652	2608	2400	1419	1422	1445	1562	3232	3712	3578	3566	6058.5	4724	4998	4542	3734	3552.5	2682	3263
centroid_666618	IVTT.AG	transglycosylase family protein	2999.65	2385	2208.5	2169.5	1967	1307	1361.5	1341	1455.5	2719	3031	2823	2778.5	5856.5	5212	5601.5	4690.5	3651	3426.5	2788	3220.5
centroid_208405	IVTT.AG	PTS system mannitol specific EIICBA component	2798.47	2625	2342	2453.5	2125.5	1373	1380.5	1399.5	1573	2209	2494	2378	2503	5226	4440.5	4550.5	4088	3526	3457	2712	3113.5
centroid_658511	IVTT.AG	hydroxyisourate hydrolase	3435.93	2044	2076.5	2040.5	1729	1296	1186	1197	1273	3471.5	3772	3495	3495	8870	7275	7459	6327	3309	3144	2351	2908
centroid_2100063	IVTT.AG	conserved hypothetical protein	3058.38	2662.5	2580	2556	2289	1573	1536	1524	1623	2553	2701	2811	2455	5819.5	4763	4989	4655	4057.5	3592	2946	3482
centroid_2340470	IVTT.AG	protein YceI	3114.32	2288.5	2184	2184	1971	1327	1260.5	1200	1399	3932.5	4418.5	4402	4454	5537	4483	4671	4135	3304	3563	2523.5	3049
centroid_809155	IVTT.AG	cobalamin 5' phosphate synthase	3135.22	2437.5	2608	2554	2154	1588	1515	1490	1681	3819.5	4235	4028	3808.5	5368	4299.5	4504	4202	3445.5	3337	2542	3088
centroid_463653	IVTT.AG	leu/Ile/Val binding protein	2817	2663	2807	2871.5	2458	1362	1220	1209	1295	2421	2687	2702	2488.5	5196	4463	4547	4172	3405	3141	2330	2902
centroid_2211304	IVTT.AG	putative osmoprotectant uptake system permease protein YehY	3173.25	2391	2444.5	2492	1986	1496	1411.5	1320.5	1474.5	3545	4029	3741.5	3411	5954	4784	4898	4667.5	3801	3762.5	2643.5	3212
centroid_460411	IVTT.AG	marC integral membrane family protein	3380.78	4701	4677	4978.5	4675.5	1267	1200	1211	1369	2259.5	2571	2377	2352.5	4575	3605	3872	3504.5	4845.5	4828	4054.5	4692
centroid_1783253	IVTT.AG	matE family protein	2813.07	2498	2367.5	2382	2142.5	1510	1449.5	1451	1598	2195	2422	2398.5	2259	5386	4268.5	4618	4162	3792	3391	2759	3212
centroid_1696535	IVTT.AG	diguanylate cyclase domain protein	3071.72	2706	2674	2519	2242.5	1571	1534.5	1619	1869	2522.5	2812	2789	2810	5568.5	4632	4933	4403	3879	3751	3218	3381.5
centroid_650170	IVTT.AG	PTS system N acetylmuramic acid specific EIIBC component	3626.6	2236	2136	1989	1745	6496	7069.5	6410	7857	2111	2382	2408	2370	4410	3824.5	4159	3587	3166.5	3010.5	2541	2624
centroid_718481	IVTT.AG	NADH ubiquinone/plastoquinone oxidoreductase chain 4L family protein	2906.3	2632	2635	2571.5	2335.5	1501.5	1455	1379	1536	2201	2440	2393	2237.5	5727.5	4657	4796	4323	3828	3515	2622.5	3340
centroid_47388	IVTT.AG	ampG like permease family protein	3081.4	2863	2986	2891	2547	1630	1521	1451.5	1546	2360	2621	2564	2435	5655	4881	5041.5	4528.5	4117	3708.5	2800	3481
centroid_658909	IVTT.AG	potassium uptake protein	3079.88	3001	2950	3090	2478	1518.5	1468	1410	1555	2534	2667.5	2753	2518	5768	4920.5	4800	4565.5	3972	3667.5	2692	3269
centroid_125554	IVTT.AG	isochorismatase family protein	2878.75	2559	2641	2800	2242	1881.5	1869	1692	1855	2106.5	2254.5	2189	2080	5341	4335	4626	4247.5	3613	3582.5	2604.5	3056
centroid_84339	IVTT.AG	L serine ammonia lyase	2546.03	2062	2013	1951.5	1773	1174	1145	1140.5	1330	2288	2586	2592.5	2588	4845	4127	4149.5	3827	3104.5	3096	2372	2756
centroid_101981	IVTT.AG	inner membrane protein YbhL	3135.6	3276	3194	2897	2625	1362	1302	1327	1671	2690.5	3469	3214.5	3253.5	5464	4450	4711.5	4281	3834	3500	2836	3354
centroid_2281674	IVTT.AG	conserved hypothetical protein	3075.25	2472	2400.5	2302	2116	1350	1267	1362	1515	3117.5	3598	3558	3416.5	5847	4695	5048	4401	3567	3562.5	2775	3135
centroid_36610	IVTT.AG	putative phospholipid ABC transporter binding protein MlaD	2894.43	2613	2683	2527	2276.5	1319	1272.5	1293	1471	2664	3013	2987	2817	5679	4680	4741	4246.5	3137	3201.5	2413.5	2854
centroid_429863	IVTT.AG	tonB system energizer ExbB	2930.22	2196	1962	1954	1778	1208	1258.5	1145	1472.5	2850.5	3413.5	2966	3532.5	5583	4981	5640	4743	3310	3100	2666	2845
centroid_326986	IVTT.AG	MATE efflux family protein	2519.6	2206	2210.5	2226	1838	1281.5	1191	1185.5	1309.5	1873	2137.5	2122.5	1944	5298	4232	4461	4238	3024	2841	2137	2636
centroid_2378249	IVTT.AG	high affinity zinc uptake system protein ZnuA	2481.95	1655.5	1716.5	1780	1466	1156	1114	1107	1167	3583	4255	3866.5	3804	3789.5	3234	3280	3091	2653.5	2571	2001	2348.5
centroid_71315	IVTT.AG	multidrug resistance protein B	2970.85	2884	2848	2813.5	2406	1379	1383	1370	1586	2053	2374	2412	2373	5239	4800.5	4919.5	4076	4010.5	3831	3115	3544
centroid_1699627	IVTT.AG	lipopolysaccharide biosynthesis protein WzzE	2977.12	3285	3281	3057	2717.5	1277	1257	1169.5	1301.5	3037	3357	3356	3083	5291.5	4118	4330	3932	3193.5	3132	2372	2995
centroid_595233	IVTT.AG	tat (twin arginine translocation) pathway signal sequence domain protein	2038.17	1735	1695.5	1606	1395	1036	980	1012	1097	2715	3205	2957.5	2903.5	3087	2556.5	2634	2414	2141	2073.5	1584.5	1935.5
centroid_2292545	IVTT.AG	molybdopterin guanine dinucleotide biosynthesis protein B	2010.5	1578.5	1655	1723	1380	1177.5	1105.5	1071	1210	1663	1793.5	1748	1628	3843.5	3140	3099	3070.5	2569	2505	1962	2288
centroid_517978	IVTT.AG	RNA methyltransferase, TrmH , group 1 family protein	2835.72	2419	2539.5	2478	2135	1680	1521.5	1461.5	1665	2503	2491.5	2565	2409	5332	4157.5	4291.5	4324	3665	3429	2563	3084.5
centroid_214548	IVTT.AG	amino acid permease family protein	3381.4	6539	6761	6229	4749	1329	1249	1274	1413.5	2220	2521	2499	2311	4775	3769	4103	3678.5	3322.5	3244.5	2551	3090
centroid_1072110	IVTT.AG	MFS/sugar transport family protein	3040.47	2990	2673	2534.5	2282.5	1452	1368	1387.5	1871	2868	3489	3081	3569.5	4927.5	4466.5	4861	3925	3685	3319	3000.5	3059
centroid_65909	IVTT.AG	rhodanese like domain protein	2247.9	1875	1887	1883.5	1696	1165	1064	1091.5	1221	1757	1919	1942	1694	4122.5	3552	3809.5	3305	3048	2904	2371	2651
centroid_102105	IVTT.AG	NADH dehydrogenase (quinone), D subunit	2412.57	2251	2355.5	2259	1921	1284	1200	1150	1270	2035.5	2264	2165	2064	4541.5	3647.5	3845	3557	2823	2938	2118	2562.5
centroid_1805167	IVTT.AG	glycosyl hydrolases 25 family protein	3012.3	2677	2620	2571.5	2347	1781	1727.5	1708	1844	2329.5	2570	2537	2408	5521	4780	4789	4338.5	4010	3706.5	2625.5	3355
centroid_1005874_s2	IVTT.AG	mechanosensitive ion channel family protein	2945.1	2579.5	2508	2615	2241	1474.5	1402	1369	1533.5	2522.5	2652	2689.5	2382	5635.5	4695	4788.5	4497	3842	3522.5	2761	3192
centroid_1091450	IVTT.AG	integral membrane , YccS/YhfK family protein	3007	2747.5	2545	2444	2331.5	1567	1523.5	1581	1859	2288	2632	2655	2535	5580	4641	4858	4535	3777.5	3675.5	3092.5	3272
centroid_1215496	IVTT.AG	protein DamX	3144.8	2847	3156.5	3363	2662	1269	1227	1194	1342	2428	2827	2675	2331	5813.5	5226	5286	4732	3980	3844	3069	3624
centroid_18483	IVTT.AG	amino acid permease family protein	3013.38	2989	2558.5	2590	2244.5	1504	1548.5	1401	1824	2439	2703	2560	2757	5363	4626	5317	4154.5	3915	3498	2922	3353.5
SSON53G_RS27355_s3	IVTT.AG	conjugal transfer protein TraI	3049.3	2342	2391	2231	2029.5	4837.5	3866	4934.5	5497.5	1469	1750.5	1655.5	1694	4369	3929	4314.5	3434.5	2800	2653	2328	2460
centroid_884185	IVTT.AG	cysteine/O acetylserine efflux protein	3024.97	2671.5	2467.5	2338	2083.5	1374	1437.5	1323	1661	3220	4220	3705	4250	4879	4238	4337	3927.5	3495.5	3185.5	2811	2875
centroid_1280415	IVTT.AG	lysine specific permease	3042.8	3153	3080	2924	2570	1373	1415.5	1410	1576	2148.5	2377	2380	2278	6096	4827.5	5325.5	4583	3844	3520	2691	3284
centroid_701610	IVTT.AG	putative phosphoethanolamine transferase YbiP	3201.47	3626	3465.5	3427	2896	1575.5	1562.5	1465	1501	2472	2657.5	2699.5	2543	4633.5	3913.5	3912.5	3604.5	4975	4675.5	3965	4459.5
centroid_1236668	IVTT.AG	L tartrate/succinate antiporter	3058.55	2839	2876	2841.5	2451.5	1574	1506	1444.5	1547	2384	2531	2471.5	2329.5	5977	4947	4917.5	4724.5	3942	3786	2721	3360.5
centroid_226057	IVTT.AG	thiol reductant ABC exporter, CydC subunit	2839.43	2481	2398	2400	2113.5	1548	1417.5	1319	1497.5	2468	2521.5	2545.5	2399	5520	4596	4781	4396	3638	3255	2450	3044
centroid_2358694	IVTT.AG	phosphoethanolamine transferase EptB	3045.38	2881	2897	2784	2350	1706	1557	1461.5	1506	2585	2633.5	2744.5	2388	5878	4769	4745.5	4895	3869	3514.5	2601	3142
centroid_803171	IVTT.AG	holliday junction DNA helicase RuvA	3296.93	2001	2066	2127	1868	1661	1568	1503	1605	2229.5	2274.5	2267.5	2153.5	7701	6882	7211	6272.5	4163	3870	3020	3495
centroid_1432556	IVTT.AG	L asparaginase 2	3712.18	1531	1523	1454	1349.5	1057	979	1033	1113	1516.5	1720	1644.5	1540	12788	10780.5	13037	13010	2243	2158.5	1803	1963
centroid_770985	IVTT.AG	FKBP type 22 kDa peptidyl prolyl cis trans isomerase	2646.45	2140	2288	2277.5	1973.5	1447	1416.5	1374	1521	2134	2358	2329.5	2130	5115.5	4123	4309	3962	3344	3296	2414	2976.5
centroid_522327	IVTT.AG	inner membrane ABC transporter permease protein YejB	3031.85	2528	2320	2367.5	2095	1459	1458	1422.5	1668.5	3236	3630	3469.5	3671	5651	4535	4658	4148.5	3352	3352.5	2571	3044
centroid_95410	IVTT.AG	PTS system glucose specific EIICB component	2902.78	2340.5	2456	2498.5	2094	1714	1599	1491	1718	2756	2785	2896.5	2617	5264	4312	4453	4166	3806	3401.5	2606	3081.5
centroid_2454477	IVTT.AG	drug resistance transporter, Bcr/CflA subfamily protein	3101.65	2625	2586.5	2525	2079	1356	1312	1329	1529	3888	4401	4484	4397	5011.5	4258.5	4269	3959.5	3357	3380	2479	2807
centroid_490427	IVTT.AG	arginine exporter protein ArgO	2918.5	2906	2788	2581.5	2282	1395.5	1431.5	1458	1666	2325.5	2730	2586	2601	5329.5	4290	4790	4163	3596	3438.5	2888	3124
centroid_1195281	IVTT.AG	outer membrane transport family protein	2012.8	1930	1972	1891	1657	1136.5	1053	1059	1192	1551	1718	1653	1662.5	3656.5	3131	3165.5	3031	2342	2482	1825	2148
centroid_1449873	IVTT.AG	multidrug resistance protein MdtK	3017.93	2491	2637	2587	2166	1537	1481	1399.5	1542	2485	2652	2676.5	2379	6142	4930	4766	4826	3930	3783.5	2677	3271
centroid_19080	IVTT.AG	undecaprenyl phosphate alpha 4 amino 4 deoxy L arabinose arabinosyl transferase	2979.32	2759	2693	2555	2366	1495	1463	1370	1554.5	2407	2597	2502.5	2439	5556.5	4797	4889	4657	3813	3797	2673	3203
centroid_14374	IVTT.AG	protein TonB	2835.5	1971	1896	1854	1700	1316	1280	1335.5	1521.5	2332	2783	2611	2650	5267.5	4216	4391	3790	4390	4158	3456.5	3791
centroid_311505	IVTT.AG	lrgA family protein	2931.78	2219.5	2220	2165	1795	1499	1343	1307	1525	3273	3372	3436	3155	5352	4389	4637	4214	3629	3482	2544	3079
centroid_1480322	IVTT.AG	outer membrane protein W	3142.15	3582	3267.5	2897	2655	1443	1382	1348	1640.5	2135	2582	2428	2619.5	5283	4540	5183	4299	4222	4005	3891.5	3440
centroid_1730567	IVTT.AG	inner membrane protein YbaN	2893.93	2480	2515.5	2393.5	2134	1481	1354	1354	1536	2972	3377	3174	3111	5099	4377.5	4371	4178	3286	3381	2430	2874
centroid_2375252_s2	IVTT.AG	cation efflux system protein CusA	2900.78	2409	2387.5	2335.5	2067	1224	1247	1255	1403	3572.5	4167	4065.5	4053	4579	4009	4034	3559.5	3207	3143	2447	2851
centroid_595075	IVTT.AG	binding protein dependent transport system inner membrane component family protein	2820.57	2725	2716	2502	2176.5	1417	1368	1457	1645.5	2292.5	2693.5	2650	2634	5487.5	4635	4861	4342	3564.5	3613	2917	714.5
centroid_557327	IVTT.AG	acyltransferase family protein	2869.12	2731.5	2556	2697.5	2215	1458	1452	1439	1629	2271	2470	2409	2522	5476	4419	4693	4220	3489	3585	2592.5	3058
centroid_1433953	IVTT.AG	basal body rod modification protein FlgD	2352.78	1915	1920	1865	1662	1202	1099	1117	1257.5	1961	2075.5	2085	1931	4839	3790.5	3949	3690.5	2974.5	2814	2147	2761
centroid_451501	IVTT.AG	periplasmic oligopeptide binding protein	3083.5	2709	2761	2767	2254	1781	1659	1525	1786	1988	2111	2174	1885	6237	5290	5522.5	5131.5	4035.5	3932	2815.5	3306
centroid_143531	IVTT.AG	conserved hypothetical protein	3016.78	3385.5	3269.5	3313	2631.5	1560	1455	1395	1576	2263	2419.5	2472.5	2257	5627	4337	4522.5	4435	3898	3619	2753.5	3146
centroid_2245872	IVTT.AG	aquaporin Z	2978.55	2815	2853	2890.5	2381	1580	1431	1368	1546	2377.5	2345	2546	2313	5790	4569	4614	4478	3955	3643.5	2711	3364.5
centroid_155523	IVTT.AG	SPFH domain / Band 7 family protein	3189.68	2187.5	1991	1989	1748	3040	3254	3076	3673	2955.5	3490.5	3150	3407	5008	4262.5	4585	3818.5	3421	3113	2663	2961
centroid_1188865	IVTT.AG	conserved hypothetical protein	3354.55	2007	2054.5	1987	1734.5	1266	1177	1205.5	1424	2369.5	2811.5	2726	2734	8930	8264	8204	7346	2928.5	2777.5	2324	2820.5
centroid_1283204	IVTT.AG	beta aspartyl peptidase	2509.7	2639	2460.5	2270	1986	1163	1135	1188	1399	1684	2006.5	1873	1807.5	4548	3955.5	4175	3527	3537	3145	2627	3068
centroid_393899_s1	IVTT.AG	acriflavine resistance protein B	2872.6	2565	2581	2303	2141	1620	1605	1621	1911	2703	3003	3023.5	2887.5	5071.5	4089	4456	3761	3314.5	3225	2688	2883
centroid_667090	IVTT.AG	signal transduction histidine protein kinase BaeS	2871.1	2199	2237.5	2020	1948	1287	1214	1198	1502	2772.5	3359	3160.5	3230	5627.5	4436	4749	4178	3415	3213	2650	3026
centroid_1934182	IVTT.AG	yhhN like family protein	2889.62	2845	2524	2504.5	2314.5	1478	1506	1411	1724.5	2109	2458.5	2344	2474	5447.5	4133	4665	4260	3889	3400	2996.5	3308.5
centroid_393526	IVTT.AG	MTA/SAH nucleosidase	3092.95	2606	2237	2175	1956	1540	1517.5	1544	1899.5	3975.5	4416	4053.5	4191	5012	4057	4546	3864.5	3404.5	3240	2631	2993
centroid_283303	IVTT.AG	MFS transporter, phenyl propionate permease family protein	2962.32	2591	2472.5	2570	2129.5	1628	1564.5	1662	1873	2615	2873	2876	2810	5492.5	4403	4560	4254.5	3620	3479.5	2760	3012.5
centroid_2338796	IVTT.AG	signal peptide peptidase SppA, 67K type	2904.6	2524	2573.5	2201	2041	1469.5	1444	1467	1731	2931	3351	3266.5	3278	5224	4179.5	4669.5	4123	3096	3217	2550.5	2755
centroid_562437	IVTT.AG	cardiolipin synthase	3069.2	2301	2157	2275	1961.5	1340.5	1305	1313	1507	2047.5	2286	2208.5	2152.5	5258	4444	4693	4006	5350.5	5462.5	4358.5	4957
centroid_598080	IVTT.AG	MFS transporter, sugar porter family protein	2920.85	3018.5	3002	2660	2492	1364	1319	1299	1532.5	2403	2822.5	2663.5	2650	5442	4322	4681	4166	3517	3268.5	2655	3139.5
centroid_2412396	IVTT.AG	protein sirB2	3015.6	2332	2233.5	2258	1932.5	1408	1295.5	1372.5	1594.5	3558.5	3972.5	4087	3928	5434	4454	4133	3972	3314	3416	2682.5	2934
centroid_1004315	IVTT.AG	conserved hypothetical protein	2664.88	2106	2151	2076	1905	1297	1272	1290	1452	2108.5	2373.5	2216	2241	5430	4539	4688	3966	3486.5	3200	2494	3006
centroid_124082	IVTT.AG	conserved hypothetical protein	2974.95	2751.5	2752	2656	2246	1498.5	1446	1507	1667	2691	3014.5	3113	2952	5202	4493	4581.5	4187	3574	3577	2634	2956
centroid_401104	IVTT.AG	branched chain amino acid transport system / permease component family protein	3001.15	2402.5	2420	2436.5	2193	1381	1353	1293	1426	3503	3825	3875.5	3665.5	5303	4252.5	4382	4227.5	3274.5	3343.5	2442	3024
centroid_315942	IVTT.AG	phosphoserine phosphatase SerB	2891.6	2495	2365	2308	2124	1327.5	1271.5	1276	1566	2122	2506	2399	2413	5721.5	5359	5173	4399.5	3557.5	3536.5	2798	3114
centroid_1007062	IVTT.AG	PTS system, mannose/fructose/sorbose , IID component family protein	2922.2	2647.5	2664	2627	2205.5	1478	1367.5	1355.5	1439	2607	2807	2715	2703.5	5509	4544.5	4749	4340.5	3504	3591	2512.5	3077
centroid_847621	IVTT.AG	transglycosylase associated family protein	2949.4	2364	2192	2253	2066	1390	1317	1300	1507	2944.5	3342.5	3222	3083	5536	4489	4648.5	4283	3706	3415	2672.5	3257
centroid_1410537	IVTT.AG	high affinity zinc uptake system membrane protein ZnuB	2795.65	2649.5	2319	2367	2141	1319	1377.5	1303	1637	2032	2415	2267.5	2318.5	5345	4293	4755	4312	3608.5	3379.5	2908	3166
SSON53G_RS27810	IVTT.AG	malate transporter	2728.78	2047	2186	1939	1840	1165	1162	1193	1365	2992	3469.5	3279	3386.5	4673	3835	4126.5	3618.5	3324	3363	2699.5	2912
SSON53G_RS27485	IVTT.AG	DDE endonuclease	2792.82	2129	2190	2215	1850	1370.5	1270	1144	1287	2498	2461	2435	2288	5337.5	4486	4403	4207.5	4106.5	3737	2965	3476.5
centroid_440113	IVTT.AG	conserved hypothetical protein	2987.82	2877	2794	2658	2502	1412	1411.5	1333	1552.5	2463.5	2798	2580	2472	5729	4713	4896	4418	3726	3447	2677	3297
centroid_1504927	IVTT.AG	molybdate ABC transporter, permease protein	2835.12	2737	2355	2554	2178	1374	1400.5	1410.5	1683.5	2443.5	2653	2664	2813.5	5240	4339	4655	3999.5	3354	3303.5	2633	2912
centroid_1450615	IVTT.AG	inner membrane protein YdgK	2938.03	2486	2370	2271	1950	1327	1346	1342	1611	3053	3676	3545	3755	5083.5	4119	4463	4113	3454	3396	2641.5	2758.5
SF_p0250	IVTT.AG	F pilin acetylation protein	2204.7	2995	2849	2738	2457.5	1113	1032	1087.5	1149	1647.5	1913.5	1785.5	1716	3803	3058	3137	2891	2324	2465	1831	2101.5
centroid_1389180	IVTT.AG	protein TsgA	2890.5	2799	2684	2568	2286.5	1377	1396	1363.5	1606	2460	2865.5	2731	2779	5370	4380.5	4611.5	4063.5	3458.5	3275	2650.5	3085
SSON53G_RS27100	IVTT.AG	cysteine protease	2682.62	2158.5	2155	2075	1970	1257	1219	1255	1372	2221.5	2583	2447	2340	5448.5	4367	4576	4050.5	3326	3338.5	2518.5	2974.5
centroid_1085366	IVTT.AG	acid stress chaperone HdeA	2124.5	1629	1667.5	1765	1560	1186	1139	1122	1233	2003.5	2074	2052	1965	3297	2777.5	2889	2735.5	2867	2844.5	2826.5	2857
centroid_653775	IVTT.AG	protein HdeD	2966.47	2694.5	2740.5	2641	2299.5	1634	1542	1520	1662	2421	2618	2677	2518	5079	4307	4572	4179	4199	3631	2749	3646
centroid_563386	IVTT.AG	conserved hypothetical protein	2886.57	2594	2599	2623	2297	1533	1498	1430	1630.5	2084	2317	2279.5	2153	5453	4661.5	4784	4370.5	3816	3637	2677.5	3294
centroid_1273798	IVTT.AG	glucans biosynthesis glucosyltransferase H	2831.68	2569	2631	2417	2238.5	1331.5	1366	1307	1526	1863.5	2111	2106.5	2015	5501	4704	4750	4448	3919	3640.5	2839.5	3349.5
centroid_2082213	IVTT.AG	conserved hypothetical protein	2884.5	2810	2682	2820	2280	1534	1433	1412.5	1561	2873	3209	3154.5	3147.5	5069	4042.5	4338	4004	3120	3035	2418	2747
centroid_1022513	IVTT.AG	phosphatidate cytidylyltransferase	2882.03	2468	2435	2492.5	2100.5	1424	1326	1373	1575	2947	3299	3328.5	3243	5017	4200	4210	3970.5	3386	3316.5	2620	2909
centroid_2011874	IVTT.AG	hydrogenase 4 component E	2889.1	2652	2536	2630.5	2273	1576.5	1513	1421	1613.5	3093	3362	3227	3028	4984.5	3805	4111	4013	3371	3187	2537	2848
centroid_9002	IVTT.AG	transmembrane secretion effector family protein	2908.12	2532	2653.5	2657	2149	1472	1382	1300.5	1472	2364.5	2540	2502	2298	5686	4711	4688.5	4431.5	3772.5	3758.5	2672.5	3119.5
centroid_1233730	IVTT.AG	inner membrane protein YjcH	2545.65	2334	2170.5	2082	1819	1309.5	1315.5	1260	1556.5	1930	2323.5	2155	2246.5	4624	3809	4395	3744	3406	2983.5	2621	2828.5
centroid_165992	IVTT.AG	conserved hypothetical protein	2531.62	2539	2376.5	2247	2051	1319.5	1240	1317	1538	1915	2241.5	2207	2246	4658.5	3852	4014	3680	3085.5	2969.5	2494.5	2641
SSON53G_RS27585	IVTT.AG	hypothetical protein	2818.15	2468.5	2555	2545	2197	1405	1331	1321.5	1393.5	2307	2448	2522	2297	5339	4348.5	4882	4218	3670	3310.5	2685	3119.5
centroid_2396815	IVTT.AG	proline specific permease ProY	2848.12	2808	2594.5	2742	2216	1388	1363.5	1391	1566	2180	2393	2397	2407	5513.5	4447	4658	4331	3530	3359	2636	3042
centroid_1507129	IVTT.AG	major Facilitator Superfamily protein	2863.6	2603.5	2648	2432.5	2144	1388	1390.5	1385.5	1655	2040.5	2301	2249	2285	5468	4705	4857	4292	3764	3584	2890	3189.5
centroid_2276142	IVTT.AG	putative phospholipid binding protein MlaC	2929.1	2365	2465.5	2368	2157.5	1915	1923	2120	2159	2240	2528.5	2481	2373	5344	4671	4667.5	4314	3423	3564	2529.5	2973.5
SF_p0156	IVTT.AG	Spa40, component of the Mxi-Spa secretion machinery	2604.35	2363	2356.5	2413.5	1981	1349	1260	1200	1274	2013.5	2101.5	2040	1947	5206.5	4182.5	4315	4142.5	3418.5	3239	2396	2888
centroid_478035_s2	IVTT.AG	translocation and assembly module TamB	2755.55	2515	2478	2339	2101	1346	1275	1290.5	1586	1812	2138.5	2083	2169.5	5065	4559	4938	4097	3730	3418	2977.5	3193
centroid_49085	IVTT.AG	prokaryotic cytochrome b561 family protein	2864.68	2371	2153	2184	1830	1315	1295.5	1247.5	1538	3591	4347	3803	4328	4629	3812	4120	3765	2908	3075.5	2346	2635
centroid_2299312	IVTT.AG	D lactate dehydrogenase	2684.43	2299	2261.5	2312	1951	2937	2951	3108	3414	2070.5	2281	2329	2053	3981.5	3137.5	3308	3125	2803	2732.5	2221	2413
centroid_1143824	IVTT.AG	NADH Ubiquinone/plastoquinone (complex I), various chains family protein	2969.12	2621	2511	2466	2264	1350	1275	1327	1483	2481	2980	2707	2613	6132.5	4709.5	5165.5	4587.5	3539	3433	2625.5	3112
centroid_2375656	IVTT.AG	helix turn helix domain protein	2863.2	2451	2526.5	2487.5	2114	1567	1490	1397	1522	2553	2590	2651	2453.5	5175.5	4336	4341.5	4207	3948	3540	2704.5	3209
SSON53G_RS26930	IVTT.AG	type III secretion system protein InvA	2883.97	2540	2377	2474	2157	1381.5	1363	1365	1461	2612	2773	2899.5	2741	5459	4582	4301	4377	3599	3354	2746	3117.5
centroid_892821	IVTT.AG	putative manganese efflux pump MntP	2939.75	2241	2225	2194	1928	1469	1350	1326	1493	3348	3666.5	3563	3334	4984	4498	4554	3979	3492	3302	2684.5	3164
centroid_2286850	IVTT.AG	prokaryotic cytochrome b561 family protein	2800.97	2737.5	2705	2527.5	2254	1353.5	1275	1259	1552	2188.5	2551	2423	2385.5	5418	4558	4762	3999	3437	3208	2540	2886
centroid_1484679	IVTT.AG	glycogen/starch/alpha glucan phosphorylases family protein	2905.8	2503	2541	2534	2186	1371.5	1305	1331	1450	1963	2185.5	2214	2099.5	5976	4816	5122	4638	3927	3708	2846.5	3399
centroid_1561937	IVTT.AG	transketolase	2654.8	2031.5	1960	1840	1652	1306	1348	1337	1464	2277.5	2625.5	2442.5	2500	4848	4139	4464.5	3719.5	3588	3345	3069	3139
centroid_2218542	IVTT.AG	lysine arginine ornithine binding periplasmic family protein	3008.28	2126	2108.5	2046	1843.5	1288.5	1265	1246	1471	2545	3052	2762	2894	6703	5307	5511	5097.5	3711.5	3358.5	2752	3077.5
centroid_393874	IVTT.AG	bifunctional aspartokinase/homoserine dehydrogenase 1	2847.7	2605.5	2611	2382.5	2232	1449.5	1373	1409.5	1568.5	2126.5	2461	2318	2249	5670	4749.5	4929	4350.5	3451	3297	2650	3071
centroid_767229	IVTT.AG	electron transport complex, RnfABCDGE type, A subunit	2850.03	2687	2573	2258.5	2112	1420	1349	1304	1629.5	2502	3256	2897.5	3096	5018	4233	4465.5	3955	3359	3205	2816	2864.5
centroid_705522	IVTT.AG	MIP channel family protein	2933.57	2855	2789	2745	2393	2468	2338	2303	2589	2526	2743.5	2775	2529	4565	3802	3894	3729	3299.5	3070	2343.5	2915
centroid_68098	IVTT.AG	conserved hypothetical protein	2567	2178	2118.5	1984	1745	1239	1197	1231	1502	2126	2499.5	2439	2361	4902	4245	4470	3971	3036	2959	2465.5	2671.5
centroid_173768	IVTT.AG	acrB/AcrD/AcrF family protein	2864.35	2395	2366	2202.5	2017	1307	1237	1305	1530	2460.5	2857	2788.5	2816	5449	4518	4911.5	4187	3528	3556	2725	3131
centroid_2067370	IVTT.AG	small heat shock protein IbpA	2579.57	1849.5	1777	1733	1691	2869.5	2719.5	2700	2290	2244	2548.5	2428	2425	4125	3535	3707.5	3341	2619	2549	2066	2374
centroid_1516322	IVTT.AG	fecCD transport family protein	2918.75	2359	2342.5	2259	2125	1340	1332	1261.5	1462	2597.5	2945	2840	2701.5	6048	4700	4953	4478.5	3526	3437.5	2545	3122
centroid_1608318	IVTT.AG	putative undecaprenyl diphosphatase YbjG	2819.47	2859	2741.5	2571	2325	1488	1509	1513	1784.5	2057.5	2404	2344.5	2371	4979	4077	4412	4047	3608	3431	2858	3009.5
centroid_6377	IVTT.AG	PTS system, Fru family, IIC component domain protein	2549.62	2411	2379	2146	1985	1289	1249	1305	1495	1901	2244	2186	2215.5	4835	3950.5	4258	3849	3157.5	3056.5	2488	2592.5
centroid_462531	IVTT.AG	protein TolQ	2850.22	2385.5	2381.5	2464	2004	1402	1314	1325	1448	2897.5	3182	3093	2731	5160	4096	4364	4024.5	3465	3825	2483.5	2959
centroid_200709	IVTT.AG	inner membrane protein YphA	2844.72	2776	2682.5	2604	2302	1363	1335	1350.5	1524.5	2253	2724.5	2537.5	2556	5242	4435.5	4681.5	4134	3492	3282	2600	3019
centroid_1905715	IVTT.AG	2 dehydropantoate 2 reductase	2941.28	2133	2167.5	2106	1957	1337	1259	1258	1332.5	2841	3216	3171	2946	5512	4546	4754.5	4247	4002.5	3658	2830	3551.5
centroid_499312	IVTT.AG	putrescine ornithine antiporter	2921.85	3261.5	3106.5	2987	2683.5	1481.5	1417	1356	1475	2134	2408	2470	2302	5196	4551	4603	4187.5	3491	3567	2553	3206.5
centroid_1307585	IVTT.AG	beta glucuronidase	2714.22	2578.5	2560	2441	2163	1306	1338.5	1368	1528	1954	2233.5	2052	2000	5692	4437	4669	4246	3222	3239	2408	2849
centroid_2274095	IVTT.AG	binding protein dependent transport system inner membrane component family protein	2795.32	2508.5	2495	2432	2238	1347	1347.5	1335.5	1414	2310	2591.5	2571	2442	5346	4405	4589	4234	3472	3343.5	2493	2992
centroid_1318085	IVTT.AG	cysteine desulfuration protein SufE	2457.88	1934	1914	1801.5	1663	1210	1141.5	1228	1345	1888	2109	1995	1905	5169	4077.5	4414	3795	3139.5	3096	2415.5	2917
centroid_463636	IVTT.AG	nickel ABC transporter, permease subunit NikB	2838.85	2203	2298	2240.5	1882	1459	1295	1253.5	1405.5	2307	2455	2484	2159	5742	4680	5063.5	4610	3759	3682	2601.5	3197.5
centroid_519703	IVTT.AG	long chain fatty acid CoA ligase	2724.7	2222	2255	2238	1911	1353	1316	1291	1376	1940	2154	2045	1890.5	5142.5	4177	4285	3818	4253	4013	3101	3713
centroid_533876	IVTT.AG	cation efflux system protein CusF	2736.7	2020	1998	1930	1764	1242.5	1133	1238	1403	3086	3497	3537	3427.5	4758	4155	4286	3787	3157.5	3099	2508.5	2707
centroid_1741666	IVTT.AG	ABC 3 transport family protein	2882.97	2773	2759.5	2644	2364	1541	1390.5	1344	1452.5	2839	2791	2990	2704	5183	4213.5	4167	4038.5	3504	3323.5	2607.5	3030
centroid_2280770	IVTT.AG	inner membrane protein YqjE	2704.65	2239.5	2234.5	2252	1852.5	1460	1370	1280	1451	2217	2289	2311.5	2035.5	5295	4411	4479	4182	3639	3490	2513	3091.5
centroid_1738132	IVTT.AG	type 1 fimbrial protein, A chain	3817.82	11915	12377	11087	12332.5	978	956.5	1027.5	1109.5	1513	1788	1721.5	1674	2871	2467.5	2490	2342	2051	2072.5	1706	1877
centroid_100808	IVTT.AG	competence ComEA helix hairpin helix repeat region domain protein	2774.15	2190.5	2167	2040.5	1938.5	1248	1161	1127.5	1328	3097	3617	3198	3206	5247	4179	4299.5	3918	3200.5	3048.5	2345.5	2926
centroid_492909	IVTT.AG	conserved hypothetical protein	2835.32	2421	2282	2442	2145	1421	1324.5	1319	1476	2284	2447.5	2410	2195.5	5464	4548	4864	4434.5	3755.5	3521.5	2811.5	3140
centroid_236901	IVTT.AG	fumarate reductase subunit C family protein	2731.22	2209	2148.5	2271.5	1909	1428	1348	1325	1497	2595	2686	2728	2564	5140.5	4134	4255	4226.5	3491	3306	2535	2827.5
centroid_380702	IVTT.AG	conserved hypothetical protein	2373.07	1938.5	1841	1946	1662	1238.5	1194.5	1153	1364	1833	2002.5	1983	1858	4631.5	3849	4034.5	3731	3178	3067.5	2305	2651
centroid_227257	IVTT.AG	acrB/AcrD/AcrF family protein	2886.62	2518	2548	2568.5	2174	1540	1426	1379.5	1494	2059	2345	2222	2121	5660	4879	4860	4469	3681	3564.5	2780.5	3443.5
centroid_1934051	IVTT.AG	toxin CptA	2848.65	2881	2995	2720	2788	1545.5	1488	1393	1477.5	2359	2620	2493	2418	5335	4190	4294	4061	3348	3145.5	2412	3009.5
centroid_259991	IVTT.AG	integral membrane protein MviN	2775.18	2610	2522	2466	2087.5	1390.5	1311	1348.5	1608	2044	2311.5	2358	2383	5151	4490	4587	3988.5	3495	3506	2870	2976
centroid_1023916	IVTT.AG	GABA permease	2885.18	2796.5	2806.5	2592	2285	1351	1295	1342	1471	2241	2496	2563	2397	5752	4601.5	4998.5	4258	3550	3284.5	2506	3117
centroid_1675715	IVTT.AG	amino acid permease family protein	2790.95	2423.5	2314	2226	1942	1384	1390	1348.5	1548	2040	2373	2297	2283	5119	4698	4724	4126	3815	3515	2938	3315
centroid_1797216	IVTT.AG	conserved hypothetical protein	2332.75	1942	1926.5	1877.5	1657	1205	1125	1201	1333	1900.5	2111	2091	2053	4393	3973	4037	3644	2815	2644	2219.5	2507
centroid_1046767	IVTT.AG	H+ symporter) family protein	2839.45	2304	2390.5	2379.5	1954.5	1505	1397.5	1322	1487	2127	2179	2295	2053	5682.5	4722	5044	4585.5	3887	3683	2609	3182
centroid_286867	IVTT.AG	ABC 3 transport family protein	2835.07	2254	2178.5	2046.5	1771.5	1290.5	1177	1181	1448	3516	4113.5	3790.5	4033	4614	3838	4405	3573	3132	3205	2588.5	2546
centroid_344114	IVTT.AG	efflux transporter, RND family, MFP subunit	2669.07	2262	2220	2119	1852	1236	1140	1227.5	1452.5	2617.5	3225	3036	3117	4870	4156	4113	3779	2884	3028	2462	2585
centroid_1078986	IVTT.AG	putative ATP dependent helicase DinG	2882.97	2226	2227	2305	1971	1182.5	1349	1304	1432	2023	2185.5	2221	2040	6180.5	5162	5329	4887	4063	3616	2740	3216
centroid_1118498	IVTT.AG	inner membrane protein YbbJ	2753.35	2317	2236	2248	2077.5	1356.5	1364	1290	1420	1979.5	2189.5	2104	2006	5819	4628	4771	4275	3761	3325	2658.5	3241.5
centroid_516562	IVTT.AG	p hydroxybenzoic acid efflux pump subunit AaeB	2680.22	2347	2307	2296	2009	1432	1362	1253.5	1431	2002	2185	2112.5	1988	5179	4379	4559	4095	3745	3425	2435.5	3062
centroid_1005706	IVTT.AG	protein FimH	2838.5	2557.5	2574.5	2469.5	2086	1330	1274.5	1242.5	1437	2358	2702	2587	2498	5650	4636	4918.5	4226	3395.5	3380	2481	2966.5
centroid_1067014	IVTT.AG	curved DNA binding protein	2744.6	2219	2495	2397	1940	1365.5	1225	1235.5	1360	2159	2440	2290	2273	4749.5	4077	4118	3864	4027	4043	3031	3583.5
centroid_1642227	IVTT.AG	peptidase M16 inactive domain protein	2487.7	2161.5	2106.5	2026	1750	1370	1306	1296	1568	1932.5	2302.5	2236	2282	4525	3793	4158	3529	3195.5	2951.5	2522	2743
centroid_643628	IVTT.AG	sulfatase family protein	2866.85	2309	2384.5	2367	2065.5	1422	1378	1258	1371	1993.5	2247	2219	1987.5	5789	4733.5	4836	4558	4186	3768.5	2882	3582
centroid_5708	IVTT.AG	threonine efflux protein	2795.55	2326	2272	2164	1965.5	1429	1442	1387	1518	2651.5	2889	2857	2796	5215.5	4348	4451	4056	3424	3182	2496	3041.5
centroid_2397735	IVTT.AG	na+/H+ antiporter NhaB	2753.82	2417	2194.5	2179	1965.5	1331	1290	1283.5	1647	2300	2916.5	2715.5	2923	4934	4222	4683.5	3705	3537	3065.5	2847.5	2919.5
centroid_1500543	IVTT.AG	dyp type peroxidase family protein	2506.95	2413	2075	2204.5	1916	1192.5	1159	1254	1533	1948	2140.5	2068	2288	5002	4049	4388.5	3790	2967	2857	2254	2640
centroid_2462349	IVTT.AG	lysophospholipid transporter LplT	2800.72	2777	2480	2602.5	2248	1378	1355	1353.5	1616	2270.5	2495.5	2397.5	2508	5314	4349	4647	4141.5	3373	3310.5	2540	2858
centroid_1120192	IVTT.AG	conserved hypothetical protein	2705.28	2355	2347	2272	1973.5	1470	1438	1441.5	1683	2120	2345	2411	2301.5	4959	4392.5	4452	4015	3272	3486.5	2583	2788
centroid_5213	IVTT.AG	conserved hypothetical protein	2759.88	2324	2342.5	2317	2018	1388.5	1315.5	1326	1458	2034	2261	2189.5	2058	5569.5	4634	4861	4242.5	3659	3406.5	2545	3248
centroid_1373835	IVTT.AG	papC N terminal domain protein	3084.95	2094.5	1824	1771	1668.5	1188	1198	1261	1439	1675.5	1943	1836	1964.5	8339	6973	7876	6456.5	3351.5	3247	2552	3041
centroid_723967	IVTT.AG	bifunctional aspartokinase/homoserine dehydrogenase 2	2732.47	2548	2274	2316.5	2128	1424	1443	1334	1725	1958	2246	2164	2167	5207	4174.5	4496	3988	3678.5	3478	2779	3121
centroid_119209	IVTT.AG	proton glutamate symport protein	2916.53	2446	2420	2449.5	2153.5	1408	1333	1279	1441	2683	3065	3010.5	2857.5	5339	4669	4646.5	4105	3691	3552	2587	3195
centroid_2384443	IVTT.AG	protein CysZ	2737.8	2489	2358	2408	2142	1435	1385	1365	1537	2075	2242	2238	2039	5310.5	4314.5	4546	4143	3636	3319	2743	3031
centroid_120834	IVTT.AG	conserved hypothetical protein	2661.18	4958	5016.5	4755	4767	1134.5	1092.5	1124	1276.5	1589.5	1791	1779	1697	3674.5	3149	3296	2937	2418	2544	1959	2265.5
centroid_1479935	IVTT.AG	C4 dicarboxylate anaerobic carrier family protein	2810.15	2480	2364	2347	2056	1304	1298	1272	1472	1951	2235	2177	2076	6184	4863	5137	4626	3475.5	3286	2524.5	3075
centroid_1639685	IVTT.AG	type IV leader peptidase family protein	2580.2	2120	1965	2088	1801	1358.5	1305.5	1246.5	1434	1969	2147	2100	2039	5413	4170	4194.5	4128.5	3465	3230	2554	2875.5
centroid_125273	IVTT.AG	peptidyl prolyl cis trans isomerase D	2817.43	2721	2800	2928.5	2528	1408	1299	1305	1402	2086	2236	2286	2072.5	5446	4459	4665.5	4299	3500	3332	2609	2966
SSON53G_RS26965	IVTT.AG	surface presentation of antigens protein SpaQ	2791.88	2402	2473	2453	2092	1356	1319	1251	1362.5	1970	2180.5	2083	2031	5716	4697	4703	4551.5	3850	3367	2582	3398
centroid_501188	IVTT.AG	sensor protein BasS	2759.22	2286	2180	2199	2013	1391	1315	1263.5	1451	2096	2395	2240.5	2191	5489	4631	4642	4184	3754.5	3403	2784	3276
SF_p0234	IVTT.AG	orf, conserved hypothetical protein	2732.28	2475.5	2305	2305	2076.5	1284	1328	1250	1482	2612	3095.5	2818.5	2908	4848	3657	4270	3715	3374	3236	2713.5	2892
centroid_479744	IVTT.AG	glyceraldehyde 3 phosphate dehydrogenase, C terminal domain protein	2360.35	1818	1818.5	1802.5	1551	1204	1089	1102	1241	1636	1878	1735	1634.5	5006	4209	4266	3851	3149	3075	2306	2835.5
centroid_544775	IVTT.AG	heme exporter CcmC family protein	2708.22	2506	2266	2405	2061	1342	1362	1402	1638	2068	2304.5	2286	2410	5272	4300	4534.5	3987.5	3331	3191	2576	2922
centroid_1054364	IVTT.AG	fimbrial family protein	2945.85	2471.5	2658	2434	2149	1739.5	1671	1643	1778	2019.5	2240	2155	2017	6209	4957	5227	4572	3548.5	3598	2610	3220
SF_p0131	IVTT.AG	IpgA, similarities to IpgE, putative chaperone	2824	2298	2259	2257.5	1935	1397	1329	1179.5	1349.5	1898	2080.5	2051.5	1800	6021	4918	5019.5	4622	4084	3758	2842	3381
centroid_1196486	IVTT.AG	aerobic C4 dicarboxylate transport protein	3023.72	2762	2517	2457	2107.5	1165	1157	1137	1381	3625	4015	3900	3945	4754	4370	4703	3779	3491.5	3379	2870	2959.5
SSON53G_RS27105	IVTT.AG	outer membrane autotransporter barrel domain-containing protein	2629.65	1996.5	2112	2090	1840	1307	1236	1206.5	1349	1919	2105	2064	1818	5412.5	4280	4643	4113	3748	3554.5	2681	3118
centroid_253390	IVTT.AG	inner membrane protein YccF	2763.6	2264.5	2228	2392.5	1913	1476	1374	1340	1518	2331.5	2421	2378	2202.5	5311	4297	4424	4400	3741	3545	2598	3117
centroid_955031	IVTT.AG	inner membrane protein YbjM	2806.85	2504	2174	1915	1847	1371	1347	1250.5	1633	2851.5	3859	3317	3849	4702.5	3829.5	4228	3848	3300	2886	2710	2715
centroid_95825	IVTT.AG	asmA like C terminal region family protein	2838.62	2017	2173.5	2157	1707.5	1374	1273.5	1233	1365.5	2141.5	2264	2292	1963	6185.5	5377	5652	4969	3659	3452.5	2460	3056
centroid_2392708	IVTT.AG	putrescine importer PuuP	2700.45	2498	2469	2318	2092	1351	1233.5	1275	1460	2185	2438	2421.5	2305.5	5558	4282	4634	4003.5	3189	3079	2315	2902
SSON53G_RS26850	IVTT.AG	chaperone protein IpgA	2830.07	2370	2230	2307	2041	1289	1211	1244.5	1450.5	1838	2000	1938	1887	5658	5296	5200.5	4543	3920	3796.5	3078	3303.5
SF_p0102	IVTT.AG	orf, conserved hypothetical protein	2837.4	2297.5	2119	2078	1887.5	1245.5	1309	1277	1499	2675	3131	2819.5	2929	5183.5	4561.5	4894.5	4105.5	3549	3326	2775	3086
centroid_1675119	IVTT.AG	fosmidomycin resistance protein	2824.85	3254	3103.5	2967.5	2599	1242	1314	1275	1454	2051	2294	2253.5	2197.5	5005.5	4355	4816.5	3931	3568	3220	2578	3018
centroid_1269032	IVTT.AG	oligopeptide transport system permease protein OppB	2815.03	2288	2245	1955.5	1794	1371.5	1247.5	1250.5	1522.5	2794	3680	3324	3684.5	4830	3992.5	4462	3976	3310.5	3179	2620	2773.5
centroid_2064571	IVTT.AG	putative transmembrane protein	2492.65	2007.5	1941.5	1983.5	1693	1261.5	1192	1176.5	1433	2172	2589	2557	2599	4334	3953.5	3892	3433	3221.5	3011	2624	2778.5
centroid_670466	IVTT.AG	amino ABC transporter, permease , 3 TM region, His/Glu/Gln/Arg/opine family domain protein	2738.68	2642.5	2479.5	2399	2108.5	1317	1181.5	1264	1531	2292	2717	2598	2678	4954	4031	4423.5	3889	3340	3278	2723	2927
centroid_1160143	IVTT.AG	carbon nitrogen hydrolase family protein	2680.9	2111	2104	2196	1914	1463.5	1330	1315	1400	2678	2901.5	2805	2802	4732	4000	4132	3822	3401	3209	2391	2911
centroid_1155676	IVTT.AG	DNA replication protein DnaC	2629.78	2466.5	2458	2385	1999	1348	1240.5	1249.5	1421	1931	2127	2062	2046	4977	4300	4366	3946.5	3385.5	3433	2474	2980
centroid_731109	IVTT.AG	inner membrane transport permease YhhJ	2723.88	2464	2507	2246.5	2136.5	1300	1287.5	1271	1519	2177	2511	2495.5	2382.5	5146	4266	4650	4165	3293	3194	2611	2855
centroid_406513	IVTT.AG	fumarate reductase subunit D family protein	2828.55	2457.5	2494	2450.5	2031	1375	1278	1187	1377	3009	3125	3126	2926.5	4910	4001	4171.5	4247	3488	3370	2580	2967
centroid_787876	IVTT.AG	periplasmic binding and sugar binding domain of LacI family protein	2591.88	2201	2103.5	2024.5	1781	1251	1181.5	1230.5	1368	1946.5	2270	2130	2135	5430	4414.5	4823	3950	3205	3065	2436.5	2891
centroid_129869	IVTT.AG	fimbrial family protein	2680.95	2600	2605	2617.5	2152	1335	1262.5	1301	1469	2513.5	2834	2801	2742	4619	4044	3913.5	3748	3029	2907	2402	2724
centroid_1017555	IVTT.AG	inner membrane protein YciS	2806.55	2224	2155	2012	1858	1298	1276	1230	1503	2940.5	3590	3207	3366	5130	4198	4458.5	3871	3298	3073	2517	2926
centroid_313045_s1	IVTT.AG	AAA like domain protein	2786.45	2268.5	2259	2259	1918	1266.5	1217	1203.5	1323	1923.5	2145	2152	1923.5	5098.5	4091.5	4317	3986	4674.5	4334.5	3301	4067.5
SSON53G_RS27515	IVTT.AG	endonuclease	2730.38	2073.5	2069	2001	1815	1256.5	1208	1208.5	1299	2128.5	2449	2260	2154	4454	3694	3682.5	3498	4530	4694	3802	4331
centroid_717777	IVTT.AG	bacteriophage lysis family protein	2822.78	2169	2255	2098	1838.5	1411	1298	1276	1477	2392	2603	2535.5	2484.5	5230	4406	4565	4152	3826	3985	3046	3408
centroid_1987822	IVTT.AG	conserved hypothetical protein	2832	2663	2599	2484	2226	1269	1309	1381	1484.5	2087	2432	2250.5	2221	5225	4788.5	5163	4150	3552	3501	2705.5	3149
centroid_1897895	IVTT.AG	H+ symporter family protein	2749.9	2690	2702.5	2617.5	2305	1375.5	1329	1232.5	1415	2020	2248	2121	2084	5216.5	4477	4570	4109	3467.5	3506.5	2446.5	3065
centroid_653130	IVTT.AG	tail specific protease	2697.9	2013	2038	1878	1708	1193	1079	1157	1306	1731	2079	1960	1895.5	5909	4772	5106	4555	3765	3607	3025	3181.5
centroid_1232091	IVTT.AG	HTH type transcriptional activator AllS	2703.5	2483	2496	2336	1949.5	1244	1233.5	1227	1492	1986	2233.5	2243	2209.5	5237	4265	4637	4179	3615	3212	2727	3065
centroid_158140	IVTT.AG	prokaryotic lipoprotein attachment site family protein	2801.15	2188.5	2243.5	2222	1919.5	1712	1599.5	1537	1781	3614.5	3623	3688	3483	4329.5	3648.5	3824	3510	3162	2925	2306.5	2706
centroid_2294183	IVTT.AG	radical SAM superfamily protein	2789.32	2308	2193	2231	1966	1694.5	1563	1552	1827	2149.5	2310.5	2385.5	2271	5295	4521	4413.5	4172	3605	3710	2710	2909
centroid_1641248	IVTT.AG	ferric reductase like transmembrane component family protein	2781.85	2213	2083	2007	1749	1458	1302	1285	1570	2838	3446	3158.5	3440	4688.5	3990.5	4505	3520	3536	3249	2837.5	2761
centroid_2377815	IVTT.AG	putative NAD(P)H nitroreductase YdjA	3147.1	1514	1553	1533.5	1349.5	1609	1608	1688	1930	1958	2271	2384	2191	10120	8544	7287.5	6925.5	2214.5	2325	1852	2084.5
centroid_2292641	IVTT.AG	O succinylhomoserine (thiol) lyase	2618.53	2320	2190	2385	1914	1423	1384	1417	1608	2047	2366	2278	2355	4957	4038	4419	3827	3171	3079.5	2435	2757
centroid_114596	IVTT.AG	alpha ketoglutarate permease	2666.47	2361	2769.5	2728	2239	1467.5	1372	1297	1443	2266.5	2284	2374.5	2149	4908	3848	4043.5	4004	3363	3181	2431	2800
centroid_154536	IVTT.AG	binding protein dependent transport system inner membrane component family protein	2844.15	2484	2460	2488	2037.5	1380	1298.5	1243	1471	2440	2662	2632	2386	5217	4572	4767	4287	3839.5	3562	2596	3060.5
centroid_1595949	IVTT.AG	DSBA like thioredoxin domain protein	2811.18	2849	2983.5	2835	2511	1330.5	1283	1246	1361	2288	2542.5	2526	2450	5284	4430	4593.5	4215	3180.5	3172.5	2291	2851.5
centroid_1624682	IVTT.AG	mraZ family protein	2616.12	2258	2150.5	2190.5	1936	1333	1267	1328	1494.5	1937	2160.5	2098	2048	5321	4349	4635	3897.5	3334	3146.5	2478	2960.5
centroid_1988723	IVTT.AG	conserved hypothetical protein	2690.4	2487	2510.5	2456	2108	1402.5	1389	1343	1492	2058	2245	2197	2063	5314	4256	4471	3965.5	3372	3250	2524	2904.5
centroid_2241659	IVTT.AG	fimbrial family protein	3312.05	8076.5	8701	8024	7600.5	1088.5	1061.5	1059.5	1170.5	1732	1973.5	1966.5	1768	3508.5	3039	3098	2698	2555.5	2778	2017	2325
centroid_233798	IVTT.AG	phosphate regulon sensor kinase PhoR	2685.68	2038	1952	1947	1753.5	1270.5	1186.5	1244	1396	2850	3356	3113	2909	4969	4150.5	4348	3931	3144.5	2960	2362	2833
centroid_1081185	IVTT.AG	inner membrane ABC transporter permease YnjC domain protein	2735.4	2377	2422	2177	1947	1384	1401.5	1334	1612	1954.5	2350.5	2255	2308.5	5280	4330	4882.5	4251	3528.5	3180	2712	3021
centroid_2299051	IVTT.AG	multidrug transporter EmrE	2753.82	2422.5	2424	2306	2121.5	1291	1212.5	1220	1376	2233	2558	2531	2304	5457.5	4549	4789	4155.5	3370.5	3365	2428.5	2962
centroid_478365	IVTT.AG	anaerobic ribonucleoside triphosphate reductase	3085.22	1905.5	1810	1868.5	1723	1182	1110.5	1162.5	1312	4655	5850.5	7271	7174	3964	3322	3441.5	3137	3029	2740	2408	2638.5
centroid_1432153	IVTT.AG	lipid A biosynthesis lauroyl (or palmitoleoyl) acyltransferase family protein	2752.28	2238.5	2259	2048	1939.5	1400.5	1367	1351	1628	2378	2879.5	2762	2709	5322	4246.5	4501	4007	3277	3228	2605.5	2898.5
centroid_1249516	IVTT.AG	arsenite/antimonite efflux pump membrane family protein	2691.22	2310	2310	2356	2129.5	1370.5	1340	1300	1416	2162.5	2315	2287	2105	5236	4357	4519	4097.5	3486	3261.5	2396	3070
centroid_730909	IVTT.AG	SIS domain protein	2795.15	2688	2684.5	2681.5	2137	1448.5	1314.5	1242	1402	2003	2012	2122	1883	5883	4827.5	4874	4606	3516	3238	2484.5	2856
centroid_1130036	IVTT.AG	branched chain amino acid transport system / permease component family protein	2705.57	3144	3033	2734	2375.5	1324	1242	1331	1532	2343	2632	2590.5	2583.5	4377.5	3771	3989	3569	3208.5	3072	2500	2760
centroid_725409	IVTT.AG	cyclic di GMP binding protein	2851.5	2352	2323.5	2275	2001.5	1369	1310.5	1311	1458	3528.5	4095	3731	3672	4969	3986	3977	3771.5	3007	2934	2261.5	2697
SF_p0182	IVTT.AG	IcsA (VirG), outermembrane protein exposed to the bacterial surface by a C-terminal autotransporter domain and involved in the movement of intracellular bacteria by binding to N-WASP	1878.55	1716	1685	1711	1539.5	1026	1002.5	1017	1105	1605	1756	1805	1672.5	3093	2562	2610	2404.5	2440	2488	2042	2291
centroid_1388415	IVTT.AG	glutaminase A	2676.12	2372.5	2378.5	2259	2024	1320	1182	1324.5	1523	1902	2162	2182.5	2135	5138	4507.5	4429	4064	3494.5	3336	2752.5	3036
centroid_694554	IVTT.AG	conserved hypothetical protein	2832.82	2034	1966	2033	1799	1539	1543	1411	1567	2393.5	2664	2584	2434	5136	3884	4422	3877	4268	4040.5	3333.5	3728
centroid_1642348	IVTT.AG	NADH quinone oxidoreductase subunit M	2719.38	2253	2235	2349	1979.5	1414.5	1315	1355	1502	2297.5	2591	2600	2537	5053	4416	4199	4014	3424.5	3220	2666	2966.5
centroid_1422600	IVTT.AG	thiol reductant ABC exporter, CydD subunit	2485.88	2130	2015	1886	1708.5	1152	1159	1213	1384.5	1706.5	2043	1841.5	1800	4962.5	4420	4606	3818.5	3356.5	3202	2485	2828
SSON53G_RS27525	IVTT.AG	glycosyl transferase	2744.3	2227	2241	2189	1887.5	1341.5	1274	1254	1346	2335	2552.5	2438	2237	5545	4424	4674.5	4258	3396.5	3420	2709.5	3136
centroid_2479632	IVTT.AG	prepilin type N terminal cleavage/methylation domain protein	2760.45	2344	2436	2303	2073	1399	1334.5	1281	1448	2280.5	2527	2463	2327	5185	4566	4649	4288.5	3383	3417.5	2466.5	3037.5
centroid_621584	IVTT.AG	conserved hypothetical family protein	2748.03	4220	3986.5	4061	3906.5	1463	1494	1481	1607	1730.5	2025.5	1908.5	1822	4261.5	3690	3530	3369	2877	2724	2126.5	2677
centroid_1190974	IVTT.AG	PTS system sugar specific permease component family protein	2814.75	2173.5	2098.5	2023	1857	1238	1222	1251	1504.5	2998.5	3812	3392	3668	4992	3852	4502	3952	3307	3049	2517	2886
centroid_1500090	IVTT.AG	D galactonate transporter	2592.75	2758.5	2589	2647	2176	1329	1290	1281.5	1407	2342	2491	2428	2243	4474	3830	3989	3709	2944	3040.5	2286.5	2600
centroid_2107029	IVTT.AG	conserved hypothetical protein	2826	2417.5	2279	2091	1809	1219	1140.5	1149	1429	2131.5	2523	2452	2452	5080	4318.5	4876	4035	4308	4035	3420	3355
centroid_490876	IVTT.AG	hexuronate transporter	2768	2280	2325	2313	1850.5	1536	1380	1309	1566.5	3009	3238	3266	2940	4761	3949.5	4211.5	3910	3253.5	3175	2340	2746.5
centroid_2274295	IVTT.AG	sodium:dicarboxylate symporter family protein	2702.93	2615	2575	2561	2032	1365	1291	1356	1488.5	1915	2237	2227	2148	4967	4307	4316	4018	3468.5	3423.5	2712	3036
centroid_218979	IVTT.AG	fimbrial assembly family protein	2558.8	2157	2161	2123	1958	1799	1772	1733	1899	2718	3116.5	2882	2828.5	4102	3448	3525	3232	2716	2563	1971	2472
centroid_64094	IVTT.AG	tRNA pseudouridine(55) synthase	2702.88	2012	2068.5	2102	1728	1384	1336.5	1269	1464	1916	2116.5	2138	1873	5442.5	4294	4482.5	4269	4012	3781	2984	3385
centroid_308233	IVTT.AG	outer membrane lipocarrier protein LolA	2652.82	2245	2260	2208	2052.5	1360	1345.5	1260.5	1417	2212	2464.5	2370	2214.5	5369.5	4186	4415	3987	3291.5	3169	2326	2903
centroid_901359	IVTT.AG	1,4 dihydroxy 2 naphthoate octaprenyltransferase	2712.18	2632	2531	2326.5	2102	1376.5	1261.5	1235	1485	2006	2519	2306	2436	5030.5	4064.5	4498.5	3980.5	3455	3275.5	2730.5	2992
centroid_246296	IVTT.AG	transcriptional regulator KdgR	2781.93	2458	2255	2099	1895	1309	1260	1253	1457.5	2376	3095.5	2809	3156.5	4769.5	3928	4464	3889	3664	3301	3060.5	3139
SF_p0070_s1	IVTT.AG	SepA, extracellular serine protease of the IgA1 protease family, secreted by a C-terminal autotransporter domain	2639.4	3121.5	3022	2828	2530	1270	1239	1257	1460	1852	2154.5	1999	1851	4485.5	4003.5	4245	3421	3293	3253	2552	2951
centroid_765262	IVTT.AG	DJ 1 family protein	2681.78	2422.5	2375.5	2287	2018.5	1326	1306	1328.5	1542	1909.5	2141	2189.5	2089.5	5023	4312	4400.5	4031	3669	3229	2750	3285.5
centroid_1276420	IVTT.AG	ribosomal protein L20	2742.25	2396	2382.5	2443.5	2032.5	1562	1411.5	1439	1540	2345	2614	2595	2360	5042.5	4083	4266	3897	3509	3386	2566	2974.5
centroid_2313345	IVTT.AG	NADH quinone oxidoreductase subunit H	2686.9	2194	2267	2135	1894	1260	1276	1240.5	1460.5	1974.5	2262	2196.5	2208	5407	4645.5	4627.5	4187	3541	3366	2530.5	3065.5
centroid_1707529	IVTT.AG	putative membrane protein	2712.62	2813.5	2802	2607	2216	1321	1304	1338.5	1581.5	1877	2220	2137	2172	4755.5	4074	4391	3815	3645.5	3461	2790	2931
centroid_1396981	IVTT.AG	recombination associated protein RdgC	2692.65	2486	2451	2227.5	2020	1896	1984	2020	2310	2127	2418	2371	2417.5	4605	3936.5	4258	3550	2931.5	2957	2357	2530
centroid_346210	IVTT.AG	translation elongation factor P	2714.88	2510	2521	2781	2129	1375.5	1358	1261	1388	2098.5	2236.5	2177	2000	5059.5	4556	4470	3994.5	3505	3340	2482	3055
centroid_252961	IVTT.AG	ribosomal protein L9	2720.85	2244	2393.5	2435	1924	1394	1302	1303.5	1417	1923.5	2091.5	2122.5	1889.5	5718	4586	4746.5	4268	3589.5	3458	2538	3073
centroid_1110409	IVTT.AG	asmA like C terminal region family protein	2855.82	2228	2322	2195	1881	1292	1191.5	1199	1322	2019.5	2348	2186	2194	6500	5585	5777.5	5115	3271	3348	2362	2780
centroid_1508716	IVTT.AG	cytochrome c type biogenesis protein CcmF	2650.75	2263	2150	2095	1944.5	1273.5	1317	1256	1502.5	2083.5	2308	2216.5	2193	5169	4286	4960	3876.5	3465	3119.5	2626	2910.5
centroid_388998	IVTT.AG	periplasmic nitrate reductase, large subunit	2695.35	3369	3152	3173	2745	1195	1180.5	1143	1400	1889.5	2199.5	2064	2053.5	4905	3883.5	4281	3741	3284	3045	2408.5	2795
centroid_82692	IVTT.AG	inner membrane protein YbhQ	2685.47	2137	2167	2103	1878	1340.5	1329.5	1399	1517	2094	2348	2130.5	2123	5323	4654.5	4776.5	4044.5	3408.5	3277.5	2532	3126.5
centroid_252554	IVTT.AG	modulator of DNA gyrase family protein	2417.93	2030	1950	1935	1699	1262	1194	1211	1350	1941	2134	2169	1993	4923	4013	3986	3777	3068.5	2831.5	2270	2621.5
centroid_1141244	IVTT.AG	putative transport protein HsrA	2729.7	2385	2294.5	2368.5	2003.5	1431.5	1320	1332	1559.5	1943.5	2127.5	2149	2030	5443	4616.5	4594	4306.5	3567	3357	2696.5	3069
centroid_857446	IVTT.AG	inner membrane protein YgbE	2706.6	2598	2656	2480	2118.5	1605	1604	1587.5	1834.5	1747	2046	2041	1959	4713.5	4009	4256.5	3853	3609.5	3445	2793.5	3175.5
centroid_1571364	IVTT.AG	DNA gyrase, B subunit	2686.55	2592	2509	2399	2081.5	1413	1386	1435	1629.5	1843	2179	2030	1954	5370	4325	4586	4094	3261	3228	2493.5	2922.5
centroid_508113	IVTT.AG	copper translocating P type ATPase	2713.6	2800	2809	2667	2301.5	1341.5	1308.5	1247	1473	1774	1967.5	1998	1866	5227	4599	4505.5	4081.5	3380	3494	2485	2947
centroid_1338810	IVTT.AG	D alanyl D alanine carboxypeptidase/D alanyl D alanine endopeptidase	2615.53	2450	2359.5	2233	2004.5	1259	1213.5	1287	1496	2352.5	2869	2738.5	2788	4596	3872	4058	3715	2999	2979	2437.5	2603.5
centroid_2229999	IVTT.AG	alkanesulfonate monooxygenase	2917.32	3813.5	3853.5	6039	3874	1143	1076	1094	1286	1808.5	2180	2031	2105	4955	3911	4570.5	4171	3025.5	2640	2271	2499
centroid_2428501	IVTT.AG	NADH quinone oxidoreductase subunit A	2628.9	2406.5	1965	2210.5	1862	1290	1363.5	1376.5	1606	1955	2168	2056	2362	5023	4347	4596.5	3914	3304	3189	2629	2954.5
centroid_2296319	IVTT.AG	conserved hypothetical protein	2556.25	2272.5	2381	2403	2056.5	1342.5	1276.5	1235	1377	2108.5	2249	2184	2086	4600	3778.5	4008	3811	3456	3186	2428	2886
centroid_1096137	IVTT.AG	chaperone protein skp	2589.7	3243.5	3129.5	3047	3402.5	1148.5	1053	1047	1203	2446	2662	2486.5	2477	4418.5	3821.5	3991.5	3791	2300	2207	1880	2039
centroid_2283090	IVTT.AG	sulfite exporter TauE/SafE family protein	2824.78	2363	2431.5	2419	2037	1355	1333	1293	1399	3112.5	3385	3288	2968.5	4560	4112	4287	3737	3618	3281.5	2550.5	2965
centroid_1128792	IVTT.AG	PEP utilizing enzyme, N terminal family protein	2676.25	2181	2113	1972	1798.5	1221	1271	1236	1506.5	1928	2195.5	2020	2119.5	5311.5	4434.5	5095	4157.5	3658	3386.5	2825	3095
centroid_845525	IVTT.AG	NADH quinone oxidoreductase subunit L	2661.03	2320.5	2338	2028.5	1943.5	1320	1272	1287.5	1515	1964	2325.5	2308	2255.5	5248	4295.5	4736	4051	3176	3392	2605	2839
centroid_243449	IVTT.AG	putative endopeptidase Spr	2478.8	1959	1953.5	1960	1637	1503.5	1439	1371	1520	1886	2012	1953	1840	4203	3528	3386	3310	4000	3818.5	2999.5	3297
centroid_1155058	IVTT.AG	protoheme IX farnesyltransferase	2760.15	2505	2507	2244	1958	1358	1302	1376	1622	2914	3447.5	3237	3319	4836	3761	4058	3709	2941.5	3093	2411	2604
centroid_314231	IVTT.AG	protein tyrosine phosphatase family protein	2695.3	2099.5	2131.5	2200.5	1753.5	1406.5	1297.5	1259	1469	1991	2136	2170	1881	5367	4610.5	4794	4384	3729	3550.5	2546.5	3129.5
centroid_678587	IVTT.AG	inner membrane protein YccS	2696.8	2125.5	2172	2230	1891	1430	1335.5	1245	1445	1867	2022	2029	1794	5567	4613	4797	4483	3774.5	3508	2521	3086.5
centroid_501881	IVTT.AG	high affinity nickel transport family protein	2788.95	2367	2360	2371	2044	1370.5	1261	1279	1502	2153	2401.5	2437	2271.5	5683	4765	4782	4393	3467	3388	2586.5	2897
centroid_1733268	IVTT.AG	acyl phosphate glycerol 3 phosphate acyltransferase	2686.88	2357.5	2237	2189	2024.5	1395	1335	1332	1441	2175	2335	2385.5	2211	5257	4239	4527	4048	3443.5	3280	2520	3005.5
centroid_245286	IVTT.AG	bacteriophage lysis family protein	2789.25	2054.5	2030.5	2039	1882	1252	1170	1162.5	1355	2120.5	2474	2367	2225	5983	5133.5	5169	4473.5	3638	3377.5	2630	3248.5
centroid_2390656	IVTT.AG	permease family protein	2688.45	2299	2352	2348.5	2029	1451	1345	1270	1491	2357	2434.5	2458	2221	4839	4372	4015	4121	3643	3189	2521	3013
centroid_1793349	IVTT.AG	bacterial regulatory , Fis family protein	2651.35	2152	2241.5	2150	2025	1387	1320	1278	1398	1858	2071.5	2032.5	1801	5375.5	4591.5	4616.5	4121	3648	3252	2589	3119
centroid_1188140	IVTT.AG	3 oxoacyl [acyl carrier protein] synthase 3	2617.8	2370	2162	2104.5	1919.5	1182	1198.5	1269	1455.5	2062	2302	2082	2197.5	4931	4329.5	4502	3682.5	3467	3313	2685.5	3141
centroid_126950	IVTT.AG	ABC 3 transport family protein	2686.97	2492	2394.5	2390	2015.5	1344	1347.5	1389	1607.5	2314.5	2548	2485.5	2429	4903	3968.5	4363	4118	3136	3222.5	2469.5	2802
SSON53G_RS27535	IVTT.AG	glycosyl transferase	2388.5	1971	1895	1962	1802.5	1143.5	1111.5	1126	1245	2137	2519	2362	2321	4887	3814.5	3743	3464	2777.5	2834	2142	2512.5
centroid_654980	IVTT.AG	conserved hypothetical protein	2674.7	2212.5	2123.5	2126	1833	1305	1302	1314	1453	2311.5	2977	2676	2845.5	5196.5	4054	4254	3875	3237.5	3162	2446	2790
centroid_1763191	IVTT.AG	pseudouridine kinase	2689.97	2067	2110	2087	1720	1363.5	1262	1186	1392	1932.5	2089.5	2099	1824	5536.5	4615	5102	4436.5	3793	3588	2508	3088
centroid_697564	IVTT.AG	conserved hypothetical protein	2547.5	2120.5	2097.5	2051	1834.5	1294	1244	1257	1428	2008	2327.5	2241	2148	5085.5	4114	4399	3916.5	3151.5	3088	2341	2803.5
centroid_764743	IVTT.AG	disulfide bond formation protein B	2578.62	2257	2280	2310.5	1854.5	1329.5	1224	1210.5	1368	2451	2517	2540.5	2226.5	4716.5	3870	4015.5	3592.5	3218	3212	2461.5	2917.5
centroid_2354477	IVTT.AG	transcription elongation factor GreA	2574.9	2229.5	2086	2554.5	1829.5	1245.5	1172	1231	1454	1700	1947	1911	2018	4938	4006	4346.5	3887	3455.5	3516.5	2985.5	2985
centroid_848800	IVTT.AG	glutathione S transferase GstA	2606.75	2269	2093	2189	1896	1371	1331	1299	1558.5	2067.5	2313	2221	2445	4953.5	4244	4304	3992.5	3155	3162	2421	2850
centroid_204959	IVTT.AG	conserved hypothetical protein	2601.2	2305.5	1786	1795	1571	1216.5	1319	1321	1709	2424	3260.5	2754	3247	4470	3765	4173	3309	3163	3015.5	2635	2785
centroid_1132770_s1	IVTT.AG	AAA like domain protein	2620.97	2319	2199	2292	1923	1316	1316	1312	1482	1831.5	2023	1960.5	2035	5331	4412	4659	4198	3261	3272	2446	2831.5
centroid_2368013	IVTT.AG	glycine zipper 2TM domain protein	2806.35	2145.5	2014	1947.5	1757	1208	1162.5	1154	1416.5	1838.5	2211	1949	2054	5698	4873.5	5381	4365.5	4164.5	3991	3155	3641
SSON53G_RS27180	IVTT.AG	transporter	2608.68	2177.5	2139	2138.5	1928.5	1300.5	1233.5	1175.5	1319	1861.5	2096	2042.5	1840.5	5602	4390.5	4606	4269	3392	3213	2442	3006.5
SF_p0245	IVTT.AG	plasmid maintenance protein	2751.35	2087.5	2142	2215	1785	1469.5	1271	1202	1368	1896.5	1881.5	1977	1734	5802	5080	4943.5	4614	4039.5	3559	2690	3270
centroid_526297	IVTT.AG	inositol 1 monophosphatase	2494.78	2165.5	1990	1929	1647	1255	1190	1198	1509	1853	2301.5	2211.5	2458.5	4668	3975.5	4310.5	3621	3259.5	2966	2646	2741
centroid_479039	IVTT.AG	conserved hypothetical protein	2735.7	2144	2180	2056	1858	1293	1288	1324	1504	1753	2018	1983.5	1850	6114	4857	5123	4651	3528.5	3490	2626	3073
SSON53G_RS27490	IVTT.AG	chain-length determining protein	2468.2	2639	2711	2547	2222	1162	1133	1136	1239	2152	2433.5	2324	2218	4400.5	3546.5	3671.5	3490	2928	2779.5	2124	2507.5
centroid_545413	IVTT.AG	inhibitor of apoptosis promoting Bax1 family protein	2667.68	2598.5	2454	2392.5	2214	1325	1252.5	1330	1429	2401	2810	2644.5	2618	4795	3920	4131	3689.5	3180.5	2988	2347.5	2833
centroid_227927	IVTT.AG	acetolactate synthase, large subunit, biosynthetic type	2705.18	2391	2422	2303	2074	1328	1289	1243	1423	2268	2668	2469	2357	5308	4327	4594	3991.5	3244	3150	2387	2867
centroid_1005269	IVTT.AG	conserved hypothetical protein	2692.07	2307	1873	1875	1751	1264.5	1274	1203	1579	2768	3428	2839	3519.5	4569.5	3871	4431.5	3580	3189	3027	2671.5	2821
centroid_543674	IVTT.AG	conserved hypothetical protein	2975.38	1665	1595	1536	1412	1127	1096	1108	1338.5	1646	1960.5	1794	1731	11384.5	7923	6711.5	5650.5	2717.5	2599	2086	2426.5
centroid_118561	IVTT.AG	MFS/sugar transport family protein	2675.93	2773	2740	2621	2343.5	1388.5	1380.5	1268	1400.5	2123	2313	2353	2131	4860.5	4088.5	4101	3898	3394	3099	2288	2954.5
centroid_531550	IVTT.AG	putative osmoprotectant uptake system permease protein YehW	2624.62	2212	2131	2237.5	1856	1433	1397	1269	1528	2106	2198	2257.5	2029	4982	4176	4340	4124	3437	3395.5	2533	2851
centroid_1226180	IVTT.AG	malate dehydrogenase, NAD dependent	2464.65	1960	2043.5	2078	1722	1391	1250	1184.5	1341.5	1898	1873.5	1957.5	1771	5059.5	4127	4028	3896	3449.5	3063	2368	2831.5
centroid_787294	IVTT.AG	DNA repair RadC family protein	2684.43	2392.5	1969	2142.5	1811	1236	1211.5	1345	1528	2756.5	3291	3071	3343.5	4813	3833	4136	3618	2945.5	3111	2477.5	2657
centroid_565285	IVTT.AG	pilZ domain protein	2379.43	1805.5	1682	1638	1502	1213.5	1095	1129	1436	1644.5	1971	1812	1986.5	5223	4762	4883	4424	2595	2433.5	2206	2147
centroid_351099	IVTT.AG	inner membrane protein YjiG	2674.53	2332	1997	1927.5	1822.5	1222	1256.5	1189	1561	1904.5	2176	2019	2244	5222.5	4484	5078	4128	3595	3378	2863	3091
centroid_1958726	IVTT.AG	branched chain amino acid transport system II carrier protein	2721.32	2703.5	2540	2520	2208.5	1258.5	1244	1262.5	1464.5	2198	2571	2425	2362	5270	4180	4444	4044.5	3216	3170	2470.5	2874
centroid_1355672	IVTT.AG	conserved hypothetical protein	2653.43	2156	2246	2245.5	1868.5	1394.5	1308	1285	1364	1914	2034	1950	1859	5256	4417	4583	4222.5	3861.5	3339	2605	3160
centroid_1113990	IVTT.AG	bacterial Ig like domain family protein	2415.28	1907	2012.5	1873.5	1685	1194	1084	1193	1379	1732	1918	1928	1895	4902	4085	4270	3808.5	3108	3140	2457	2734
centroid_2216788	IVTT.AG	aquaporin Z	2622.78	2500	2473	2311	2036	1296.5	1233.5	1258	1425	2253	2538	2497	2403.5	5078.5	3998	4274	3718.5	3191	2873	2334	2764
centroid_1277912	IVTT.AG	conserved hypothetical protein	2697.65	1929	2050	2072	1731.5	1313	1226	1220	1377	2289	2450	2456.5	2301	5693	4791.5	4836	4480	3307	3111.5	2387	2932
centroid_2252388	IVTT.AG	putative 4 amino 4 deoxy L arabinose phosphoundecaprenol flippase subunit ArnF	2696.45	1956	1965	2000	1725	1303.5	1197	1272	1489	3188.5	3466.5	3554	3388	4754	3996.5	3762	3613.5	3003.5	3152	2458	2685
centroid_1641508	IVTT.AG	formate dehydrogenase, gamma subunit	2325.18	1931.5	1837.5	1816	1611	1264.5	1293.5	1319	1490	2733	3333	2977.5	3305	3726	2932.5	3229	2829	2405	2405	1958.5	2107
centroid_1984030	IVTT.AG	conserved hypothetical protein	2696.22	2773.5	2386	2328	2036	1278	1276	1349	1600.5	2681	3152	2868.5	3179	4109	3434.5	3611	3123	3562	3328	2657.5	3192
SSON53G_RS27345	IVTT.AG	tRNA(fMet)-specific endonuclease VapC	2541.28	2217	2072	2035	1860	1241	1206	1197	1462.5	1721	1981	1995.5	1965.5	4993	4382	4472	3978	3291	3204.5	2748.5	2803
centroid_1278545	IVTT.AG	inner membrane protein YhaH	2686.1	2447	2440.5	2339	2040	1320	1256	1326	1430	2115	2352	2273.5	2263.5	5393	4294	4698	3947.5	3339	3062	2482	2904
centroid_1046085	IVTT.AG	dipeptide transport system permease protein DppC	2690.22	2412	2528	2622	2034	1262	1216.5	1198	1295	2007	2161.5	2150	1906.5	5160	4388.5	4658	4164	3706	3356.5	2541	3038
centroid_158152	IVTT.AG	tetratricopeptide repeat family protein	2469.47	2106	2161.5	2043	1855	1425	1435	1366	1635	1711	1950.5	1902	1832	4653	4150	4112	3658	3147.5	3051	2371	2825
centroid_1111103	IVTT.AG	conserved hypothetical protein	2717.57	2140.5	2220	2114	1822	1359.5	1237	1230	1403	2898	3168	3072	2981.5	4755	4087	4299	3928	3131	3323	2337	2846
centroid_393899_s2	IVTT.AG	acriflavine resistance protein B	2545.15	2133	2043	1907.5	1700.5	1359	1334	1280	1592	1849.5	2226	2196.5	2185	4393	3796	4208	3553	3605	3441	3023	3078
centroid_440271	IVTT.AG	nucleoside specific channel forming protein tsx	2472.88	2592.5	2317	2402.5	2165	1346	1247.5	1231	1556.5	1968	2305	2131	2227	4579	3473.5	3874	3426	2956	2789	2303.5	2567.5
SF_p0194	IVTT.AG	plasmid stable inheritance protein	2796.53	2101	1925	2000	1702	1237	1176	1233	1387.5	1758	1970	1878	1790	4646	4002	4345	3522	4887	5428.5	4335	4607.5
centroid_1338792	IVTT.AG	lipoprotein NlpI	2543.62	1857.5	1908	1831	1666	1374	1368	1400	1581.5	1908	2156	2155	2069.5	5082	4210	3925	3798.5	3273.5	3340	2892	3077
SF_p0251	IVTT.AG	FinO, putative fertility inhibition protein	2721.62	2253	2306	2380	1993	1275	1229	1245	1438.5	1779.5	2027	2042	1936	5047	5073	4838	4058.5	3688	3759	2833	3232
centroid_1458094	IVTT.AG	capsule biosynthesis GfcC family protein	2692.57	2035	2094	1984	1851.5	1283	1185	1248.5	1343	2726	3212	2934.5	2868	4907.5	4221	4496.5	3799	3291	3161.5	2356	2854.5
centroid_1194368	IVTT.AG	cation diffusion facilitator transporter family protein	2610.18	2165.5	1908	2110	1798	1243	1262	1282	1490	2104	2297.5	2190.5	2293.5	5329	4445	4554.5	4072	3168.5	3202	2486.5	2802
SF_p0135	IVTT.AG	IpgF, periplasmic protein, similarities to the catalytic site of lyzozymes	2766.4	1986	2074	2007	1821.5	1249	1183	1187.5	1335	1761	2029.5	1837	1788	5927	5171	5382.5	4421	4008	3741	2844	3575
centroid_815047	IVTT.AG	inner membrane protein YdgC	2682.9	2254	1752	1690.5	1596	1258	1247.5	1367.5	1666.5	2968.5	3708.5	3162	3758	4411	3567	4026.5	3389	3111	3155	2644.5	2925
centroid_1025357	IVTT.AG	aquaporin Z	2619.38	2614	2196	2182.5	2058	1238	1224.5	1298	1530	2100	2366.5	2285	2393.5	4703	3993	4390.5	3668	3377	3199	2619	2952
SSON53G_RS26625	IVTT.AG	K88 minor fimbrial subunit faeH	3062.45	1864	1811	1703	1582.5	1086.5	1067.5	1104	1222	1989	2269	2227	2160	9637.5	7813	8103	7920	1976	2153.5	1800.5	1760
centroid_298093	IVTT.AG	inner membrane protein YqaA	2611.53	2411	1968.5	2037	1821	1259	1265	1237	1574	2306	2836.5	2404	2736	4720	3783	4480.5	3676.5	3326.5	3032	2571.5	2785.5
centroid_778178	IVTT.AG	conserved hypothetical protein	2738.9	2154	2126	1966	1821.5	1277	1235	1214	1418	3269	3769	3660	3708	4881	3769	4048	3593	2910	3047	2267	2645.5
centroid_2283876	IVTT.AG	deoxycytidine triphosphate deaminase	2590.4	1979	2051	1953.5	1709	1227	1155	1131.5	1340	1754	1993.5	1972	1786	5074	4085	4342	3789	3990	3869	3225.5	3382
centroid_847583	IVTT.AG	zinc transporter ZitB	2646.5	2027	2030	2092.5	1725	1364	1301	1228	1436.5	1915	2113	2061	1862	5555	4410	4737	4504	3660	3390	2577	2942
centroid_1265697	IVTT.AG	rod shape determining protein RodA	2602.65	2405	2424.5	2391.5	2233	1289	1228	1275	1373	1892	2166	2064.5	1994	5099.5	4304	4192	3881	3449.5	3126	2370.5	2895
centroid_299961	IVTT.AG	putative D,D dipeptide transport system permease protein DdpC	2725.35	2162.5	2278	2324.5	1833	1352	1221	1226	1365	2264	2526.5	2371.5	2133	5260.5	4582.5	4706	4084	3673	3508.5	2574	3061.5
centroid_261406	IVTT.AG	HAD super, subIIIB family protein	2826.93	2389	2306	2133.5	1896	1268	1215.5	1278	1457	3335	3974.5	3883.5	4276	4115	3334.5	3648	3341	3435	3422	2903	2928
SF_p0243	IVTT.AG	DNA transport protein	2738.6	3126	3391	3430	2731	1227	1177	1130	1308	2250	2418	2475	2166	4695.5	3918	4021.5	3733	3337	3139	2352	2747
centroid_2282212	IVTT.AG	conserved hypothetical protein	2745.28	2061	2107	2063	1757.5	2527	2159	2330	2688.5	1864	1969.5	1987.5	1718	5094	4111	4528	4028	3484	3219	2367.5	2842
centroid_2419541	IVTT.AG	electron transport complex, RnfABCDGE type, B subunit	2577.05	2174.5	1928	1854	1674	1167	1197.5	1133	1451.5	2638.5	2999	2789	3075	4511	3913	4271	3521.5	3094	2976	2428	2745.5
centroid_767167	IVTT.AG	10 kDa chaperonin	2579.9	2401	1960	2066	1795.5	1371	1401	1517	1694	2008	2262.5	2163	2424	4913	4258.5	4345	3794	3055	2992.5	2449.5	2727.5
SF_p0093	IVTT.AG	OspD3 (SenA), probably secreted by the Mxi-Spa secretion machinery, function unknown	2583.72	2099	2193.5	2232	1840	1436.5	1370	1274	1427.5	2220	2293	2385	2107	5053	4143	4382	4259	3069	2908	2302.5	2680.5
centroid_614793	IVTT.AG	membrane AbrB duplication domain protein	2590.3	2358.5	2188	2378	1942.5	1269.5	1277	1342	1557	2122	2349	2286	2337	5045	3972	4385	3701	3142.5	3079.5	2370.5	2704
centroid_2274324	IVTT.AG	phosphoenolpyruvate synthase	2641.57	2266	2288	2307	2016	1352.5	1364.5	1317	1490	1938	2167	2063	1977	5146	4326	4459	4153	3411.5	3438	2377	2975
SF_p0170	IVTT.AG	orf, conserved hypothetical protein	2625.55	2233.5	2279	2323	1880.5	1368	1280.5	1154	1337	1851.5	1884.5	1979.5	1732.5	5395.5	4384	4514	4262	3632	3392	2581	3047
centroid_658062	IVTT.AG	putative membrane protein	2511	2245.5	1959	2080	1753	1304	1267	1427	1521.5	1931	2169.5	2019	2318.5	4849	4128	4318	3710.5	3076	2992.5	2412	2739
centroid_1517557	IVTT.AG	type IV pili methyl accepting chemotaxis transducer N term family protein	2562.72	2188.5	2106	2270	1983	1405	1308	1210	1351	2006	2165	2048	2031	4779.5	4160	4291	3760	3569	3216	2396.5	3011
centroid_701953	IVTT.AG	phospholipase A1	2588.18	2567	2580	2623.5	2366.5	1483	1395	1316.5	1455.5	1980	2098	2052.5	1814.5	4809	4013	4084.5	3812.5	3270.5	2996	2307	2739
SSON53G_RS27495	IVTT.AG	protein capL	2541.95	2018.5	1982	1960	1842.5	1181	1166	1167.5	1298	1814	2097	1939	1899.5	5408	4327	4613	4176	3266.5	3184	2497	3002.5
centroid_851507	IVTT.AG	conserved hypothetical protein	2603.68	2129	2160.5	2203.5	1753	1389	1324	1308.5	1419	2128.5	2194	2215	1997.5	5018.5	4175	4418	4053	3449	3314	2472.5	2952
SF_p0228	IVTT.AG	plasmid mobilization protein	2604.03	2245	2303	2382	1910.5	1352.5	1245	1217	1370	2107.5	2300	2273	2049.5	4988	4135.5	4265.5	4034	3424.5	3232.5	2401	2844.5
centroid_1836039	IVTT.AG	homoserine/Threonine efflux family protein	2583.4	2104	2122	2165	1953	1342	1288.5	1267.5	1342	1857	2050	2034	1884	5345	4316	4451	3961	3488	3234.5	2369.5	3094
centroid_1092841	IVTT.AG	conserved hypothetical protein	2551.12	2217	2095	2096.5	1754	1316	1247.5	1286	1489	1839.5	2055	2080	2037	4745	4168.5	4270	3818	3472	3262	2684	3090.5
centroid_2475783	IVTT.AG	ATP dependent metallopeptidase HflB family protein	2666.5	2080	2091	2135	1832	1325	1258.5	1216	1325	2394.5	2717	2599.5	2417	5128	4443	4454.5	3976	3431	3211	2355	2941
centroid_54778	IVTT.AG	nucleoside permease NupC	2611.25	2136	2208	2182	1924	1345	1283	1298	1460.5	1809	2048	2077	1923	5085	4457	4476	4007	3446.5	3575	2558	2927
centroid_1515650	IVTT.AG	conserved hypothetical protein	2630.4	2031	2011	2022	1833	1268	1241.5	1172	1296	3096	3509	3402	3154	4548	3723.5	3815.5	3565	3111	2918	2205.5	2686
SSON53G_RS27815	IVTT.AG	hypothetical protein	2579.82	2060	2006	2167	1848.5	1268	1217	1245	1404	1970	2175.5	2057	2106	5277	4155	4756	4267.5	3320.5	3150.5	2361.5	2784.5
centroid_2393059	IVTT.AG	major Facilitator Superfamily protein	2682.3	2103.5	2216	2090	1864	1401.5	1307	1257	1440.5	2586	2831.5	2783	2629.5	4739	4143	4204	3941	3485	3225.5	2377	3022
centroid_1042056	IVTT.AG	lysine arginine ornithine binding periplasmic family protein	2595.32	1949.5	1957	1933	1764	1480	1404.5	1416	1545.5	2360	2834.5	2644	2572	5105	4004.5	4191	3700	3145	2924	2227	2750
centroid_2299060	IVTT.AG	flagellar basal body associated FliL family protein	2680.68	2448	2397	2234	2085	1256	1208	1250.5	1480.5	2350	3041.5	2626.5	2882	5053	4003.5	4339	3920	3032	3006	2402	2599
SSON53G_RS27355_s2	IVTT.AG	conjugal transfer protein TraI	2334.3	1784.5	1777.5	1690.5	1538.5	1063	981	1013	1189	2163	2615.5	2630.5	2671.5	3593.5	3030	3327	2874	3371.5	3388.5	3042	2942
centroid_1568957	IVTT.AG	putative lipoprotein	2628.07	2089	2041	2158	1825	1386	1332	1291	1468	1955.5	2071	2085	1850.5	5283.5	4372.5	4765	3964	3594	3377	2638	3015.5
centroid_2365908	IVTT.AG	ribosome binding factor A	2573.95	2076.5	2196	2192.5	1823	1408	1305	1184	1368.5	2078.5	2150	2154.5	1913	4852.5	4250	4207	4052	3570	3196	2487	3015
centroid_381877	IVTT.AG	ribosome association toxin RatA	2587.93	2242	1979	1894.5	1646	1260	1239	1229.5	1614	2003	2383	2360.5	2443	4738	4066.5	4617	3852	3394	3124	2809.5	2864
centroid_1683760	IVTT.AG	sodium:alanine symporter family protein	2312.43	2198	2145	1901	1764.5	1595.5	1524	1591	1928	2027	2529	2331.5	2494	3790	3008.5	3269	3000	2578	2332.5	2063	2179
centroid_525308	IVTT.AG	cytochrome o ubiquinol oxidase subunit IV	2542.45	2341	2050	2112	1848	1369	1339	1314	1494	2127	2342	2343	2256	4680.5	3700.5	4032.5	3730	3310	3185.5	2480	2795
centroid_603260	IVTT.AG	phenylalanine specific permease	2616.62	2439	2406	2316	2114	1284	1209	1243	1387.5	1846.5	2108.5	2104	1911	5400	4309.5	4621.5	3973	3212	3154	2396	2898
centroid_970944	IVTT.AG	cyd operon protein YbgE	2599.85	2022	2028	2156.5	1707	1375	1329	1263	1445.5	1947	2015	2077	1818	5437	4298	4513	4048	3580	3404.5	2534.5	2999
centroid_1302458	IVTT.AG	amino ABC transporter, permease , 3 TM region, His/Glu/Gln/Arg/opine family domain protein	2553.22	2224.5	2137.5	2015	1789	1309	1299	1218	1546	1870.5	2280	2134.5	2340	4766.5	4131	4436	3728	3304.5	3133.5	2672	2730
centroid_1679690	IVTT.AG	fimbrial family protein	2828.88	2212.5	2196.5	2036	1831	1279	1227.5	1295	1488	3718	4226.5	4196.5	4165.5	4751	3795	3977	3534.5	2948	2936	2258	2506
centroid_513068	IVTT.AG	pyridoxal phosphate phosphatase YigL	2655.72	2070	2200	1968	1775	1274	1213	1235	1452	1868	2162	2105.5	2036.5	5426	4556	4842	4327	3509.5	3362	2690	3043
centroid_1110795	IVTT.AG	protein FimG	2236.57	1881.5	1809	1698	1520	1162.5	1074	1101	1312.5	2013	2313	2208	2063	3904	3373	3611	2990	2930	2906	2240	2622
centroid_1287380	IVTT.AG	putative transport protein HsrA	2568.78	2472	2269	2222	1852	1278	1225	1262	1540	2019	2287	2268	2234	4485.5	3946	4349	3640	3372	3172.5	2696.5	2786
centroid_449502	IVTT.AG	inner membrane protein YabI	2583.55	2154	2063	2087	1814	1366	1240	1292	1447	1980	2128	2162.5	1922	5243.5	4216	4439	3994.5	3424	3254	2595	2849.5
centroid_724492	IVTT.AG	tonB dependent Receptor Plug domain protein	2530.85	2210	1856	1947.5	1661	1280	1284	1276.5	1612	2565	2988.5	2815.5	3272	4324.5	3761.5	3710.5	3364.5	2849	2980	2328	2531
centroid_2278942	IVTT.AG	conserved hypothetical protein	3065.53	1875	1603	1744.5	1527	1120	1112	1145	1326	6303.5	6984.5	6532	6881.5	3997	3270	3357	3043	2588.5	2554	1993	2354
centroid_1280414	IVTT.AG	tonB dependent Receptor Plug domain protein	2415.8	1897.5	2002	1994.5	1692	1369	1283	1222	1371	1921	2099	2082	1849.5	4667	3918.5	4162	3746.5	3116	3024.5	2273	2626
centroid_1881605	IVTT.AG	putative arginine/ornithine antiporter	2641.95	2203	2207	2257.5	1914	1346.5	1326	1239	1368	1960.5	2146	2041	1922	5193	4528	4553	4077	3691.5	3329	2480	3057
centroid_645946	IVTT.AG	thioesterase superfamily protein	2543.9	2407	2183	2316	1902	1291	1269.5	1287	1509.5	1840	2014	1983	2152	4820.5	4103	4160	3800	3172.5	3269	2593.5	2805.5
centroid_213480	IVTT.AG	amino acid permease family protein	2669.45	2062	1968	1940	1797	1185	1167.5	1162	1390	1667	1920	1815	1766	5562	5018	5510.5	4235	3615.5	3532	2821.5	3255
centroid_1384708	IVTT.AG	proton antiporter 2 family protein	2584.4	2186	2215	2232	1896.5	1360	1292	1274	1374.5	1807	2011.5	1998	1833.5	5071	4359	4409	3914	3674	3303.5	2426.5	3051
centroid_1049813	IVTT.AG	CDP diacylglycerol pyrophosphatase	2611.97	2003	2168	2254.5	1784	1561	1443.5	1747.5	1972	2111	2124	2134	2004	4675	4010	3896	3795	3651	3442	2501.5	2962.5
centroid_2370266	IVTT.AG	putative galactarate transporter	2567.62	2499	2532	2331.5	2114	1341	1273	1260	1372.5	2244	2455.5	2425	2386.5	4434	3854	3983	3754.5	3061	3160.5	2273	2598.5
centroid_1180272	IVTT.AG	inner membrane protein YtfF	2554.53	2215	2068	2029	1876	1252	1214	1193.5	1468	1791	2111.5	2023	2069	5207.5	4097	4474	3937	3462.5	3062	2594	2946.5
centroid_850192	IVTT.AG	integration host factor, alpha subunit	2535.25	2343.5	1923.5	1877.5	1664	1189	1181	1290	1542	1761.5	2055.5	1887	2098	4959	4097	4727.5	3737	3422.5	3173.5	2765	3011
centroid_144531	IVTT.AG	miniconductance mechanosensitive channel	2810.5	2274	2020	2091	1825	1166	1148.5	1170	1319.5	2276	2579.5	2440	2316.5	6597	5360	5911.5	5044.5	2822	2915	2248	2686
centroid_2286385	IVTT.AG	ferric uptake regulation protein	2573.68	1999	2026	2172	1705	1360	1260	1270	1379	1882	2010	2006.5	1828.5	5342	4369	4481	4049	3555	3359.5	2470	2950
centroid_601208	IVTT.AG	periplasmic serine peptidase DegS	2416.97	1930	1817	1749.5	1615.5	1377.5	1344.5	1313	1664	1963	2316	2205.5	2292	4575.5	3617	4045	3611	3033	2893	2379.5	2598
centroid_1536221	IVTT.AG	flagellar biosynthetic protein FliR	2543.47	2141	2146.5	2140.5	1937	1318.5	1296	1264	1403.5	1949.5	2220	2129	1968.5	4885	4224	4312	3939.5	3267	3198	2300.5	2829.5
centroid_149132	IVTT.AG	CSS motif domain associated with EAL family protein	2669.97	2215	2144	2020	1863	1323.5	1295	1365	1532	3252	3715	3505	3545.5	4422	3719.5	3781	3449	2793	2813	2178	2469
centroid_1972738	IVTT.AG	beta lactamase	2494.38	2079	2076	2138	1795	1298	1225	1224	1424	2075	2308.5	2315	2249	4661.5	3890	3859	3687	3248.5	3120	2469	2746
centroid_1412210	IVTT.AG	cytochrome C and Quinol oxidase polypeptide I family protein	2489.55	2108.5	2188.5	2225	1764	1297.5	1211.5	1191	1390.5	2096	2302.5	2280	2020	4877	3890	4041	3718	3138	3094	2280	2678
centroid_1065803	IVTT.AG	branched chain amino acid transport system / permease component family protein	2608.25	3011.5	2584	2670.5	2268	1254.5	1233.5	1330	1543.5	2182.5	2404	2333	2467	4647	3729	3968	3443	3026.5	2943	2384	2742.5
centroid_124179	IVTT.AG	conserved hypothetical protein	2614.05	2605.5	2722	2530	2124	1234	1186	1426	1480.5	1683.5	1883	1858	1793	4633	3804	4006	3512	3809	3706.5	2932.5	3352.5
centroid_2386158	IVTT.AG	tRNA (guanine N(7) ) methyltransferase	2543.12	3103	2643	2856.5	2582.5	1225	1188	1317	1528	1923	2137	2012.5	2228	4388	3587	3851.5	3318.5	3018.5	2961	2339	2655.5
centroid_2325110	IVTT.AG	K+ transporting ATPase, A subunit	2520.32	1968	1945	1986	1687.5	1510	1372	1296	1466.5	3094	3039.5	3223	2998	4299	3404	3449.5	3418.5	2913.5	2750	2143.5	2443
centroid_338298	IVTT.AG	formate/nitrite transporter family protein	2666.78	2478	2124	2268.5	1899	1230.5	1229.5	1283	1515	2348	2601	2456	2712	4610	4053	4376	3600	3584	3156	2711.5	3100.5
centroid_1058264	IVTT.AG	conserved hypothetical protein	2545.12	2080	2012.5	2005	1765	1283	1273.5	1271	1481	1824	2091	1953	1942	5119.5	4208.5	4652.5	3785	3477.5	3194	2471	3013.5
centroid_704943	IVTT.AG	NADH quinone oxidoreductase subunit N	2565.53	2190.5	2093	2069	1832	1314	1237	1205.5	1371.5	1758	1995	1995.5	1835.5	5245.5	4218	4653.5	4124.5	3429.5	3187	2505.5	3050.5
centroid_1247261	IVTT.AG	inner membrane amino acid ABC transporter permease protein YhdY	2625	2208	2292	2263	1929	1296	1272.5	1218	1375	1954	2091	2047	1926	5350.5	4487	4619	4117	3354.5	3228	2441	3031.5
centroid_209676	IVTT.AG	conserved hypothetical protein	2472.1	2382	2109	1982	1775	1318	1277	1284	1657.5	2033	2485.5	2253	2435	4217	3609	3968	3318	3065	2938	2662	2674
centroid_2049112	IVTT.AG	L alanine exporter AlaE	2561.22	1990	2079	2161	1767	1372	1288	1195	1418	1978.5	2015	1953	1878	5055	4053	4348.5	4196	3604	3408	2530	2935.5
centroid_1194037	IVTT.AG	valine tRNA ligase	2570.97	2433	2268	2529	2049	1255	1209	1225.5	1468	1859	2159	1983	2119	4806	3956	4140	3912	3314	3281	2637	2817
centroid_686440	IVTT.AG	protein YhgF	2601.12	2204	2030	2030	1841	1208	1243	1251	1448	1812.5	2089	1952	1884	5296.5	4453	4830	3947.5	3526.5	3293.5	2634	3049
centroid_1627829	IVTT.AG	conserved hypothetical protein	2309.35	2135.5	2129.5	2090	1832	1183	1106	1125	1237	1643	1887	1786.5	1638	4803	3973	4002	3466	2824	2700	2113.5	2513
centroid_2279121	IVTT.AG	aldehyde dehydrogenase family protein	2537.6	2441	2288.5	2273	1923	1300.5	1222.5	1254.5	1457.5	1778	2197.5	2074.5	2119	4751.5	3977	4398	3897.5	3102.5	3045	2561	2690
centroid_1249953	IVTT.AG	periplasmic binding and sugar binding domain of LacI family protein	2568.18	1919	1957	2137	1625	1367	1309	1254	1427	2198	2411.5	2299	2054	5240	4044	4404	3897.5	3305	3268	2394	2853.5
centroid_801987	IVTT.AG	pantetheine phosphate adenylyltransferase	2558.47	2188	2089	2069	1814.5	1596	1478.5	1549	1847	1792.5	2082	2069	2072	4737.5	3814	4128	3739.5	3241	3309	2698	2856
centroid_1614155	IVTT.AG	gntP permease family protein	2563.43	2313	2200	2263	1950.5	1307	1257.5	1304	1466	1952	2129.5	2121.5	2042	4852.5	4234	4505	3722.5	3266	3103.5	2431.5	2847.5
centroid_1450771	IVTT.AG	mutatrotase, YjhT family protein	2581.32	2125	2044.5	2018.5	1826	1239	1168	1217.5	1370	2170	2598	2363	2353	5081.5	4321	4395	3809.5	3166	3106	2489	2766
centroid_142082	IVTT.AG	sensor protein CpxA	2578.95	2010.5	2056	2083.5	1766	1332.5	1204.5	1258.5	1387	2356	2482	2560	2195	4914	3951	4357	4010	3270	3087	2486.5	2812
SSON53G_RS26730	IVTT.AG	hypothetical protein	2429.32	2172.5	2075	1974	1795	1316.5	1237	1251.5	1507.5	1775	2011	1993	1978	4507	3905	4205	3606.5	3101.5	3016	2471.5	2688
centroid_2392539	IVTT.AG	sensor protein PhoQ	2566.9	2060	2150	2176.5	1844.5	1425.5	1353	1265	1372	2085	2151	2228.5	2034	4945.5	4117	4172.5	3901	3551	3179	2429.5	2897.5
SF_p0059	IVTT.AG	orf, conserved hypothetical protein	2662.3	2004	2129	1959	1770	1208	1194	1114	1271	1726	1896	1793	1742	5735	4944	5108	4491	3608	3771	2583	3200
centroid_1984675	IVTT.AG	hydrogenase assembly chaperone HypC/HupF	2542.78	2026	1984	2030	1749	1322.5	1229.5	1177	1354.5	1891	2128	2012	1848	5276	4281	4488	3986	3313	3222.5	2526.5	3011
centroid_1872194	IVTT.AG	putative permease family protein	2644.15	2224	1996	2008	1801	1143	1177.5	1165	1376	2940	3518	3117	3492.5	4408	3905.5	4183	3501	3054	2916	2320	2637.5
SF_p0124	IVTT.AG	Acp, putative acyl carrier protein	2604.9	2201	2146	2230	1972	1372.5	1241	1187	1316	1927	2146.5	2049	1927	5107.5	4347.5	4517	3951.5	3589	3356.5	2458	3056
SF_p0201	IVTT.AG	orf, conserved hypothetical protein	2593.6	1978	1971	2065	1782	1238	1164	1132	1268	1851	2023.5	2019	1843.5	5151.5	4501	4928.5	4117	3563.5	3455	2616	3204.5
centroid_313045_s2	IVTT.AG	AAA like domain protein	2595.03	2115.5	2005	1994	1834	1296	1228	1196	1360	1828	2066.5	1923	1770	5618	4527	4853	4226	3331	3230.5	2482	3017
centroid_2007704	IVTT.AG	conserved hypothetical protein	2492.15	1964	2032.5	2035	1683	1897	1914.5	1678	1842.5	1760	1854	1856	1770	4665.5	4056.5	4092	3826	2960.5	2993.5	2194.5	2768
centroid_1307972	IVTT.AG	DNA recombination protein RmuC	2591.53	2087	2142	2097.5	1816	1365	1269	1314	1493.5	2181.5	2419	2440.5	2261	4919	4313	4225	3861	3232	3246	2443.5	2705
centroid_1537274	IVTT.AG	pfkB carbohydrate kinase family protein	2551.55	2254	2077	2079	1844	1224	1145	1144	1440	1821	2109	1987.5	2076	5072.5	4094.5	4794	3952	3347.5	3107	2562	2901
centroid_1573740	IVTT.AG	quaternary ammonium compound resistance protein SugE	2544.53	2254	1961	1904.5	1693	1307	1233	1241	1535	2220	2725	2470	2646	4395	3745.5	4195	3540	3293.5	3005	2775	2752
centroid_969924	IVTT.AG	putative Holliday junction resolvase	2582.1	2145.5	1713	1639	1552	1153	1122	1224.5	1464	2527.5	2931	2709	3088	4750.5	3829.5	4439.5	3543	3252	3187	2526	2846
centroid_205670	IVTT.AG	NAD(P) transhydrogenase subunit beta	2531.82	2021	2079	2096	1780	1358	1280.5	1258	1370	2027	2172	2095	2061	4983	4195.5	4193	3823	3396	3220.5	2341	2887
centroid_222754	IVTT.AG	nucleoside recognition family protein	2558.07	2185	2277	2316	1947	1339	1228	1222	1339	1892	2068.5	1971	1841	5036	4255	4384	4009.5	3404	3235	2388.5	2824
centroid_928237	IVTT.AG	penicillin binding protein 1A	2464.65	1966	2003	1860	1656.5	1279.5	1291	1292.5	1490	2027	2339.5	2308.5	2235	4431	3787	3754	3371	3439.5	3212	2618	2932
centroid_280486	IVTT.AG	DMSO reductase anchor subunit family protein	2565.43	2065	2105	1966	1805.5	1269	1193.5	1200	1414.5	1828	2059.5	2016	1895	5505	4386	4533.5	4107.5	3303.5	3258	2452	2946
centroid_1194566	IVTT.AG	tyrosine specific transport protein	2575.12	2305.5	2181	2214.5	1972	1259.5	1182	1198	1390	2294	2525	2470	2212.5	4527	3899.5	4261	3514	3500	3090	2550	2957
centroid_113367	IVTT.AG	putative pseudouridine transporter	2538.57	2204.5	2124.5	2088.5	1869	1260	1217.5	1261	1478	1748	1967	1949.5	1922	5037.5	4114.5	4535.5	3950	3382	3187	2634.5	2841
SSON53G_RS27455	IVTT.AG	hypothetical protein	2626.5	1941.5	2007.5	2109	1599	1258	1183	1144	1278.5	2419	2538	2516	2161	5233	4544	4315.5	4215	3481.5	3347	2411.5	2828
SSON53G_RS27105_s1	IVTT.AG	outer membrane autotransporter barrel domain-containing protein	2316.93	1872.5	1888	1943	1626	1206	1123	1132.5	1245	1674	1814	1881.5	1830	4492.5	3785	3761	3552.5	3194.5	3023.5	2521	2773
centroid_60316	IVTT.AG	conserved hypothetical protein	2520.05	1726	1713	1728	1559	1151	1111	1090.5	1254	1707	1908.5	1779	1771.5	4645.5	3579.5	3824.5	3317	4626	4406	3488	4016
centroid_1436664	IVTT.AG	GMP synthase [glutamine hydrolyzing]	2553.88	2378.5	2164.5	2224	1920	1204	1206.5	1207	1421	2092	2219	2122	2245	4747.5	4015	4086	3596	3286	3285.5	2583	3075
centroid_887855	IVTT.AG	zinc resistance associated protein	2492.7	2147.5	1776	1851.5	1663	1229	1216	1194	1491.5	2070.5	2703	2288	2693	4550.5	3748	4251	3527	3190.5	2937	2514	2813
SSON53G_RS26445	IVTT.AG	hypothetical protein	2379.88	2089	2122	1951.5	1762	1140	1120	1147	1336	1957	2263	2232.5	2225.5	4451	3589	3700	3425	2955	3020	2464	2648
centroid_1036039	IVTT.AG	conserved hypothetical protein	2204.38	2094.5	1802.5	1713	1583.5	1211	1256	1159	1496	1996	2576.5	2221	2543	3616.5	2934.5	3386	2983	2603	2497	2188	2227.5
centroid_133151	IVTT.AG	acetyltransferase family protein	2528.93	2046	2045.5	1919	1741.5	1284.5	1235	1251	1434	1825	2066.5	2042	1912	5270	4265	4507.5	3962	3232	3242.5	2420.5	2877
centroid_427335	IVTT.AG	outer membrane autotransporter barrel domain protein	2765.8	5955	5598	5650	4508.5	1155	1075.5	1108	1212	1710.5	1960	1835	1721	3559	2987.5	3145.5	2781	2533	2479	1988	2354.5
centroid_953623	IVTT.AG	conserved hypothetical protein	2445.38	2168	2185.5	2323	1843	1235	1196	1141	1310	1860	1924.5	1937	1783	4727.5	3855	3986.5	3775.5	3421.5	3177	2337.5	2721
centroid_807603	IVTT.AG	oxygen independent coproporphyrinogen III oxidase	2561.93	2029	1994	2052	1847	1297	1226	1257.5	1409.5	1953.5	2114.5	2062	1844	5390	4137	4524.5	4046	3454.5	3165.5	2507	2928
centroid_556788	IVTT.AG	lipopolysaccharide export system permease protein LptF	2696.22	2685	2715	2632.5	2245.5	1239	1142	1188	1348	1996	2275	2307.5	2155	5665	4956	4642	3827	3034	2986	2327	2559
centroid_1459805	IVTT.AG	serine transporter family protein	2598	2649	2408	2299	2048	1169	1176	1281	1437.5	1915	2166	2033	2035	4924	4173.5	4443	3726	3304.5	3201.5	2575	2996
centroid_1304942	IVTT.AG	thiol:disulfide interchange protein DsbD	2523.03	2205	2022	2183	1810	1290	1236	1273	1421	2093	2315.5	2140	2255	4761	3976	4351	3859	3047	3165	2364	2694
centroid_1848879	IVTT.AG	inner membrane ABC transporter permease YnjC domain protein	2487.7	2265.5	1806	1906	1661.5	1209	1186	1207.5	1510.5	2051.5	2514	2216.5	2467	4617.5	3713.5	4214	3607	3219	2949	2635	2798
centroid_86342	IVTT.AG	sensor histidine kinase DcuS	2727.8	2646	2611	2317.5	1783	2729	2690.5	2589	3137.5	2530	2775	2741.5	2605	4428	3658	3853	3301	2275	2217	1703.5	1965.5
centroid_455776	IVTT.AG	conserved hypothetical protein	2300.68	1963	1868	1919	1673.5	1246	1124.5	1191	1330	1717	2032.5	1921.5	1760	4309.5	3849.5	3764	3451	3068.5	2875	2300.5	2649.5
centroid_1584218	IVTT.AG	conserved hypothetical protein	2566.6	2117	1948.5	1953.5	1738	1158	1163	1180	1371	1747	1895	1829	1844.5	5348	4592	4946.5	4127	3522	3267	2599.5	2985.5
centroid_302623	IVTT.AG	copper resistance D family protein	2540.25	2119	2066	1972.5	1746.5	1269	1187	1148	1465.5	1870	2262.5	2044.5	2115	5206	4186.5	4540	3904	3260	3104	2482	2857
SF_p0186	IVTT.AG	orf, hypothetical protein	2517.25	2193	2015	2142	1816.5	1223	1198	1247.5	1370	1776	2023.5	1947	1864	5171.5	4405	4394.5	4063	3211	3128	2383.5	2773
centroid_220583	IVTT.AG	orotate phosphoribosyltransferase	2490.2	1993	1933	1806.5	1529	1221	1191.5	1161.5	1426	1650	2043	1910	1947.5	4994	4331	4833.5	4153.5	3316	3118	2719	2527
SF_p0258	IVTT.AG	RepB, replication protein	2621.5	1996.5	1905.5	1950	1752.5	1166	1123	1128	1292	1680.5	1906	1864	1748	5751.5	4707	4967	4317	3716.5	3459	2648	3352
centroid_2372133	IVTT.AG	ccmE family protein	2291.2	1733	1684	1670	1419	1129	1071	1079	1152	2913	3342	3288	3010	3318	2829	2818	2474	3066	2845.5	2355.5	2628
centroid_493465	IVTT.AG	histidinol phosphate transaminase	2363.97	2214.5	2208	2137	1891	1305	1238.5	1246	1306	1742.5	1873	1879	1736	4561.5	3772	3876.5	3690	2911	2948	2160	2584
centroid_688071	IVTT.AG	amino acid permease family protein	2530.8	2336	2283.5	2318	2010.5	1282.5	1198	1236	1409	2024	2121	2172	1957	5040	3861.5	4216.5	3720	3277.5	3085	2330.5	2737.5
centroid_1630917	IVTT.AG	sorbitol 6 phosphate 2 dehydrogenase	2421.62	2128.5	2078	2135	1848	1282.5	1166	1143.5	1313	1859.5	2077	1979	1939	4851.5	3880	4038.5	3694	3044	2970.5	2241	2764
centroid_2464476	IVTT.AG	conserved hypothetical protein	2481.07	1932	1707	1741.5	1581.5	1185	1126.5	1123	1391	1809	2188	1968	2118.5	4551.5	3765	3948	3575	3955	3563	3085	3308
centroid_805322	IVTT.AG	putative protein involved in utilization of DNA as a carbon source	2441.85	2130.5	1946	1861	1623	1237	1180.5	1164	1473	1804.5	2124.5	1999	2099	4691	3967	4360	3475	3238	3065	2658	2741
centroid_929500	IVTT.AG	undecaprenyl phosphate glucose phosphotransferase	2537.53	2220.5	2010	2009	1782	1204.5	1247	1232	1409	1849	2171.5	2039	2033	5000.5	4179	4765	3805	3268.5	3158	2502	2866
SSON53G_RS26635	IVTT.AG	phosphoadenosine phosphosulfate reductase	2545.9	2176	2099.5	2078	1853.5	1223	1239	1304	1437.5	2376.5	2584	2474.5	2509	4620	3986	4493	3535.5	2942.5	2935.5	2451	2600
centroid_703682	IVTT.AG	conserved hypothetical protein	2459.32	2100	2170	2115	1683	1323	1255	1195	1388	2339	2585	2456	2144	4595	3827	3832.5	3572	2937	2919	2166	2585
centroid_362787	IVTT.AG	NADH dehydrogenase family protein	2595.82	2114	2182	1922	1783.5	1284	1183	1197	1428	2443.5	2866	2620	2713	4952.5	4004	4294.5	3793.5	3127	3014	2373	2622
centroid_563605	IVTT.AG	macB like periplasmic core domain protein	2526.32	2052	1967	1889	1802	1196	1198.5	1233	1414	1660	1891	1824	1841.5	5064.5	4506	4884.5	3955	3307.5	3209.5	2526.5	3105
centroid_28565	IVTT.AG	membrane YeiB domain protein	2516.15	2100	2153	2074	1739.5	1310	1239	1196	1381	3303	3539	3587	3124	3815	3188.5	3474	3167	2765	2727	2068.5	2372.5
centroid_233225	IVTT.AG	sugar efflux transporter A	2481.6	2212	2188.5	2091.5	1844	1282	1212	1243	1497.5	1710	2090	1914	1917	4760.5	3969.5	4228.5	3762	3232	3135	2532	2811
centroid_315304	IVTT.AG	putative permease family protein	2562.1	2193	2166	2228	1879	1294	1221.5	1241	1379	1964	2140.5	2077	1937.5	5224	4044	4386.5	3923	3373	3222	2489	2860
centroid_425703	IVTT.AG	DNA topoisomerase I	2501.38	2193	2190	2097	1884	1276.5	1220	1216	1370	1886	2129.5	2155	1986	4741	4231	4107	3746	3183	3321	2432.5	2663
SSON53G_RS27255	IVTT.AG	hypothetical protein	2522.07	1958	2048.5	2020	1587	1245.5	1232.5	1124	1281	1909	2050	2063	1815	5127.5	4327	4245.5	4235	3564	3313	2391	2905
centroid_2299922	IVTT.AG	inner membrane metabolite transport protein YgcS	2544.25	2308	2337.5	2289	2011	1319	1248	1210	1333	1949	2169	2170	1989	4957	4110.5	4276.5	3733	3167	3211	2298	2799.5
centroid_2439282	IVTT.AG	putrescine aminotransferase	2457.88	2039.5	2051	1983	1731	1225	1182.5	1186	1367.5	2019	2296.5	2193	2126	4627	4158.5	4114	3657.5	3157	3025	2302	2716.5
centroid_1880197	IVTT.AG	inner membrane transport protein YdhC	2479.1	2312.5	2258	2289	1840	1250	1186	1177	1267	2360	2488.5	2387.5	2220	4034	3771.5	3708.5	3357.5	3363.5	3060	2382	2869.5
SSON53G_RS27370	IVTT.AG	hypothetical protein	2594.05	2072.5	2068.5	2061	1825	1154.5	1144	1111	1247.5	1632	1858	1814	1687	6003	4911.5	5330	4493	3186.5	3074	2291	2917
centroid_765281	IVTT.AG	inner membrane protein YbiR	2526.3	2105	2151	2099	1829	1329	1234.5	1177	1353	1822	1965	1906	1893	5038	4281	4275	4053	3233.5	3451	2423	2908
centroid_1372152	IVTT.AG	conserved hypothetical protein	2469.32	1990.5	2004	1945	1699	1284	1232	1264	1457	1766	1987	2031	1837	5084.5	4159	4123.5	3870.5	3123	3262	2485	2782.5
SSON53G_RS26865	IVTT.AG	chaperone protein IpgE	2486.95	2172	2136	2250	1882.5	1303.5	1228	1195.5	1432	1650	1803	1806	1701	5085.5	4369.5	4220.5	4003.5	3242.5	3114	2489	2655
centroid_412364	IVTT.AG	phosphopantothenoylcysteine decarboxylase / phosphopantothenate cysteine ligase	2149.57	2065.5	2019.5	2073	1725	1107	1077	1075	1206.5	1666	1869	1838	1623	3941	3212.5	3439	3099	2778	2591	2170.5	2416
centroid_723278	IVTT.AG	protein CrcB	2491.35	2169	2082	2001	1790	1322	1251.5	1250	1498	2141.5	2479	2469.5	2362	4421	3873.5	3790.5	3563.5	3111	3061.5	2504	2686.5
centroid_125536	IVTT.AG	macrolide export ATP binding/permease protein MacB	2509.53	2348	2243	2132	1880.5	1186	1206	1215	1354	1731	1951	1867	1811.5	4613	3499	3730	3452	3873.5	3574	3014	3510
centroid_454743	IVTT.AG	helicase IV	2492.1	2067	2036	1918	1664	1204	1122	1156	1423	1815	2151	2090	2160	4445.5	3648	3916	3648.5	3774	3489	3035	3080
SSON53G_RS26750	IVTT.AG	hypothetical protein	2594.43	2031	1994.5	1933	1741	1188	1155	1162	1355.5	1556	1794	1845	1684	5632	4950	5378	4851	3134.5	3175	2530	2799
centroid_2283109	IVTT.AG	histidine transport system permease protein HisQ	2458.57	2212	1888	2077.5	1743.5	1227.5	1207	1274.5	1482.5	2048.5	2311	2170	2466	4663.5	3874	4099.5	3538.5	2959	2881.5	2412.5	2635
centroid_1889738	IVTT.AG	conserved hypothetical protein	2523.47	2242.5	1817	1885.5	1703	1225	1209	1257.5	1517.5	1649.5	1939	1759	2071	5679	4585.5	4558	4398	3091	2873.5	2364	2645
centroid_1129248	IVTT.AG	glutathione transport system permease protein GsiC	2510.57	2058	2007	1982.5	1734.5	1222.5	1135	1118.5	1313.5	1830	2040	2045	1889	5263	4310.5	4615	4130	3189	3198.5	2328	2802
centroid_694684	IVTT.AG	cytochrome d ubiquinol oxidase, subunit II	2502.03	2052	2059	2123	1770	1326	1230	1241	1444	1863.5	2051.5	2041.5	2031.5	5084	4243	4069	3984	3194	3037	2434.5	2762
centroid_1066430	IVTT.AG	putative glucarate transporter	2565.45	2855	2753.5	2779	2260.5	1340	1257	1275	1443	2073	2319	2392	2250	4256	3602.5	3645	3465.5	3218.5	2924.5	2448	2752
SSON53G_RS26880	IVTT.AG	protein MxiH	2503.35	1991	1987	1950	1733.5	1125	1141	1152.5	1340	1688.5	1954	1767	1750.5	5018.5	4418	4798.5	3704.5	3427.5	3362	2630	3128
centroid_1624183	IVTT.AG	conserved hypothetical protein	2493.65	2213.5	2227.5	1993	1774	1513	1474	1512.5	1873	1707.5	1917	1962	1909	4624	4025.5	3956	3611.5	3210	3115	2537	2718
centroid_2363206	IVTT.AG	amino acid permease family protein	2475.6	2219	2122	2147	1809	1195	1212	1196	1403	1876	2226	1983.5	2071	4802	3759.5	4374	3827	3164	2929.5	2434.5	2762
centroid_593600	IVTT.AG	protein YcgL	2481.55	2035	1989	1913.5	1785	1311	1230.5	1289.5	1421	1789	1972.5	1897	1817	4977.5	4207.5	4415.5	3774	3278	3121	2472	2935.5
centroid_346217	IVTT.AG	conserved hypothetical protein	2480.5	2227	2047	2087	1812	1321	1251.5	1243	1445	2082	2327	2259	2138	4618	3590	3879.5	3630.5	3262	3123.5	2452	2815
centroid_1597364	IVTT.AG	copper homeostasis protein CutC	2488	2154.5	2089	1971	1761	1292	1282	1274	1486.5	2027.5	2345.5	2233	2255	4855.5	3920	4058	3701	3037	2963	2361.5	2693
centroid_1342254	IVTT.AG	conserved hypothetical protein	2370.7	2121	2076.5	1935	1762	1319	1306.5	1307	1609.5	1707	1912	1888	1926	4586.5	3884	3891.5	3587	2906	2787	2403	2499.5
centroid_1209810	IVTT.AG	PTS system, cellobiose specific IIC component	2529.38	2078	2058	2166	1837	1253	1225.5	1102	1222	2033.5	2234	2158	1996	4799	4229	4336.5	3890	3426.5	3214	2427.5	2902
centroid_396476	IVTT.AG	adenylate cyclase	2541.35	2037	2113	2099	1804	1309	1233	1237.5	1385	1942.5	2132.5	2137	2031	4794	4242.5	4094	3847	3326.5	3567.5	2587	2908
centroid_1537614	IVTT.AG	superoxide dismutase [Mn]	2524.45	2111.5	1864.5	1820.5	1676	1188	1189	1237	1423	1682	1934	1801.5	1919	4588	4121	4513.5	3590	3838	3564	2972.5	3456
centroid_211289	IVTT.AG	NADP specific glutamate dehydrogenase	2427	1951	1975.5	2147	1794	1337	1277.5	1198	1333	1801.5	1963	1900.5	1737	4655.5	3994.5	4114	3682	3396	3100	2320	2863
SF_p0200	IVTT.AG	orf, conserved hypothetical protein	2461.18	2103	1934	2054	1649	1238.5	1179	1196	1370	1869	2043.5	2029	1949	5046.5	4270	4168	3896	3093.5	3015	2384.5	2736
centroid_2240046	IVTT.AG	inhibitor of apoptosis promoting Bax1 family protein	2482.47	2196	2185	2185.5	1901	1269	1274	1219	1367	1888	2048.5	2021	1830.5	4720.5	3991	4237	3790.5	3284	3040.5	2341.5	2860
centroid_160071	IVTT.AG	phosphocarrier, HPr family protein	2371.88	2293	2112	2074.5	1795	1203	1175.5	1143	1408	1525	1936	1819	1827.5	4417	3761	4059	3486.5	3215	2934	2593	2660.5
centroid_2368768	IVTT.AG	inner membrane protein YpjD	2566.8	2535	2523	2435	2162	1286	1213	1195	1326	2380	2654	2515	2365	4506	3752	3957	3503	3174.5	2941.5	2244	2669
SF_p0216	IVTT.AG	orf, hypothetical protein	2510.88	2155	2070.5	2195	1940	1343.5	1248	1160	1238	1876	2071	1998	1864.5	4868	4159	4136	3938	3454.5	3252.5	2364	2886
centroid_656734	IVTT.AG	AAA domain family protein	2375.38	2558.5	2436.5	2331	2012.5	1223	1168	1215	1366	1918	2131.5	2260	2156.5	4015	3447	3350.5	3094	2982.5	2763	2374.5	2704.5
centroid_1795011	IVTT.AG	regulator of sigma D	2427.47	2110	1932	1759	1599	1233	1285	1203	1557	1768.5	2120	1952	2031	4487.5	3813	4373	3543.5	3199	3053	2747	2784
centroid_290436	IVTT.AG	phosphate ABC transporter, permease protein PstC	2511.45	2274	2359	2266	1956	1281.5	1224	1194	1332.5	1912	2090.5	2083.5	1936.5	4801	4094	4229	3746	3094	3167.5	2371	2817
centroid_1426184	IVTT.AG	inner membrane protein YohC	2491.65	2268	2183	2159.5	1876	1299	1184	1233	1502	1752	2058	1989	2016	4659	3857	4188	3780	3264	3253.5	2580	2732
centroid_123136	IVTT.AG	sel1 repeat family protein	2519.82	2074	2017.5	2141.5	1844	1373	1328	1324.5	1474	2264	2520.5	2454	2351	4462	3643	3833.5	3624	3153	3110	2537	2868
centroid_347215	IVTT.AG	RND transporter, hydrophobe/amphiphile efflux 1 family protein	2490.7	2137.5	2220	2156	1865	1317	1294	1240	1321	1736	1913	1905	1744	4846	4019.5	4357	3954	3235	3227	2377.5	2949.5
centroid_163861	IVTT.AG	hydrogenase 4 component C	2454.88	2121	1879	1885	1735	1182	1251.5	1114.5	1446	1785	2190	1932	2063	4853	4190	4449.5	3594	3232	2986	2485	2724
SSON53G_RS26460	IVTT.AG	chromosome partitioning protein ParB	2242.2	1889	1887	1955	1619.5	1167.5	1071	1094	1195.5	1841.5	1960	1926	1833.5	4273.5	3719	3722	3416	2877	2808.5	2080.5	2508
centroid_842512	IVTT.AG	inner membrane protein YbhN	2471.95	2051	2025	1905	1777	1295	1213	1199	1373.5	1823	2052	1935	1909	5099.5	4131	4340	3801	3252	3041	2333	2884
centroid_306174	IVTT.AG	PRD domain protein	2491.47	1980.5	2014.5	2045.5	1657	1320	1200.5	1160	1328	1872	2129	1977.5	1856	4991.5	4249	4308	3889	3331	3180.5	2423.5	2916.5
centroid_83907	IVTT.AG	mce related family protein	2772.32	1649	1646	1666.5	1419.5	1345	1275	1270	1456.5	2154.5	2401	2270	2299.5	7657	6414	6774.5	6610	1873	1985	1567.5	1713
centroid_660687	IVTT.AG	conserved hypothetical protein	2490.93	2361	2440	2416	2054	1229	1226	1143.5	1294.5	1673	1896.5	1821	1667	5019.5	4145	4197	3875.5	3258	3048	2203	2851
centroid_1193976	IVTT.AG	HokA domain protein	2453.03	2579.5	2409	2482	2060	1269	1188	1244	1398	1914	2133.5	2079	1970	4384	3717.5	4016	3525	2884.5	2890	2277.5	2640
SF_p0169	IVTT.AG	orf, hypothetical protein	2464.4	1880	1906.5	1909	1654	1187	1150	1102	1117	2563	2911.5	2521	2672.5	4698	3950	3868.5	3694.5	2914.5	2864.5	2159	2565.5
centroid_2398898	IVTT.AG	putative pseudouridine transporter	2498.8	2067	1986	1980	1835	1263.5	1198	1199	1375	1679.5	1846.5	1850	1799.5	4926.5	4355	4499	3713.5	3513	3209	2642	3039
centroid_1021817	IVTT.AG	histidine kinase , DNA gyrase B , and HSP90 like ATPase family protein	2502.65	2129	2091	2187.5	1838	1298	1211	1204.5	1355	1870	2027.5	1992.5	1839.5	4893	4031.5	4300.5	3717	3456	3212	2497	2902.5
centroid_1626003	IVTT.AG	cytochrome d ubiquinol oxidase, subunit II	2465.15	2181	2025.5	2039.5	1813.5	1254.5	1199	1206.5	1448	1680	2025	1954	1970	4754	3910	4326	3794	3300	3111.5	2625	2686
centroid_93346	IVTT.AG	PAS fold family protein	2495.72	2725	2826	2715	2121.5	1338	1204.5	1168	1314	2075	2107	2185.5	2007	4431	3506.5	3731	3462	3204	2930	2277.5	2586
centroid_832988	IVTT.AG	binding protein dependent transport system inner membrane component family protein	2545.93	2312	2389.5	2360	2099	1132	1287	1204	1381	1936	2120	2079	2005	4951	4210	4209	3895	3149.5	3051.5	2275	2873
centroid_707966	IVTT.AG	low affinity inorganic phosphate transporter 1	2493.53	2130	2102	2008	1772	1258	1211	1202	1398	1765.5	1921.5	1849	1846	5062	4355	4443.5	4005	3187.5	3185	2388	2781.5
centroid_1449084	IVTT.AG	BAAT / Acyl CoA thioester hydrolase C terminal family protein	2688.15	3751	4215	4545.5	4705	1177.5	1062.5	1066	1164.5	1742	1824.5	1794	1615	3943	3435	3523.5	3265	3004.5	3082.5	2279	2568
centroid_427548	IVTT.AG	outer membrane protein A	2185.4	2590	2414	2403	1999	1125	1046	1110	1258	1675	1929	1836	1652.5	4093.5	3106.5	3231	3409.5	2336.5	2365	2065	2063.5
centroid_1933103	IVTT.AG	GTP pyrophosphokinase	2452.2	2035.5	2084	2137	1817	1296	1253	1248	1359	1740	1929.5	1897	1771.5	4757.5	4013	4238	3768.5	3554	2993	2272.5	2880
centroid_412157	IVTT.AG	ribonuclease Z	2465.45	1909	2069.5	2080	1821	1308	1218	1186	1274.5	1908.5	1930	2005.5	1827	4857	3935	4187	3859.5	3454.5	3195	2425	2859
centroid_2210886	IVTT.AG	conserved hypothetical protein	2420.1	2007.5	1983	1965	1713.5	1279	1191	1251	1396.5	1835	2066	1990	1923.5	4954	3914	4224	3693.5	3009	3027.5	2306	2673
centroid_1517290	IVTT.AG	conserved hypothetical protein	2442.72	2215	2024	1734	1696.5	1258	1158	1120	1496	1619	2181.5	1981.5	2026	4775	3929	4253	3639.5	3256	3051.5	2668	2773
SF_p0082	IVTT.AG	invasion plasmid gene product	2496.25	2515	2327	2422	2024	1331.5	1283	1281	1475	2364	2589.5	2759	2608.5	4180	3543	3388	3394.5	2871	2778	2311	2480
SSON53G_RS27285	IVTT.AG	Virulence factor VirK	2532.25	2340	2415.5	2399.5	1951	1679	1573.5	1361	1425	2345	2335	2354	2252	4495	3604	3530	3599	3144	2840	2341.5	2661
centroid_2278531	IVTT.AG	lipid A biosynthesis lauroyl acyltransferase	2493.6	2156	2044	1881	1601	1367	1310	1332	1628.5	1935	2303	2239	2320	4669.5	3730	4268	3781	3115	2971.5	2543.5	2677
centroid_1735744	IVTT.AG	PTS dependent dihydroxyacetone kinase, phosphotransferase subunit DhaM	2572.9	1978	1899	1888	1682	2248.5	2246	2277	2645	1695.5	1883.5	1879	1747	4472	3984.5	3964	3671.5	3168	3054	2336	2739.5
centroid_523436	IVTT.AG	conserved hypothetical protein	2526.85	2067	2119	1983.5	1796	1236	1138	1121.5	1342	1843	2107	2120	1849.5	5270	4222.5	4632	4156	3163	3178	2369	2824
centroid_729003	IVTT.AG	putative multidrug resistance protein MdtD	2552.4	2200.5	2294	2287	1946	1253.5	1211.5	1155	1311.5	1887	2114	2065	1926	5360.5	4210	4412	4065	3170	3051.5	2305.5	2822.5
SF_p0109	IVTT.AG	orf, conserved hypothetical protein	2470.03	2087	2118	2033.5	1882	1197	1122	1163.5	1304	1745	2055	1863.5	1896	4996	4300	4523	3876	3059.5	3184.5	2318	2677
centroid_119874	IVTT.AG	NMN amidohydrolase like protein YfaY	2502.97	2055	2120	1980	1819.5	1274	1228	1221	1399.5	1693	1971	1940	1888	4923	4147	4315.5	3772	3454	3334	2543	2982
centroid_1467270	IVTT.AG	electron transport complex, RnfABCDGE type, D subunit	2534.57	2376	2458	2381	2079	1367	1309	1315.5	1425.5	2148	2387.5	2339	2198	4538	3739.5	4009	3604	3020	3001.5	2242.5	2753.5
centroid_2297393	IVTT.AG	nitroreductase family protein	2461.12	2089	1985	2103	1771.5	1286	1250	1250	1394.5	1847.5	2030	1996	1945.5	4757	3922	4349.5	3874	3066	3244	2405	2657
centroid_1180256	IVTT.AG	maltose binding periplasmic protein	2060.47	1871.5	1911	1861	1627	1099	1077	1047	1123	1523	1765	1668	1567	4066	3238.5	3376	3146	2594	2438.5	1857.5	2353.5
centroid_56368	IVTT.AG	preprotein translocase, SecE subunit	2508.62	2309.5	2009.5	1897	1671.5	1258	1212	1213.5	1544	2303.5	3048.5	2583.5	3051.5	4160	3541.5	3988.5	3299.5	3018	2840.5	2614.5	2608
SF_p0104	IVTT.AG	orf, conserved hypothetical protein	2515.03	1822	1933	1993	1691	1178	1180.5	1151.5	1291.5	1977	2110	2145	1837	5061.5	4262	4682	3975	3387	3234	2501.5	2888
SSON53G_RS26955	IVTT.AG	surface presentation of antigens protein SpaO	2743.85	5190	5312.5	4608.5	3863	1269	1185	1128	1227	1825	1761.5	1864	1684	4143	3348	3349	3228	2778.5	2647.5	2071	2394.5
centroid_2353448	IVTT.AG	pseudouridine synthase, RluA family protein	2220.22	1961	1938	1834	1530	1323	1296	1282	1567	1685	2086	1855	1972	3917	3382	3578	3118	2815	2704	2276.5	2285
centroid_1570846	IVTT.AG	inner membrane protein YhhQ	2400.22	2394	2026	2062	1786.5	1226.5	1180.5	1137	1450	2723	3423	2972.5	3476.5	3524	2806	3195	2884.5	2678	2489	2221.5	2349
centroid_1461614	IVTT.AG	ribosome hibernation promoting factor	2411.47	1951	1960.5	2043.5	1684	1377	1349	1225	1374	1830.5	1915	1966.5	1747	4620	3924	3755	3799.5	3436	3091.5	2386	2794.5
centroid_688291	IVTT.AG	cytochrome c nitrite reductase, NrfD subunit	2459.43	2030.5	2044	2038	1842	1278	1229	1178	1303	1706	1956	1922	1687	5078	4189	4205	3908	3289	3137	2301	2868
centroid_1848745	IVTT.AG	ribosomal RNA large subunit methyltransferase M	2442.55	2024.5	2032	2156.5	1854.5	1341	1270	1191.5	1334	1874.5	1953	1978	1772	4673	3766	4041	3855	3418	3128.5	2353	2835
centroid_698258	IVTT.AG	conserved hypothetical protein	2527.97	2193	1667	1766.5	1541	1201.5	1260	1275	1565	2037	2440.5	2189	2756	5644	4262.5	4712.5	4195	2687	2646.5	2123.5	2397
centroid_700655	IVTT.AG	histidine transport system permease protein HisM	2447.53	2035	2060	2024	1696	1333.5	1249	1308	1528	1799	2002.5	2055	1924	4767	4051	3988	3782	3085.5	3079	2460	2724
centroid_319735	IVTT.AG	inner membrane protein YbjJ	2447.32	1995.5	2030.5	1881	1870	1229	1151.5	1196	1341	1649	1968	1931	1887	5050	4164	4475	3864	3123.5	3060	2377	2703.5
centroid_1827650	IVTT.AG	type 1 fimbrial protein, A chain	3250.32	10541.5	8508	9206	10266	953	940	935	1150	1372	1690	1554.5	1684.5	2521	2130	2304	2031.5	1971	1904.5	1639	1705
SF_p0271	IVTT.AG	IcsP (SopA), outermembrane protease of the OmpP family, involved in cleavage of surface exposed IcsA	2484.65	2089	2072	2081.5	1769	1346.5	1257	1189	1295.5	2973	3073	3064.5	3038	3871	3206	3036	3100	3190.5	2989.5	2320	2732
SSON53G_RS26980	IVTT.AG	hypothetical protein	2399.78	2042.5	2006	2000	1814	1253	1215.5	1194	1323.5	1690.5	1890	1891	1772	5089	3957	4247.5	3705	3033	3003.5	2199	2669.5
SSON53G_RS27420	IVTT.AG	plasmid stabilization protein	2421.18	2058	2113.5	2152	1907	1317	1253.5	1168	1281	1675.5	1832.5	1738	1650.5	4679.5	4002	4076	3755.5	3399	3181.5	2294.5	2889
centroid_691020	IVTT.AG	sigma E factor regulatory protein RseC	2389.78	1975.5	1935	1909	1648	1159	1106	1146	1305	2668.5	3111.5	2939	2732	3759	3517.5	3485	3075	2939	2533	2266	2586.5
centroid_2457235	IVTT.AG	5'/3' nucleotidase SurE	2454.7	1892.5	2019.5	2050	1677.5	1335	1193	1166	1321	1883	1850	1975	1706	4799.5	4009	4148	3957	3535	3282	2434.5	2860.5
centroid_893049	IVTT.AG	ribosomal protein L16	2447.15	2130	1719	1723	1624.5	1149.5	1176	1253	1609	1847.5	2202	2032	2442	4791	3997	4360	3556	3062	2985	2482	2802.5
SF_p0137	IVTT.AG	MxiH, component of the Mxi-Spa secretion machinery	2527.88	2020	1893	1871	1679.5	1110	1145	1162.5	1320	1694.5	1967.5	1820	1818.5	5188	4569	4698	3841	3389.5	3359	2821.5	3190
centroid_393552	IVTT.AG	cell division protein FtsW	2629.07	2315	2012	2029	1836	1420	1484.5	1484	1753.5	2528	3035	2662	2768	4251	3874	4188	3304	3356	2990.5	2455	2836
centroid_1080358	IVTT.AG	enterobactin exporter EntS	2432.35	2299.5	2263	2217	1962	1370	1294.5	1235	1385	2244	2275.5	2378	2224	4229	3516	3447.5	3511	3059	2940.5	2182.5	2614
centroid_2399338	IVTT.AG	P protein	2309.1	1891	1940	2011	1737.5	1296.5	1232.5	1170	1313	1761	1818	1857	1657	4355	3806.5	3753	3478	3265	2890	2202	2748
SSON53G_RS27380	IVTT.AG	transcriptional regulator	2374.15	2026	1904	2058.5	1720	1222	1192	1206	1339	1731	1916	1839	1807	4698	3910	4115.5	3679	3082	3034	2332	2672
centroid_17395	IVTT.AG	inner membrane protein YghB	2496.7	2136	2087.5	2071	1890.5	1318.5	1304	1243	1377	2022	2160	2164	2050	5158	4074	4040	3810.5	3066	2971.5	2240	2750.5
centroid_1091366	IVTT.AG	dnaJ domain protein	2440.65	2090	2113	2008	1747	1223	1159	1205.5	1406	1697	1976	1954	1793	4823	3973	4104	3788.5	3232	3117	2584	2820
centroid_1215390	IVTT.AG	sulfate ABC transporter, permease protein CysW	2424.28	2298	2200	2122	1932	1756	1704.5	1783	2167	1910	2195.5	2004.5	2053.5	4242	3321	3713	3273	2726	2629	2110.5	2345
centroid_1302846	IVTT.AG	branched chain amino acid transport system / permease component family protein	2461.62	2487	2115	2066	1999	1201	1229	1144	1428.5	2044.5	2356	2154	2347	4267	3781	3971	3427	3237.5	2946	2421.5	2610.5
centroid_2003976	IVTT.AG	inner membrane protein YgaP	2697.25	5683	5838	5407	3951	1151.5	1098	1075	1425	1650	1990	1773	1988	3284.5	2768.5	3025	2555.5	2550	2415	2158	2159
centroid_2095169	IVTT.AG	inner membrane protein YdgC	2492.5	2037	1901.5	1817.5	1673	1246	1108.5	1208	1462	2610	3097	2976	3104	4262	3599.5	3935	3362	2809	2890	2299	2453
centroid_385031	IVTT.AG	diacylglycerol kinase	2432.62	2288	1796	1811	1731	1177	1215	1134.5	1521	1790	2135	1916	2240.5	4545	3865	4322.5	3452	3295	3086	2630	2702
centroid_339386	IVTT.AG	phosphate starvation inducible E family protein	2463.85	1990	1998	2042	1801	1326	1248.5	1172.5	1335	1931.5	2031	2042	1847.5	4660	3960	4121.5	3845.5	3468	3245.5	2406	2805.5
centroid_2286735	IVTT.AG	conserved hypothetical protein	2317	1834	1781	1739.5	1570	1399	1289.5	1348.5	1658	2882	3245	3571.5	3866	3095	2664	2893	2505	2432	2341	2105	2121
centroid_718369	IVTT.AG	alpha D glucose 1 phosphate phosphatase YihX	2508.78	2247	2182	2051	1799	1951.5	1856.5	1936	2311.5	1640	1898	1856	1910	4343	3540	3671.5	3495.5	3160.5	3033	2573	2720.5
centroid_2220128	IVTT.AG	outer membrane beta barrel domain protein	2366.7	2180	1841.5	2032	1683.5	1181	1248	1252	1560	1873	2069	1986	2261	4524	3800	3985.5	3359.5	2916.5	2804	2263.5	2514
centroid_309980	IVTT.AG	conserved hypothetical protein	2401.8	1903	2011	1823.5	1666	1249.5	1180	1175	1370.5	1816	2055	2065	1933	4844	3995	4257.5	3674	3076	3004.5	2311	2626.5
centroid_1005874	IVTT.AG	mechanosensitive ion channel family protein	2485.47	3868	3586	3624.5	3380	1072	1057	1075	1180	1721.5	1964.5	1834	1806	3984.5	3405	3549	2927	2684.5	2600.5	1986.5	2404
SF_p0134	IVTT.AG	IpgE, cytoplasmic chaperone for IpgD	2516.32	2042	1978	1893	1683	1193	1106	1142.5	1382.5	1616	1895.5	1765	1816.5	5399.5	4491.5	4699	4183	3256.5	3331	2623	2830
centroid_655391	IVTT.AG	NADH quinone oxidoreductase subunit J	2434.2	2126.5	2164.5	2030	1718	1288	1190	1271	1371.5	2055	2225	2337.5	2139	4621.5	3847	3802.5	3641	2901	3078	2268	2609
centroid_563125	IVTT.AG	acetyl CoA carboxylase, carboxyl transferase, beta subunit	2371.95	1858	1823.5	1782	1597	1153.5	1116	1148	1292	1731	1942.5	1843	1776	5178	4059	4474.5	3802	2995	2939	2270	2659
SF_p0140	IVTT.AG	MxiK, putative component of the Mxi-Spa secretion machinery	2392.75	2294	2274	2233	1926.5	1230.5	1132	1179	1398	1770	2063	1937	2024	4576	3854.5	3948	3588.5	2790	2816	2338	2483
centroid_564834	IVTT.AG	branched chain amino acid transport system / permease component family protein	2480.22	2244	2028.5	1915	1729	1186.5	1186	1205	1423.5	1980	2327	2091	2180	4816	4018	4104.5	3575.5	3172	3071	2502	2850
centroid_1080037	IVTT.AG	thioredoxin disulfide reductase	2487.1	2097.5	2096.5	1966	1771.5	1190	1142.5	1181	1361.5	1674	1968	1824	1779.5	4669	3874	4001.5	3572	3734	3593.5	2987	3259
centroid_1157261	IVTT.AG	sugar (Glycoside Pentoside Hexuronide) transporter domain protein	2649.45	2123.5	1954.5	1811.5	1607	3121.5	3313.5	2966	3946	1946	2343	2132	2309.5	3641	3183.5	3568.5	2828.5	2810	2607	2368	2408.5
centroid_1414686	IVTT.AG	lipoprotein NlpE	2453.53	2011.5	2112.5	1859.5	1683	1403	1336	1381.5	1635.5	2141	2462	2381	2318	4849.5	4101.5	4268	3831	2548.5	2525	1992	2230.5
centroid_417181	IVTT.AG	glycyl radical enzyme activating family protein	2469.28	2083.5	1863.5	1949.5	1671	1190.5	1182.5	1205.5	1424	1885	2174	1975	2145	4981	4167	4424	3692	3110.5	3107.5	2429.5	2725
centroid_154498	IVTT.AG	phosphoribosylformylglycinamidine cyclo ligase	2426.97	2092	2122	2146	1732.5	1360	1217.5	1185	1366	1971	2021	2045	1806	4578	3819	3902.5	3797.5	3347	2970	2350	2711.5
centroid_1036008	IVTT.AG	yniB like family protein	2480.78	2033	1961	2068	1792.5	1286	1265.5	1243	1419.5	2136	2389.5	2297	2151.5	4880.5	3731	4020.5	3681.5	3185	3003	2390.5	2681
centroid_1879188	IVTT.AG	nucleoside transporter family protein	2505.7	2291	2146	2157.5	1928	1223	1185	1190	1351	2186	2552	2443	2289	4389	3925	4037	3447	3171	3013	2288.5	2902
centroid_1409563	IVTT.AG	catalase/peroxidase HPI	2274.88	2193	2079.5	2136.5	1832	1229	1161	1162	1299	1879	2017.5	1986	1823.5	4115	3358.5	3628	3306	2841	2821.5	2221.5	2408
centroid_36196	IVTT.AG	putative protein insertion permease FtsX	2499.53	1926.5	1906	1853	1734.5	1636	1780	1689.5	1914	1915.5	2243	2088	2136	4682	3817	4032	3529	3082	2946	2420.5	2660
centroid_1371157	IVTT.AG	protein YdgH	2401.88	1913	2006	2032	1741	1335.5	1212	1136	1329	1805.5	1815	1935	1712	4731	4009	3882	3800.5	3333	3048	2426	2836
SSON53G_RS27400	IVTT.AG	replication regulatory protein repA2	2439.47	2051	1978	2086	1800	1287.5	1231	1142	1271.5	1682.5	1781.5	1762	1629	4910	4254	4371	3788	3360.5	3174	2314	2916
centroid_2217173	IVTT.AG	deoxycytidine triphosphate deaminase	2393.88	2023	1859	1770	1557	1159	1125	1090	1401.5	1603	2026	1914.5	1996	4306.5	3703	4051.5	3416	3554	3336	3013	2973.5
SSON53G_RS27590	IVTT.AG	hypothetical protein	2416.75	2021	2136	2080	1816.5	1218	1178	1177	1348	1722	1952.5	1945	1826	4795	4024	4194	3805.5	3012.5	3251	2240	2593
centroid_191191	IVTT.AG	proton antiporter 2 family protein	2481.15	2171	2114	1958.5	1668	1201	1134	1167	1403	1889	2239	2148	2143.5	4229.5	3680	4045.5	3379	3700	3394	3023	2936
centroid_841896	IVTT.AG	glycine cleavage system T protein	2452.45	1877	1923	2039.5	1673	1292	1170	1123	1256	1770	1944	1830.5	1682	5051.5	4306	4254.5	4008	3305	3221.5	2359.5	2963
centroid_286181	IVTT.AG	RND transporter, hydrophobe/amphiphile efflux 1 family protein	2411.7	2055.5	2101.5	1926.5	1650.5	1227.5	1200	1170	1442	1737	2086.5	1904.5	2003	4655.5	3876	4193	3712	3223	2832	2474	2764
SSON53G_RS27320	IVTT.AG	hypothetical protein	2353.4	2006	1911	1999.5	1715	1194	1198.5	1184	1315.5	1662	1860	1895.5	1792	4726	4013	3994	3625	3071	2957	2310	2639
centroid_1050469	IVTT.AG	lysophospholipid transporter LplT	2437.43	2032	2059	2002	1808	1256	1224.5	1210	1397	1693.5	1875	1890	1749	4983.5	4063	4357	3838	3150	3028	2270	2863
SF_p0187	IVTT.AG	orf, conserved hypothetical protein	2471.32	2046	1978.5	1894	1696	1221	1125	1154	1418	1671	1953	1896	1823	5209.5	4289	4264	4005	3119	3362.5	2585	2717
SSON53G_RS27340	IVTT.AG	conjugal transfer protein TraD	2708.38	2066	2084	2230	1933.5	1132	1097.5	1127	1319	3045	3333.5	3533	3324	4825	4427.5	4352.5	4014	2787	2860	2246	2431
centroid_1625736	IVTT.AG	putative membrane protein	2394	2178.5	1812.5	1848	1697	1233	1262	1204	1494	1729	2057	1836	2028	4563	3577	4134	3648	3192	2991.5	2578.5	2817
centroid_219939	IVTT.AG	DNA binding protein H NS	2403.4	1862	1908	1901	1676.5	1254	1202.5	1154	1272	1989	2198.5	1995	1969	4734	3895	4202	3677	3109.5	3041.5	2264.5	2763
centroid_282979	IVTT.AG	nitrate reductase cytochrome c type subunit family protein	2388.35	2148	1711	1960	1617	1175.5	1212	1283	1514	1721.5	2011.5	1896.5	2167.5	4727	3998	4115.5	3474	3100	2930	2318	2687
centroid_613895	IVTT.AG	NADH Ubiquinone/plastoquinone (complex I), various chains family protein	2377.85	2012	1897	2023	1761.5	1209	1167	1223	1326	1684	1918	1877.5	1782	4721.5	4056	4055	3613	3177.5	2914	2346	2794
centroid_511070	IVTT.AG	FHIPEP family protein	2462.57	1928	1994	2003.5	1701	1265	1168	1229.5	1342	1723.5	1932	1903	1742	5193	4199	4397	3880	3236	3168	2355	2892
centroid_2297479	IVTT.AG	tol pal system associated acyl CoA thioesterase	2375.1	1860	1762	1795.5	1609	1706	1646	1628	1784.5	2059	2236.5	2228	2191.5	4119	3523.5	3682	3399	2804.5	2793	2263	2412
centroid_2236347	IVTT.AG	enterobactin exporter EntS	2434.53	2055.5	1841	1760	1612	1213	1171	1148	1435	2023.5	2461	2249	2460	4467	3801	4283.5	3443	3174.5	2897	2536	2659.5
centroid_701777	IVTT.AG	protein WzxE	2519.47	2171.5	2076	2042	1838	1182.5	1261	1244	1453	1995	2270	2097	2134.5	4673	4098	4402	3630.5	3313.5	3128	2501	2879
centroid_1614058	IVTT.AG	conserved hypothetical protein	2387.9	2101.5	1829	1845.5	1669	1222.5	1252	1268	1552	1750	2083	1947	2095.5	4483	3837	4359	3455.5	3048.5	2899	2440.5	2620.5
centroid_2316239	IVTT.AG	conserved hypothetical protein	2424.55	2121.5	2104.5	1994	1920	1225	1211	1199.5	1374	1729.5	1963	1912	1918	4839	3931	4377	3656.5	3172	2864.5	2342	2637
centroid_979603	IVTT.AG	conserved hypothetical protein	2426.88	2114	2001	1902	1737	1287	1171	1205.5	1480	1888	2231	2132.5	2301	4521	3751	4154	3500	3098.5	2960	2468.5	2634.5
centroid_1279213	IVTT.AG	conserved hypothetical protein	2379.35	1968	1749	1950.5	1607	1151.5	1157	1192	1362.5	1716	1995	1877	1985	4599.5	3679.5	4242	3761	3128	3274	2462	2730.5
centroid_1584229	IVTT.AG	inner membrane metabolite transport protein YhjE	2436.53	2254	2029	1984	1798	1132	1209	1128	1377	1689	2081	1869	1895	4694	4206	4459	3554	3230	3003.5	2391	2748
centroid_2281121	IVTT.AG	argininosuccinate lyase	2377.4	2033	2050.5	2092.5	1736	1306.5	1221.5	1141	1293	1792	1812.5	1863	1667	4640.5	3942	3891	3765	3248	3067.5	2294	2691.5
centroid_524980	IVTT.AG	hok/gef family protein	2422.25	2373.5	1814	1869	1780.5	1199	1254.5	1349.5	1657	2493	2982	2620	3464.5	4156.5	3177	3339.5	3085.5	2645	2671	2159.5	2354.5
centroid_2086019	IVTT.AG	multiple antibiotic resistance protein MarR	2423.28	1937	1964.5	1863	1704.5	1254.5	1162	1221.5	1461	1932	2149	2084	2153	4673.5	3864	4115	3613.5	3190	3028	2401	2694.5
centroid_2078399	IVTT.AG	protein BolA	2415.95	1923	1945	1886	1643	1262	1197	1178.5	1406	1695	1919	1893	1778	4945	4042	4418	3730	3115	3161	2351	2831.5
centroid_1098417	IVTT.AG	RNA 2' O ribose methyltransferase substrate binding family protein	2297.95	1914	1923.5	2007	1712.5	1302.5	1252	1233.5	1324	1667	1881.5	1777	1697	4367	3774.5	3736	3450.5	3123	2964.5	2191	2661
centroid_1998574	IVTT.AG	transcription antitermination factor NusB	2370.05	2073	1987	1941	1670	1199.5	1218.5	1167	1360.5	1691	1985.5	1785	1861	4853	3848	4066	3645	3121	2929.5	2343.5	2656
centroid_1282048	IVTT.AG	multidrug transporter MdfA	2444.68	2133	2067	1939.5	1722	1232.5	1164	1151	1450	1793.5	2080	1921	1929.5	4469	4081	4315	3581	3350.5	3072	2653	2789
centroid_597417	IVTT.AG	conserved hypothetical protein	2302.88	2701	2572	2217	2095	1263	1102	1149	1395.5	1838	2435	2226	2402.5	3242.5	2806	3025.5	2739	3036.5	2810.5	2547.5	2454
centroid_2285252	IVTT.AG	protease 3	2077.6	1653	1707.5	1761.5	1525.5	1394	1259	1277	1406	1957	2002	2042	1859	3611.5	3032.5	3008.5	2923	2606	2443	1954	2130
SSON53G_RS27425	IVTT.AG	RelE toxin	2405.53	1928	2074.5	1968	1751	1232	1134.5	1113.5	1277	1558	1833	1758.5	1651	5035	4207	4372	3864.5	3164	3114	2334	2741
SSON53G_RS26810	IVTT.AG	Virulence regulon transcriptional activator VirB	2435.32	2015.5	2050	2090	1773	1328	1206	1182	1302	2099	2207.5	2169	1986	4708	3950	3931	3788.5	3070	3060	2208	2583
centroid_7032	IVTT.AG	fecCD transport family protein	2502.43	2352.5	2253	2103	2017.5	1256.5	1142.5	1236	1360.5	2636	2915.5	2936	2898	4211	3435	3584	3329.5	2818.5	2791	2200.5	2572
centroid_2379824	IVTT.AG	RNA 3' phosphate cyclase	2438.35	2087.5	1772	1994	1682	1278	1259.5	1257	1508	1757	1946.5	1870	1913	5021	4059.5	4361	3789.5	3072.5	3026.5	2345	2767.5
centroid_1188440	IVTT.AG	conserved hypothetical protein	2438.22	2001	2007	1956	1692	1269	1160	1178	1307	1689	1943.5	1849	1703	5161	4124	4380	3871	3169.5	3126	2353	2825.5
centroid_1593284	IVTT.AG	lipopolysaccharide export system protein LptC	2619.12	2072	2126	2186.5	1837	1177	1123	1110	1209.5	1748	1857	1875.5	1754	3746	3235	3279	3108	5317	5237.5	4007.5	4377
centroid_116281	IVTT.AG	voltage gated potassium channel Kch	2424.12	2421	2250.5	2132	2001	1247	1244	1265	1512.5	1914	2120	1990.5	2017.5	4316	3630	3776	3201	3257	3042.5	2458	2687
centroid_274565	IVTT.AG	conserved hypothetical protein	2081.43	1649.5	1638	1494	1368	1525	1441	1538	1736	1682	2082.5	1993.5	2045	3370	2846	3057.5	2665	2606.5	2584	2154	2153
centroid_600112	IVTT.AG	conserved hypothetical protein	2381.35	2091.5	1936	1786.5	1569.5	1217.5	1232.5	1165	1503.5	1867.5	2176	2061	2215	4260.5	3653.5	4173	3429.5	3193	2977	2617	2502
centroid_1585661	IVTT.AG	trimethylamine N oxide reductase c type cytochrome TorC	2271.43	1881.5	1811.5	1877.5	1692	1202	1162	1124.5	1276	1852	1950	1953	1763	4608	3913	3935.5	3524	2735	2651.5	2020.5	2496
centroid_63107	IVTT.AG	citrate transporter family protein	2422.53	2140	2146	1945	1789	1224	1188	1215.5	1393	1745	1908.5	1922	1957	4729	4050.5	4139	3648.5	3094	3051.5	2382.5	2782.5
centroid_120839	IVTT.AG	carbon starvation protein A	2411.53	2028	1920	2058	1687.5	1265	1169	1217	1364	1718.5	1937	1919	1773	4899	4077	4227	3901	3181	2899	2320.5	2670
centroid_283109	IVTT.AG	conserved hypothetical protein	2225.88	1803	1902	1971	1641	1294.5	1235	1198	1327	1880	2035	1997.5	1770	3932	3410	3451	3262	3040	2754	2078	2536.5
centroid_1087828	IVTT.AG	aspT/YidE/YbjL antiporter duplication domain protein	2468.35	2456	2179	2098	1982.5	1290.5	1236	1263	1560	1974	2414	2255.5	2384	4376.5	3556	4065	3433	2999	2769	2523.5	2552.5
centroid_656539	IVTT.AG	8 amino 7 oxononanoate synthase	2370.57	1941.5	1871	1939	1726	1270	1211	1247.5	1359	1985	2134.5	2044	1924	4607	3568	3986	3535	3083	2973	2379.5	2627.5
centroid_2281244	IVTT.AG	conserved hypothetical protein	2381.22	1955.5	1909.5	1868	1765.5	1241	1153	1165	1305	1706	1977	1851	1772.5	4834	3981	4192	3694	3147.5	3023	2290	2794
centroid_1594021	IVTT.AG	3 isopropylmalate dehydratase small subunit	2325.7	1944	1943.5	1994.5	1678.5	1309	1267	1192	1330	1820	1866.5	1942.5	1756	4411	3698.5	3643	3553.5	3215	2945.5	2323.5	2680.5
centroid_691040	IVTT.AG	asmA like C terminal region family protein	2434.5	2385	2431	2274.5	2114.5	1167.5	1159	1125	1305	1667.5	1944	1946	1917	4655	3966	4211	3566	2928.5	3043	2246.5	2638
centroid_1898246	IVTT.AG	conserved hypothetical protein	2074.57	1810	1718.5	1813	1512	1420	1324.5	1371	1487	2215	2557	2364	2391	3182	2602.5	2572	2437	2370	2287	1850	2208
SSON53G_RS26350	IVTT.AG	hypothetical protein	2467.18	2088	2040	2111	1865	1318	1274	1168	1291.5	2081	2258.5	2143	2042.5	4953	4261	4090	3606	3055	2922	2217	2559
centroid_1807540	IVTT.AG	conserved hypothetical protein	2398.38	1827.5	1897.5	1957.5	1595	1400	1276.5	1211	1420	1891	1916	1933	1821	4523	3657	3906.5	3782	3431	3227	2427	2868
SSON53G_RS27290	IVTT.AG	Lipid A biosynthesis myristoyltransferase 2	2424.82	1959.5	1972	2020	1789.5	1263	1171.5	1142	1287	1798	1911	1943	1750	4971	4035	4205.5	3835	3189	3114	2401	2739.5
SF_p0244	IVTT.AG	orf, conserved hypothetical protein	2117.62	1948.5	1839.5	1750.5	1571	1022	1025	1072	1203	1801	2061.5	1886	1818.5	3950	3557	3694	3115	2483	2405	1961	2189
centroid_835201	IVTT.AG	inner membrane protein YibH	2450.4	1883.5	2025.5	1955	1694	1393	1307	1355.5	1568	1763	1961	2091.5	1907	4834	4166	4149.5	3983	3012	3048	2318	2593.5
centroid_128561	IVTT.AG	thioredoxin	2277.57	1824	1884.5	1920	1492.5	1285	1204	1192	1319	2011	2124	2093.5	1927.5	4199	3543	3434	3420	3023	2873	2213.5	2569
SF_p0193	IVTT.AG	orf, conserved hypothetical protein	2352.7	1958.5	1940.5	2012	1686	1260	1208	1171.5	1266	1702	1837	1841	1702	4558	3873	4146	3546.5	3168	2979	2358	2841
centroid_163973	IVTT.AG	flagella basal body P ring formation protein FlgA	2893.95	1718	1413	1355	1245	1028.5	974	1089	1311	6560	8211	7151	8051	2866.5	2314	2629	2235	2065	2050	1759	1854
centroid_1638800	IVTT.AG	binding protein dependent transport system inner membrane component family protein	2544.28	2670.5	2503.5	2419.5	2054	1211	1152	1192	1338.5	2053	2394	2404	2335	4255	3963.5	4017	3471	3178	2891.5	2541.5	2841
centroid_1806766	IVTT.AG	coA transferase III family protein	2392.32	1979	2018	2056	1785	1300	1236	1178	1300	1679	1863	1814	1677	4684	3996.5	4140.5	3645.5	3390.5	3051.5	2208	2845
centroid_1024970	IVTT.AG	lysR substrate binding domain protein	2372.8	2057.5	2096	1901	1783	1201	1157	1133	1376.5	1672	1943	1898	1840	4796	3880.5	4068.5	3748	3119	2895.5	2302.5	2588
centroid_2294143	IVTT.AG	RNase E specificity factor CsrD	2391.28	2032	1970.5	1989.5	1757	1234.5	1191.5	1173	1287	1673	1844	1866	1699.5	4935.5	4058	4154	3737.5	3268	2919	2238	2798
SSON53G_RS27505	IVTT.AG	transporter	2466.55	1941	1975	1983	1716	1149	1135.5	1110	1230.5	1606.5	1766.5	1706	1645	5286.5	4549	4681	4181	3219	3197	2323	2930.5
centroid_1452711	IVTT.AG	prepilin type N terminal cleavage/methylation domain protein	2490.7	1928	1895.5	1877	1721	1139.5	1102	1099	1253.5	2037	2481	2257	2289.5	4849	4226.5	4369.5	3951	3113	3090.5	2341	2793.5
SSON53G_RS27125	IVTT.AG	hypothetical protein	2359.68	2190	2186	2088	1875	1233.5	1170	1139.5	1306	1619	1885	1933	1787.5	4534.5	3891.5	3931	3682	2962	3049	2247	2484
centroid_835551	IVTT.AG	putative dNA replication protein	2479.72	1977	1965	2024	1684	1255.5	1173	1155.5	1345	1608	1857.5	1831.5	1663	5146	4430	4452.5	4266	3331	3164	2504	2762
SF_p0142	IVTT.AG	MxiL, secreted by and putative component of the Mxi-Spa secretion machinery	2196.47	1785	1856	1887	1565	1117	1044.5	1084	1203.5	1483	1667	1619	1570.5	4677.5	3768	3876	3575	2914	2711.5	2030	2496
centroid_383728	IVTT.AG	3 oxoacyl [acyl carrier protein] reductase	2349.3	1884	1961	1892	1731	1229.5	1170	1127	1274.5	1676	1901	1815.5	1709	4925	3915	4092.5	3775.5	3067	2904	2224.5	2712
centroid_457629	IVTT.AG	tryptophan specific transport protein	2466.78	2535	2465	2444	2179.5	1305.5	1223	1215	1306.5	2191.5	2356.5	2285	2145.5	4120	3544.5	3542.5	3368	3133	2966	2222	2787.5
centroid_2294027	IVTT.AG	yedD like family protein	2368.75	2244.5	1784.5	1684	1567	1146.5	1125.5	1248	1470	1997	2339	2079	2516.5	4448	3653	3983	3330	2891	2929	2376	2563.5
centroid_791412	IVTT.AG	branched chain amino acid transport system / permease component family protein	2412.22	1905	1980.5	1952	1769	1250	1205	1178	1262	1797	1965	1964	1773	4796	3949	4274.5	3854	3265	3064	2172	2869.5
centroid_400820	IVTT.AG	protein YecM	2399.15	1825	1882	1980	1624	1219	1177	1123	1305	1789	1969	1931	1708	4794	4050	4248	3746.5	3299.5	3175	2324	2814
centroid_1978986	IVTT.AG	RNA methyltransferase, TrmH , group 1 family protein	2236.1	1812	1820	1756	1542.5	1209	1103	1098.5	1219	1776	1936	1913	1882	4325	3703	3804	3442	2801.5	2955	2138	2486.5
centroid_257687	IVTT.AG	high affinity gluconate transporter	2406.4	2011	2075	2069	1809	1235	1235	1196	1345	2085	2389	2357	2311	4665	3750	3758.5	3495	2959	2746	2082.5	2555
centroid_1585359	IVTT.AG	obg family GTPase CgtA	2374.72	1876	1916	2033.5	1714	1306.5	1277.5	1180.5	1358	1676	1830	1821	1649.5	4638	3995	4141	3611.5	3367	3075	2227.5	2801
centroid_256089	IVTT.AG	intracellular septation protein A	2321.2	1824	1861.5	1948.5	1659	1261	1194	1182	1324.5	2502	2692	2682.5	2520	3899	3125.5	3410	3156.5	2951.5	2754.5	2035	2441
centroid_689403	IVTT.AG	2 keto 3 deoxygluconate permease family protein	2240.47	2029.5	2032	2094	1731	1241.5	1155	1146	1227.5	2064.5	2254	2159	2144	3678	3300.5	3254	3028	2952	2743	2064	2512
SF_p0097	IVTT.AG	orf, conserved hypothetical protein	1869.33	1566.5	1508.5	1502	1373	1341	1272	1387.5	1503	1775	2015	1845	1813	2991	2627	2655	2393	2046	2096	1743	1934
centroid_769572	IVTT.AG	6,7 dimethyl 8 ribityllumazine synthase	2380.43	1991	2076.5	1860	1681.5	1226.5	1098	1188	1433	1838.5	2075	1970	2028.5	4620.5	3883	4182	3682	2935	2952.5	2300	2587
SSON53G_RS26815	IVTT.AG	acyl carrier protein	2338.97	1961	1986.5	2031	1752.5	1217.5	1183	1149.5	1232	1662	1810	1834	1681.5	4801	3929.5	3853	3629.5	3243	2917	2147	2759
centroid_369596	IVTT.AG	putative aliphatic sulfonates binding protein	2384.25	1866	1924	1908	1654	1218.5	1120	1138	1287	1738	1913	1914	1903.5	4661	4110	4042	3705	3110	3338	2317.5	2817.5
centroid_695555	IVTT.AG	nicotinate (nicotinamide) nucleotide adenylyltransferase	2437.25	1814	1914	1808	1551.5	1171	1131	1184.5	1326	1615	1813	1791	1769.5	5403	4578	4672	4516	3040	2837	2254.5	2556
centroid_1536035_s1	IVTT.AG	multidrug resistance protein MdtC	2411.3	1898	1970	1975.5	1720	1317	1252	1247	1320	1721.5	1876.5	1887	1748.5	4821	4054.5	4070	3850.5	3122	3236	2376	2763
centroid_216391	IVTT.AG	lipid A export permease/ATP binding protein MsbA	2393.18	1859	1886	2004	1670	1343	1233.5	1175.5	1290	1751	1892	1817	1691	4833	4078	4114.5	3699	3383	3063	2296	2785
SSON53G_RS27220	IVTT.AG	hypothetical protein	2393.28	2026	2039	2029	1795	1251	1230	1169	1259	1712.5	1858	1825	1714	4854	3961	4126	3894	3011	3270.5	2168.5	2673
centroid_1040997	IVTT.AG	protein TolR	2364.07	1936	1909.5	1848.5	1641	1243	1166	1235	1417	1727	1943	1896	1902	4613	3980.5	3868.5	3582	3147	3033	2420.5	2773
centroid_2263553	IVTT.AG	outer membrane beta barrel domain protein	2381.1	2137	2096	1957	1777	1221	1185	1216	1366	1616	1856	1933	1780	4716	3816	4075	3671	3138.5	2994	2332	2739.5
centroid_479869	IVTT.AG	putative sensor like histidine kinase YehU	2378.6	2262	2114.5	2265	1850	1257.5	1227	1232	1399	1773	1978.5	1908	1892.5	4514.5	3779	3856.5	3676.5	2944.5	2913	2227	2502
centroid_1717982	IVTT.AG	SCP 2 sterol transfer family protein	2412.07	3093	2891	2981	2451	1238	1235	1258	1509.5	1819	2108.5	1967.5	2085	3930.5	3293	3457	3225	2560	2675.5	2111	2353
centroid_1700169	IVTT.AG	aluminium activated malate transporter family protein	2353.78	2088.5	1993	1805.5	1695	1198	1136	1160	1395.5	1541	1886	1846.5	1844	4723	3687	4270.5	3692.5	3264.5	2860.5	2363	2625.5
centroid_1690076	IVTT.AG	sensor protein ZraS	2399.55	1946	1974	1980.5	1712	1244	1167.5	1154	1258	1910	2129	1960.5	1875	4751.5	3929.5	3959	3594.5	3214	3034	2243	2955
centroid_85878	IVTT.AG	succinyl CoA ligase [ADP forming] subunit beta	2239.95	2545	2348	2141	1962.5	1197	1166	1270	1435.5	2203	2583	2469	2572	3347.5	2802	3031.5	2654	2488	2385	1994	2205
centroid_2231579	IVTT.AG	xylulokinase	2370.62	1967	1993	1945	1709	1214	1179.5	1159	1365.5	1639	1859	1870.5	1735.5	4713.5	4042	3855.5	3709.5	3100	3073.5	2514.5	2768
centroid_687096	IVTT.AG	amino acid carrier family protein	2405.82	1870	1921.5	1968	1595	1282.5	1187	1165	1271	1881	2107	2042	1799	4661.5	4003	4113	3854	3296	3092	2299	2709
centroid_315362	IVTT.AG	aerobic respiration control sensor protein ArcB	2385.97	2023	2010	2059	1735	1256	1225	1173	1311	1717	1883	1790	1670	4704.5	3984	4062	3731	3270	3130	2223	2763
centroid_1694367	IVTT.AG	regulatory protein YeiL	2276.88	2059	2166	2110	1820	1273.5	1217	1195	1271	1762	1913.5	1841	1756	4194.5	3593	3683.5	3396.5	2795	2905.5	2058.5	2527
centroid_622358	IVTT.AG	conserved hypothetical protein	2383.6	2126	2128.5	2139	1875	1271.5	1195.5	1190.5	1293	2126	2280.5	2304	2154	4103	3728	3740	3203	3175	2946	2120.5	2573
centroid_725938	IVTT.AG	RNA chaperone Hfq	2344.32	1873	1992	1942.5	1656	1286	1183	1226	1339.5	1839	2033	2009	1857	4516	3796	3931	3580.5	3048.5	2972	2180	2626.5
centroid_36092	IVTT.AG	phosphate transporter family protein	2368.82	2167	1977	2141	1846.5	1189	1229	1206.5	1427	2055.5	2270	2211	2228.5	4359	3729	3784.5	3343	2801	2752	2155.5	2504.5
centroid_283673	IVTT.AG	conserved hypothetical protein	2482.82	1951	1950	1966	1642.5	1280	1169.5	1207	1448	2878	3312	3382.5	3288.5	4074	3244	3410	3273	2753.5	2811	2196	2420
centroid_239675	IVTT.AG	molybdopterin guanine dinucleotide biosynthesis protein A	2329.57	1910	1971	1893	1635	1202	1143.5	1106.5	1288	1742.5	1958	1893	1818.5	4639	3914.5	4099	3650.5	2934	3050	2170.5	2573
centroid_1371830	IVTT.AG	endoglucanase	2410.8	2001.5	2068	2025	1760	1199.5	1179.5	1184	1293	1762	1947	1890	1785	4923	4147	4158	3758	3102.5	3020.5	2261.5	2751
centroid_885374	IVTT.AG	phage shock protein B	2407.85	1944	1932	1937	1719	1142	1096	1100.5	1237.5	2596.5	3035.5	2834	2667	4560	3671.5	3460	3420	2803	2608	1966.5	2427
centroid_177978	IVTT.AG	RNA binding protein YhbY	2313.8	1930	1945	2009	1633.5	1240	1184	1147	1309	1884.5	1971.5	1990.5	1854.5	4265.5	3579	3589	3643	3239	3016	2268	2578
centroid_713648	IVTT.AG	papC N terminal domain protein	2252.2	2087	2078	2194	1809.5	1266	1205.5	1155	1256	1732	1886	1884.5	1765	3968	3495.5	3500	3187.5	3091	2774	2154.5	2555
centroid_2111082	IVTT.AG	transcriptional regulator SlyA	2374.78	1867.5	1907	1830.5	1582	1254	1196	1213	1402	1742	1936	1931	1900	4671.5	4054	3991	3611	3103	3280	2321	2703
centroid_911465	IVTT.AG	putative lipoprotein	2379.8	1938.5	1947	2049	1806	1320	1250	1181.5	1278	1713.5	1751	1784	1637.5	4731	4051	4149	3654	3345	3058	2225	2727
centroid_1300571	IVTT.AG	inner membrane protein YiaB	2350.25	2264	1809	1848	1737	1237	1226	1189	1482	2633.5	3381	2873.5	3408.5	3542	2848.5	3096	2803	2598	2542	2207.5	2279.5
centroid_154502	IVTT.AG	EAL domain protein	2386.68	1961.5	1941.5	1818	1690	1231	1167	1166	1381	1615.5	1771	1820.5	1813	4799	4129	4033.5	3623.5	3260	3005	2537	2970.5
centroid_1189487	IVTT.AG	wzyE family protein	2364.85	2112	2057	1938.5	1726.5	1178	1165	1193	1368.5	1798	2047	1930	1874	4788	3767	4014.5	3600.5	3002	2877.5	2259	2601
centroid_2241300	IVTT.AG	putative transposase	2296.15	1966	1968.5	1988	1720	1207	1181	1164	1306	1749.5	1839.5	1855	1628	4581	3487	3889	3364	3169.5	2940	2355	2565
centroid_434222	IVTT.AG	putative ypdI colanic acid synthesis lipoprotein	2288.28	1826	1833.5	1710	1492	1179	1113.5	1168	1409	2090.5	2449	2416	2512	4110	3521.5	3730	3215.5	2672	2724	2239	2355
centroid_556510	IVTT.AG	feS assembly ATPase SufC	2257.95	1907	1881.5	1942	1629.5	1227	1142	1173	1347	1683	1823	1925	1805.5	4340.5	3607	3595	3388	2897.5	2996.5	2309	2540
centroid_2450628	IVTT.AG	hypothetical protein	2319.47	1922	1823.5	1886	1532.5	1273	1218	1187.5	1372	2742	3117	3002	2801	3594	3075	3223	2968	2740.5	2622	2012	2278.5
centroid_769051	IVTT.AG	inner membrane transport protein YbaT	2391.9	2421	2255.5	2305.5	1996	1192	1123	1175	1402.5	1857	1990	1929.5	1968.5	4318	3835	3898	3352.5	2964	2952	2259	2644
SSON53G_RS26885	IVTT.AG	protein MxiI	2312.95	2006.5	2035	1827.5	1739.5	1141	1081.5	1074	1270.5	1538	1809	1785	1630	4803	4004.5	4148.5	3721	2976	2856	2274	2538.5
centroid_180947	IVTT.AG	proteolipid membrane potential modulator family protein	2371.4	1888.5	1693	1750	1536	1271	1172	1198.5	1421	2620	3079.5	2901	2714	3893	3357	3408	3076	2848.5	2764	2196.5	2640.5
centroid_1638663	IVTT.AG	pseudouridine synthase family protein	2271.9	1809.5	1802	1754	1578	1187	1147	1135	1304	1811.5	2048	1914.5	1856	4604	3614	4063.5	3478	2888	2758	2135	2551
centroid_1402363	IVTT.AG	ATP synthase F1, epsilon subunit	2332.65	1851	1927	1935.5	1667	1238	1223.5	1180.5	1350	1760	1880	1884	1740	4575	3926	3902.5	3676	3066.5	2991	2187.5	2692
SSON53G_RS26575	IVTT.AG	hypothetical protein	2372.65	1958.5	1970	1830	1715	1199	1094	1120	1338	1884.5	2183	2064.5	2051.5	4837.5	4012	4273	3773.5	2745	2919	2104	2381
centroid_1998236	IVTT.AG	ABC transporter family protein	2197.8	1762	1866	1962	1650	1375	1288	1220.5	1419	1921.5	2021	2166	1951.5	3902	3273.5	3168	3169	2799	2580	2027.5	2434.5
centroid_554222	IVTT.AG	sugar (and other) transporter family protein	2365.38	2447	2247	2329.5	1987	1184.5	1207	1232	1364.5	2015.5	2210	2185	2161	4211	3604	3594.5	3292.5	2811.5	2684	2143	2397
centroid_570911	IVTT.AG	fusaric acid resistance protein like family protein	2385.22	2020	1940	1844	1678	1180	1124	1077	1363	1710.5	2045	1838	1969.5	4877	3959	4251	3758	3092	2908.5	2309.5	2760.5
centroid_1397138	IVTT.AG	DSBA like thioredoxin domain protein	2152.6	1658	1623	1533	1431.5	1143.5	1077	1107	1277	2283	2730.5	2523	2606	3753	3076	3278	3005.5	2458	2420.5	1950	2118.5
centroid_57745	IVTT.AG	conserved hypothetical protein	2288.28	1922	1928	1763	1559	1205	1153.5	1182	1377	1676	1895.5	1893.5	1909.5	4508	3502	3939.5	3410.5	3041	3007	2353.5	2540
centroid_601288	IVTT.AG	inner membrane protein YbjO	2429.35	2140	2098	2131	1761.5	1245	1178	1169	1305	2869	3135	2991.5	2741	3875.5	3277.5	3251	3014	2876	2736.5	2134	2658.5
centroid_1510391	IVTT.AG	conserved hypothetical protein	2445.38	1576	1549.5	1516	1406	1208	1150.5	1195.5	1320	1476	1674.5	1623.5	1549.5	3854	3217	3206	2814	5536	4385	3705	4945.5
centroid_1763034_s2	IVTT.AG	potassium efflux system KefA	2320.28	2041	1837	1844	1654	1215	1212.5	1231	1395.5	2055	2224.5	2208.5	2153.5	4205.5	3627	3827	3324	2805.5	2818	2233.5	2493.5
centroid_2210476	IVTT.AG	NADH Ubiquinone/plastoquinone (complex I), various chains family protein	2155.9	1882	1927	1993	1641	1217	1162	1072	1182.5	1829.5	1812.5	1901	1725	3932	3281.5	3316	3218	2882.5	2682	2059.5	2402
centroid_1398846	IVTT.AG	methyltransferase family protein	2349.6	1926.5	1944	2048.5	1744.5	1316.5	1206	1186	1285	1688	1872	1824.5	1726.5	4519	3907	4039	3569	3180	3061	2192	2757
centroid_1080129	IVTT.AG	glycosyl transferase 2 family protein	2349.97	1929.5	1918	1792	1536	1210.5	1080	1130	1303	2545	2971	2917	2813	4137	3346.5	3618	3255	2551.5	2631	2056.5	2259
SSON53G_RS26675	IVTT.AG	insertion element iso-IS1N protein insA	2287.38	2042	1994	1794	1671.5	1139	1119	1131	1318	1550	1840.5	1759.5	1771.5	4564	3651	4064	3669	2982	2806.5	2312	2569
centroid_1689550	IVTT.AG	conserved hypothetical protein	2229.32	1944.5	1851.5	1838.5	1609.5	1230	1127	1125.5	1370	1624	2034	1855	1895	4146.5	3425.5	3836	3326	2920	2714	2345	2369
centroid_1437700	IVTT.AG	FCD domain protein	2194.7	1769.5	1823.5	1775	1517	1182.5	1075	1108	1265	1504.5	1714	1784	1633	4358	3752	3846	3435	2857	2889	2189	2417
centroid_1980768	IVTT.AG	inner membrane transport protein YhaO	2326.62	2031	2088.5	1874	1709	1171	1059.5	1155	1338.5	1575.5	1932	1818	1725	4890	3851	4179.5	3553.5	2888	2905.5	2307	2481
centroid_2083226	IVTT.AG	prepilin type N terminal cleavage/methylation domain protein	2293.03	2028.5	1868	1744	1528	1223	1192	1204	1472	1746.5	2117	1844	2029	4101	3550	3976.5	3149.5	3081	2865	2564	2577.5
centroid_726617	IVTT.AG	mgtC family protein	2414.15	2233.5	1998	1891	1620	1238	1196	1164.5	1518	2254	3047.5	2472	3018	3780.5	3294	3674	3068	2993	2730	2604.5	2488.5
centroid_297519	IVTT.AG	sensor histidine kinase QseE	2337.47	1913.5	1868	1883	1706	1190.5	1137	1106	1212.5	1664	1878	1810	1663	4876	3957	4230	3708	3130.5	2903	2154	2759.5
centroid_497921	IVTT.AG	superoxide dismutase [Fe]	2353.2	1979	2085.5	2007.5	1737	1272	1113	1178	1291.5	1697	1860.5	1782	1696	4605	3970	4034	3644	3031	3132	2216	2733
centroid_1414061	IVTT.AG	H+ symporter permease	2340.57	2486	2453	2152.5	1891	1245	1236	1244	1443.5	1816.5	2186	2070	2063	4077	3441.5	3613	3299	2839	2713	2219.5	2323
centroid_439545	IVTT.AG	conserved hypothetical protein	2374.72	1743.5	1774.5	1867	1565	1220	1140	1144	1286	1874	1934	1912	1860	5079	4334	4305	4152	3011	2728	2158.5	2407
centroid_431893	IVTT.AG	hydrogenase 1 operon protein HyaE	2362.2	1943	1690	1757.5	1520.5	1165	1157	1171.5	1416	1722.5	1943	1856.5	1994	5106.5	4384	4819	4273.5	2548.5	2485	2052	2239
centroid_2382624	IVTT.AG	putative lipoprotein	2344.25	1913	1842	1748	1647	1133.5	1110	1124.5	1317	1672	1813	1749	1619	4678	4152	4361	3564	3209.5	2920	2423	2889.5
centroid_1217757	IVTT.AG	trehalose operon repressor	2217.9	1885	1838	1758	1598	1119.5	1086.5	1118	1270.5	1718.5	1941.5	1846	1858	4473	3658.5	3848.5	3442	2760	2621.5	2154	2363
centroid_93484	IVTT.AG	lysR substrate binding domain protein	2306.53	1957	1943	2050	1765.5	1302.5	1211	1169	1329.5	1886.5	2034	2000	1863	4127	3631	3762	3439	3107	2794.5	2147	2612
centroid_479269	IVTT.AG	YMGG like Gly zipper family protein	2274.18	1912	1945	2082	1648	1230	1137.5	1207	1413	2361	2589	2654	2641	3791	3153.5	3042	3047	2546.5	2648	2091	2345
centroid_1484577	IVTT.AG	L carnitine/gamma butyrobetaine antiporter	2293.18	2067.5	2107.5	2060	1717.5	1209	1176	1113.5	1279	1590.5	1811	1793	1744	4371.5	3694	3897	3492	2844	3189	2170.5	2537
centroid_650452	IVTT.AG	putative phospholipid ABC transporter binding protein MlaB	2309.85	1856	1874	1955	1693	1270	1221	1165	1290	1724.5	1809	1829.5	1653	4410	3824	3889	3567	3296.5	2908	2226	2736.5
centroid_427597	IVTT.AG	xylulokinase	2333.05	1878	1795	1863.5	1715	1339.5	1274	1292	1407.5	1763.5	1900.5	1994	1745	3484	3022	3147.5	3013	3708	3739	3063	3517
centroid_1191974	IVTT.AG	[2Fe 2S] binding domain protein	2317.2	2081	1757	1731.5	1555	1194.5	1150.5	1161.5	1489	1680	2057	1879	2076	4377.5	3644	4113.5	3379	3053	2871.5	2529	2564.5
centroid_667047	IVTT.AG	trimethylamine N oxide reductase 2	2330.28	1967.5	2012	1902	1665	1198.5	1118	1147	1368	2163.5	2535	2432	2555	4164	3491	4032	3207	2553	2602	2283	2210
centroid_455951	IVTT.AG	HTH type transcriptional regulator YjdC	2343.32	1940.5	1898.5	1861.5	1631.5	1385.5	1402	1394.5	1559	1651	1994	1845	1735.5	4527	3737	3805	3472	3132.5	2822.5	2374	2698
centroid_1894331	IVTT.AG	PTS system fructose IIA component family protein	2321.45	1774	1834	1734	1572	1210	1158.5	1140.5	1345	1795.5	2000	1932	1951	4523	3866.5	4020	3531	3020	2981	2361	2680
centroid_39702	IVTT.AG	methyl accepting chemotaxis protein IV	2410.6	2010	1770	1809	1569.5	1104.5	1093	1056	1335	1632.5	1930.5	1730	1792	5825	4488	4993	3984	2840	2714.5	2081	2454.5
centroid_2276198	IVTT.AG	rod shape determining protein MreC	2263.7	1924	1817.5	1844	1633	1200	1171	1234	1395.5	1758	1906	1832	1909	4223	3679	3774	3285	2925.5	2886	2246.5	2631
centroid_842227	IVTT.AG	cysteine synthase B	2363.9	1859	1750	1756.5	1520.5	1095.5	1055	1117	1243	1651	1895.5	1754	1672	4466	3685.5	3440	3376	3844	3625	3110	3362.5
centroid_1469569	IVTT.AG	ribokinase	2344.05	1910.5	1880	1811	1576	1187.5	1069	1135	1314	1626	1822	1823	1787	4723	3914	4060	3774	3148	3045	2462	2814
centroid_1879941	IVTT.AG	protein SbmA	2362.03	1866	1867	1913	1537	1197.5	1126.5	1107.5	1227	2413.5	2651.5	2589	2363	4128.5	3655	3634.5	3234	3029.5	2926	2251	2523.5
centroid_885846	IVTT.AG	outer membrane G family protein	2336.9	1865	1918.5	1822	1691	1181.5	1105.5	1101	1254.5	1645	1851	1768.5	1659	4743.5	3983	4176.5	3672.5	3138	3052.5	2313.5	2796
centroid_1484349	IVTT.AG	osmolarity sensor protein EnvZ	2207.85	1965	1846	1848	1629	1148	1126	1091.5	1393.5	1692	1944	1907.5	1982	4226	3120.5	3554	3271.5	2938	2743	2252.5	2479
centroid_653826	IVTT.AG	sodium:dicarboxylate symporter family protein	2346.57	2068	2045.5	1965	1755	1197	1152	1142	1368	1729	2142	1944.5	1954.5	4730	3779.5	4120.5	3467	2832	2826	2158	2556
centroid_49482	IVTT.AG	transposase family protein	2318.82	1903	1944	1960	1598	1240.5	1183	1100	1269	1721	1833	1891	1698	4569	3833.5	3971	3742.5	3218	2923	2150	2629
centroid_1677217	IVTT.AG	conserved hypothetical protein	2340.55	1823	1884.5	1698.5	1587	1173	1061	1130	1313.5	2102	2385.5	2350	2279	4532	3778	3764	3414	2837	2888	2278	2533
centroid_2141781	IVTT.AG	NADH Ubiquinone/plastoquinone (complex I), various chains family protein	2314.47	1860	1964	2056	1711	1320	1212	1124	1269	1808	1839.5	1851.5	1712.5	4550	3607	3812	3597	3234	2953	2228	2581
centroid_285604	IVTT.AG	glucose 1 phosphatase	1711.88	1438.5	1393	1288.5	1297.5	944	909	947	1041.5	1347	1560	1555	1439	2837.5	2324	2342.5	2162	2478	2422	2184	2327.5
centroid_2079833	IVTT.AG	bacterial virulence factor hemolysin family protein	2289.62	1861	1604	1648.5	1498	1144.5	1152	1116	1398.5	2529	3233	2834	3244	3691	2937	3369	2950.5	2590	2581	2121.5	2290
centroid_370030	IVTT.AG	conserved hypothetical protein	2312.53	1923	1763.5	1853	1642	1257	1176	1191	1340.5	1939.5	2138	2072.5	1883.5	4336	3539	3835.5	3558	3001.5	2830.5	2309	2661.5
SF_p0011	IVTT.AG	orf, conserved hypothetical protein	2368.2	2035	1904.5	1815	1633	1140	1124.5	1121	1418.5	1540	1803	1817	1773	4279	4173	4432	3427	3271.5	3196	2653	2808
SF_p0197	IVTT.AG	orf, hypothetical protein	2380.18	1868.5	1945	1919.5	1650	1236.5	1111	1112	1289	1658.5	1884	1887.5	1684	4995	4165	4078	3932	3005.5	3221.5	2337	2624
centroid_93202	IVTT.AG	type VII secretion system (T7SS), usher family protein	2396.05	1759	1752	1647	1486	1112	999.5	1092	1286	1649	1874	1892	1850	3347	2818	3078	2718	4817.5	4920.5	3978	3845.5
centroid_17221	IVTT.AG	periplasmic binding and sugar binding domain of LacI family protein	2314.05	1811	1902.5	1809.5	1613	1237.5	1191	1237.5	1425.5	1618	1882	1901	1775	4353	3913	3974	3612	2987.5	3104	2291	2643
centroid_1924262	IVTT.AG	conserved hypothetical protein	2353.9	2000	1945.5	2130	1681	1254.5	1164	1237	1407.5	1639	1827	1835	1715	4671	3950	3963	3684	3153	2853	2308	2660.5
SSON53G_RS26615	IVTT.AG	K88 minor fimbrial subunit faeF	2311.55	1941	1813	1887	1600	1184	1165	1145	1294.5	1690	1853	1837	1753.5	4604	3963	4044	3611	2948.5	3004	2259	2634.5
SSON53G_RS26340	IVTT.AG	phosphothreonine lyase OspF	2400.8	1892.5	2015	1861.5	1662	1102	1036	1062	1186.5	1636.5	1846	1841.5	1647	5215	4217	4345	4228	3090	3049	2318	2765.5
centroid_2246348	IVTT.AG	lysE type translocator family protein	2232.95	2030.5	1889	2049	1682	1202.5	1205	1194	1354	1771	1932	1853	1813	4124	3539	3615	3222	2870	2732	2166	2416
centroid_2302303	IVTT.AG	sensor protein CreC	2327.12	1911	1931	1867.5	1701	1195.5	1119	1160	1366	1595	1822	1837	1699	4599.5	3901.5	4048	3553	3093	2984.5	2399	2760
centroid_1039664	IVTT.AG	thioesterase domain protein	2233.55	2052.5	1728	1876	1616	1166	1215.5	1205	1483.5	1707	1879.5	1804	2024.5	4320.5	3550.5	3774	3277	2727.5	2648	2195	2421
centroid_864626	IVTT.AG	transaldolase family protein	2318.55	1830	1872	1876	1636.5	1237	1198	1199	1307.5	1651	1873	1798	1715.5	4710	3892	3921	3667	3080	3002	2220.5	2685
centroid_519693	IVTT.AG	alpha amylase	2306.03	1911	2014	1818.5	1680.5	1210.5	1171	1182	1284	1702.5	1963.5	1983	1826	4359	3779	3878	3470	3066	2927	2242.5	2652.5
SF_p0218	IVTT.AG	orf, hypothetical protein	2334.18	1940.5	1942	1882	1668	1144	1086	1095	1323	1554.5	1887.5	1845	1712	5019	3974	4195.5	3830	2927	2865.5	2222	2571
centroid_650234	IVTT.AG	uracil xanthine permease family protein	2402	2357	2278	2131	1914	1233	1147	1194	1398.5	1883.5	2151	2150	2064	4350	3666	3768	3520	2948	2855	2393	2639
centroid_385192	IVTT.AG	inner membrane protein YbaL	2297.72	1972	1967	1971	1730	1319.5	1183	1143	1287	1758	1799	1872	1705	4466.5	3829	3692.5	3639	3028	2766	2182	2645
centroid_667367	IVTT.AG	peroxiredoxin OsmC	2254.05	1930	2014	1744.5	1584	1165	1098.5	1218	1398.5	1634	1861	1873.5	1812	4223	3603	3975	3232	2995	2885	2368	2467
centroid_1221246	IVTT.AG	PTS system, alpha glucoside specific IIBC component domain protein	2390.3	2029	2014	1976	1770	1262	1204.5	1193	1279	1873	2074	2002	1877	4781.5	4040	3963	3630	3038.5	2867.5	2190	2742
centroid_1831635	IVTT.AG	tonB dependent receptor family protein	2310.85	1942	1960.5	1919.5	1637	1178	1170	1152	1290	1652	1848.5	1806	1661	4802	3991	4114.5	3603	2921	2819	2118	2632
centroid_2382585	IVTT.AG	inner membrane protein YidG	2259.22	1878.5	1911.5	1857.5	1619	1289	1196	1172	1326	1780	1935.5	1956	1804	4129	3470	3738.5	3406	3032.5	2876.5	2158	2649
centroid_2376212	IVTT.AG	alanine racemase	2286.55	1955.5	1844	1796.5	1617.5	1151	1129	1124.5	1406.5	1575	1805.5	1770	1725	4283	3780	4222	3392.5	3146.5	2858.5	2497.5	2651
centroid_2359212	IVTT.AG	respiratory nitrate reductase, gamma subunit	2282.45	2138	2014.5	1841	1720	1192	1146.5	1235	1398	2429.5	2773	2683	2744.5	3662	3004	3286	2938	2585	2609	2113	2137
SF_p0224	IVTT.AG	post-segregation antitoxin	2348.95	1881	1843	1958	1723	1262	1157.5	1121	1254	1629	1791	1799.5	1653	4650.5	4103.5	4111.5	3571	3292.5	3135.5	2281	2761.5
centroid_157813	IVTT.AG	chemotaxis protein methyltransferase	2298.53	1908	1925	1874	1649	1163	1095	1137	1254	1573	1844	1781	1686	4704	4052	4051	3562	2998.5	2910	2169.5	2634.5
centroid_1162054	IVTT.AG	30S ribosomal protein S17	2261.03	2061	1614	1677.5	1510.5	1116.5	1108	1171.5	1490	1634	1906	1765	2190	4605.5	3533	3918	3362	2879	2871	2274	2534
centroid_1283752	IVTT.AG	inner membrane protein YcfT	2326.12	2126	2026	1885.5	1805	1200	1153.5	1148.5	1410	1719	2039	1991	1922.5	4680.5	3712	3973	3495	2822	2728.5	2172.5	2513
centroid_1640763	IVTT.AG	shikimate dehydrogenase	2238.03	2230.5	1873	2042	1734	1258.5	1205	1289.5	1558	1825	2044	1980.5	2194	4072.5	3311	3502	3082	2559.5	2594	2082	2323.5
centroid_553457	IVTT.AG	succinate dehydrogenase, hydrophobic membrane anchor protein	2345.65	2127	2141	2035.5	1743	1288	1196.5	1235	1408.5	2392	2700	2613	2677	3664	3234.5	3264	3039	2702	2811	2199	2443
centroid_415906	IVTT.AG	hypothetical lipo family protein	2317.55	1645.5	1613	1778	1535	1245	1166	1150	1299.5	1948	2105.5	2105	1905	4381	3767	3509	3155	3293	3412	2537.5	2801
centroid_1579528	IVTT.AG	conserved hypothetical protein	2231.78	2077	2046	1967	1729	1081	1052	1073	1248	2039	2411.5	2250	2291	4046	3500.5	3732.5	3312.5	2322	2394.5	1996	2067
centroid_483629	IVTT.AG	methyltransferase domain protein	2322.7	1968	1859	1920	1776.5	1179	1131	1078	1293	1725.5	1880	1866	1724	4624	3755	4027.5	3598	3079.5	2960	2277	2733
centroid_1050607	IVTT.AG	histidine phosphatase super family protein	2544.88	5039.5	4794	4842.5	4247.5	1174	1073	1061	1223	1841.5	1992	2017.5	1746	3100.5	2695	2793.5	2650.5	2356	2357	1826.5	2067
centroid_269403	IVTT.AG	high affinity branched chain amino acid transport system permease protein LivH	2306.3	1838	1902.5	1880.5	1621.5	1228.5	1116	1145	1344	1642.5	1885	1919.5	1738	4567	3951.5	3911	3673	2912	3011	2296.5	2543
centroid_818310	IVTT.AG	conserved hypothetical protein	2272.18	2032	1757.5	1688	1560	1193.5	1109.5	1111	1531	1669	2024	1773.5	2106	4224	3596.5	3993.5	3209	3016.5	2746.5	2542.5	2560
centroid_148593	IVTT.AG	putative membrane protein	2491.25	2032.5	1873	1910	1695	1119	1109	1136	1286	2915	3552.5	3222	3281.5	4015	3550	3679	3183	2885	2748	2129	2504.5
centroid_247683	IVTT.AG	transcriptional regulator NrdR	2295.72	1809	1844	1855	1651	1236	1154.5	1239	1304.5	1755	1950.5	1825	1813	4459	3694.5	3796.5	3344	3072	2989	2280	2843
centroid_49285	IVTT.AG	conserved hypothetical protein	2322.4	1968	1985.5	2008	1665	1255	1194	1167	1301	1582.5	1792	1753.5	1640	4547.5	3850	4062.5	3812.5	3027.5	2981.5	2186	2669
SSON53G_RS26715	IVTT.AG	hypothetical protein	2202.25	1889.5	1900	1931.5	1633.5	1180	1111	1074	1203	1882	1973.5	2014.5	1850.5	4014	3248	3295.5	3077.5	3091	2802	2287	2587
centroid_1555863	IVTT.AG	marC integral membrane family protein	2231.47	1954	1881	1953	1619	1266	1188	1179	1398.5	1920	2057.5	2085	1945	3990	3283.5	3475	3256	2866	2755	2131	2427
centroid_502653	IVTT.AG	conserved hypothetical protein	2260.93	2131	2214	2174	1824	1363	1244	1338	1552	1898.5	2100	2156	1979.5	3609.5	3207	3173	2973	2761	2854	2278	2389
SF_p0023	IVTT.AG	orf, hypothetical protein	2379.55	1845	1839	1761.5	1602	1586.5	1460	1503	1895	1695.5	1928.5	2026.5	1822	4522	3815	3939	3647	2942	2894.5	2321	2546
centroid_1310112	IVTT.AG	3 hydroxyacyl CoA dehydrogenase, NAD binding domain protein	2318.45	1986.5	1939	1968.5	1720	1268	1175	1169	1317	1915.5	2193.5	1985	1961.5	4387.5	3683.5	3767.5	3252	2913	2935	2138	2694
centroid_1110489_s1	IVTT.AG	glutamine amidotransferases class II family protein	2243.4	1998	1975	1846	1709	1148	1123.5	1176	1355	1743	1988.5	1989	1913	4100	3508	3790	3155	2745	2796	2285	2525
centroid_1052192	IVTT.AG	inner membrane protein YjeH	2428.75	2173.5	2126	1920	1854	1084	1031	1056	1292.5	1996	2432	2181.5	2239.5	4293	3811	3978	3340.5	3330	3006	2522.5	2908
centroid_417494	IVTT.AG	substrate binding domain of ABC type glycine betaine transport system family protein	2331.03	1738	1627	1629	1509.5	1186	1098.5	1186	1295.5	1830.5	2158.5	1894	1937	4725	4314.5	4333.5	4179	2750	2556	2173	2500
centroid_1004904	IVTT.AG	rare lipoA family protein	2326.47	2107.5	2115	2047	1861.5	1232	1131	1209	1415	1684	1920	1883	1768	4428	3690.5	3670	3518	2956	2891	2392.5	2610.5
SF_p0264	IVTT.AG	putative transposase	2404.07	1806	1900.5	1818	1560	1097	1092	1122	1262	1566.5	1789	1715	1698.5	5059.5	4447	4640	3861.5	3176	3280	2384	2807
centroid_46338	IVTT.AG	mannosylglycerate hydrolase	2182.05	1789	1922.5	1888.5	1603.5	1160	1098.5	1077	1215	1651	1820	1781	1683	4278	3526	3684	3333	2824	2764	2058	2485
centroid_726355	IVTT.AG	ferric aerobactin receptor	2254.5	1855	1814	1904	1626	1212.5	1225.5	1216.5	1384	1676	1893	1779	1764.5	4277.5	3797	3924	3604	2780.5	2770.5	2154.5	2432
centroid_1004176	IVTT.AG	conserved hypothetical protein	2276.68	1782	1802	1930.5	1605.5	1208	1159	1164.5	1399	1686.5	1832.5	1918	1878	4421.5	3709	3540	3426	3091	2984	2352	2644.5
SSON53G_RS26540	IVTT.AG	hypothetical protein	2311.3	1873	1804	1798.5	1640	1092	1118	1063	1275	1575	1816	1764	1641	4847.5	4083	4277	3594.5	3087	2843	2413	2621.5
centroid_431872	IVTT.AG	regulatory protein SoxS	2266.1	1964.5	1921	1855	1570	1213	1177	1183.5	1416	1631	1965	1891	1876.5	4185.5	3547.5	3690	3384	2966	2894	2432.5	2559
centroid_947558	IVTT.AG	aldo/keto reductase family protein	2176.05	1943	1759	1840.5	1540	1188	1171	1221	1369	1654	1931	1782.5	1937	4142	3350	3555	3218	2690	2710	2145.5	2374.5
SF_p0266	IVTT.AG	orf, hypothetical protein	2300.6	1964	1970	1787.5	1642	1111	1072	1134	1348.5	1645	1848	1891	1832	4621	3808	4153	3540.5	2949	2879	2269	2547.5
centroid_1026389	IVTT.AG	2 polyprenyl 6 methoxyphenol 4 hydroxylase	2287.4	2047	2078	2062	1754.5	1224	1166.5	1209	1327	1759.5	2008.5	1991	1820	4343	3398	3668.5	3357.5	2946	2896	2104	2588
centroid_432428	IVTT.AG	4 alpha glucanotransferase	2247.22	1968	1901	1909	1676	1240	1179	1166	1335	1688	1932	1959	1747	4282	3783.5	3697.5	3463.5	2785	2661.5	2166.5	2405
centroid_395014	IVTT.AG	conserved hypothetical protein	2250.4	2158	1665	1763	1574	1090	1102	1187	1499	1680	2001	1776	2265.5	4321.5	3600	3713	3198	2841.5	2797.5	2218.5	2557.5
centroid_60692	IVTT.AG	pyridoxine 5' phosphate synthase	2214.43	1936	1812	1899	1584	1238	1209	1241	1418.5	1761	1930	1883	2007	4089	3485	3540	3274	2746.5	2741.5	2131	2363
SSON53G_RS27500	IVTT.AG	UDP-glucose 4-epimerase	2307.05	1878	1883	1965	1602	1233	1092	1078	1194	1804	1843	1905	1723	4677	3762	3881.5	3659	3126	2864	2268.5	2703
centroid_1682114	IVTT.AG	signal peptidase II	2354.57	1940	1984.5	2029	1779	1244	1187	1160	1274	2255.5	2563	2329	2253.5	4155.5	3474	3577	3359	2981.5	2794	2138	2614
centroid_1082895	IVTT.AG	RNA polymerase sigma factor RpoE	2204.57	1934	1735	1658	1598	1085.5	1074.5	1065	1361	1576.5	1744	1677	1813	4151	3688	3945	3166	3112	2817	2350	2541
centroid_1494719	IVTT.AG	inner membrane protein YohK	2278.97	1754.5	1776	1810	1579	1270	1136	1169	1300	2177	1923	1861	1754	4161	3724	3891	3456	3168	2940	2132	2598
centroid_1237218	IVTT.AG	tellurite resistance protein TehA	2244.82	1964	1790	1844	1607	1153	1122	1198	1398	1732	1979	1864	1982	4366	3472	3722.5	3289	2763	2874	2200	2577
centroid_1424851	IVTT.AG	tetraacyldisaccharide 4' kinase	2470.2	1924	1884	2064	1825	1157	1088	1112.5	1243	2065	2312	2226	2090	3605	3027	3120	2883	2658	6779	3485.5	2856
centroid_412940	IVTT.AG	ribosomal protein S7	2276.65	1827	1884	1682	1535	1144	1113	1081	1276.5	1649	1865	1860	1753	4689	3798	4107	3579	2915.5	2988	2239	2548
SSON53G_RS26855	IVTT.AG	virulence factor	2310.9	1868	1938	1837	1620.5	1150.5	1101.5	1121.5	1308.5	2003	2196	2132.5	2104.5	4270.5	3556	3772.5	3353	2898	3185.5	2238	2563
centroid_1046706	IVTT.AG	MFS transporter, sugar porter family protein	2378.9	2006	2011.5	1879	1666	1104.5	1044.5	1125	1256	1681	1863.5	1811	1782.5	5675	4261	4511.5	4222	2675	2611	2023	2369
centroid_2233797	IVTT.AG	RNA polymerase sigma factor RpoS	2306.25	1869	1772	1834.5	1620	1197	1163	1169	1299	1972.5	2219.5	2150	1949	4369	3647	3769.5	3452.5	2970	2859	2237.5	2606
SSON53G_RS27025	IVTT.AG	membrane protein	2347.97	1950	2052	2013	1686	1288	1183	1202	1315	1684.5	1843	1864	1667	4780	3888	4119	3664	3025	3121.5	2095	2519.5
centroid_1221497	IVTT.AG	voltage gated ClC type chloride channel ClcB	2390.88	2028	2029	1946	1745	1201.5	1111	1136	1200	2554.5	2962.5	2749	2597	4116	3446	3469.5	3350.5	2770	2842.5	2093.5	2470
centroid_541621	IVTT.AG	fimbrial family protein	2237.82	1976	1860.5	1753	1497.5	1136	1084.5	1118	1337	1529.5	1753.5	1739.5	1748.5	4381	3642.5	3940	3476	3114	2808	2350.5	2511
centroid_864330	IVTT.AG	hha toxicity modulator TomB	2313.05	1817	1867	1785	1550	1238	1106	1140	1282	1711	1962	1969	1833	4348.5	3682	3659.5	3483	3292	3319	2389	2828
centroid_1518370	IVTT.AG	methyl accepting chemotaxis protein III	2363.5	1861	1896	1890	1663	1266.5	1220	1173.5	1295	1582	1805	1736	1580	4969	4127	4177.5	3800	3075.5	3081	2294	2778
centroid_1156513	IVTT.AG	D alanine D alanine ligase family protein	2334.78	2334	2319	2385	2118	1152	1044.5	1100	1248	1550.5	1885.5	1776.5	1671	4683	3816	3701	3564	2881	2720.5	2283	2463
centroid_731645	IVTT.AG	secretion monitor family protein	2277.1	1806	1795.5	1825.5	1573.5	1199.5	1129	1177	1419	1641.5	1871	1793	1697	4435	3981	3758	3471	3068	2984	2347.5	2570
centroid_1906545	IVTT.AG	periplasmic protein CpxP	2442.5	2598	2315.5	2464	2286	2597	2619	2455	3426	1745	2125.5	1828.5	2148.5	3173	2579	2815.5	2444	2440	2425.5	2140.5	2224.5
centroid_569562	IVTT.AG	shikimate dehydrogenase substrate binding domain protein	2270.85	1866	1922.5	1912	1594.5	1206	1108.5	1104	1252	1790	1994	1914	1816.5	4298	3769	3882	3338	2980	2837.5	2184.5	2648
centroid_337965	IVTT.AG	voltage gated chloride channel family protein	2336.15	2118	1945	1821.5	1629.5	1110	1113.5	1082	1364	1956	2354.5	2115.5	2294	4053.5	3763	4073	3350	2924	2866	2247	2543
centroid_1303222	IVTT.AG	rod shape determining protein MreD	2390.93	1911	1883.5	1867.5	1666	1456	1388.5	1375	1503	2921	3405	3054	2932.5	3392	3027	3083	2874	2902	2591.5	2035	2551
centroid_147047	IVTT.AG	conserved hypothetical protein	2240.75	1800	1657.5	1699	1488	1175	1168	1134	1323	1782	2103	1979.5	1975	4516	3469	3791	3437	2851	2763	2236	2468
centroid_2274484	IVTT.AG	fusaric acid resistance family protein	2243.88	2151	1811	1931.5	1651	1294	1334.5	1310.5	1560	1891	2126	2056	2265	3773.5	3338	3298.5	3051	2693	2762	2176.5	2403.5
centroid_1372747	IVTT.AG	2 keto 3 deoxygluconate permease family protein	2256.38	1823.5	1851	1884.5	1581	1261	1124	1125	1288	2017	2152	2154	1877.5	4173.5	3426.5	3493	3382	2954	2893	2137	2530
centroid_1232522	IVTT.AG	methylated DNA [] cysteine S methyltransferase family protein	2255.07	1815	1878.5	1849	1623	1266	1170	1170	1285.5	1658	1824.5	1754	1701	4374	3672.5	3794.5	3554	3010	2926.5	2133.5	2642
centroid_1714581	IVTT.AG	K+ transporting ATPase, c chain family protein	2506.4	1634	1589	1598	1394	1176.5	1094	1126	1305	2290	2806.5	2750.5	2879	5276	4682.5	5393	4303	2262	2438	1999	2132
centroid_1562971	IVTT.AG	2 octaprenyl 3 methyl 6 methoxy 1,4 benzoquinol hydroxylase	2270.85	2249	2014	2004	1834	1162	1133	1198	1347.5	1831	2130.5	1912	1976.5	3973	3548	3875.5	3296	2729	2603.5	2140.5	2460
centroid_2109493	IVTT.AG	free methionine R sulfoxide reductase	2216	2060	2137	1950	1742	1197.5	1120	1067	1359	1700.5	1920.5	1808	1833.5	4181	3423	3646	3237	2755	2670	2060	2453
centroid_1572566	IVTT.AG	threonine tRNA ligase	2030.05	1744	1838	1914	1591.5	1151	1092	1105	1236	2052.5	2184	2160	1995	3549	2797	2766	2705.5	2394	2332.5	1852.5	2141.5
centroid_2392002	IVTT.AG	lipid A palmitoyltransferase PagP	2278.5	2195.5	2213	2187.5	1802	1212	1159.5	1217	1359	2247	2577	2561.5	2561	3730.5	3089	3014	2896.5	2672.5	2484.5	2107	2284
centroid_1652958	IVTT.AG	cyclic peptide transporter family protein	2359.3	2078	2006	1909.5	1694	1217	1138	1123	1336	1951	2214	2211	2026	4763	3833.5	4196.5	3690	2727	2698	2035	2339.5
centroid_1416201	IVTT.AG	low affinity gluconate transporter	2261.3	1996	2052	1866	1638.5	1202	1079	1222	1373.5	1811	2063.5	1983	1972	4103	3558.5	3724	3236	2851	2803	2226	2466
centroid_2277680	IVTT.AG	L,D transpeptidase catalytic domain protein	2043.45	1720.5	1720	1608	1501	1115	1011	1108	1242.5	1976.5	2260	2203.5	2131.5	3489.5	2928.5	3100	2838	2381	2408.5	1962	2164
SF_p0237	IVTT.AG	VirK, required for proper localization of IcsA (VirG) at the surface of bacteria	2324.25	2107	2142	2236	1866	1464	1388	1378	1372	2225	2275	2299.5	2147	3903.5	3066	3442	3288	2755	2699	2087	2345
centroid_228734	IVTT.AG	2 keto 3 deoxygluconate permease family protein	2264.78	1746	1811	1683	1543	1219	1134	1147	1334	1680	1931.5	1934	1834	4543.5	3669.5	4019	3510	2900.5	2907	2198.5	2551
centroid_1627610	IVTT.AG	ribosomal RNA small subunit methyltransferase J	2211.55	1904	1815.5	1849	1611	1183.5	1140	1122	1336	1681.5	1911.5	1923.5	1915	3908.5	3636	3568	3069	2902.5	2920.5	2248	2586
centroid_366813	IVTT.AG	protein export membrane protein SecD	2279.45	1941	1963.5	1853	1655	1218	1170	1166	1374	1633	1906	1810	1757	4791	3793	3839	3646	2760	2704	2148.5	2461
centroid_1307455	IVTT.AG	conserved hypothetical protein	2278	1868	1648	1605	1435.5	1126	1061	1085.5	1447.5	1996	2496.5	2059	2613	4087	3383	3856	3151	2974.5	2727	2469	2471.5
centroid_1449859	IVTT.AG	L alanyl gamma D glutamyl meso diaminopimelate ligase	2240.38	1818	1713	1837	1530.5	1157.5	1145	1218	1359.5	1756.5	1919	1880	1893	4625.5	3987.5	3877.5	3580	2592.5	2600	2028	2289.5
centroid_1507801	IVTT.AG	3 deoxy D manno octulosonate 8 phosphate phosphatase KdsC	2250.05	2150	1839	1996.5	1650.5	1129	1131	1183	1431.5	1665	1912	1734	1984	4437	3559.5	3836.5	3233.5	2763	2707.5	2191	2467.5
centroid_542914	IVTT.AG	yecR like lipofamily protein	2224.75	2089	1870.5	1717.5	1544	1301	1198.5	1180	1472	1658	2009.5	1851	2023	3943	3214	3682.5	2984	2939	2736	2532.5	2550
centroid_1743978	IVTT.AG	coA transferase III family protein	2255.32	2074	1973.5	1906	1694	1174	1100	1125	1428	1631	2024	1845	1961	4080	3552	3921	3185	2882	2686	2421	2444
centroid_164429	IVTT.AG	outer membrane assembly complex, YaeT protein	2271.95	1996.5	2038	1994	1753	1182	1113	1145.5	1222	1940.5	2200.5	2140	2035	4111	3515	3618	3484	2688	2762	2092	2409
centroid_725263	IVTT.AG	HTH type transcriptional regulator AdiY	2215.93	1817	1893	1941	1580.5	1236.5	1177	1180	1311.5	1799	1956.5	1928.5	1766	4215.5	3399	3488	3329	2845	2845	2133	2477.5
centroid_1550682	IVTT.AG	hydroxymethylpyrimidine/phosphomethylpyrimidine kinase	2263.9	1988	1853.5	1816	1641.5	1254	1162	1216	1447	1699	1970.5	1881	1893	4083	3413	3876.5	3368	2920.5	2867.5	2449	2479
centroid_1171182	IVTT.AG	L rhamnose 1 epimerase	2242.18	1807.5	1807.5	1701	1571	1175.5	1135	1134.5	1330.5	1666	2050.5	1864	1904	4385	3599.5	3826	3412	2883	2803.5	2253.5	2534
centroid_2233924	IVTT.AG	fusaric acid resistance protein like family protein	2273.32	1874	1884	1973	1694	1247.5	1167.5	1217	1378	1696	1868	1906.5	1783	4363	3569	3764.5	3579	2846.5	2947	2229	2480
centroid_1438488	IVTT.AG	N acetylmuramoyl L alanine amidase AmiA	2280.1	1588	1534	1480	1449	3171.5	2965.5	3103	3589	1593	1789	1762.5	1621.5	3496	2790	2633	2636	2315.5	2250	1763.5	2072
SF_p0002	IVTT.AG	putative resolvase	2138.57	1759	1694	1583	1545.5	1039	1025.5	1125.5	1215	1574.5	1813	1671	1641	3734.5	3530.5	3669.5	3024	2997.5	2880.5	2466	2783
centroid_1505611	IVTT.AG	CDP diacylglycerol glycerol 3 phosphate 3 phosphatidyltransferase	2318.65	1937	1974	1824	1611	1159	1064.5	1106.5	1288	2875	3468	3196.5	3394	3620	3027.5	3143	2796	2402	2408	1913	2166
centroid_2390519	IVTT.AG	permease family protein	2220.7	1886.5	1829	1803.5	1610	1161.5	1135	1138	1259	2335.5	2559	2556	2239	3833	3081	3237	2918	2801.5	2641.5	2065	2325
centroid_464997	IVTT.AG	thioredoxin like domain protein	2469.65	1569	1482	1410.5	1277	1059	983	1044	1252	1682	1882	1835.5	1869	6122	5723	6461	5189	2335	2379	1964.5	1874.5
centroid_358494	IVTT.AG	putative lipoprotein	2246.2	1737.5	1776	1783	1496	1210.5	1128.5	1147	1276	1637	1792	1728.5	1568	4528.5	3886	3871	3632	2988	2893	2123.5	2722
centroid_914957	IVTT.AG	DNA binding protein HU beta	2251.68	1755	1724	1751	1545	1198.5	1047	1079.5	1222	1641	1790	1727	1719	4538	3839	3927	3602.5	2993	3071	2231	2633
centroid_86703	IVTT.AG	conserved hypothetical protein	2234.93	1897	1587	1471	1352	1125	1159	1034	1426	1784	2161	1859.5	2236	4149	3491	4054.5	3184.5	2918	2729.5	2453.5	2627
centroid_2200132	IVTT.AG	hydrogenase 2 large chain	2108.95	1871.5	1948.5	1927	1653	1178	1068	1103	1165.5	2036	2113.5	2156	1955.5	3521	3126	3030.5	2977.5	2682.5	2422	2023	2221
centroid_441560	IVTT.AG	conserved hypothetical protein	2259.8	1726.5	1862.5	1712	1529	1265.5	1164	1194	1311.5	2417.5	2769.5	2601	2461	3906.5	3287.5	3368	3131	2562	2635	1966	2326
centroid_1067186	IVTT.AG	molydopterin dinucleotide binding domain protein	2172.6	1819.5	1883	1790	1611	1136	1043.5	1072.5	1312	1654	2017	1981	1856	4179	3425.5	3652	3202	2733.5	2590.5	2124	2370
centroid_206048	IVTT.AG	tetratricopeptide repeat family protein	2172.88	1927	1755	1600	1519	1160	1086	1084	1392.5	1863	2225	2027	2214	3795.5	3214	3583.5	2933	2779.5	2567.5	2355.5	2376.5
SF_p0238	IVTT.AG	MsbB2, probable lipid A transacetylase	2233.47	2031	1920.5	1958	1694	1211	1194.5	1225	1312	1950.5	2097.5	2144	2091	4032.5	3378	3466	3101	2694	2644	2072	2453
SF_p0261	IVTT.AG	orf, hypothetical protein	2227.62	1810	1813	1870	1571.5	1177	1137	1118	1244	1770	1908	1976	1727.5	4251	3503	3914	3337	2928.5	2745	2198	2554
centroid_1632687	IVTT.AG	glucans biosynthesis protein G	2210.18	1869	1914.5	1754	1611	1149	1056	1102	1269.5	1671	1940	1858	1851.5	4365.5	3682	3884	3425	2689	2717	2043.5	2352
centroid_4247	IVTT.AG	yobH like family protein	2291.82	1805	1873.5	1804	1562	1270	1180	1204.5	1388.5	2109	2347	2342	2169	3890	3354	3518	3205	2947	3073	2344	2451
centroid_1063719	IVTT.AG	divalent metal cation transporter MntH	2241.15	2113.5	1779	2002.5	1736	1146	1163	1197	1374	1835	2007	1951	1957	4282	3467	3583	3207	2754	2707	2114	2448
centroid_2385142	IVTT.AG	ribosomal protein serine acetyltransferase	2178.03	1934.5	1681	1725	1510	1155	1128	1157.5	1399	1661	1900	1756	1952	4245	3536	3752	3243	2626	2734.5	2118	2347
centroid_271089	IVTT.AG	arginine/agmatine antiporter	2329.07	2235.5	2237.5	2062.5	1918	1161	1125	1151	1297	1742	2003	1884	1832.5	3963	3449	3596	3201	3188.5	3146	2526	2863
centroid_705449	IVTT.AG	conserved hypothetical protein	2337.8	1815.5	1751	1702.5	1526	1102	1081	1126.5	1262.5	1841	2135	1935	2013	4124.5	3217.5	3257	3152	3626	3706.5	3119.5	3262
centroid_2202955	IVTT.AG	bacterial transferase hexapeptide family protein	2184.7	1775	1792	1808	1605	1150.5	1052.5	1102.5	1273	1683	1923.5	1950.5	1902	3705	3329	3189	2905	3016	3167.5	2685	2680
centroid_121573	IVTT.AG	fimbrial family protein	1989.92	1705.5	1707	1710	1514	1489	1477.5	1427	1609	1804	2038	2091	2041.5	3211	2629	2671	2512	2223.5	2183	1753.5	2002
centroid_1201606	IVTT.AG	cytochrome d ubiquinol oxidase subunit 1	2256.4	1782	1894.5	1951	1541	1197	1102	1121	1258	1982	2214	2049.5	1938	4364	3531	3647	3380.5	2777.5	2798.5	2083	2516.5
centroid_37118	IVTT.AG	galactokinase	2239.03	2353.5	2266	2431	1937	1196.5	1185	1175	1400.5	1704	1848.5	1777.5	1892	4208	3341	3491	3189	2497	2563	2047.5	2277.5
centroid_1440408	IVTT.AG	inner membrane YebZ domain protein	2249.88	2043	1929	1880	1662.5	1208	1135	1170.5	1429.5	1976	2278	2168.5	2213	4043	3450	3272.5	3127	2684	2743	2253	2332
centroid_1122083	IVTT.AG	lysR substrate binding domain protein	2238.22	1933	1942	1941.5	1687	1193	1121	1127.5	1268	1559	1863	1835	1642	4567	3642	3835.5	3433	2814	2812	2024	2525
centroid_1138038	IVTT.AG	outer membrane lipoprotein LolB	2036.3	1649	1691.5	1571	1430	1098	1067	1055	1231	1723	2053	1909	1951	3944.5	3235.5	3332	3083	2418	2298.5	1890	2096
centroid_458735	IVTT.AG	putative cryptic C4 dicarboxylate transporter DcuD	2357.95	1716.5	1706.5	1707	1574	1110	1049	1086.5	1173	3155	3491	3529.5	3126	3803.5	3179	3336	3070	2553.5	2462	2040.5	2290.5
centroid_1874361	IVTT.AG	galactitol specific phosphotransferase enzyme IIB component	2199.15	1931.5	1855.5	1742	1628	1200.5	1116	1139	1399	1550	1794	1795.5	1880.5	4153	3533	3659	3198	2904	2720.5	2330	2454
centroid_6054	IVTT.AG	ni/Fe hydrogenase, b type cytochrome subunit	2208.82	1814	1782	1775	1522	1165	1083	1095	1317	1593	1942	1827.5	1771.5	4438	3627	3933	3445.5	2721	2702	2138	2485
SSON53G_RS26740	IVTT.AG	hypothetical protein	2096.62	1897.5	1825	1710	1453.5	1081.5	1033.5	1063	1271.5	1625	1837	1793.5	1842	3984	3263	3538	3177	2626.5	2565	2080	2266
centroid_2019303	IVTT.AG	putative diguanylate cyclase domain protein	2234.65	1872	1894	1893.5	1601	1195	1135	1110	1220.5	1798.5	2073	1947.5	1868	4289	3478.5	3720.5	3383.5	2746	2821	2063.5	2583
centroid_60399	IVTT.AG	ATP dependent DNA helicase RecG	2227.9	1939.5	1948.5	1787	1656	1130	1132	1116	1292	1598.5	1789.5	1814.5	1753	4672	3693	3911	3365	2741	2669.5	2183	2367
centroid_2114105	IVTT.AG	conserved hypothetical family protein	1989.05	1927.5	1725	1715	1515.5	1072.5	1036.5	1087	1275	1579	1872.5	1677	1779	3583.5	2876	3227	2774	2452	2424	1985	2198
centroid_482863	IVTT.AG	transposase C of IS166 homeodomain protein	2449.32	2083.5	2083	2047.5	1776.5	1452	1347	1345	1518	2512	2829.5	2645	2693	3756	3164	3249.5	3044.5	3048	3238	2450.5	2704
centroid_887275	IVTT.AG	conserved hypothetical protein	2251.75	1786	1816	1914.5	1581	1226	1184	1109	1212	1685.5	1819.5	1733	1608.5	4433.5	3689.5	3880	3419	3190	2893	2164	2691
centroid_195971	IVTT.AG	protein DcrB	2223.5	1829.5	1735.5	1636.5	1401.5	1425	1345.5	1336	1722	1586	1968.5	1802.5	1914	3964	3403.5	3740	3132	2915.5	2762.5	2472	2378
centroid_362352	IVTT.AG	binding protein dependent transport system inner membrane component family protein	2202.62	2076.5	1944	1869	1755	1135	1112	1085	1311	1577.5	1872	1734.5	1798	4115	3477	3625	3356	2816	2685	2300	2409
SF_p0012	IVTT.AG	orf, conserved hypothetical protein	2197.03	1739	1738	1832.5	1528	1173.5	1088.5	1083	1150	1712	1850.5	1785	1696	4357	3726	3715	3449	2946.5	2722	2110	2539
SSON53G_RS27545	IVTT.AG	aquaporin	2261.05	1949	1991	1857.5	1786	1149	1087	1109	1199	2152	2405	2286	2206.5	4369	3316	3415	3230	2637	2567	2011	2499
centroid_224434	IVTT.AG	inner membrane protein CreD	2258.12	2310	2324.5	2210	1981	1167	1071	1083	1307	1837	2149	2141.5	2233	3861	3342.5	3427	3184	2517	2595.5	2232	2189.5
centroid_599878	IVTT.AG	pyrimidine specific ribonucleoside hydrolase RihA	2259.12	2217.5	2030	1902	1680	1164	1097	1091	1370.5	1600	1861	1727	1843	4167	3501	3865	3149.5	3024.5	2795	2506	2591.5
centroid_2270516	IVTT.AG	conserved hypothetical protein	2249.75	1760	1721	1653.5	1432	1146	1061	1052	1316	1556	1747	1790	1716.5	4702	3853	4097.5	3613	2943	2956	2291.5	2588
centroid_1129783	IVTT.AG	beta lactamase superfamily domain protein	2146.6	1888	1869.5	1816	1601	1187	1097	1144	1331	1609	1946	1846	1840	4233.5	3350.5	3622.5	3173	2489	2578.5	1971.5	2339
centroid_852810	IVTT.AG	binding protein dependent transport system inner membrane component family protein	2207.57	2208	2080	1951	1833	1175.5	1082	1128	1348.5	1981.5	2222	2160	2166	3805	3274	3357.5	3084	2530.5	2529	2083	2153
SSON53G_RS26860	IVTT.AG	inositol phosphate phosphatase IpgD	2175.65	1818	1882.5	1768	1601	1127	1012.5	1071	1241	1872	2164	2161	1966	4191.5	3441	3568.5	3280	2448.5	2666.5	2021	2212
centroid_574807	IVTT.AG	flagellar biosynthetic protein FliR	2226.03	1780	1864.5	1843.5	1623	1229	1132	1161.5	1242.5	1721.5	1841	1816.5	1726	4241	3701.5	3749	3417	2897	2915	2076	2543
centroid_1311921	IVTT.AG	molybdopterin synthase sulfurylase MoeB	2195.72	2002.5	1862.5	1811	1581	1197	1114	1126	1427	1652	1995	1772.5	1926.5	3983	3482	3676.5	3135	2831.5	2625	2371.5	2343
centroid_1192871	IVTT.AG	conserved hypothetical protein	2259.75	1802.5	1918	1823.5	1647	1204	1145	1163.5	1325	1651	1874	1817.5	1733	4644.5	3743	3978.5	3533	2785	2775.5	2108	2523.5
SF_p0252	IVTT.AG	orf, conserved hypothetical protein	2205.35	1837	1865	1896.5	1588.5	1206	1106.5	1097	1250.5	1844	1881	1929	1722.5	4269	3481	3524.5	3328	2944	2766	2129	2442
centroid_1114895	IVTT.AG	small conductance mechanosensitive channel	2251.18	1788.5	1724	1770.5	1532.5	1194	1142	1118	1327.5	1675	1779.5	1789	1668.5	4524	3697	3847.5	3555	3108.5	2892	2308.5	2582
centroid_386313	IVTT.AG	CSS motif domain associated with EAL family protein	2258.88	2052	1941	1857	1656	1167	1165	1158.5	1439	1796	2041.5	2064.5	2028	3915	3533.5	3731.5	3239	2815	2798	2344	2436
centroid_161957	IVTT.AG	conserved hypothetical protein	2238.65	1874.5	1950	1839.5	1625.5	1291	1201	1243	1389.5	2000	2231	2177.5	2146	3746	3423.5	3492	3192	2608	2795	2136	2412
centroid_289919	IVTT.AG	penicillin binding protein 1C	2204.1	1853.5	1749	1703.5	1522	1117.5	1046.5	1088	1352	1529	1796.5	1716	1733	4220.5	3657	3955	3376	2977	2772	2389	2529
SSON53G_RS26380	IVTT.AG	isocitrate lyase	2177.25	1880	1876	1797.5	1665	1125	1105	1111	1253	1621.5	1899	1930	1793	3926.5	3437	3527	3293	2780.5	2773	2269	2483
centroid_2411005	IVTT.AG	putative lipoprotein	2195.82	1918	1685	1626	1427	1157	1093	1104	1514	1569.5	1886	1615	1976.5	4099	3608.5	3970.5	3140	2879	2732	2498	2418.5
centroid_562728	IVTT.AG	D serine ammonia lyase	2238.8	1854	1828.5	1756	1713	1208	1110	1140	1278	1663	1890	1787	1664	4549	3692	3782	3478	2828	2796.5	2139	2620
centroid_1100616	IVTT.AG	conserved hypothetical protein	2196.2	1656	1734	1790	1449.5	1221.5	1159	1154	1305	1762	1953	1851	1675	4328.5	3517	3629.5	3324	2887	2885.5	2131.5	2511
centroid_1240574	IVTT.AG	D tyrosyl tRNA(Tyr) deacylase	2177.6	1982	1801	1663.5	1442.5	1169.5	1153	1136.5	1430	1672	1983	1818	1927	3901	3297.5	3703.5	3056	2887	2762	2383	2384
centroid_2298708	IVTT.AG	HTH type transcriptional repressor NemR	2224.8	1960	1987	1963	1700	1232	1182	1214	1361	1738.5	1931	2024	1896	4183	3638	3513	3410	2655	2516.5	2076	2316
centroid_1120081	IVTT.AG	ribosomal protein L14	1981.03	1664	1731.5	1697	1477	1139	1081	1079	1201	1666	1851	1740	1587	3555	3024	3078.5	2966.5	2540	2426.5	1867	2249.5
centroid_355822	IVTT.AG	D lactate dehydrogenase	2045.2	1757	1832	1833.5	1623	1154.5	1060	1043.5	1181	1629	1753	1806	1654	3385	2838	2847	2823	3005	2757	2303.5	2619
centroid_463454	IVTT.AG	cytidine deaminase	2164.65	2126	2148.5	1999	1839	1161	1068	1126	1292	1629	1973.5	1773	1787	4157	3317.5	3461.5	3154	2533	2512	1966	2270
centroid_598738	IVTT.AG	conserved hypothetical protein	2099.2	1782.5	1631	1525	1359	1134	1042	1041	1294	1637	2009	1817	1981.5	4169	3383	3495	3453	2577	2434	2039	2181
centroid_1077918	IVTT.AG	nickel ABC transporter, permease subunit NikC	2366.1	1808	1750	1637.5	1519	2038.5	2018.5	2137.5	2402.5	2192	2579	2398	2442	3650.5	3066	3189	2883	2665	2587.5	2126	2232.5
SSON53G_RS27165	IVTT.AG	hypothetical protein	2198.25	1829.5	1912	1843	1574.5	1135	1069	1109	1217	1527	1736	1748	1608	4458	3649	3829	3437	2928.5	2767	2041	2547.5
centroid_877023	IVTT.AG	putative minor fimbrial subunit, D mannose specific adhesin domain protein	2178.6	1928.5	1980	1949	1641	1358	1249.5	1165	1332	2224	2365	2274	2163	3575.5	2900.5	2915	2934	2704	2636	1997	2281
centroid_1153138	IVTT.AG	sulfate adenylyltransferase subunit 2	2203.4	1717	1770.5	1840	1510	1200	1114.5	1105	1223	1769.5	2019.5	1849.5	1738	4247	3564	3665	3248	2988	2893	2062.5	2544
centroid_524116	IVTT.AG	peptidase M48 family protein	2234.25	1814	1829	1877	1628	1218	1128.5	1124.5	1218	1632	1808	1707	1583	4454	3770.5	3896.5	3453	3013	2814	2120	2597
centroid_285013	IVTT.AG	DNA repair protein RecN	2287.93	3372	3102	2986	2451.5	1162.5	1078	1134.5	1396	1610	1778	1812	1809	3726.5	2986.5	3165.5	2839	2547.5	2535	2087	2180
SF_p0048	IVTT.AG	OspE2, secreted by the Mxi-Spa secretion machinery	2249.35	1803.5	1720	1645.5	1548	1067	1039	1106.5	1243.5	1603	1748	1694	1712	4304.5	3950	4292.5	3311	3196	2904	2404	2695
centroid_2375252_s1	IVTT.AG	cation efflux system protein CusA	2226.55	1837	1864.5	1779	1617	1223.5	1118	1120	1262	1595	1818.5	1856	1650	4202.5	3702	3887	3467	2929	3006	2192	2405
centroid_610809	IVTT.AG	binding protein dependent transport system inner membrane component family protein	2235.6	1970	1625	1624.5	1559	1116	1082.5	1053	1367	2646.5	3107	2736	3165	3382.5	2927	3199.5	2722.5	2546	2507	2181	2195
centroid_707768	IVTT.AG	na+ symporter family protein	2134.03	2223	2183.5	2046	1803	1170.5	1122	1109.5	1209.5	1897	2140.5	2088.5	1952.5	3617	2993	3024	2836	2543.5	2454	1916.5	2351
SSON53G_RS27465	IVTT.AG	hypothetical protein	2193.53	1805.5	1761	1670	1599	1077	1071	1073.5	1228	1665	1854	1735	1649.5	4363	3639	4024.5	3253.5	2926.5	2795	2171.5	2509
centroid_272582	IVTT.AG	caudovirales tail fibre assembly family protein	2189.03	1824	1824	1812	1649	1181.5	1132	1129	1239.5	1852	2189	2033	2057.5	4028	3260	3342	3062	2804.5	2723	2121.5	2517
centroid_246586	IVTT.AG	flagellar P ring family protein	2093.2	1821	1622	1654	1497.5	1117	1091	1192	1322	2167.5	2565	2352	2497	3589	2941.5	2936	2770	2311	2337	1919.5	2162
centroid_1837085	IVTT.AG	flagellar biosynthetic protein FliO	2174.35	1760	1668	1713.5	1552	1158.5	1106	1104.5	1213	2137	2511	2206	2240	3986	3313	3546	3211.5	2448	2442	1910	2261
centroid_1282240	IVTT.AG	lipopolysaccharide heptosyltransferase II	2233.9	1882	1683	1617	1490	1128	1085	1127.5	1358	1591	1856	1747	1753	4306	3721	3964	3281	3053.5	2883	2378	2774
centroid_896886	IVTT.AG	glyoxalase like domain protein	2140.22	1802	1646.5	1631	1452	1161	1059	1122	1369	1590	1880.5	1814	1848.5	4232.5	3469	3813	3405	2547.5	2646	2132	2184
centroid_248507	IVTT.AG	cytochrome c nitrite reductase, pentaheme subunit	2196.88	1724.5	1637.5	1702	1496	1255	1182	1217	1418	2156	2389	2396	2092	3935	3198	3240.5	3125	2725	2556	2088	2405
centroid_720647	IVTT.AG	nlpC/P60 family protein	2123.18	1863	1749	1579	1377.5	1169	1162	1099	1430.5	1786	2339	2061	2285.5	3586.5	2979.5	3365	2961	2642	2518	2209	2302
SSON53G_RS26335	IVTT.AG	hypothetical protein	2219.95	1905	1941	1787.5	1547.5	1120.5	1091	1123.5	1304	1704	1954	1938	1929.5	4267	3513	3783	3435	2749.5	2711	2271	2324
centroid_1323049	IVTT.AG	ribosomal protein S19	2177.45	1762	1659	1778.5	1461.5	1206	1116	1142	1343	1594.5	1778	1787	1792	4097.5	3641	3651	3188	2909.5	2753.5	2302	2587
centroid_2268911	IVTT.AG	na+ dependent nucleoside transporter family protein	2311.05	1835	1758.5	1821.5	1528	1140	1085	1083	1252	2970	3468.5	3369.5	3215	3651	3120	3062	2916	2483	2426.5	1928	2108.5
centroid_2299563	IVTT.AG	fructose like phosphotransferase enzyme IIB component 1	2264.38	1755.5	1665	1716.5	1499	1183.5	1132	1146	1296	1620	1785	1921	1955	3490	2863	3057	2811	4106.5	4001	3115.5	3169
centroid_1616672	IVTT.AG	membrane protein insertase YidC	2263.78	1989	2028	1840.5	1671	1538	1471	1469	1705	1659	1866.5	1866	1773.5	4309.5	3434.5	3752.5	3266.5	2634	2712	1964	2326
centroid_598530	IVTT.AG	conserved hypothetical protein	2430.4	1482	1524	1659.5	1355	1105	1038.5	1055	1130	1622	1809	1762.5	1638.5	3645	2993	3236	2888	4882	5062	4278	4443
centroid_1265482	IVTT.AG	cell division protein ZipA	2238.88	1829	1712.5	1702	1552	1172	1053.5	1131	1220	2572.5	3060.5	2867	2666	3759	3127.5	3035.5	2933	2544	2505	2068.5	2267
centroid_1110673	IVTT.AG	thiamine biosynthesis protein ThiC	2108.3	1814	1617	1757	1529	1787.5	1771	1862	2105	1708	1965	1877	1931.5	3481	2884	2883	2654	2307	2312	1881	2040
centroid_1130985	IVTT.AG	putative iPs transposase	1905.45	1679.5	1623	1540.5	1377.5	1130.5	1023	1089	1279.5	1610	1909	1813	1797.5	3274.5	2739.5	3004	2643	2345	2286	1934	2011
centroid_1456381	IVTT.AG	conserved hypothetical protein	2160.8	1611	1707	1662	1406	1168	1095	1127	1236.5	2047	2332	2174	2196	3957	3234	3339.5	3170	2653	2704	1998	2399
centroid_1481833	IVTT.AG	haemolysin E family protein	2090.82	1774	1834.5	1638	1499	1056	957.5	1067.5	1227.5	1710	1942	1912	1857	3940	3252	3543.5	3081.5	2525	2619	2136.5	2244
centroid_1080445	IVTT.AG	lipopolysaccharide export system permease protein LptG	2193.93	1834	1832	1754	1550	1171	1103	1134.5	1328	1573	1767	1735	1687	4247	3654	3625	3319.5	3015.5	2847	2173	2529
centroid_1094815	IVTT.AG	inner membrane protein YcdZ	2301.75	1986	1740	1637	1536.5	1143.5	1074	1091	1412	2531	3394.5	2816	3255	3422	3121	3359	2850.5	2679.5	2505	2231	2250.5
centroid_693948	IVTT.AG	phosphocarrier protein NPr	2182.4	1682	1712	1610	1398.5	1162	1034.5	1081	1297	1539	1774	1706.5	1660	4465	3760	3943	3494	2805	2831	2186	2507.5
centroid_521569	IVTT.AG	helix turn helix family protein	2172.97	1985	1474.5	1605	1440	1207	1300	1325	1643	1976.5	2575.5	2131	2830	3712	3091	3263	2765.5	2486	2423	2061.5	2165
centroid_2383413	IVTT.AG	hypothetical protein	2221.12	2216	2295.5	2268	1892	1215	1170.5	1203	1382	1677	1969	1961.5	1789	3736	3258	3357.5	3137.5	2637	2776	2154	2328
centroid_1594262	IVTT.AG	gram negative pili assembly chaperone, C terminal domain protein	1773.65	1571	1471	1529	1418	1075	1053	1091.5	1186.5	1576.5	1750	1729	1722	3073	2488	2606.5	2474.5	2056	2095	1685	1822.5
centroid_2345221	IVTT.AG	conserved hypothetical protein	2153.32	1628	1672	1764	1422.5	1272	1232	1209	1362	1779.5	2011	1924.5	1695	4203	3359.5	3474	3108.5	2685	2796	2070	2399
centroid_376470	IVTT.AG	phosphonate ABC transporter, periplasmic phosphonate binding protein	2153	1805	1708	1762.5	1514	1133	1070	1145.5	1267	1823	2053	1895	1870	3942	3328	3507	3135	2780	2695.5	2150	2476.5
centroid_1313717	IVTT.AG	phage shock protein G	2159.62	1811	1817	1815.5	1508	1255	1151	1191	1372	1712.5	1992	2007	1880	3900	3240.5	3323	3116.5	2679	2863	2206.5	2352
centroid_2281716	IVTT.AG	gamma glutamyltransferase	2209.15	1735	1577	1544	1432.5	2347	2337	2333	2821	1638	1875	1718.5	1723	3681.5	3130	3248	2931	2205	2146.5	1771	1989
centroid_1390491	IVTT.AG	conserved hypothetical protein	2115.68	2152.5	1930	1844	1664	1136.5	1095	1078	1374	1600.5	2020.5	1766	2044.5	3693	3072	3439.5	2885	2578	2537.5	2221	2182
centroid_1316291	IVTT.AG	conserved hypothetical protein	2171.03	1668	1671	1689.5	1412.5	1294.5	1189	1131	1379	2617	2754	2771.5	2377	3555.5	2880	3053	2769	2540.5	2535	1934	2199.5
centroid_346262	IVTT.AG	formate dehydrogenase, beta subunit	2106.7	2071	1980	2142.5	1860	1126	1055	1115	1208.5	1619.5	1823	1781	1612.5	3708.5	3064	3128	2959	2770	2568.5	2138	2404
SSON53G_RS26870	IVTT.AG	protein IpgF	2073.07	1721	1692	1820	1531	1093	1087.5	1041	1206.5	1761	1894	1894.5	1711	4029	3076	3395.5	3004	2634.5	2549	2019.5	2301.5
centroid_1287004	IVTT.AG	conserved hypothetical protein	1987.7	1689.5	1741	1722	1546	1131	1074.5	1036	1158	1743	1879.5	1809	1694	3757	3104	3138	2979	2342	2298	1847	2065.5
centroid_2141962	IVTT.AG	pseudouridine kinase	2164.93	1808	1834.5	1839	1623	1215	1115	1108.5	1241	1597.5	1782.5	1676.5	1601.5	4172.5	3677	3672	3286	2722	2861	2009.5	2456.5
SSON53G_RS26775	IVTT.AG	hypothetical protein	2036.28	1808	1778	1674	1553	1043	977.5	1027.5	1210.5	1591	1974	1835	1802.5	3861	3142.5	3423	3061	2459	2448	1958	2099
centroid_1182526	IVTT.AG	taurine ABC transporter, periplasmic binding protein	2252.35	3345	3406	3006.5	2482	1092	1017.5	1114	1269	1596	1866.5	1822	1855	3536	2936	3247	2834	2250.5	2407	1961	2004
centroid_2260520	IVTT.AG	NADH quinone oxidoreductase subunit I	2178.72	1909.5	1956	1874	1618.5	1173	1087	1097	1260	1512	1735	1745	1634	4244.5	3601.5	3597.5	3351	2773.5	3011	2070.5	2324
centroid_1338884	IVTT.AG	conserved hypothetical protein	2060.12	1762	1741	1661	1448	1005.5	957.5	999	1241	1643.5	1996	1903	1896.5	3713	3326	3497	2999	2510	2647.5	2045	2211
centroid_2358883	IVTT.AG	cytochrome C and Quinol oxidase polypeptide I family protein	2099.7	1762	1705.5	1805.5	1556.5	1125	1085	1052.5	1205	1706	1852	1886	1688	3936	3238.5	3352	3119	2822	2575	2105.5	2417
centroid_386690	IVTT.AG	tRNA dimethylallyltransferase	1949.85	1685	1642.5	1590.5	1522	1142	1074	1128	1214	1686.5	1884	1829	1817.5	3404	2881	3030	2757	2368	2282	1871	2189
SF_p0265a	IVTT.AG	OspE1, secreted by the Mxi-Spa secretion machinery	2213.8	1799.5	1820	1835.5	1586	1180	1110	1082.5	1187	1563	1775.5	1678	1565.5	4483	3687.5	3894.5	3546.5	2847	2969.5	2099.5	2566
centroid_1339410	IVTT.AG	peptidoglycan synthase FtsI	2092.5	1739	1765	1827	1563	1139	1063.5	1085	1141	1605	1821	1787.5	1662	4218	3487	3686.5	3390	2402	2477	1859.5	2132
centroid_596413	IVTT.AG	small Multidrug Resistance family protein	2267	1822	1378	1397	1370	1955	3217	1934.5	1855	1783	2205	1972	2425	3213.5	2724.5	3239	2570	2776	2633.5	2402	2468
centroid_766963	IVTT.AG	conserved hypothetical protein	2212.65	1711	1707	1682	1480	1135.5	1102	1086	1226	2062	2405.5	2162	2211	4341	3412	3571.5	3183	2734	2645	1957	2439.5
centroid_687438	IVTT.AG	lumazine binding domain protein	2168.03	1873	1896.5	1759	1548.5	1135.5	1049	1086.5	1307.5	1547	1787	1770	1710	4141.5	3470	3691	3357	2772	2821.5	2312	2326
centroid_2259521	IVTT.AG	ribosomal protein S12	2158.97	1766	1821	1817	1546	1204	1112	1082	1279	1680	1825	1839	1640	4160	3524.5	3523	3384.5	2867	2742	1978	2389.5
centroid_298856	IVTT.AG	fimbrial family protein	2191.7	1883	1921	1795	1628.5	1085	1009	1007	1168.5	2511	2915	2797	2754	3746	3025	3220	2786	2351	2381	1792	2059
centroid_102135	IVTT.AG	inner membrane ABC transporter permease protein YejE	2269.7	1926.5	1916	1967	1640	1180	1106	1164	1286	2728	3034	3000.5	2989	3588	3088.5	2946	2906.5	2383	2436	1991	2118
centroid_1650587	IVTT.AG	flavo, HI0933 family protein	2126.38	1909	1806.5	1730	1514	1193	1137	1127	1378	1546	1861.5	1798	1746	3713	3233	3553	3088.5	2894	2696	2298	2306
SF_p0010	IVTT.AG	OspF, secreted by the Mxi-Spa secretion machinery	2178.85	1854.5	1866	1782	1669	1083	1041	1019	1123.5	1747	1875	1829	1744	4340	3194	3546	3378	2875	2751	2198	2662
centroid_805371	IVTT.AG	winged helix turn helix DNA binding family protein	2124.47	1831	1718	1642.5	1491	1168	1077	1082.5	1347	1571	1833.5	1737	1830	3902	3290	3557	3205	2819.5	2697	2286	2404.5
centroid_2407272	IVTT.AG	bacterial regulatory, tetR family protein	2153.35	1737	1767	1824.5	1460	1195	1120	1125	1255	1707	1859.5	1884	1637	4172.5	3382	3490	3108.5	2851	2881	2135	2476
centroid_1854660	IVTT.AG	conserved hypothetical protein	2018.6	1683	1700.5	1687.5	1477.5	1147.5	1068.5	1127	1212	1555	1696	1681	1581	3822	3296.5	3315.5	3058	2515	2593.5	1887.5	2267.5
centroid_344730	IVTT.AG	cytochrome c type biogenesis protein CcmF	2201.2	1914	1723	1681	1592	1084	1105	1087	1274	1620	1830	1655.5	1769	4314	3684	3872	3304	2945	2777	2256.5	2537
centroid_952641	IVTT.AG	conserved hypothetical protein	2188.47	1828	1743	1689.5	1490	1123	1083	1097	1236.5	2343	2766.5	2479	2514	4113	2919	3278	3141	2455	2415	1877	2179
centroid_807532	IVTT.AG	prokaryotic membrane lipolipid attachment site family protein	2125.12	1920.5	1819.5	1853	1760	1906	1939	1953	2068.5	1734	1983	1934.5	1781	3186.5	2585.5	2672	2438	2442	2396	1952.5	2178
centroid_1591879	IVTT.AG	H+ symporter family protein	2164.45	1879	1922	1797	1742.5	1108	1091	1062.5	1269	1534	1753.5	1756	1690	4321	3494	3757	3415.5	2716	2600.5	2064	2316.5
SF_p0225	IVTT.AG	post-segregation toxin	2186.6	1807	1695.5	1717	1425	1084	1073	1093	1304.5	1511	1809	1737.5	1758.5	4011.5	3616	4086.5	3210	2939	2899	2405	2550
centroid_143688	IVTT.AG	fimbrial family protein	2325.68	1653	1581	1540	1444	1025	1011	1013.5	1170	1579	1802	1691	1714	5936.5	4735	5211	4380	2509.5	2396	1906	2216
centroid_2274449	IVTT.AG	membrane associated protein UidC	1710.72	1550	1429	1270.5	1186.5	976	927	944	1151	1511.5	1771.5	1744	1792	2933	2358	2495	2410.5	2114	2100.5	1740.5	1810
centroid_1208651	IVTT.AG	flagellar biosynthetic protein FliQ	2149.43	1703	1737	1743	1525	1173	1065	1065	1249	1549	1765.5	1712	1657	4369	3487	3570	3443	2797	2841	2110	2428
centroid_262918	IVTT.AG	30S ribosomal protein S11	2157.9	1775	1674.5	1663	1487	1207	1100.5	1134.5	1377	1757	2001.5	1991	1940	3923.5	3353	3495.5	3192	2783	2617	2262	2424
centroid_1062890	IVTT.AG	conserved hypothetical protein	2192.72	1821	1811	1867	1624	1150	1046	1099	1202.5	1627.5	1867	1779.5	1675	4355.5	3630	3720	3451	2872	2661.5	2080	2515
SF_p0115	IVTT.AG	OspC3, probably secreted by the Mxi-Spa secretion machinery, function unknown	2106.9	1890	1833	1925	1649	1149	1116	1117.5	1255	1524	1716	1713	1596.5	3974.5	3357	3452	3187.5	2718	2523	2112	2330
centroid_1202378	IVTT.AG	inorganic pyrophosphatase	2134	1808	1645	1781	1537	1191	1127	1163.5	1315	1698	1845	1819	1732.5	4220	3181	3337.5	3195.5	2772.5	2735.5	2188	2388
centroid_1507523	IVTT.AG	thiamin/thiamine pyrophosphate ABC transporter, thiamin/thiamine pyrophospate binding protein	2161.47	1832.5	1829.5	1660	1501	1124.5	1070.5	1134	1319	1757	1980.5	1967	1942	3807	3137	3510	3017	2895	2932	2372	2442
centroid_1023682	IVTT.AG	bifunctional (p)ppGpp synthase/hydrolase SpoT	2158.22	1823	1781	1693	1540	1132.5	1049	1087	1255	1611	1845	1882	1766.5	4142.5	3521	3564.5	3513.5	2676	2664	2163	2455
centroid_701768	IVTT.AG	conserved hypothetical protein	2107.97	1692.5	1689	1664	1528	1271	1192	1173	1317	1699	1859	1867	1725	3874	3337.5	3372	3036.5	2670	2662	2031	2500
centroid_1176368	IVTT.AG	inner membrane YjiG domain protein	2134.9	1898	1826	1848	1593.5	1136	1046	1161	1270	1688	1893	1728	1705	4018	3423	3480	3097	2647.5	2656	2078.5	2505.5
centroid_698081	IVTT.AG	aminodeoxychorismate synthase, component I	2214.8	1795	1828.5	1712	1467	1150	1108	1110	1206.5	1573	1745	1716.5	1646.5	4457	3618	3944.5	3381	2931	3098	2254	2554.5
centroid_766682	IVTT.AG	inner membrane transport protein YhjV	2121.68	2046.5	1981	1774.5	1715	1105	1043	1087	1293	1658	2041	1849	1853.5	4142	3217	3314.5	3103	2562	2471.5	1975	2202
centroid_1516651	IVTT.AG	tRNA i(6)A37 thiotransferase enzyme MiaB	2173.68	1750	1790	1734	1541.5	1169	1100	1133	1295	1569	1711	1766	1610	4184	3618	3419	3372	2983	2994	2338	2397
centroid_822631	IVTT.AG	conserved hypothetical protein	2311.38	1728	1365.5	1371	1330	2208	2901	1917	2633	2070	2778	2047	2689	2940	2659.5	3122	2393	2871	2430	2326.5	2448
centroid_545872	IVTT.AG	amino ABC transporter, permease , 3 TM region, His/Glu/Gln/Arg/opine family domain protein	2158.4	1751	1816	1845	1585	1230	1179	1134	1276.5	1739	1827	1866.5	1780	3952	3428	3486.5	3230	2879.5	2713	2066	2384
centroid_841352	IVTT.AG	thiamine/thiamine pyrophosphate ABC transporter, permease protein	2166.82	2160	1950.5	1786	1690.5	1133	1181.5	1167	1317.5	1900.5	2041	1931	2033.5	3780	3246	3390	2971	2691.5	2542	2081.5	2342.5
centroid_269720	IVTT.AG	gamma glutamylputrescine synthetase PuuA	2161.93	1799.5	1760	1746	1501	1132	1090.5	1123	1290	1503	1754	1812	1639	4357	3497	3685	3321	2765	2794	2163.5	2506
centroid_1625132	IVTT.AG	riboflavin biosynthesis protein RibD	2201.93	1723	1743	1814	1542	1256	1146	1140	1294	1634	1852	1827.5	1685.5	4362	3650	3744	3371	2918	2775	2016	2545.5
centroid_449396	IVTT.AG	phosphate regulon transcriptional regulatory protein PhoB	2069.2	1821.5	1682	1767.5	1519	1160.5	1074.5	1104	1279	1687	1857	1885	1637	3822	3078	3341	3077	2643.5	2588.5	2072	2288
SSON53G_RS26470	IVTT.AG	malate transporter	2143.3	1853.5	1786	1705	1483	1082.5	1033	1074	1272	1542	1749	1816.5	1762.5	3988	3498	3652	3224.5	2882	2867	2333.5	2262
centroid_1045734	IVTT.AG	succinate dehydrogenase iron sulfur subunit	2098.45	1945	1735	1698	1495.5	1254	1187	1231	1534	1631	2021	1845.5	1974.5	3583	3004	3454.5	2927.5	2574.5	2476	2182	2216
centroid_858229	IVTT.AG	sbmA/BacA like family protein	2084.57	1926	1851	1833	1645	1212.5	1081	1152	1357	1664.5	1947.5	1985	2015.5	3540.5	2950.5	3274	2831	2655	2459.5	2131	2180
centroid_1114430	IVTT.AG	hydrogenase 4 component E domain protein	2135.6	1874	1812	1646	1526.5	1126.5	1116.5	1115	1355.5	1554	1761	1743.5	1744	3876	3399	3730	3140	2829.5	2759	2298	2306
centroid_1032656	IVTT.AG	small Multidrug Resistance family protein	2121.82	1949	1870	1857	1631	1129	1081	1145	1338.5	1536.5	1739	1747	1698.5	3957.5	3327.5	3546.5	3174.5	2673	2628.5	2187	2220.5
centroid_1372033	IVTT.AG	nitrogen regulation protein NR	2121.15	1750	1831	1760	1577	1126	1065.5	1065	1170.5	1648	1825	1770	1724	3924	3339	3407.5	3294	2796	2818.5	2085	2447
SF_p0152	IVTT.AG	Spa33, component of the Mxi-Spa secretion machinery	2438.8	4756	4571	4421	3708.5	1081	1034.5	1042	1128	1466.5	1647.5	1612	1528.5	3480	2803	2991	2836.5	2404	2402	1748	2115
centroid_545649	IVTT.AG	fructose like permease IIC component 1	2193.32	2158	2055.5	2084.5	1789	1119	1086	1091	1164	1836	2076	1993	1901	3954	3347	3389	3043	2812	2509.5	1948	2511
centroid_1900105	IVTT.AG	cytochrome C biogenesis family protein	2148.75	1652	1586.5	1611.5	1445	1197	1092	1181	1330	2337.5	2654.5	2674	2607	3574	3003.5	2996	2874	2416	2588	2015.5	2140
centroid_651060	IVTT.AG	transcriptional regulatory protein CreB	1981.03	1755	1779	1860	1529	1211	1124	1148	1282	1730	1747	1806.5	1666	3423	2789	2857	2800	2530	2445	1893	2246
centroid_1385285	IVTT.AG	putative lipoprotein	2190.25	2321	1726	1766	1650	1087.5	1183	1198	1624	1942	2622	2079.5	2737.5	3469	2883	3290	2706	2590	2550	2091	2289.5
centroid_1578948	IVTT.AG	type VII secretion system (T7SS), usher family protein	2138.88	1786.5	1782	1689	1457.5	1086	1105	1099	1302	1485	1744.5	1752	1650	3918	3476.5	3803	3174	2916	2835	2342	2374.5
centroid_338657	IVTT.AG	D methionine ABC transporter, ATP binding protein	2573.6	1437	1292.5	1299.5	1209	977.5	881.5	938	1164	1345	1625	1459	1598.5	8262	7164	7585	6271	1885	1820	1656.5	1602
centroid_1224383	IVTT.AG	amino ABC transporter, permease , 3 TM region, His/Glu/Gln/Arg/opine family domain protein	2173.6	1765	1624	1596	1446	1080	1048.5	1059.5	1261	1907.5	2279	2099	1935	4009	3539.5	3712	3037	2858	2588	2160	2468
SF_p0009	IVTT.AG	OspD2, probably secreted by the Mxi-Spa secretion machinery, function unknown	1988.92	1696	1682	1768	1516	1135	1066	1032	1176	1795	1904	1943	1731	3394	2877	2799	2835	2587.5	2563	2023	2256
centroid_509256	IVTT.AG	phosphoribosylamine glycine ligase	2206.6	1532	1590	1670	1430	1110	1049	1007.5	1107.5	1501	1598	1593.5	1472.5	3358.5	2853	2853	2741.5	4309	4178	3582	3596
centroid_1079524	IVTT.AG	acyl CoA dehydrogenase, C terminal domain protein	2180.3	1924	1772	1718	1521	1159	1071	1053	1357.5	1522.5	1824	1706.5	1845	4073	3622	3872	3278.5	2851	2623	2359	2454
SF_p0060a	IVTT.AG	orf, hypothetical protein	2117.07	1733	1803	1763	1550.5	1139	1068	1102	1242	1533	1719.5	1725	1543	4177.5	3531	3731	3200	2689	2622	2008.5	2461.5
centroid_96076	IVTT.AG	soluble cytochrome b562	2183.9	1857	1802.5	1835	1585.5	1128	1108	1107	1260.5	1544.5	1712	1807	1671.5	3987	3297	3179	3216	3188	3013	2665.5	2714
SF_p0123	IVTT.AG	VirB, transcriptional activator required for tanscription of the ipa, mxi, and spa operons	2029.38	1727.5	1725.5	1754	1513.5	1150.5	1106	1109	1206	1749.5	1924	1996.5	1797	3609	2959.5	3232	2886.5	2566	2348	1977.5	2250
centroid_1133496	IVTT.AG	oriC binding nucleoid associated protein	2093.8	1870	1486	1555.5	1379	1091	1118	1181	1498	1741	2041	1793	2235.5	3853	3238	3431.5	3059	2483.5	2525	2103	2194
centroid_1454189	IVTT.AG	anaerobic C4 dicarboxylate transporter DcuB	2160.88	1768	1799.5	1674	1572.5	1102.5	1031	1130	1253	1785.5	2014	1915	1870	4201	3498	3633	3260	2618.5	2719	2027	2346
centroid_666125	IVTT.AG	outer membrane pore protein E	2062.12	1769.5	1704	1751	1597	1117	1048	1031.5	1147	1679.5	1853	1817	1676	4148	3221	3206	3093	2669	2486	1917	2312
centroid_1637890	IVTT.AG	tol Pal system beta propeller repeat protein TolB	2150.3	2837.5	2824.5	2610	2489	1139	1079	1091.5	1162	2133	2264.5	2248	2119	2981	2469	2618	2504	2289.5	2258	1907.5	1982
centroid_1166837	IVTT.AG	outer membrane lipo, Slp family protein	2101.1	1804.5	1840	1679	1541.5	1098	1056	1032	1223	1595.5	1848	1836	1703	4055	3144	3527.5	3116	2723	2678.5	2140.5	2381
centroid_2363421	IVTT.AG	branched chain amino acid transport system / permease component family protein	2136.5	1837	1870.5	1748	1605.5	1131	1095.5	1121	1261	1560.5	1833.5	1781	1678	4026	3502.5	3626	3147.5	2671.5	2652	2129	2453
centroid_1260824	IVTT.AG	member of ATP dependent helicase superfamily II domain protein	2095.35	1787	1596.5	1674	1524	1186	1127	1193	1323.5	1841	2030	1953	1810	3745	3097	3233	2962.5	2708	2593	2142.5	2381
SSON53G_RS27440	IVTT.AG	hypothetical protein	2086.32	1769.5	1809.5	1893.5	1589	1154	1089.5	1060	1139	1744	1775.5	1739	1685	3896.5	3144	3217.5	3080	2799.5	2629	2071	2441.5
centroid_2294915	IVTT.AG	na+/H+ antiporter	2148.85	1854	1840	1692	1565	1123	1065.5	1096	1292	1644	1924	1887	1802.5	4277	3363	3675.5	3254	2689	2599.5	2071	2263
centroid_2366826	IVTT.AG	peptidyl tRNA hydrolase YaeJ	2093.32	1702.5	1716	1713	1515	1196	1141	1137.5	1311	1708	1885	1886.5	1752.5	3913	3339	3420.5	3148	2522	2603	1966	2291
centroid_144072	IVTT.AG	PTS system, galactitol specific IIC component family protein	2153.78	1835.5	1783	1926.5	1583	1168	1126	1135	1290	1595	1766	1757	1709	4142	3337	3545	3289	2762	2695.5	2164	2467
centroid_147701	IVTT.AG	alanine racemase	2137.7	1711	1808.5	1682.5	1521.5	1171.5	1120.5	1153	1343	1604.5	1854	1747	1675.5	4177.5	3421	3554	3162.5	2779	2716	2149	2402.5
centroid_1659334	IVTT.AG	aspartate semialdehyde dehydrogenase	2166.72	1785	1639	1659.5	1522	1085	1035	1089	1181	1525	1765	1693	1637.5	4801.5	3887	3957	3678	2632	2472	1981	2310
centroid_159809	IVTT.AG	carbohydrate kinase, FGGY family	2081.78	1714	1673	1587	1387	1059.5	983	1024	1218	1866	2106	2132	2178	3957	3129.5	3142	3128	2505.5	2624	2058	2164
SSON53G_RS27280	IVTT.AG	glycosyl transferase family 1	2125	2503	2359	2188	2114.5	1040.5	1067	1065	1197	1622	1914.5	1730	1641	3664	3131	3355	2734	2598	2354	1950	2272.5
centroid_1006973	IVTT.AG	periplasmic protein related to spheroblast formation	2297.12	1777.5	1408	1511	1324	988	990	1087	1334	1681	1977.5	1815	2172	5593	4477.5	4860.5	3988	2396	2362.5	1950	2250
centroid_1231977	IVTT.AG	AI 2 transport protein TqsA	2126.32	2034	2021.5	1944	1689	1216	1128	1151.5	1361	1661	1917	1936	1963.5	3588	3249.5	3168	3008	2514	2659	2052.5	2265
centroid_1489189	IVTT.AG	lysine decarboxylase, constitutive	2112.7	1737	1762.5	1777.5	1546	1116	1075	1070	1218.5	1441.5	1764.5	1712	1670	4060.5	3835.5	3631.5	2972	2700.5	2649.5	2096.5	2417.5
centroid_2070331	IVTT.AG	exodeoxyribonuclease VII, large subunit	2087.9	1863	1708	1829	1548	1117.5	1102	1086	1289	1646.5	1834.5	1706	1766	4012	3208.5	3371	3146.5	2624	2556	2060.5	2284
SF_p0199	IVTT.AG	orf, conserved hypothetical protein	2160.72	1671	1672.5	1768	1553	1520	1442	1431.5	1593	1646	1804	1770	1638	4001	3373	3305	3165	2772	2637	2043	2409.5
centroid_391734	IVTT.AG	PTS system, maltose and glucose specific subfamily, IIC component domain protein	2170.12	1930	1959	1913	1694	1228	1130.5	1125	1223.5	1747.5	1927	1856	1770.5	4035	3585	3412	3025.5	2826.5	2644	1941	2429.5
centroid_2114459	IVTT.AG	conserved hypothetical protein	2192.85	1786	1815	1818	1607	1121.5	1069	1093	1165	1826	2077.5	1954	1830	4215	3620	3478.5	3286	2814	2749.5	1998	2534
centroid_2375878	IVTT.AG	conserved hypothetical protein	2144.2	1651.5	1733	1713	1455	1187.5	1206	1227	1340	1769	1913	1903	1741	4314.5	3650	3867.5	3507	2399	2360	1893	2054
centroid_700263	IVTT.AG	yceG like family protein	2155.78	1528	1513	1462	1297	1275.5	1204	1322.5	1531	2301	2599	2475	2538.5	3029.5	2524	2588	2408	2920	3180.5	2684	2735
centroid_1198895	IVTT.AG	flagellar motor stator protein MotA	2208.07	1750	1708.5	1574	1495.5	1587	1545	1603	1801.5	1825	2100.5	2125	2097	3929.5	3158	3391	3119	2461	2586.5	2116.5	2188
SF_p0100	IVTT.AG	orf, conserved hypothetical protein	2089.95	1968.5	1991	1741.5	1597	1110.5	1075	1096	1307.5	1576.5	1893	1794	1784	3812	3158	3389	3052	2623.5	2521.5	2108	2200.5
centroid_259875	IVTT.AG	hydrogenase 4 component A	2044.92	1743	1745	1606	1512	1214.5	1120	1076	1220	1667	1688.5	1746.5	1583	3910	3260	3077	3116	2693	2538	1981	2402
centroid_391688	IVTT.AG	acrB/AcrD/AcrF family protein	2156.93	1749	1709	1726.5	1539	1143.5	1061	1115	1219	2163	2435.5	2299	2224	3816.5	3075	3246	2947	2535	2752.5	2041	2342
centroid_440665	IVTT.AG	undecaprenyl phosphate alpha 4 amino 4 deoxy L arabinose arabinosyl transferase	2152.47	1932	1798.5	1783.5	1601	1187	1081	1112	1352	1785.5	2078	1963.5	1933	3773.5	3256	3571	3020	2632	2680	2263	2247
centroid_1489426	IVTT.AG	conserved hypothetical protein	2099.43	1892.5	1754	1695	1463	1151.5	1074.5	1147	1338	1668	1973	1847.5	1820	4033	3148	3506	3001	2594	2517.5	2057.5	2307.5
centroid_119675	IVTT.AG	tetratricopeptide repeat family protein	1836.62	1608.5	1551	1586	1402	1012	972	961	1094	1448	1566	1585	1375	3332	2950	2876	2790	2392	2300	1781	2151
centroid_2092765	IVTT.AG	50S ribosomal protein L3	2109.43	1717	1769	1696	1485	1130	1056	1106	1198	1524	1836	1718	1654.5	3963	3151	3310	3005	2911	2916	2403	2640
centroid_1967130	IVTT.AG	anti adapter protein IraD	2088.07	1759	1656.5	1704	1457	1238	1158	1196	1398	1701	1967	1964	1866.5	3725.5	3192	3306	2950	2545.5	2503	2167.5	2307
centroid_1178289	IVTT.AG	inner membrane protein YgjV	2121.53	1841	1753	1677.5	1564	1122	1067	1087	1390.5	1662	1904	1814	1807	3933	3302.5	3728	2964	2657.5	2587	2235.5	2334
centroid_1884048	IVTT.AG	nucleoside triphosphatase NudI	2081.75	1705	1665.5	1633	1450.5	1141	1086	1151	1273	1682.5	1950	1851	1738	4094	3313.5	3465.5	3096	2462	2632.5	1978	2267
centroid_1738686	IVTT.AG	conserved hypothetical protein	2010.25	1684	1682	1569	1443	1154.5	1126	1096	1318	1524.5	1910.5	1689	1696	3732.5	3025.5	3386.5	2960.5	2475	2538	2039	2155.5
centroid_1312475	IVTT.AG	DNA ligase B	2135.68	1631	1750	1723	1497	1148.5	1079	1088	1238	1771	2006.5	1905	1788.5	4296	3459	3596.5	3230.5	2534.5	2674.5	1985	2312
centroid_1313260	IVTT.AG	thymidine kinase family protein	2070.43	1687	1724	1678	1566.5	1157	1108	1112	1199	1665	1820	1768.5	1603	4089	3145	3402	3067	2716	2542	1917.5	2442
centroid_1199889	IVTT.AG	glutamate cysteine ligase	2101.62	1872.5	1655	1728	1575	1114	1099	1126.5	1290	1700	1891	1857.5	1860	3909.5	3350.5	3387	2996	2606	2596	2049	2370
centroid_2226577	IVTT.AG	ATP synthase F1, beta subunit	2093.07	1838	1657	1624	1494	1073	1062	1072	1269.5	1579	1809.5	1690	1615	4089.5	3337	3632	3138	2683	2636	2130.5	2432.5
centroid_64427	IVTT.AG	50S ribosomal protein L25	2054.6	1708	1672	1674	1413	1153	1083	1103	1319.5	1514	1716	1762	1738.5	3702	3195	3452.5	2908	2681	2651.5	2237	2409
centroid_1076084	IVTT.AG	dnaB like helicase N terminal domain protein	2074.47	1822	1752	1713	1471.5	1081	1015	1018.5	1247	1446	1707	1693.5	1662	4013	3313	3556	3199.5	2711	2621	2100	2347.5
SSON53G_RS27230	IVTT.AG	hypothetical protein	2095.65	1782	1827	1638	1480	1105.5	1040	1096	1294	1798	1994	2032.5	1980.5	3599.5	3241	3483	2875	2595	2645	2205	2202
SSON53G_RS26555	IVTT.AG	hypothetical protein	2090.53	1839	1849	1830	1555	1180	1073	1093	1145	1503.5	1669	1616.5	1582	3989	3410	3531.5	3186	2606	2776	1992	2385
centroid_656505	IVTT.AG	aspT/YidE/YbjL antiporter duplication domain protein	2108.9	1808	1801	1809	1583.5	1201	1103.5	1093	1230	1718.5	1772	1764	1682.5	3852	3408	3194.5	3233	2799.5	2632	2046	2447
centroid_1951172	IVTT.AG	acid shock repeat family protein	2049.45	1598	1553	1607.5	1461	1172	1157	1169	1262	1552	1723	1679	1525	3755	3365.5	3367	3150	2899	2593	1935.5	2465.5
centroid_1275615	IVTT.AG	dihydroorotate dehydrogenase family domain protein	2034	1787.5	1535	1463.5	1383	1053	1038	1097.5	1268	1781	2065.5	1868	2020.5	3774.5	3211	3249	2856	2504	2411	2061	2253
centroid_415191	IVTT.AG	isochorismatase family protein	2055.68	1821	1727	1663.5	1554	1183.5	1127.5	1177	1317	1719	2038	1916	1819	3762	3132.5	3258	2899	2346	2467.5	1947	2239
centroid_435970	IVTT.AG	protein RarD	2104.78	2052	2066	1992	1709	1191	1124	1142	1300	1786	2003	2020	1883	3551	3010.5	3111.5	2861.5	2486.5	2714	1948	2144.5
centroid_18891	IVTT.AG	2 C methyl D erythritol 4 phosphate cytidylyltransferase	2063.47	1771	1755	1786.5	1512	1167	1108.5	1089	1294	1556	1786	1844	1697.5	3761	3219	3163	3083	2592	2665.5	2130	2289.5
centroid_595779	IVTT.AG	phosphatidate cytidylyltransferase domain protein	2113.95	1784	1633	1655	1546.5	1222	1131	1182.5	1353	1765	1995.5	1927	1833.5	3857	3198	3336.5	3066	2705	2617.5	2118.5	2352.5
centroid_2010822	IVTT.AG	putative IS1294 ORF domain protein	2055.2	1751	1554.5	1654	1481	1176	1099	1155.5	1298.5	1733	2019.5	1879	1796	3882	3075.5	3298.5	2872	2587	2561.5	2047	2183.5
centroid_554863	IVTT.AG	flavodoxin	1610.88	1356	1375	1458	1223	1042	933	1003.5	1116	1337	1512	1569	1422	2747	2338	2273	2193	1937	1968	1620	1795
centroid_474606	IVTT.AG	ribose import ATP binding RbsA domain protein	2093.1	1560	1643	1704	1475.5	1177	1070.5	1105	1227.5	1593.5	1771	1687	1513	4053	3470	3456.5	3228	2925	2660.5	2005	2537
centroid_556990	IVTT.AG	inner membrane protein YbcI	2153.93	1976.5	1952	1870.5	1684	1156.5	1061	1137	1317	2311	2627.5	2576	2527	3414.5	2865	2992.5	2790.5	2325	2427.5	1948.5	2119
centroid_618041	IVTT.AG	sensor protein ZraS	2121.82	1704	1759	1820	1508	1153	1086.5	1111.5	1185.5	1857	1949	1945	1802	3564	3045	2937	2838.5	3091	3151.5	2358	2571
centroid_509723	IVTT.AG	glucans biosynthesis protein D	2143	1776	1717.5	1611	1561	1059	1051	1075	1217.5	1505.5	1785	1699	1604	4473	3787	3539	3424	2833	2624	2074.5	2444
SF_p0111	IVTT.AG	orf, hypothetical protein	2110.55	1754	1781	1632.5	1413	1091	1024	1060	1291	1510.5	1744.5	1698	1668	4017	3381	3834.5	3092	2776	2815	2276	2352
centroid_2360571	IVTT.AG	amidophosphoribosyltransferase	2058.62	1868	1757	1745.5	1485	1164.5	1091.5	1154	1355	1794	2030	2011	2019	3477	3051	3215	2838	2477	2377	2077	2186
centroid_885375	IVTT.AG	phage shock protein C	2081.03	1836	1856	1805.5	1572	1128	1029	1090	1317	1419.5	1738	1713	1660.5	3955	3212	3538	3027	2669	2562	2188	2305
centroid_651430	IVTT.AG	transglycosylase SLT domain protein	1972.9	1787	1703.5	1761	1581	1141	1065	1122	1207	1740.5	1899	1822	1744	3434.5	2834	2905	2710.5	2502	2364.5	1941	2193.5
SF_p0227	IVTT.AG	OspG, secreted by the Mxi-Spa secretion machinery, function unknown	2070.15	1698	1710.5	1629	1358	1068	990	1018	1253	1519.5	1703.5	1716	1672	3676.5	3420.5	3665.5	2955	2923	2761	2252	2414
centroid_853516	IVTT.AG	outer membrane protein F	1912.03	1793	1645.5	1611	1389	1070	1033	1054	1282	1479	1751	1740	1744	3227	2778	3059	2567	2442	2370	2095	2111
centroid_1095331	IVTT.AG	arsenite/antimonite efflux pump membrane family protein	2137.62	1844.5	1824.5	1716.5	1542	1131	1005.5	1062	1300	1772	2118	2084	1993.5	3891	3281	3393	3178	2554	2653	2196	2213
centroid_646284	IVTT.AG	conserved hypothetical protein	2114.57	2144	1825	1812	1687	1122	1047	1047	1392	2221	2830.5	2228	3041	3035	2630.5	2913	2465	2389	2318	2109	2035.5
centroid_1279953	IVTT.AG	undecaprenyldiphospho muramoylpentapeptide beta N acetylglucosaminyltransferase	2040.58	1861	1772	1715	1510.5	1123.5	1049	1063	1325	1533.5	1743.5	1654	1791	3792.5	3046	3311	3031	2666.5	2433.5	2125	2265
centroid_1435298	IVTT.AG	acid shock repeat family protein	2042.75	1759	1855	1667	1573	1078.5	1005	1038	1238.5	1506	1763.5	1669	1579.5	4067	3297	3473.5	3103.5	2530	2495	1983.5	2173.5
centroid_1245367	IVTT.AG	translocation and assembly module TamA	2067.47	1689	1705.5	1719	1489.5	1188	1119	1087.5	1162	1800	1951	1911	1851.5	3819	3139	3267	3028.5	2731	2487.5	1930	2274.5
centroid_218917	IVTT.AG	conserved hypothetical protein	2032.55	1736	1646	1738	1496.5	1126	1096	1111	1253.5	1650.5	1838	1774	1773	3722.5	3094	3350	2999.5	2514	2581	1968.5	2183
centroid_397572	IVTT.AG	conserved hypothetical protein	1962.67	1724	1603	1599	1393	1109.5	1031.5	1057	1264	1601	1915	1793	1952	3362	2975.5	3198.5	2684.5	2452	2405	2089	2045
centroid_850384	IVTT.AG	oxalyl CoA decarboxylase	2050.62	1782	1666	1749	1510.5	1155.5	1110.5	1061	1245.5	1694	1884	1860.5	1692	3867	3075	3125	2997.5	2684	2511	2032.5	2310
centroid_1648900	IVTT.AG	conserved hypothetical protein	2012.25	1834	1581	1547	1339	1095	1116	1043	1388.5	1566.5	1901.5	1699.5	1940.5	3567	2937	3362	2714	2622.5	2483.5	2286	2221.5
centroid_126571	IVTT.AG	phospholipase D family protein	1985.47	1714	1703	1764	1538	1176	1136.5	1125	1219.5	1683	1843	1881	1748	3443	2972	3060	2787.5	2478.5	2414	1825.5	2198
centroid_1652694	IVTT.AG	AAA domain protein	2111.03	1713	1579	1564.5	1365.5	1103	1136	1136	1290.5	1595	1878	1668	1756	3318	2860	3052.5	2711.5	3444	3265	2858	2927
centroid_716007	IVTT.AG	helicase conserved C terminal domain protein	2097.65	1771	1731	1660	1511	1121.5	1068	1076	1323.5	1527	1824	1766	1697.5	3765	3376	3718	3009.5	2815.5	2621	2227.5	2344
centroid_1680797	IVTT.AG	UDP N acetylglucosamine diphosphorylase/glucosamine 1 phosphate N acetyltransferase	2051.05	2151.5	1979.5	1826.5	1546.5	1098	1007	1048.5	1266	1504	1784	1716	1715.5	3602.5	2996	3346	2846.5	2671	2595	2204	2117
centroid_601829	IVTT.AG	putative outer membrane lipoprotein Wza	2085.53	1776	1692	1642	1471	1414	1285	1363.5	1641.5	1650.5	1904	1884	1892	3286	2753	2865	2660	2757.5	2849	2466	2458.5
centroid_1924568	IVTT.AG	ATP synthase F0, C subunit	2101.65	1831.5	1794	1650	1488.5	1151	1096	1117.5	1341	1521.5	1948	1726	1787	3924	3255	3497	3142	2674	2628	2107.5	2353.5
centroid_1067435	IVTT.AG	amino acid permease family protein	2121.43	1991	2098	1971	1750	1126.5	1046.5	1053.5	1187	1664	1869	1819.5	1731	3842	3304	3345	3099.5	2594	2784	1974	2179
centroid_493572	IVTT.AG	deferrochelatase/peroxidase EfeB	2086.43	1830	1829	1807	1516	1075.5	1010.5	1022	1101	1667	1875	1774	1688	4170.5	3543	3464	3297	2419.5	2566.5	1810	2263
centroid_1281598	IVTT.AG	3 deoxy 7 phosphoheptulonate synthase	2063.28	1662	1653	1741	1497	1204	1106	1069	1211.5	1570	1716	1679	1573	3896	3275	3341.5	3069.5	2924	2650	1979	2449
SSON53G_RS26605	IVTT.AG	fimbrial assembly protein	2106.88	1997.5	1952	1854	1634.5	1048.5	1080.5	1029	1249	1437.5	1734	1646	1720	3758.5	3528	3674.5	2899.5	2749	2581	2211.5	2353
centroid_499322	IVTT.AG	K+ transporting ATPase, A subunit	2072.53	2242.5	2156.5	2070	1785.5	1128	1025	1057	1253	1508	1739	1740.5	1728.5	3549.5	2908	3187	2938.5	2583	2599	2109.5	2142.5
SSON53G_RS27415	IVTT.AG	hypothetical protein	1961.47	1742	1761	1564.5	1503	1062	1003	1037	1225	1754	2153	2047	2047	3290.5	2665	2735.5	2575.5	2383	2519.5	2058	2104
centroid_1638994	IVTT.AG	crp like helix turn helix domain protein	2075.85	1683	1723	1665.5	1446.5	1109	1057.5	1032.5	1163	1603	1783.5	1679	1605	4144	3495.5	3463	3243	2749.5	2550.5	1932	2389
centroid_858407	IVTT.AG	6 phospho beta glucosidase	2029.8	1922	1822	1706.5	1512	1057	1059	1031	1278	1557	1815	1734	1739.5	3663.5	3014	3282	3072	2657.5	2471.5	2010.5	2192
centroid_69930	IVTT.AG	GTP binding protein LepA	1955.45	1779	1611	1616	1410.5	1057	1032.5	1049	1267.5	1606	1924	1758	1825	3538	2856	3120.5	2820.5	2360	2379	1964.5	2135
centroid_385207	IVTT.AG	acriflavine resistance protein A	2052.7	2009	2096	1989	1772	1155	1088.5	1136.5	1242	1641	1894	1880	1833	3459	2955	2962	2766	2478	2526	1979	2193
centroid_2222814	IVTT.AG	dihydrolipoyllysine residue acetyltransferase	2150.45	2054	1790	1742	1603	1036	1031.5	1048	1249	2019.5	2409.5	2255.5	2299	3765	3176	3292.5	2765	2674	2482	2058	2259.5
centroid_1583864	IVTT.AG	tryptophan tRNA ligase	2089.22	1765	1740	1651	1573	1053	1022.5	1051.5	1191	2077.5	2442	2243	2293.5	3820	3112	3151	2966	2337.5	2323.5	1917	2054.5
centroid_1325080	IVTT.AG	superoxide dismutase [Cu Zn]	2010.85	1585.5	1550	1579	1320	1116.5	1028	1070	1247	1848	2222	2209.5	2175.5	3251	3004	3022	2663	2546	2451.5	2053	2275.5
SSON53G_RS26565	IVTT.AG	isocitrate lyase	2003.78	1681	1672	1696	1537.5	1135	1069	1068.5	1213	1697	1844	1809.5	1578.5	3839	2921.5	3007	2930.5	2560.5	2561.5	1995	2259.5
centroid_71096	IVTT.AG	mbtH like family protein	2062.78	1917	1419	1435.5	1308	1033	1090	1176	1435	1515.5	1862.5	1653	2000	3964.5	3131.5	3433	2993.5	2698	2579	2181	2430.5
centroid_1244890	IVTT.AG	ribosomal protein L13	2035.75	1618	1678	1602	1489	1150.5	1105.5	1115	1302	1630	1845.5	1833.5	1748.5	3631.5	3208	3263	2929.5	2505	2737	1982.5	2341
centroid_1121228	IVTT.AG	fimbrial family protein	2022.03	1802.5	1902	1897	1607	1216.5	1145.5	1096	1166.5	1925	2078	2009	1943.5	3417	2836	2814	2702	2464	2322	1912	2185
centroid_2459649	IVTT.AG	conserved hypothetical protein	2078.85	1730	1612.5	1570.5	1421	1024.5	1000	1039	1223.5	1814.5	2043.5	1904.5	1914	4038	3281	3400	3042.5	2676	2492	2060	2290
centroid_2207855	IVTT.AG	ferrous iron transport protein C	2010.6	1886	1574	1610.5	1452	1109	1129.5	1094.5	1365	1495	1950.5	1686.5	1838.5	3490	2969	3231	2886	2633	2410	2175	2227
centroid_2383228	IVTT.AG	amino acid acetyltransferase domain protein	2005.67	1669	1572	1573	1372.5	1230.5	1192.5	1227	1410.5	1680	1949	1842	1794	3494.5	2992	3000	2752	2564	2488	2002	2309
centroid_2470440	IVTT.AG	putative lipoprotein	2016.75	1925	1526.5	1511	1417	1079.5	1109	1180	1410	1744	2076.5	1860.5	2128.5	3470	2791	3285	2671	2446	2370.5	2102	2232
centroid_393899	IVTT.AG	acriflavine resistance protein B	2150.88	1852	1788	1767	1646	1142	1099	1098	1113	1702	1962	1935	1743.5	3957	3346	3541	3052	2876	2704	2070	2624
centroid_1683499	IVTT.AG	conserved hypothetical protein	1928.22	1541.5	1532	1569.5	1360	1121	1071	1093	1171	1608	1790	1742.5	1592	3606	2928.5	3104	2782	2420	2416	1896.5	2220
centroid_2170160	IVTT.AG	putative glutamate Aspartate transport system permease protein GltJ	1995.45	1611.5	1774.5	1662.5	1468	1121	1069	1102	1195.5	1711.5	1895	1876	1819.5	3609.5	2966	3081	2874.5	2467	2502	1862	2241
centroid_2205248	IVTT.AG	conserved hypothetical protein	2017.67	1739	1630	1781	1524	1091.5	1094	1087	1226.5	1830	2042	1971	1897	3653	3021.5	3106	2915	2315	2483	1861	2086
centroid_510558	IVTT.AG	tetratricopeptide repeat family protein	1964.15	1685.5	1627	1650	1493	1147	1046	1102.5	1221	1673.5	1937.5	1844	1772	3331.5	2847	3014	2685.5	2425	2449.5	2033.5	2298
SSON53G_RS26310	IVTT.AG	acid phosphatase	2009.12	2140	2137	2097.5	1851	994	940	987	1119	1910.5	2300	2215	2223.5	3198	2725.5	2898	2680	2123	2110.5	1709	1824
centroid_2054679	IVTT.AG	conserved hypothetical protein	1965.78	1540	1559	1632	1451.5	1142.5	1089	1068	1205	2192.5	2409	2210	2259	3111	2653.5	2668	2580	2407	2242.5	1841	2055
centroid_1647393	IVTT.AG	aminopeptidase YpdE	2017.65	1812	1791.5	1858	1490	1139	1086	1052	1165	1668.5	1817	1760	1611.5	3604.5	3041	3061	2869.5	2655	2584	2016	2271.5
SSON53G_RS26320	IVTT.AG	hypothetical protein	2010.55	1679	1714	1790	1462.5	1066	995	993	1123	1767.5	1919	1918	1731	3738	3193	3125	3008	2497	2457	1881	2154
centroid_2033728	IVTT.AG	conserved hypothetical protein	1955.8	1773.5	1652	1540	1399	1122	1019	1051	1298	1510	1900	1725	1837	3499	2944	2994	2848.5	2499	2341.5	2001.5	2162
centroid_1343219	IVTT.AG	conserved hypothetical family protein	1972.55	1919.5	1848.5	1993	1613.5	1203	1111	1136	1214	1695.5	1786.5	1840	1715.5	3449	2827	2765	2594	2395.5	2273.5	1905	2166
centroid_1428951	IVTT.AG	hypothetical protein	2059.57	1702.5	1719.5	1769	1513.5	1132	1111.5	1040	1162	1590	1689	1661	1549	3851.5	3399	3422	3048	2740	2714.5	1972	2405.5
centroid_1720396	IVTT.AG	papC N terminal domain protein	2009.53	1760	1675.5	1609	1535	1183	1103	1181	1326	1701	1976	1816	1778	3595.5	3008	3217	2687.5	2479	2371	1917	2272
centroid_442479	IVTT.AG	conserved hypothetical protein	2032.75	1807	1735.5	1616	1452	1136	1020	1111	1380.5	1600.5	1885.5	1815	1872	3551	2958	3282	2903.5	2559.5	2628	2156	2186
centroid_1110372	IVTT.AG	putative channel/filament domain protein	2004.45	1786	1486.5	1375	1310	1063	1044	966	1321.5	1550	1806	1586	1854.5	3685	3161.5	3467	2846.5	2683	2527	2197	2373.5
centroid_1042702	IVTT.AG	cytochrome bd II oxidase subunit 1	2055.43	1673	1691.5	1826.5	1501	1128	1054.5	1060	1167.5	1645	1810	1805	1626	3825	3230	3375	3018	2738.5	2641	1950	2343
centroid_1066728	IVTT.AG	protease HtpX	2121.57	1687	1623	1573	1409	1129	1081	1164	1315	2116	2635	2336	2407.5	3917	3032	3260.5	2997.5	2428	2338	1893.5	2089.5
centroid_380306	IVTT.AG	heme exporter protein CcmB	2001.75	1966	1773	1754.5	1536	1124.5	1098.5	1097	1355	1741	2019	1904	2080.5	3243.5	2683.5	2939.5	2575	2553.5	2408	2075	2108
centroid_1487252	IVTT.AG	asnC type helix turn helix domain protein	1967.88	1684	1685.5	1684	1403	1217	1106	1102	1270	1725	1850	1826.5	1622	3397	2884	3028	2769	2518	2498	1890	2198.5
centroid_1436753	IVTT.AG	conserved hypothetical protein	2030.62	1830	1763	1866	1651	1186	1033	1075	1154	2077	2177	2095	2001	3311	2949	2859.5	2774	2490	2407.5	1812.5	2101
centroid_1722860	IVTT.AG	GDP mannose 4,6 dehydratase	2044.83	1817	1756.5	1804	1510	1131	1086	1104	1235	1530	1745	1741.5	1679	3922.5	3395	3334.5	3138.5	2542	2273.5	2010	2141.5
centroid_2202077	IVTT.AG	conserved hypothetical protein	2039.12	1816	1639.5	1692	1481.5	1090	1069	1081	1238	1555	1804	1696.5	1696	3766	3387.5	3361	2985.5	2612.5	2523	1951	2337.5
centroid_600243	IVTT.AG	LPS assembly protein LptD	1991.9	1806	1796	1680	1552	1062	1114	1135	1223.5	1610	1789.5	1727.5	1703	3690	3016	3174	2912	2441	2368	1932	2106.5
centroid_1077330	IVTT.AG	transcriptional regulator, Spx/MgsR family protein	1950.35	1596	1523.5	1487.5	1280	1139	1113	1108	1362	1689.5	1937	1839.5	1897	3315	2745	2996.5	2615.5	2440.5	2682.5	2169	2071
centroid_513009	IVTT.AG	polysaccharide deacetylase family protein	1943.55	1913	1827	1907	1694.5	1242	1144.5	1145	1257	1697	1851	1810	1713	3222.5	2712	2759	2600	2279.5	2287	1735	2075
SF_p0209	IVTT.AG	orf, conserved hypothetical protein	1934.25	1793	1697	1770	1530	1056.5	1062	1037.5	1160	1566	1668	1659.5	1656	3531	2940	2940	2841	2434	2408.5	1865	2070
centroid_1974834	IVTT.AG	membrane bound lytic murein transglycosylase A	1984.28	1764	1665	1632	1531.5	1162	1104	1175	1235.5	1783	2048	1993	1800	3337	2928.5	2892	2758	2387	2356	1961	2173
centroid_682278	IVTT.AG	conserved hypothetical protein	2009.12	1920	1556	1496	1417	1095	1098.5	1194	1424	1605.5	1899	1771	1996	3472.5	2769.5	3197.5	2695	2588	2443	2231	2314
SF_p0138	IVTT.AG	MxiI, component of the Mxi-Spa secretion machinery	2029.12	1576	1597	1544.5	1347	1086	1001	1039.5	1164	1473	1637.5	1650	1550	4011	3447	3528	3167	2718.5	2634	2017	2394.5
centroid_1132001	IVTT.AG	HNH endonuclease family protein	1981.7	1781	1702.5	1619	1465.5	1080	1036	1052.5	1239	1501	1740.5	1687.5	1658	3487	3051.5	3207	2866	2532	2551	2168	2209
centroid_671073	IVTT.AG	transcription termination/antitermination factor NusG	1997.47	1663	1570	1521	1413	1088.5	1076.5	1065	1231.5	1654.5	1819	1745.5	1660	3867	3116	3230	2885	2525	2465	1974	2380
centroid_1596359	IVTT.AG	macro domain protein	2000.7	1634	1752	1796	1453	1178	1095	1097	1234	1682	1769	1779	1596	3622.5	3115	2961.5	2964	2616.5	2490.5	1938	2241
centroid_631543	IVTT.AG	fimbrial family protein	1871.08	1689.5	1549	1485	1354.5	1299.5	1252	1270.5	1581.5	1719	2080	2131	2132	2819	2461	2622	2278	2084	2089	1762	1763
centroid_246614	IVTT.AG	multidrug efflux transporter, major facilitator superfamily	2021.67	1682	1743	1782	1524.5	1124.5	1065	1014	1168	1580	1680.5	1685	1494	3887	3143.5	3179	3090	2671.5	2654.5	1948.5	2317
centroid_2280116	IVTT.AG	NADH Ubiquinone/plastoquinone (complex I), various chains family protein	2011.42	2211	2118	1970	1742	1095	1025	1065	1242	1558	1814.5	1754	1781.5	3395	2836	3030	2714	2396	2351.5	2030	2100
centroid_1020461	IVTT.AG	putative lipoprotein	1987.22	1792	1454.5	1537	1383	1108	1144	1163	1460	1596	1865.5	1691	2070	3574	3059	3078	2754.5	2423	2452.5	1966.5	2173
centroid_513684	IVTT.AG	gram negative pili assembly chaperone, C terminal domain protein	1968.15	1633	1683.5	1708	1425	1171	1083	1089	1237	1896.5	2038	1991	1896.5	3313	2782	2784	2791.5	2460	2456	1854	2071
centroid_560823	IVTT.AG	bacterial extracellular solute binding , 7 family protein	2117.2	1498	1399.5	1439	1267	1009	952	961	1061.5	3056	3398.5	3513.5	2871.5	3147	2539.5	2703	2487	2482	2470	1963	2126
centroid_1676252	IVTT.AG	cell division protein ZapC	2011.83	1750	1458.5	1427	1369	1077	1024	1129	1323	1768	2027	1869	2058	3481	2994	3317	2766	2506	2548	2038	2307
centroid_1228582	IVTT.AG	conserved hypothetical protein	1970.67	1752	1669	1634	1536	1022	1008	1062.5	1216.5	1670.5	1887	1828	1811	3578.5	2930.5	3075.5	2755	2495	2392	1938.5	2152
centroid_1236763	IVTT.AG	cold shock like protein CspC	1990.12	1568	1599	1622	1314	1210	1141	1131	1264.5	1742.5	1884	1807.5	1636	3737	3032	3152.5	2807	2460.5	2570	1966	2158
centroid_1698455	IVTT.AG	semialdehyde dehydrogenase, dimerization domain protein	2248.18	2344	2419	2327	2050	1027.5	965	993	1103	2283.5	2604.5	2481	2407.5	3948.5	3451	3547	3213	2089	2144	1717	1849
centroid_489234	IVTT.AG	conserved hypothetical protein	2030.92	1483	1504	1550	1394	1177	1091	1079	1250	1582	1790	1696	1630	3938	3276	3409	2960	2723.5	2681	2001	2404
centroid_619363	IVTT.AG	taurine ABC transporter, periplasmic binding protein	2140.2	3054	2961	2941.5	2416	1087	993.5	1053.5	1188	1526	1802	1719	1616.5	3376	2913	2929.5	2649.5	2312	2321	1835.5	2109.5
SF_p0185	IVTT.AG	UshA, probable periplasmic UDP-sugar hydrolase	2020.05	1819.5	1697	1726	1440	1079	982.5	1036	1244.5	1568	1902	1753.5	1752.5	3779	3231	3169.5	2960	2530	2439	2109	2183
centroid_1018333	IVTT.AG	thioredoxin family protein	2119.43	1981	1864	1694	1509	992	923	943	1199.5	1503	1791	1596	1747	4328.5	3698.5	4091	3620	2453	2306	2061	2088
centroid_176116	IVTT.AG	exopolysaccharide production YjbE family protein	2001.75	1649	1634	1569	1354	1106	1044	1100	1365	1571	1945	1763.5	1880	3651.5	2867	3289.5	2886.5	2547	2559	2079	2175
centroid_588262	IVTT.AG	fumarase family protein	2010.67	1721.5	1630	1625.5	1465	1065.5	1038	1048	1167.5	1533	1738	1655.5	1566	4120	3234	3430	3038	2527	2437	1911	2263
SSON53G_RS27105_s2	IVTT.AG	outer membrane autotransporter barrel domain-containing protein	1695.62	1384.5	1395.5	1411	1277	924	872	916	1022	1494	1670	1743	1680	2485.5	2219.5	2130	2018	2438	2483	2172	2177.5
centroid_1990995	IVTT.AG	inner membrane amino acid ABC transporter permease protein YecS	1928.62	1734	1474	1517	1361	1075	1023.5	1049	1288.5	1543	1840.5	1664.5	1851	3404	2775.5	3172	2686	2543	2402	2029	2140
centroid_725261	IVTT.AG	phosphoethanolamine transferase EptA	2002.25	1776.5	1784.5	1671	1503.5	1157	1116.5	1124	1339	1730	2002.5	1906.5	1859	3626.5	2956	3017	2785	2356.5	2315	1970	2049
centroid_1265871	IVTT.AG	hydrogenase 2 small chain	2011.7	1853	1657	1573.5	1447.5	1222.5	1114	1130.5	1384	1514	1864	1727	1799	3556.5	3005	3263.5	2872.5	2614	2443.5	2079	2114
centroid_723298	IVTT.AG	proton antiporter 2 family protein	2039.28	1766	1642	1569.5	1422	1099	980	1022	1261.5	1626	1910	1781.5	1926	3688.5	3209	3490	2937.5	2660	2495	2135	2165
SF_p0162	IVTT.AG	orf, hypothetical protein	2031.4	1665	1683.5	1640	1448	1074.5	1007	1075	1218	1537.5	1715	1780.5	1574	3805	3362	3374.5	3150.5	2569	2550	2132	2267
centroid_2296795	IVTT.AG	sensor kinase protein RcsC	2030.62	1738	1649.5	1721.5	1580	1123	1069.5	1078	1192	1652	1793.5	1881	1628.5	3988.5	3012.5	3268	2972.5	2549	2480.5	2007	2228
centroid_622405	IVTT.AG	glycosyltransferase like 2 family protein	2042.58	1740	1766	1735	1566	1144.5	1053.5	1023	1149	1439.5	1679	1578.5	1515	3936.5	3293.5	3417.5	3122.5	2703	2691	1934	2364.5
centroid_366618	IVTT.AG	helix turn helix family protein	1995.72	1695.5	1573	1567	1401	1071.5	1087	1059	1290	1545.5	1784.5	1703	1628	3988	3042.5	3376.5	2949	2523	2509	1962.5	2159
centroid_36078	IVTT.AG	conserved hypothetical protein	2044.62	1771	1683	1640	1493.5	1024	1012	1040	1232	1995	2460.5	2172	2193	3598	2996	3028	2849.5	2397.5	2289	1882	2136.5
centroid_1696307	IVTT.AG	putative transposase	2017.8	1825.5	1806	1840.5	1655	1124	1060.5	1070	1148	1536	1703	1736	1558	3756	3186.5	3193	2868	2616	2536	1834	2304
centroid_237212	IVTT.AG	adenylosuccinate lyase	1918.75	1524	1582	1641	1326	1182	1109	1123	1256.5	1721	1860	1830.5	1596	3386	2906	2916.5	2854	2413	2326	1740.5	2082
centroid_626759	IVTT.AG	NADH quinone oxidoreductase subunit B	2043.65	2491	2456	2303	2035	1680.5	1642	1690	1805	1643	1816	1750.5	1737	2820	2400	2454	2330.5	2093.5	2201.5	1705.5	1819
SSON53G_RS26400	IVTT.AG	hypothetical protein	1945.15	1583	1669	1737	1481.5	1071.5	1022	1022	1147.5	1604	1648	1688.5	1508	3603	2923.5	3113.5	2954	2562.5	2499.5	1861	2204
centroid_1277236	IVTT.AG	epoxyqueuosine reductase	1980.33	1706.5	1655	1634	1482.5	1127.5	1037.5	1101.5	1253.5	1548	1711	1771	1687	3531.5	3095	3073	2826	2543	2448	2065	2310
centroid_1056466	IVTT.AG	conserved hypothetical protein	1872.55	1549	1500	1564	1262	1096	1037	1101.5	1186	1984	2211	2190.5	1930.5	3066.5	2507	2541.5	2420	2221	2279	1804	2000.5
centroid_344094	IVTT.AG	conserved hypothetical protein	2000.7	1740	1673	1699	1551	1091	1027	1036	1195	1546	1691	1641	1515	3706	3194	3259.5	3052	2596.5	2504	1961	2336
centroid_1589920	IVTT.AG	GDP mannose 4,6 dehydratase	2033.83	1620.5	1696	1522	1409.5	1090	1019	1017.5	1175.5	1545	1790	1744	1652	4149	3593	3750	3325	2309.5	2377	1888	2004
centroid_2365887	IVTT.AG	lppC lipofamily protein	1847.4	1582	1593	1506	1426.5	1010	966	996	1084	1691.5	2030	1885	1837	3410	2787.5	2925	2575.5	1975	2123	1678	1867
SSON53G_RS26970	IVTT.AG	surface presentation of antigens protein SpaR	2034.7	1726	1690.5	1630	1469	1068.5	1010	1043	1173.5	2135.5	2458	2483	2395	3483	2886.5	2921	2760	2266	2260.5	1864	1971
centroid_1064299	IVTT.AG	binding protein dependent transport system inner membrane component family protein	2043.55	1691.5	1637.5	1749	1496.5	1165	1094.5	1131.5	1296	1634.5	1802	1792	1689	3742.5	3272	3284	2957	2494	2558	2090	2294.5
centroid_1420850	IVTT.AG	conserved hypothetical protein	1872.55	1639	1599.5	1644	1417	1101	1052	1101.5	1191	1649	1839	1767	1796	3162.5	2715	2898.5	2729.5	2175	2270.5	1795	1909
centroid_2238261	IVTT.AG	putative arylsulfatase activating aslB domain protein	2031.55	1677	1767	1628	1461.5	1047	1046	1023	1166	1805	2084.5	2035	1961	3722	3159	3271	2859	2425	2479	1863	2152
centroid_2464350	IVTT.AG	conserved hypothetical protein	1997.78	1577	1598	1698	1449	1164.5	1073.5	1081	1176.5	1585	1718	1710	1555	3640	3123	3245.5	2966.5	2824	2509	1918.5	2343.5
centroid_1414745	IVTT.AG	M42 glutamyl aminopeptidase family protein	2047.88	1650	1545	1588	1402	1106	1015	1107	1201.5	2011	2328	2156.5	2030	3314	2628	2694	2617.5	2863	2857	2360	2484
centroid_1995242	IVTT.AG	conserved hypothetical protein	1677.42	1380	1439	1327	1197.5	1041.5	936	1000	1208	1424	1614.5	1519	1568	2875	2443	2534	2259.5	2035.5	2137.5	1777.5	1832
centroid_1052894	IVTT.AG	conserved hypothetical protein	1975.67	2118	1918.5	1897	1637	1103	1046.5	1135.5	1240.5	1710	1827	1810	1727	3331	2789	2903	2592	2340	2342.5	1894	2152
centroid_1275536	IVTT.AG	outer membrane lipoprotein LolB	1833.88	1469	1536	1468	1283.5	1014.5	976	993	1105	1596	1790.5	1703.5	1643.5	3593	2870.5	2893	2777.5	2098	2157	1731	1979
centroid_2061366	IVTT.AG	30S ribosomal protein S8	1905.7	1747	1628	1557.5	1436.5	1056.5	1008	1024	1274	1571	1866	1848	1777.5	3359	2704	2804	2735.5	2343	2420.5	1928	2026
centroid_127478	IVTT.AG	hok/gef family protein	1984.5	1976	1752	1667	1547	1025.5	1069.5	1059	1293.5	1688	1843	1757.5	1759	3491	3024	3200	2669.5	2409	2341.5	1905	2213
centroid_2299569	IVTT.AG	GGDEF domain protein	2018.4	1648.5	1722.5	1746	1514	1140	1080.5	1072	1162	1758	1910.5	1867.5	1686	3733	3123	3150	2905	2532	2476	1894	2247.5
SSON53G_RS27580	IVTT.AG	hypothetical protein	2002.65	1618	1565.5	1490	1360.5	2293	2242	2258.5	2587	1412	1742.5	1665	1590.5	3175.5	2518.5	2526	2428	2027	2074	1657	1822.5
centroid_65580	IVTT.AG	cytochrome c type biogenesis protein CcmH	2051.43	2687	2394	2306	2066	1031	977.5	1053	1216	1542	1881.5	1665	1689	3386	2817	2856	2652	2386.5	2284	1944	2195
centroid_2212450	IVTT.AG	conserved hypothetical protein	1833.53	1700.5	1592	1498	1410.5	1027	961	999	1198.5	1541.5	1780	1702	1707	3368.5	2736	3118	2684	2090.5	1961	1793	1802.5
centroid_246493	IVTT.AG	conserved hypothetical protein	1938.65	1768	1706	1576	1436.5	1148	1081	1120	1359	1617	1865.5	1751	1779	3283	2727	3010	2570	2485.5	2510	2007	1973.5
centroid_547225	IVTT.AG	alkaline phosphatase	1924.75	1694	1536.5	1382	1348	1515	1381	1454.5	1780	1423	1716	1732.5	1685	3186	2675	2956	2731.5	2290	2190	1874	1945
centroid_2277354	IVTT.AG	conserved hypothetical protein	2015.6	1645.5	1345.5	1317	1269	992	956.5	892	1241	1437.5	1704.5	1508.5	1742.5	4340.5	3430.5	3563.5	3247	2613	2545	2263	2258
centroid_641353	IVTT.AG	ribosome recycling factor	1987.7	1756	1666.5	1627	1388.5	1098	1062	1108	1278.5	1504	1717	1706.5	1664	3601	3141	3210	2895	2613.5	2541	2028	2148.5
centroid_1438687	IVTT.AG	LPS assembly lipoprotein LptE	1921.95	1547	1483	1406	1221	1090.5	1036	1089.5	1242.5	2041	2411	2327.5	2316.5	3230	2529	2819.5	2624.5	2173.5	2161	1814	1876
centroid_428503	IVTT.AG	ferrienterobactin receptor	2007.2	1659.5	1593.5	1729.5	1498	1631.5	1572	1503	1676	1650.5	1685	1702	1557.5	3280	2912	2915	2718	2496	2306.5	1890	2168.5
centroid_2245166	IVTT.AG	conserved hypothetical protein	1984.42	1743	1727.5	1596	1467	1033	979.5	1032	1210	1477	1755	1689.5	1666	3849	3009	3410	3092.5	2365	2452	2009.5	2126
centroid_1227859	IVTT.AG	sensor kinase CusS	1987.38	1742	1659	1628	1441	1058	1033	1054	1257	1433.5	1667	1666.5	1636	3472	3162	3339	2889.5	2641.5	2560	2104.5	2304
centroid_236475	IVTT.AG	putative adenine permease PurP	1996.6	1845	1799	1626	1493	1078	1009	1050	1233.5	1534.5	1718	1711	1635.5	3709	3146	3474	2870	2409	2495	1951	2145.5
centroid_1392887	IVTT.AG	conserved hypothetical protein	1942.6	1571	1566.5	1596	1325	1195.5	1135	1121	1241	1724.5	1951	1863.5	1672	3544.5	2792	2930	2694	2431	2443	1913.5	2142
centroid_1546763	IVTT.AG	gram negative pili assembly chaperone, C terminal domain protein	1917.6	1651	1676.5	1695	1426	1165	1097	1117	1278	1671	1770	1771.5	1580.5	3485	2871.5	2919.5	2721	2380	2300	1774	2002.5
centroid_1222095	IVTT.AG	protein YobA	2051.78	1590	1449	1434	1290	1006	1003.5	1023	1155	2428.5	2953	2681	2764	3213	2617	2781	2462	2471	2443	2084.5	2187
centroid_2454784	IVTT.AG	conserved hypothetical protein	1980.28	1810	1871.5	1886	1557	1177	1060	1090.5	1266.5	1826	2059	1968	1871	3146	2770	2860	2653	2331	2418	1847	2138
centroid_1513333	IVTT.AG	sensor protein RstB	1989.58	1677.5	1624	1597	1460	1040	1032	1074	1207	1556	1794	1646.5	1626	4015	3084	3175.5	3063	2493	2418	2017	2192
centroid_1062623	IVTT.AG	phosphate ABC transporter, permease protein PstA	2008.4	1710.5	1737	1602.5	1503	1097	1045	1091	1255	1578	1850.5	1793	1750	3595	3151.5	3168	2853	2496	2573	1982	2337
SSON53G_RS26890	IVTT.AG	lipoprotein MxiJ	1904.67	1683	1681.5	1561	1418	1020	982	961	1155.5	1543.5	1866.5	1809	1634	3667	2883	3032	2923	2159	2300.5	1849	1965
centroid_594395	IVTT.AG	serine tRNA ligase	2068.55	1663	1503	1547	1375	1037.5	986	1031	1144	1702.5	2030	1897	1763	3257	2677	2781.5	2539.5	3484.5	3192	2791	2969.5
centroid_225679	IVTT.AG	2',3' cyclic nucleotide 2' phosphodiesterase	1827.2	1599	1483	1464	1429	1013	973	1064	1109	1665.5	1766	1732	1773	3160	2672	2662	2453	2261	2257	1891	2117.5
centroid_88068	IVTT.AG	glycerol 3 phosphate responsive antiterminator family protein	1946.72	1737	1498	1582.5	1359	1176	1171	1183	1424	1545	1789	1696	1923	3439	2848	2980.5	2707.5	2353	2438.5	1947.5	2137
centroid_233534	IVTT.AG	cysteine desulfurase IscS	1884.5	1670	1473	1584	1364.5	1013.5	1013.5	1057	1253	1465	1698	1634.5	1738	3384	2904	3085	2676	2318	2339.5	1914.5	2105
SSON53G_RS26940	IVTT.AG	ATP synthase SpaL	1982.92	1642.5	1595	1535	1440	1027	1016.5	1039	1160.5	1529	1742	1644	1663	3673	3209.5	3488	2855.5	2513	2522	2060	2304
centroid_2395761	IVTT.AG	4 hydroxybenzoate polyprenyl transferase	2001.17	1712.5	1850	1783	1530	1216	1129	1173	1294	1644	1819	1772.5	1620	3450	2960.5	3015.5	2818	2480.5	2579	1920.5	2256.5
centroid_1790928	IVTT.AG	HTH type transcriptional regulator UlaR	1908.65	1599	1632	1617	1401	1106.5	1027.5	1075	1191	1650	1856.5	1792.5	1745	3419	2843	2990	2684	2268	2431	1837	2008
centroid_1155986	IVTT.AG	haloacid dehalogenase like hydrolase family protein	1959.78	1580	1580	1539	1339	1171	1067	1115	1304	1524.5	1721	1818	1576	3599	3066	3057	2908	2411	2647	1996	2177
centroid_448648	IVTT.AG	bacterial extracellular solute binding family protein	1960.25	1645.5	1621	1605.5	1388.5	1058	982	1046	1178.5	1716	1995	1907	2051	3530.5	2970	3121	2841	2280.5	2382	1825	2061
SF_p0070_s2	IVTT.AG	SepA, extracellular serine protease of the IgA1 protease family, secreted by a C-terminal autotransporter domain	1925.38	1790	1824	1769	1594	1083	1040	1024	1115	1461	1689	1633	1567.5	3598	2942.5	3168	2814	2249.5	2206.5	1868.5	2071
centroid_219531	IVTT.AG	exodeoxyribonuclease V, alpha subunit	1701.5	1544	1519.5	1452	1396	1074	1015	1014.5	1124	1593	1801	1804.5	1635	2753	2360	2308	2297	1920	2052.5	1629	1738
centroid_1759258	IVTT.AG	conserved hypothetical protein	1926.03	1449	1506	1592	1468.5	1157.5	1083.5	1075	1212	2009	2016	2375	2729.5	2859.5	2353	2507	2325	2460	2332	1881.5	2129.5
centroid_1626007	IVTT.AG	hydrogenase expression/formation protein	1912.33	1736.5	1519	1449	1309	1085	993	1047	1329	1589	1858.5	1749	1871	3370	2787	3074	2683	2438.5	2322	2028	2009
centroid_1357345	IVTT.AG	AAA like domain protein	1660.45	1513	1458	1541	1409	1012	982	948.5	1028	1398	1580	1479.5	1474	2727.5	2373	2371	2218	2161	2081.5	1584	1870
centroid_1063036	IVTT.AG	two component system connector protein SafA	1973.58	1911.5	1695.5	1593	1457	1106	1022	1045	1395.5	1589.5	1915	1652	2029	3166	2933	3057	2496.5	2491	2545	2211	2161
centroid_872877	IVTT.AG	conserved hypothetical protein	1951.58	1710	1672.5	1752.5	1534.5	1050	1017	991	1101	1584	1757	1742	1629.5	3741	2988	2873	2919	2555.5	2420	1764	2230
SSON53G_RS27600	IVTT.AG	protease	1926.35	1626	1516	1589	1412	1070	1019	1051.5	1164	1957.5	2290	2172	2090	3094	2658	2703	2465.5	2246.5	2280	2005.5	2117.5
centroid_717865	IVTT.AG	transposase family protein	1941.15	1713.5	1741	1637	1433	1141	1081.5	1086	1277	1929	2148	2145	2130	3242	2751	2896	2590	2106	2191	1674	1911
SSON53G_RS26895	IVTT.AG	protein MxiK	1937.7	1659.5	1683	1656	1586.5	1032	992	1043.5	1121	1552	1743	1738	1615	3913	3064.5	2879	2867	2321	2314	1788	2186
centroid_289445	IVTT.AG	ABC transporter family protein	1947.6	1723	1681	1731.5	1494.5	1156.5	1080	1070	1145	1641.5	1844.5	1730	1672	3438	2969.5	2837.5	2727	2535	2423	1827	2225.5
centroid_2274689	IVTT.AG	inner membrane protein YebE	1933.42	1651	1610	1583	1471	1087	1026	1107.5	1202	1595	1858.5	1751.5	1683	3468	2964	3074.5	2723.5	2438	2356	1883	2136
centroid_651990	IVTT.AG	serine/threonine transporter SstT	2030.2	1698	1580.5	1566.5	1386.5	1012	1003	972	1138	1534	1823.5	1749.5	1611	3792	3315	3503	2941	2917	2619.5	1980	2462
SF_p0196	IVTT.AG	orf, conserved hypothetical protein	1901.72	1665	1598	1671.5	1469	1059.5	1068	1109	1208	1559	1709	1662	1631	3344	3000	2950.5	2649	2356	2253	1887	2186
centroid_365916	IVTT.AG	radical SAM superfamily protein	1897.33	1629	1668.5	1661	1410	1117.5	1066.5	1039	1158	1677.5	1831	1782	1642	3290	2805	2868	2781.5	2339	2315.5	1787.5	2078
centroid_1179906	IVTT.AG	periplasmic AppA protein	1918.15	1686	1542	1657.5	1391	1069	1067	1077	1250.5	1610.5	1741	1733	1739.5	3382	2862	3067.5	2832	2359.5	2379	1857	2060
SSON53G_RS27175	IVTT.AG	N-acetylmuramoyl-L-alanine amidase	1939.1	1686	1662	1586	1511	1027	987	1042.5	1142	1598	1838	1805	1751	3486	2978	2962	2795.5	2387	2470	1909	2159
centroid_468404	IVTT.AG	major outer membrane lipoprotein Lpp	1927.75	2682	2620	2489	2020.5	1255	1194	1143	1414	1690	1952.5	1830	1856	2573.5	2179	2263.5	2016.5	1915	2082	1596	1783.5
centroid_218948	IVTT.AG	phosphoglucomutase, alpha D glucose phosphate specific	1964.1	1736	1767	1727	1554	1305	1248.5	1227.5	1343	1470.5	1664	1551.5	1517	3313.5	2873	2876	2712	2450	2809.5	1940.5	2196.5
SF_p0083	IVTT.AG	orf, conserved hypothetical protein	1869	1713	1621	1436	1365	1069.5	997.5	1008	1221.5	1429	1762	1638	1631	3323.5	2828	2994	2797.5	2361	2289.5	1902	1993
centroid_2341595	IVTT.AG	NADH Ubiquinone/plastoquinone (complex I), various chains family protein	1960.75	1685	1726	1747	1463	1110	1072	1036	1184	1593	1763	1756	1621.5	3556	3010	3091.5	2861	2446	2450	1837	2207
centroid_1758970	IVTT.AG	molybdopterin synthase catalytic subunit	1889.08	1473	1580	1542	1370	1115	1027	975	1150.5	1422	1580	1514	1452	3571	3028	3141	2872	2582	2398	1772.5	2216.5
centroid_316490	IVTT.AG	vitamin B12 binding protein	1931.05	1707	1488	1481	1371	1076	1036	1041	1288	1760.5	2238	2048	2158	3083	2737	2957.5	2471	2334.5	2294	2029	2022.5
centroid_1229308	IVTT.AG	RIP metalloprotease RseP	1988.78	1718	1664	1641	1486	1072	1023.5	1074	1264	1498	1674	1734	1636	3458	3259	3251	2737	2564.5	2600	2104	2317.5
centroid_1244137	IVTT.AG	osmotically inducible protein Y	1876.25	1705	1521	1651.5	1402	1155	1060	1083	1241	1674	1802	1815	1674.5	3291	2653.5	2816	2643.5	2311.5	2235	1786	2004.5
centroid_1041604	IVTT.AG	nitrogen regulatory protein P II	1779.97	1509	1477.5	1467	1323	1108.5	1075.5	1120	1227.5	1531	1739	1679.5	1647	3068	2522	2665.5	2407	2097.5	2254	1727	1954
SSON53G_RS26960	IVTT.AG	surface presentation of antigens protein SpaP	1938.1	1722	1758	1778	1519.5	1086.5	1050.5	1023.5	1122	1545.5	1690	1721	1596	3560	2946	3045	2882	2335.5	2527	1765	2089
centroid_459666	IVTT.AG	hpcH/HpaI aldolase/citrate lyase family protein	1914.88	1770	1374.5	1362.5	1265	977	1022	1061	1399.5	1425	1754	1550.5	1949	3646	2838	3048	2693	2484.5	2366	2075.5	2236.5
SSON53G_RS26900	IVTT.AG	type III secretion system protein MxiN	1923.83	1767	1703	1512.5	1433	1061	1014	1034.5	1246	1563	1833.5	1721	1744.5	3495	2837.5	3100	2771	2385	2311	1893	2051
centroid_768943	IVTT.AG	ecotin family protein	1973.17	1739	1393	1480	1305	988	997	1053	1270	1481	1698	1571	1857	4310	3330	3594.5	3333	2148	2145	1785	1986
SSON53G_RS26630	IVTT.AG	K88 minor fimbrial subunit faeI	1983.83	2259	2203	2213.5	1836	1077.5	977	1014	1143	1464	1657	1719	1575	3431	2996	2873	2787.5	2301	2391	1800	1959
centroid_1519439	IVTT.AG	conserved hypothetical protein	1848.92	1628	1364	1396	1214	1046.5	1011	1021	1271	1799	2219.5	1938	2163.5	3058	2479	2667	2518	2169.5	2202.5	1921.5	1891.5
centroid_723944	IVTT.AG	sulfate binding protein	1919.88	1734	1521	1521	1378	1047	1008	1072	1262	1566	1739	1600	1758	3401	2803	3011	2615.5	2540	2515	2003	2303
centroid_197503	IVTT.AG	fimbrial family protein	1867.8	1770.5	1686	1729	1433.5	1067	1004	1015	1135	1691.5	1905	1985	1785	3138	2684	2659	2650.5	2197	2172	1799	1850
centroid_107706	IVTT.AG	conserved hypothetical protein	1835.65	1602	1628	1589	1368	1022	967	1047	1136	1433	1680	1672.5	1568.5	3041.5	2880	2899	2534	2318.5	2328.5	1897.5	2101
centroid_269591	IVTT.AG	1,6 anhydro N acetylmuramyl L alanine amidase AmpD	1907.85	1754	1456.5	1522	1408	1093	1059	1033.5	1316	1497	1813	1651	1736	3394	2649	3009.5	2629.5	2472	2407	2078	2179
centroid_705938	IVTT.AG	glycine zipper 2TM domain protein	1954.25	1492	1536	1564	1345.5	1128	1099	1076	1180	2445	2672	2432	2423.5	2954.5	2520	2557	2462	2254	2259	1715	1970.5
centroid_1614310	IVTT.AG	putative N acetylneuraminic acid outer membrane channel protein NanC	1928.22	1701.5	1622	1428	1459.5	1139	1055	1130.5	1260	1555	1812	1879	1756	3307.5	2886	2984.5	2777	2392.5	2331.5	1992	2096
centroid_2289129	IVTT.AG	flagellar regulatory protein FliZ	1837.95	1609	1657.5	1540	1465	1138.5	1030	1073	1418.5	1598	1782	1690	1714	3164	2691	2739	2429.5	2119	2165	1759.5	1976.5
centroid_394387	IVTT.AG	colanic acid biosynthesis protein WcaM	1954.53	1653	1642.5	1676	1435	1120	1031.5	1039	1157	1485	1662.5	1633	1525	3737	3063	3191	3005.5	2435.5	2551	1845	2203
centroid_1536035	IVTT.AG	multidrug resistance protein MdtC	1929.17	1732	1568.5	1677.5	1422	1050	1024	1074.5	1244	1576	1743	1689.5	1656	3643	2948.5	2936.5	2741.5	2408.5	2388	1911.5	2149
centroid_400155_s1	IVTT.AG	FAD linked oxidase, C terminal domain protein	1897.97	1646.5	1714	1608	1474	1094	1043	1034	1176	1520.5	1791	1715	1590	3529.5	2901	2992	2700	2291.5	2294	1775.5	2070
centroid_1421909	IVTT.AG	electron transfer flavodomain protein	1923.5	1575	1469	1532	1392.5	1054	1055.5	1079.5	1213	1640	1869	1769.5	1702	3689	3017	3098	2759.5	2352	2262	1838.5	2103
centroid_2234973	IVTT.AG	tellurite resistance protein TehA	1965.22	1794.5	1556	1497	1408.5	1006	1014	985	1257	1537	1776.5	1654	1764.5	3642.5	3082	3372	2744	2591	2430	2052	2141
centroid_149691	IVTT.AG	conserved hypothetical protein	2018.92	1699	1719	1623	1499	1071	1027	1044	1191.5	1559	1877.5	1756	1617.5	3944	3234	3500	3065.5	2428.5	2452	1878	2193
centroid_916681	IVTT.AG	maltose operon periplasmic family protein	1922.83	1614	1599	1654	1331	1071	981	979	1081	2181	2303.5	2331	2153.5	3059.5	2600	2689	2513	2272.5	2280.5	1783	1980
centroid_1591435	IVTT.AG	adenylosuccinate synthase	1885.83	1635	1660	1688.5	1462	1171.5	1069	1074	1207	1650	1655	1716	1534	3334	2837.5	2711	2743	2378.5	2283	1845	2062.5
centroid_243890	IVTT.AG	conserved hypothetical protein	1869.38	1575	1626	1591	1337	1066	996	1001	1175.5	1471	1701	1582	1564	3412	2833	2814	2753	2370	2506	1853	2161
SF_p0133	IVTT.AG	IpgD, secreted by the Mxi-Spa machinery, modulates entry of bacteria into epithelial cells	1900.7	1748	1735	1694	1535	1108	1041	1088	1182.5	1470	1665	1690	1580	3472	2875	2793	2827.5	2311	2264	1926.5	2008.5
centroid_1067464	IVTT.AG	tonB dependent Receptor Plug domain protein	1908.95	1772.5	1582	1623	1442	1046	1040	971.5	1231	1562.5	1815.5	1667	1699.5	3530	2834	2920	2650.5	2456	2356	1905	2075
SF_p0236	IVTT.AG	UDP-sugar hydrolase	1912.9	1668	1656	1704.5	1585	1223	1188	1155	1222	1686.5	1889	1796	1716.5	3164	2710	2697	2578	2383	2325.5	1803	2108
SSON53G_RS26805	IVTT.AG	cysteine protease	1935.6	1734	1682	1583	1430.5	1076	1043	1095	1221	1543	1783	1770	1707	3799	3113	3328	3080	1998	2137.5	1792	1797
centroid_246419	IVTT.AG	glutamate synthase, small subunit domain protein	1790.8	1622	1531	1545.5	1351	1058	1017	1011	1076.5	1558	1680.5	1715.5	1519	3321.5	2677.5	2583	2494	2314	2123	1650	1968
centroid_1236677	IVTT.AG	CYTH domain protein	1953.83	1605	1661	1609	1444.5	1086.5	1038	1072	1141.5	1624	1882.5	1795	1695.5	3706.5	3076	3014	2809	2462.5	2300	1830	2224
centroid_1572734	IVTT.AG	inner membrane protein YiaH	1950.33	1819	1600	1522.5	1397.5	1006	1034	1009	1251	1592	1761	1594.5	1750	3619	3026.5	3194	2769.5	2547	2360	1965	2189
centroid_116309	IVTT.AG	inner membrane transport YdiN domain protein	1879.05	1608	1623	1608	1445.5	1029	1082	1039	1144	1555	1588	1604.5	1494	3298	2814	2925	2687	2567.5	2329.5	1889	2251
centroid_1518295	IVTT.AG	phenylalanine tRNA ligase, alpha subunit	1907.42	1653	1630	1574	1440	1066	1028	1040	1167	1665	1942	1830	1868	2846	2504	2549.5	2319	2710.5	2671	2219.5	2426
centroid_1573261	IVTT.AG	putative lipopolysaccharide heptosyltransferase III	1716.03	1554.5	1508	1420	1322	1014.5	1013	1014	1150.5	1676.5	1888	1771	1710	2840.5	2398	2422.5	2187	2023	1979	1637.5	1791
centroid_1151669	IVTT.AG	dihydropteroate synthase	1919.55	1631.5	1464	1364	1245	985	942.5	992	1201	1500	1777	1652	1764	2968	2558	2835	2401.5	2990.5	2816	2698	2606
centroid_1309106	IVTT.AG	L lactate permease	1953.2	1655	1661.5	1677	1408	1099	1033	1076	1171	1545	1795	1773	1640	3668	3060	3019	2798	2465	2417	1961	2142.5
centroid_297928	IVTT.AG	pyruvate dehydrogenase [ubiquinone]	1860.62	1852	1650	1799	1573.5	1110	1085	1083.5	1254	1593	1773	1688.5	1786	3216	2535	2682.5	2490	2132.5	2190	1789	1930
centroid_772144	IVTT.AG	putative membrane protein	1948.92	1622.5	1630	1564	1470	1165	1029.5	1093	1218	1869	2158	2021	1999	3296.5	2799.5	2846	2610	2283	2424.5	1840	2040
SSON53G_RS26645	IVTT.AG	hypothetical protein	1899.33	1664.5	1611	1575	1456.5	1097	1010.5	1062	1201.5	1629	1865.5	1879	1771	3198	2793	2726.5	2719	2283.5	2334	2028	2082
centroid_1013300	IVTT.AG	sulfate ABC transporter, permease protein CysT	1960.3	1704	1611	1485.5	1345	1054	985	1026.5	1171	1679	1967	1848	1801	3594	3045.5	3279	2778	2493	2334	1950.5	2055
centroid_1268365	IVTT.AG	glutamate ammonia ligase adenylyltransferase family protein	1909.55	1636	1707	1755	1393	1081	1033	1002	1149	1748	1902	1864	1707	3316	2772	2856	2693	2430	2342	1764	2041
centroid_476366	IVTT.AG	periplasmic serine endoprotease DegP	1903.53	1693	1606	1568	1405	1028	974	1022	1190.5	1611	1925	1759	1780	3244	2847	2905	2675.5	2423.5	2314	2066	2034
centroid_2302949	IVTT.AG	16S rRNA processing protein RimM	1872.1	1605.5	1582	1598	1379.5	1110	1033	1055	1166	1545.5	1791	1681	1612	3385.5	2802	2826	2693	2315	2377	1767.5	2117.5
centroid_1304748	IVTT.AG	sensory box protein	1674.95	1456	1367	1394.5	1270	1155	1118	1157	1306	1500	1644.5	1608.5	1541	2768.5	2164	2237	2200	2016.5	2030.5	1771	1794
centroid_1620221	IVTT.AG	PTS IIA like nitrogen regulatory protein PtsN	2047.35	2742	2639	2495	2112	1013	1006	1018	1136	1475	1714	1499	1577	3448.5	3024	3106	2778	2249	2183	1769	1963.5
centroid_1983715	IVTT.AG	hypothetical protein	1952.33	1590.5	1504	1514.5	1355.5	1158	1104	1095	1246	1482	1737	1684	1596	3811.5	2970	3175	2866	2537	2497.5	1887	2236
centroid_318383	IVTT.AG	putative membrane protein	1945.35	1537	1552	1572	1425	1162	1131.5	1119	1249	1582	1766	1732	1611.5	3489.5	3063.5	3030	2800	2481	2483	1871	2250
centroid_1143794	IVTT.AG	peptide transport system permease protein SapC	1906.65	1783.5	1729	1559.5	1469	1239.5	1030	1045	1285	1586.5	1807	1704	1752.5	3108	2713	2989	2496.5	2419	2440	2050	1927
centroid_1736669	IVTT.AG	multidrug resistance outer membrane protein MdtP	1797.72	1602	1479	1570.5	1379	1028.5	1012	1073	1206	1568	1833	1732	1715	3029	2568	2666	2435.5	2107	2124	1805	2022
centroid_1556467	IVTT.AG	binding protein dependent transport system inner membrane component family protein	1830.25	1779	1789	1852	1511	1105.5	1038.5	995	1132.5	1542.5	1599.5	1676	1541	3200.5	2618	2641	2500	2245.5	2201.5	1684	1953
centroid_521118	IVTT.AG	glutathionylspermidine synthase preATP grasp family protein	1900.15	1657.5	1659	1587.5	1476.5	1085	1048	1048.5	1222.5	1499.5	1634	1689.5	1628.5	3227.5	2917	2926.5	2715	2402	2404	2012	2163
centroid_453907	IVTT.AG	aroM family protein	1891.08	1691	1653	1633	1459	1100.5	1057	1057	1203.5	1593.5	1775	1770	1759	3234	2706	2872.5	2660	2291	2460	1800	2046.5
centroid_231386	IVTT.AG	calcineurin like phosphoesterase family protein	1932.4	1711.5	1603.5	1545	1435	999	997	1023.5	1184	1520	1683.5	1560	1631	3522	3113	3341	2717	2582	2363	1961.5	2155.5
centroid_89639	IVTT.AG	N acetylmuramoyl L alanine amidase AmiB	1903.65	1742	1651	1526	1345.5	1064	1005.5	1032	1263.5	1386	1697.5	1585.5	1599	3384.5	2895	3179	2800	2493	2436	1996	1992
centroid_96124	IVTT.AG	conserved hypothetical protein	1885.1	1509	1538.5	1539	1377	1150.5	1070.5	1058.5	1194	1879.5	2080.5	2024	1884	3079	2705	2704	2548.5	2300.5	2230	1770	2060
centroid_326659	IVTT.AG	signal transduction histidine protein kinase BarA	1945.33	1645	1596.5	1629	1484	1052	996.5	1036	1147.5	1552	1676	1677.5	1506	3861	3098	3190	2910	2362.5	2382	1923	2182
centroid_439410	IVTT.AG	gram negative pili assembly chaperone, N terminal domain protein	1898.83	1506.5	1537.5	1614	1477	1099	1057	1037	1146	1590.5	1774	1721.5	1647	3597	2980	2972	2806	2347	2273	1701.5	2093
centroid_1593451	IVTT.AG	glutathione binding protein GsiB	1863.28	1675	1632	1743	1493.5	1118	1050	1078	1216	1546	1750	1753.5	1719.5	3202.5	2628	2647	2589	2285	2211.5	1899	2029
centroid_1413198	IVTT.AG	flagellar regulator flk	1885.12	1615	1514	1489.5	1349.5	985	963	986	1140.5	1359	1653	1424	1496	4246.5	3098	3119	2806.5	2298	2301	1839	2020
centroid_1306012	IVTT.AG	istB like ATP binding family protein	1883.97	1807.5	1398	1372.5	1325	1049	1023	1136	1346	1604	1934	1658.5	1908	3187	2695	2993	2483	2384.5	2292	1937.5	2146
centroid_1467035	IVTT.AG	exonuclease SbcCD, D subunit	1848.2	1652	1573	1527	1344.5	1105	1025	1064.5	1276	1522	1812	1790	1743	3019	2665	2793	2581	2315	2245.5	1961	1950.5
SF_p0217	IVTT.AG	orf, hypothetical protein	1780.65	1603.5	1544	1471.5	1365.5	971.5	972	925	1111.5	1477.5	1710	1660	1549	3290	2722.5	2772	2597	2126	2139	1731.5	1874
centroid_282246	IVTT.AG	outer membrane protein slp	1832.65	1754	1352	1516	1292	1056	1041	1162	1381	1575	1833	1654	1869.5	3098	2568.5	2606.5	2353	2280	2245	1944.5	2072
centroid_726827	IVTT.AG	chaperone protein YcdY	1901.38	1643.5	1607	1505.5	1308.5	1044	994.5	1047	1213	1498	1705	1689	1657	3535	2870	3176	2791.5	2394.5	2400	1930	2018.5
centroid_1454960	IVTT.AG	fecCD transport family protein	1930.95	1623.5	1649	1680	1437	1095.5	1038	1034	1124	1569	1705	1651.5	1555.5	3568	2978	2995.5	2876.5	2639.5	2394	1819.5	2186
centroid_101119	IVTT.AG	protein phosphatase CheZ	1931.08	1989	1794	1884	1641.5	1019.5	978	1067.5	1152	1605	1952	1773.5	1736	3126	2700.5	2822	2497	2409	2314.5	1915	2245.5
centroid_600536	IVTT.AG	prolipoprotein diacylglyceryl transferase	1904.33	1747.5	1523.5	1563.5	1314	1032	1006	945	1239.5	1476	1777	1570	1660	3529	2930	3145	2739	2402	2410	1965.5	2112
centroid_2047885	IVTT.AG	conserved hypothetical protein	1859.72	1549	1494	1520	1342	1184	1095	1095.5	1243	1782	1962	1952	1748.5	3077.5	2604	2684.5	2515.5	2289	2272	1787	1998
centroid_1458532	IVTT.AG	conserved hypothetical protein	1852.5	1615	1597	1572	1430.5	1146	1045	1095.5	1231	1582	1807	1800	1701	3087	2778.5	2684.5	2551	2213	2345	1808	1961
centroid_599334	IVTT.AG	conserved hypothetical protein	1897.03	1485	1506.5	1478	1308	1117	1076	1098	1231	1513	1697	1615	1584.5	3521	2969.5	3014	2712	2446.5	2421	1905.5	2242
SSON53G_RS27225	IVTT.AG	protein kinase OspG	1854.97	1602	1486.5	1503.5	1376.5	938.5	966	970	1122	1444	1664	1497.5	1518	3432.5	2960	3228	2703	2377	2205	1965.5	2140
centroid_1083548	IVTT.AG	universal stress protein B	1899.45	1583	1544	1540	1427	1180	1164	1064	1200	1641.5	1825	1735.5	1638	3402	2763.5	2813	2564.5	2472	2376	1821	2235
centroid_731990	IVTT.AG	bacterial extracellular solute binding family protein	1705.72	1471	1437.5	1486.5	1313.5	1100	1033	1013.5	1136.5	1654	1722	1719	1583	2740	2362	2352.5	2244	2147	2078	1678.5	1843
SSON53G_RS27275	IVTT.AG	carbohydrate transporter	1891.35	1687	1604	1673	1450	1103	1023.5	1030	1188.5	1659.5	1936	1948	1723.5	3424	2906	2721	2706	2167	2140	1818	1919
centroid_1372904	IVTT.AG	ABC transporter periplasmic binding YtfQ domain protein	1839.08	1629	1340.5	1399	1215.5	1128	1115	1070	1327.5	1487.5	1788.5	1609.5	1771	3163	2581.5	2843	2626.5	2269	2296	2051	2070.5
centroid_2408131	IVTT.AG	putative lipoprotein	1900.9	1654	1664	1693.5	1432	1047	998	1018	1130	1660	1890.5	1794	1698	3505	2906	2822	2697	2424	2235	1647	2103
centroid_1302852	IVTT.AG	S formylglutathione hydrolase	1795.67	1631	1474.5	1578	1386	1089	1052	1086	1217	1594	1773	1734	1606.5	3028	2457	2576.5	2429	2211	2230.5	1802.5	1958
centroid_2326145	IVTT.AG	putative regulator of cell division encoded by prophage CP 933O	1828.15	1497.5	1447	1515	1270	1130.5	1051	1041.5	1155	1539	1700	1683	1580.5	3211	2716	2782	2610	2411	2331	1769	2123
centroid_2239059	IVTT.AG	insA N terminal domain protein	1899.12	1564.5	1613.5	1607	1389.5	1038	986	1009	1121.5	1441	1652.5	1585	1505	3706	3095	3029	2882	2478	2321	1773	2186
centroid_832467	IVTT.AG	5 formyltetrahydrofolate cyclo ligase	1826.2	1606	1469	1567	1306.5	1128.5	1052	1051	1219.5	1565	1801	1761.5	1601	3099	2618	2657	2555	2331.5	2276	1850	2009.5
centroid_1157994	IVTT.AG	quinone oxidoreductase 2	1923.12	1590.5	1558	1642.5	1426.5	1134	1056	1019	1126	1571.5	1645	1552	1418	3474	3055	3204	2810.5	2565	2538	1894	2183
SSON53G_RS27355	IVTT.AG	conjugal transfer protein TraI	1730.55	1575	1468	1573	1421	994	980	1005	1108.5	1577	1731	1691	1657	2799.5	2422	2451	2385.5	2033	2124	1717.5	1898
centroid_1369261	IVTT.AG	DMSO reductase anchor subunit family protein	1888.55	1739	1491.5	1469	1416	982	994	1092	1229	1635.5	1857	1664.5	1861	3155	2838	2987	2649	2353	2307	1909.5	2142
centroid_1373021	IVTT.AG	molybdopterin oxidoreductase Fe4S4 domain protein	1871.28	1578	1534	1583	1359.5	1087.5	1009	1050.5	1210	1487	1693	1699.5	1592	3256	2897	2876	2692	2391	2291.5	1988	2151
centroid_2095361	IVTT.AG	conserved hypothetical protein	1900.72	1706	1471.5	1372	1285	1098	1111	1004	1340	1823	2575	2021	2613	3050	2442	2719	2321	2186.5	2109.5	1905	1862
centroid_1341191	IVTT.AG	putative DNA endonuclease SmrA domain protein	1805.4	1600	1451	1449	1258	1116	1045.5	1118	1203	1665	1917	1847	1811	2956.5	2503	2601	2415	2143	2240.5	1779	1989.5
centroid_1023158	IVTT.AG	conserved hypothetical protein	1862.65	1643	1638.5	1483	1369	1097	1025	1113	1311.5	1542	1778	1708	1737.5	3259	2733.5	2909	2674	2217	2286	1864	1865
centroid_321511	IVTT.AG	sulfoxide reductase catalytic subunit YedY domain protein	1820.08	1528	1479.5	1591	1311	1130	1057	1022	1178	1595	1736	1636	1608	3127	2675.5	2574	2568	2388	2346.5	1798	2053
centroid_706090	IVTT.AG	ABC transporter family protein	1767.08	1525	1523	1523	1359	1106	1047.5	1059.5	1147	1634	1825	1736.5	1635	2983	2504.5	2504.5	2356	2114	2090	1708	1961
centroid_1418693	IVTT.AG	ammonia channel	1936.45	1644	1630	1525	1398	1048	981	1024	1218	1606	1915	1871	1820	3497	2973.5	2990	2862.5	2289	2475	1963.5	1998.5
centroid_1636191	IVTT.AG	N(2) citryl N(6) acetyl N(6) hydroxylysine synthase	1804.25	1615	1604	1608.5	1465	1057.5	992	1016	1109	1613	1818.5	1764	1706	3112	2621.5	2611	2487.5	2181	2109	1654.5	1940
centroid_1144768	IVTT.AG	tyrosine recombinase XerC	1753.05	1585	1619	1506	1387	1036	977	1037	1148.5	1493.5	1690	1628.5	1605	2956	2566	2573	2413	2055.5	2142	1714	1929
centroid_1487275	IVTT.AG	transglycosylase SLT domain protein	2049.62	1473	1350	1290	1128	1082	1026	1044	1259.5	1371	1617	1562	1588	2443.5	2083.5	2306	2018	4412	4137	4201	3601
centroid_1064881	IVTT.AG	galactose/methyl galactoside import ATP binding protein MglA	1834.25	1997	1891	1879	1754	1175.5	1100.5	1090.5	1352	1540	1859	1767.5	1792	2663	2269	2442	2215	2152	2033.5	1884	1828.5
centroid_1627007	IVTT.AG	conserved hypothetical protein	1838.7	1550	1639	1672	1364.5	1078.5	1066	1031.5	1170	1607	1765.5	1674	1561	3136	2735	2708	2580	2326	2298	1812.5	1999.5
centroid_2054691	IVTT.AG	outer membrane autotransporter barrel domain protein	1865.2	1660.5	1628.5	1754	1449	1104	1030	1049	1183.5	1465.5	1642.5	1664	1537	3255.5	2920	2745	2711	2359	2243	1828	2075
SSON53G_RS27325	IVTT.AG	antirestriction protein YubI	1831.22	1776.5	1730	1787	1554	1084	1004	1033.5	1178	1438	1660.5	1685.5	1546	3200.5	2635.5	2654	2568	2205	2135.5	1790	1959
centroid_980855	IVTT.AG	conserved hypothetical protein	1893.9	1543	1443	1401	1285.5	1092	1104	1078	1262	2005	2440	2138	2255	3078	2607	2656	2481	2168	2170	1763	1908.5
centroid_1624911	IVTT.AG	ferredoxin type , NapH/MauN family protein	1887.33	1696	1585.5	1555	1448	1060	1030.5	1027.5	1167.5	1606.5	1825	1667	1632	3249.5	2916.5	3086.5	2647.5	2358	2310	1765	2113
centroid_1123262	IVTT.AG	META domain protein	1857.55	1534	1471.5	1367	1295	1074.5	1067	1132.5	1224.5	1540.5	1829	1651	1634	3313	2837	2962	2526	2380	2317.5	1818	2177
centroid_1582733	IVTT.AG	marB family protein	1869.58	1486.5	1404	1370	1257.5	1127.5	1045	1135	1261	1694	1967	1812.5	1794	3257.5	2790.5	2955	2499	2295	2289	1825	2126.5
centroid_1737117	IVTT.AG	conserved hypothetical protein	1820.58	1468.5	1518.5	1561	1262	1128	1082.5	1060	1217.5	1753.5	1910	1893	1774	2941	2608.5	2441	2444.5	2279	2301	1801	1967
centroid_871955	IVTT.AG	anaerobic C4 dicarboxylate transporter DcuA	1893.85	1509.5	1554.5	1643	1424	1121	1039	1020.5	1132	1454	1641	1612	1494	3509	2993	3095	2806.5	2421	2426	1816	2166
centroid_2299362	IVTT.AG	bacterial extracellular solute binding, 5 Middle family protein	1872.1	1605	1442	1473	1357.5	1010	989	1020	1207.5	1830	2182	2033.5	2152	3078	2484	2761	2609	2201.5	2237	1806	1964
centroid_1306257	IVTT.AG	sulfate ABC transporter, sulfate binding family protein	1964.08	2475	2528.5	2360	2135	1071	973	989	1110	1606.5	1808	1686	1664.5	3110	2525.5	2524	2434.5	1922	2818.5	1773.5	1767
centroid_514506	IVTT.AG	conserved hypothetical protein	1936.12	1593	1539	1504.5	1418	1018.5	969.5	1014	1104	1411	1696	1640.5	1502.5	3815.5	3289	3386	2888	2426	2452.5	1844	2211
SF_p0168	IVTT.AG	orf, conserved hypothetical protein	1878.67	1693.5	1688.5	1714	1579	1108	1046.5	1046.5	1139	1478.5	1650	1631.5	1493	3391	2856	2790	2741.5	2378	2282.5	1717.5	2149
centroid_308802	IVTT.AG	L rhamnose proton symporter	1901.22	1638	1659	1629	1431	1127	1039	1025	1143	1631	1763.5	1657	1623	3266	2915	2880	2724	2399	2479	1835	2161
centroid_441822	IVTT.AG	celllulose biosynthesis operon protein BcsF/YhjT	1852.45	1462	1513	1578.5	1298	1100	1041.5	1006.5	1146	2196	2544	2293	2242.5	2795	2421.5	2418	2338.5	2037.5	2159	1630.5	1828
SF_p0143	IVTT.AG	MxiM, lipoprotein, component of the Mxi-Spa secretion machinery	1872.05	1638	1590	1683.5	1469	1085	1012.5	1040	1099	1616	1825	1697	1693	3256	2740	2913	2645.5	2291	2316.5	1746	2085
centroid_1305085	IVTT.AG	putative acyl CoA thioester hydrolase YbhC	2049.5	1634	1561	1585	1440.5	2272	2168.5	2169	2611	1572	1833	1840	1717	2683	2368	2354.5	2237	2414	2509	1961.5	2060
centroid_555602	IVTT.AG	polysaccharide biosynthesis/export family protein	1872.42	2660	2512	2486.5	2189	1017.5	939.5	957	1168	1375.5	1672	1522	1631	2687	2325	2488	2184	2014	2035	1808	1777.5
centroid_2382076	IVTT.AG	periplasmic nitrate (or nitrite) reductase c type cytochrome, NapC/NirT family protein	1814.6	1509.5	1544.5	1590	1387.5	1144	1068	1040.5	1153	1788	1924	1843.5	1755	2896.5	2513	2524	2390	2304	2160	1779	1978
centroid_298864	IVTT.AG	integral membrane , PqiA family protein	1887.55	1556.5	1602.5	1557.5	1382.5	1020	993.5	975	1085.5	1608.5	1821	1737.5	1625.5	3327.5	2967	2897	2755	2426	2421	1809	2183
centroid_657646	IVTT.AG	oligopeptide/dipeptide ABC transporter, ATP binding , C terminal domain protein	1864.95	1636	1560.5	1550.5	1403	1092	1015.5	1052	1129	1555	1851	1717	1647.5	3302.5	2935	2964	2719	2168	2346.5	1775	1880
centroid_1507706	IVTT.AG	bacterial extracellular solute binding, 5 Middle family protein	1880.42	1621	1554	1563.5	1444.5	1033.5	1029	1013	1135.5	1528	1798	1676	1628	3631	2722	3021.5	2754	2336	2236	1790	2094
centroid_1208957	IVTT.AG	amino ABC transporter, permease , 3 TM region, His/Glu/Gln/Arg/opine family domain protein	1819.35	1666	1686	1485	1408.5	1051	963.5	1097	1267	1501	1737	1637	1706	3146	2521.5	2831	2440.5	2261	2237	1845	1900
centroid_866950	IVTT.AG	acetyltransferase domain protein	1884.85	1613	1608.5	1590	1449	1041	1042	971	1113.5	1473	1680.5	1630.5	1531	3274	2966	3056.5	2754	2435.5	2426.5	1838.5	2203
centroid_1652542	IVTT.AG	colicin V production protein	1898.92	1614	1473	1498	1390	1041	988	975	1085	1458	1696	1626	1471.5	3605.5	2961	3152.5	2736	2599	2385.5	1900	2323.5
centroid_1898020	IVTT.AG	phosphoadenosine phosphosulfate reductase	1820.15	1666	1640	1652	1388	1113.5	1057	1070.5	1184	1516	1751	1722.5	1604.5	2962	2571.5	2566.5	2451	2307	2257	1803	2120
centroid_1650809	IVTT.AG	conserved hypothetical protein	1848.28	1501.5	1500	1469.5	1357.5	1123	1087	1091	1171	1527.5	1776	1584	1561.5	3241	2864.5	2867	2593	2405.5	2300.5	1776	2168.5
centroid_2391933	IVTT.AG	conserved hypothetical protein	1846.17	1517	1545	1522	1336.5	1174	1103	1189	1314	1643	1822	1796	1740	3127.5	2634	2732.5	2437.5	2131	2421	1812.5	1926
centroid_2217174	IVTT.AG	asmA like C terminal region family protein	1889.08	1659	1633	1679	1465	1088	1060	1001	1093	1440	1618	1604	1483.5	3495.5	2894	3004	2726.5	2479	2368	1753	2238
centroid_1899107	IVTT.AG	ybfN like lipofamily protein	1811.15	1475.5	1399.5	1465.5	1234	1134	1087	1097	1260	1855	2093	1992	1948	2805	2431	2490.5	2357	2195.5	2209	1789	1905.5
centroid_2387864	IVTT.AG	hydrogenase 1 small chain	1840.22	1585.5	1569	1490.5	1343.5	1058	985	980	1114	1547	1731	1655	1618.5	3517	2846	2972	2698	2207	2240	1746	1901.5
centroid_71017	IVTT.AG	lysR substrate binding domain protein	1823.03	1625	1551.5	1461	1321	1070.5	1002	1057	1192	1421	1664	1664.5	1611	3142	2751	2739	2599	2301	2231	1955	2102
centroid_189282	IVTT.AG	lysR substrate binding domain protein	1818.97	1552	1517.5	1433.5	1283	1073.5	979.5	1020	1192	1547	1778	1746	1657	3311	2727	2822	2572.5	2176.5	2245	1788.5	1958
centroid_1859495	IVTT.AG	gram negative porin family protein	1838.9	1608	1583	1408	1345	1038	960	1031	1204	1517.5	1757	1744	1833	3161	2686	2808	2564.5	2301.5	2298	1974	1956.5
centroid_373646	IVTT.AG	conserved hypothetical protein	1864.33	1607	1583	1617	1411	1119	1047	1037	1114.5	1488	1601.5	1582.5	1494	3334	2977	2777	2674.5	2495	2397	1782	2148.5
centroid_1337951_s1	IVTT.AG	sensor protein EvgS	1864.25	1622	1608	1604.5	1405.5	1114	1037	1090	1149	1574	1766	1658.5	1595	3306	2776	2856	2734	2250.5	2388.5	1736.5	2014
centroid_817936	IVTT.AG	ysaB like lipofamily protein	1849.33	1398	1484	1496	1288	1137	1075	1043.5	1206.5	1562.5	1697.5	1600	1547	3111.5	2712.5	2735	2602.5	2588	2482	1938.5	2281.5
SSON53G_RS26800	IVTT.AG	hypothetical protein	1807.2	1555	1605	1669	1372	1039.5	974	1002	1100	1547.5	1692.5	1655	1507	3168	2684.5	2673	2576.5	2296	2284	1756.5	1987
centroid_1079365	IVTT.AG	putative acyl CoA dehydrogenase AidB domain protein	1847.72	1457	1511	1532.5	1318	1190	1152.5	1100	1295	1914.5	2104.5	2039	1912	2906	2488.5	2600	2376	2148	2220	1728	1962
SSON53G_RS26735	IVTT.AG	hypothetical protein	1860.7	1632	1556.5	1704	1488	1090	999.5	988	1075	1457	1615	1572	1418.5	3479	2938	3020	2791.5	2319	2289	1746	2036
centroid_1516106	IVTT.AG	transporter, anaerobic C4 dicarboxylate uptake C family protein	1862.47	1705.5	1572	1480	1353	1047	947	991	1261	1402	1587	1502.5	1608	3313	2850	3160	2619	2531	2319	1992	2009.5
centroid_563659	IVTT.AG	nucleoside permease NupX	1828.15	1571.5	1516	1587	1377	1071.5	978	1000	1081	1487	1623	1577	1458	3356	2839	2888	2598	2429	2334	1702	2090
centroid_814187	IVTT.AG	conserved hypothetical protein	1826.28	1602.5	1587	1468	1372.5	1066.5	983	1056	1245	1618	1910.5	1798	1858.5	3204.5	2530	2764	2425.5	2152	2184	1826	1874
centroid_691598	IVTT.AG	bacterial extracellular solute binding family protein	1939.15	1545	1492	1530	1268	977	939	908	996	2239	2293	2387.5	2240.5	2679	2248	2236	2271	2907	2866	2299	2462
centroid_1950754	IVTT.AG	caudovirales tail fibre assembly family protein	1821.55	1473	1463	1434.5	1266	1161.5	1089	1127	1291	1485.5	1698	1657.5	1674.5	3109.5	2679	2785	2610	2239	2313	1861	2014
centroid_843029	IVTT.AG	succinyl CoA ligase like flavodoxin domain protein	1800.92	1653	1613	1537	1387.5	1043	1015.5	1077.5	1204	1559	1814	1804	1733	2978.5	2532.5	2629	2472	2082	2180	1830	1874
centroid_1548424	IVTT.AG	3 ketoacyl CoA thiolase	1845.97	1595	1567	1518	1334.5	1072.5	1012	1068	1187	1489	1651	1550	1535	3421.5	2863	2858	2733	2419	2258	1747.5	2040.5
centroid_727690	IVTT.AG	outer membrane protein TolC	1800.1	1609.5	1481	1528	1415	1036	968	1025	1139	1449	1798.5	1677	1616	3240	2585	2781	2540.5	2194	2188.5	1758	1973
centroid_1233003	IVTT.AG	heme exporter protein CcmD	1694.83	1407.5	1384	1336	1186.5	1072	1022	1064	1250	1454	1690	1559	1606	2868	2442	2466	2284	2044	2161	1740	1860.5
centroid_2010357	IVTT.AG	conserved hypothetical protein	1857.35	1587	1647.5	1625	1357.5	1058.5	1017	997	1100	1454	1655	1580.5	1488	3399	2853	2942	2788	2348.5	2427	1748	2074.5
centroid_653653	IVTT.AG	molybdopterin oxidoreductase family protein	1829.8	1547	1556.5	1606	1425	1054	1009	997.5	1097	1564.5	1752	1744	1575	3195	2735.5	2750	2568.5	2308	2329	1767	2015.5
centroid_1092130	IVTT.AG	mauM/NapG ferredoxin type family protein	1793.4	1483	1433	1516	1324.5	1053	1000	1028	1124	1520	1764	1590	1571.5	3241	2712.5	2687	2496.5	2321.5	2232.5	1703	2067
SF_p0005	IVTT.AG	OspC4, probably secreted by the Mxi-Spa secretion machinery, function unknown	1824.03	1698	1573	1507	1376.5	983	1001.5	968	1103	1461	1631	1585	1559	3320.5	2836	3095	2601	2269	2166	1794	1953
centroid_2279088	IVTT.AG	anti adapter protein IraM	1840.8	1473	1481	1444.5	1283	1105.5	1034	1105	1244	1580	1859	1643.5	1694	3340	2715	2869	2543	2253	2316	1812.5	2021
centroid_237396	IVTT.AG	hydrogenase nickel insertion protein HypA	1827.28	1597	1715	1700.5	1430	1235	1213	1190	1379	1542.5	1748	1618.5	1570	2968	2565	2579.5	2431	2175	2231.5	1714	1943
centroid_68771	IVTT.AG	protein AraJ	1892.35	1586.5	1470	1405.5	1260	992.5	973.5	980.5	1212	1548	1793	1783.5	1724.5	3101.5	2915	3227.5	2608	2562	2439	2104	2160.5
centroid_1198600	IVTT.AG	major outer membrane lipoprotein Lpp	1798.97	1773.5	1310.5	1408	1253	963	993	1099	1373	1705.5	2090	1758	2384	3018	2311.5	2595.5	2250	2043	2049.5	1762	1839.5
centroid_1387275	IVTT.AG	conserved hypothetical protein	1876.3	1534	1347	1404.5	1325.5	1078	1072	1087	1245	1630	2047	1759	1895	3375.5	2750	2940	2541.5	2301	2263	1890	2041
centroid_163623	IVTT.AG	conserved hypothetical protein	1822.62	1645	1468	1425.5	1313	1025	935.5	994	1159	1428	1681.5	1648	1608	3353.5	2672	2972.5	2660	2302.5	2235	1838	2088.5
centroid_1701476	IVTT.AG	D alanyl D alanine carboxypeptidase/endopeptidase AmpH	1757.92	1616	1595.5	1569	1306.5	1095	1059	1068.5	1149.5	1622	1800.5	1739	1580	2833	2488.5	2453.5	2333	2105	2129.5	1713.5	1902
centroid_535118	IVTT.AG	HTH like domain protein	1763.88	1579.5	1392.5	1531	1358	1042	1033	1069	1187	1558	1702.5	1704	1554	3140	2410	2494	2401.5	2176	2182	1827.5	1936
centroid_381675	IVTT.AG	outer membrane lipoprotein SlyB	1722.7	1359	1380	1363	1232	1125.5	1037	1094	1178	1502	1753	1701	1647	2968	2574	2709	2571	1872	2032	1556	1800.5
centroid_2244849	IVTT.AG	ynbE like lipofamily protein	1882.12	1676	1672	1614	1445	1118	1042.5	1072	1185	1570.5	1732.5	1814	1639.5	3265	2860.5	2813	2720	2244	2405	1828	1926
centroid_1230717	IVTT.AG	heme ABC exporter, ATP binding protein CcmA	1812.65	1613	1558	1577.5	1403	1079	996	999	1072.5	1558	1762	1681	1582	3220	2669	2680	2501	2305.5	2140	1751.5	2105
centroid_1727392	IVTT.AG	ribosomal protein L22	1781.58	1616	1208	1137.5	1130	1056	1070.5	1208	1499	1537.5	1811	1724	2025.5	2775	2272	2570	2109.5	2377.5	2363	2052.5	2089
centroid_2280794	IVTT.AG	pyruvate kinase, barrel domain protein	1808.53	1473	1437	1433	1260.5	1061.5	1010.5	1056	1114	1950	2221	2089	2046	2950.5	2487	2482.5	2309	2115.5	2044.5	1667	1963
centroid_2394825	IVTT.AG	asmA like C terminal region family protein	1874.05	1601	1528	1549.5	1442	1034	999	1011.5	1121	1466	1721	1539	1515.5	3695	2996	3075.5	2714.5	2326	2318	1758.5	2070
centroid_400155	IVTT.AG	FAD linked oxidase, C terminal domain protein	1818.15	1681	1531	1653	1464	1047	996	1031	1118	1566	1730.5	1730	1494	3295	2556.5	2790	2516.5	2207	2227	1775	1954.5
centroid_143352	IVTT.AG	conserved hypothetical protein	1867.2	1545	1446	1379.5	1237	1257.5	1097	1162.5	1479	1317	1660	1564	1664	3158	2673.5	2806	2454	2604	2480.5	2121.5	2238
centroid_1984498	IVTT.AG	putative transposase	1850.08	1648	1570.5	1561.5	1430	1063.5	1017.5	1032.5	1197	1401	1588	1660	1549	3301	2912	2817	2705.5	2348	2233	1899.5	2067
centroid_1714486	IVTT.AG	sn glycerol 3 phosphate import ATP binding protein UgpC	1832.83	1550.5	1582	1473	1328	1049	1040	1058	1163	1445	1673.5	1562	1523.5	3538	2804	2908	2696	2239	2258	1745	2021
centroid_2462101	IVTT.AG	rRNA large subunit m3Psi methyltransferase RlmH	1745.6	1497	1444	1373	1291	1054.5	964	1033	1210	1579	1863	1747	1756	2945	2471.5	2570	2368.5	2089	2099.5	1767	1790
SSON53G_RS27365	IVTT.AG	conjugal transfer protein	1811.42	1698	1579	1560	1467	973	991	941.5	1091.5	1451	1696	1594	1495	3282	2732	2983.5	2501	2218	2194	1799	1982
centroid_49181	IVTT.AG	HTH like domain protein	1869.08	1624	1573	1480	1377	977	956	991	1118	1422	1682	1621	1537	3621	3030	3254	2863	2274.5	2213	1788	1980
centroid_1449572	IVTT.AG	conserved hypothetical protein	1756.22	1572	1523	1500	1300	1065	1011	1055	1213	1589	1781.5	1721	1729	2890.5	2461.5	2536	2379.5	2067	2110	1749.5	1871
centroid_162778	IVTT.AG	copG family DNA binding protein	1815.9	1732	1428.5	1367	1219	1055	1045	1047	1304	1390.5	1687	1470.5	1714	3032	2669	2899	2490.5	2405	2313	2069	1981
centroid_1907210	IVTT.AG	outer membrane beta barrel domain protein	1792.47	1707	1613.5	1543	1424	1037	994	1026	1161	1508	1693	1608	1585	3177	2675	2788	2483	2108	2106	1712	1901
centroid_1178937	IVTT.AG	PTS system, Fru family, IIB component domain protein	1780.85	1512	1515	1573	1378	1084	1017	1105	1227	1503	1725	1701.5	1640	2945	2525.5	2531.5	2420	2236	2195.5	1854	1929
SF_p0215	IVTT.AG	orf, conserved hypothetical protein	1851.95	1626.5	1633	1524	1456	1049	990	992	1072.5	1443	1620	1505.5	1507	3458.5	2912	2926	2730.5	2294	2455	1752	2092.5
centroid_767901	IVTT.AG	ferrous iron permease EfeU	1824.85	1672	1507	1432.5	1382	927.5	930	958.5	1121	1374.5	1562	1494	1440	3448.5	2950	3002	2618	2403	2284.5	1829	2161
centroid_124556	IVTT.AG	excinuclease ABC subunit B	1779.55	1581.5	1604.5	1546	1352	1057	1005	1058	1125	1529	1696	1638	1549	3156	2630	2646	2524	2118	2189	1670	1917
centroid_770178	IVTT.AG	ketopantoate reductase PanE/ApbA family protein	1792.88	1617	1458	1452	1303	1025.5	1018	1055	1212	1584	1831.5	1656	1739	3128.5	2587	2691	2436	2154	2161.5	1779	1969.5
SSON53G_RS27530	IVTT.AG	spore coat protein	1767.1	1747.5	1588	1589.5	1445	964	959	978	1083	1672	1863.5	1768	1739	2898.5	2496	2629	2321	2025	2019	1768	1789
SF_p0167	IVTT.AG	orf, conserved hypothetical protein	1810.85	1593	1562.5	1604	1375.5	1086	985	1016	1104	1524.5	1655	1685.5	1587	3187	2771.5	2742	2531	2197.5	2253	1704	2053
centroid_1527900	IVTT.AG	gram negative pili assembly chaperone, C terminal domain protein	1716.65	1634.5	1584	1522	1384	1087.5	986	1003	1186	1410	1654.5	1662	1728	2766	2264	2468	2255	2102	2012.5	1818	1806
centroid_1457888	IVTT.AG	heme ABC exporter, ATP binding protein CcmA	1718.12	1576	1544	1556	1379.5	1055	983.5	1058	1156	1481	1642	1669	1566	2882	2378	2385.5	2352	2092.5	1975	1723	1908.5
SSON53G_RS26650	IVTT.AG	AraC family transcriptional regulator	1787.85	1565	1588	1667	1350	1030	977	944	1085	1535	1688.5	1699	1525.5	3041	2585	2645.5	2589	2210	2324.5	1745	1963
centroid_1302662	IVTT.AG	D methionine transport system permease protein MetI	1752.33	1534.5	1521	1548	1310	1076	1000.5	1002	1145.5	1517	1669.5	1643.5	1528	3067	2585	2621.5	2445	2132	2150	1636	1914.5
centroid_1837117	IVTT.AG	inner membrane protein YqjA	1791.8	1674.5	1618.5	1510	1332	1104	1030	1110	1317	1582	1757	1783	1725	2917	2509	2693	2294.5	2103.5	2186	1811	1779
centroid_1623959	IVTT.AG	major Facilitator Superfamily protein	1814.97	1485.5	1521	1532	1352	1087	1010	988	1157	1486.5	1667	1565	1540	3299	2771.5	2828	2614	2281	2331	1719.5	2064.5
centroid_526276	IVTT.AG	serine hydroxymethyltransferase	1826.7	1702	1586.5	1550	1374.5	984	937.5	974.5	1073	1490	1697	1605.5	1546.5	3474	2639	2925	2644	2329	2254.5	1777	1970.5
centroid_1475750	IVTT.AG	creA family protein	1777.38	1555	1522	1478.5	1307	1112	1041	1112	1239.5	1473.5	1726.5	1763.5	1620	2984	2585	2450	2400	2157	2239	1885.5	1896.5
centroid_1984647	IVTT.AG	protein YgiW	1769.1	1575	1359	1345	1225.5	1034	984	996	1287	1588	1884.5	1643	1952	2904	2404	2746	2363	2150	2090	1957	1895
centroid_1743473	IVTT.AG	conserved hypothetical protein	1849.83	1408	1449	1370	1245	1109.5	987	1033	1261	1697.5	1933	1811	1881	3189	2730	2806	2606.5	2216	2349.5	1905.5	2009
SF_p0195	IVTT.AG	plasmid stable inheritance protein	1777.92	1557	1528	1491.5	1403.5	1012.5	993.5	976.5	1084.5	1863	2006.5	1974	1752	2873	2379.5	2594.5	2378.5	2123	2022	1686.5	1859
centroid_1447224	IVTT.AG	efflux pump membrane family protein	1653.55	1522	1406	1400	1399	1241	1176	1276	1354	1516	1690.5	1636	1585	2465	2071	2094	1938.5	1969	1917	1606.5	1808.5
centroid_283480	IVTT.AG	D alanyl D alanine carboxypeptidase DacC	1806.08	1591.5	1544.5	1444	1361	1133	1055.5	1132	1316	1447	1775	1690	1570	3144	2618	2785	2576	2149	2118	1777	1895
centroid_394773	IVTT.AG	cblD like pilus biogenesis initiator family protein	1802.1	1549	1448	1395	1315.5	1010	1018.5	1022	1087	1466	1666	1603	1490	3341	2874	2973	2567.5	2214	2232	1681	2089.5
centroid_706887	IVTT.AG	cytochrome c552 family protein	1771.67	1552	1521	1560	1368	1042	965	977	1093	1697	1857.5	1762.5	1660.5	2960	2531	2534	2388.5	2171	2091	1734	1968.5
SSON53G_RS27160	IVTT.AG	hypothetical protein	1713.4	1670	1602.5	1542.5	1391	949	893	945	1076.5	1378	1667	1549.5	1532	3101	2443.5	2556	2430	1968	2034.5	1688	1851
SSON53G_RS26760	IVTT.AG	hypothetical protein	1759.6	1620	1580.5	1427	1394.5	1021	972	972	1130.5	1421	1641.5	1615	1542	3277.5	2582	2725.5	2556	2009	2120.5	1712.5	1872
centroid_648837	IVTT.AG	NADH(P) binding family protein	1864.08	1474	1501	1527	1385.5	1014.5	941.5	950	1064	1863.5	2253	2060.5	1999	3095	2725.5	2700	2462	2282.5	2139	1760	2084
centroid_528358	IVTT.AG	DEAD/H associated family protein	1758.78	1634	1519.5	1462.5	1375	1016.5	973	1003	1196	1551.5	1779	1707.5	1665	2914	2524	2570	2424.5	2108.5	2081	1812	1859
centroid_1040673	IVTT.AG	putative oxidoreductase YceM	1797.2	1696	1561	1416	1287	1068	960	992	1180	1476.5	1818	1723	1809	3026	2506.5	2764	2409	2338	2180	1879	1855
centroid_2197865	IVTT.AG	conserved hypothetical protein	1802.78	1535	1539	1540.5	1433	1085	1070	1085.5	1138.5	1758	2014.5	1878	1823	2838	2418	2523	2303	2248.5	2146	1680	1999
centroid_362555	IVTT.AG	amino ABC transporter, permease , 3 TM region, His/Glu/Gln/Arg/opine family domain protein	1775.5	1603	1515	1494	1354	1091	998.5	1051	1217.5	1513	1693.5	1760	1716	2838	2543	2643	2312.5	2170	2219.5	1826.5	1951
centroid_749497	IVTT.AG	putative n5 glutamine methyltransferase	1820.9	1702	1685	1545	1354	1063	1051	1051	1238	1631	1886	1891	1856	2848	2457	2726.5	2295	2184.5	2234	1859	1861
centroid_514048	IVTT.AG	part of AAA domain protein	1759.2	1596	1540	1465	1360	1110.5	1000	1069	1237	1593.5	1819.5	1813	1848	2818	2306	2436.5	2368	2095	2075	1830	1804
centroid_2222692	IVTT.AG	incFII family plasmid replication initiator RepA	1744	1679	1532.5	1570	1364	1042	1015.5	1072	1215	1496	1679	1570	1701	2817.5	2415.5	2516	2373	2108	2074	1786	1854
centroid_102018	IVTT.AG	conserved hypothetical protein	1807.05	1412	1472	1457	1256	1104	1065.5	1058	1166	1415.5	1651	1555	1581	3293	2685	2849	2541	2352	2240	1847	2141
centroid_1981312	IVTT.AG	efflux transporter, RND family, MFP subunit	1827.1	1436	1433	1404	1271	1395	1342	1440	1610	1471	1662	1633	1566	3260	2638	2791	2595.5	1994	2030.5	1674	1896
centroid_6227	IVTT.AG	putative sulfate transporter YchM	1823.45	1644	1470.5	1441.5	1336	1000	955	961	1190	1352	1614	1512.5	1595	3303.5	2807	3124	2612	2345	2256.5	1931	2018.5
centroid_144664	IVTT.AG	putative traD domain protein	1865.7	1569	1593	1463.5	1320	1055	1045.5	1082	1212	1573	1802	1706	1714	3245	2740	2979	2662	2239	2390	1904	2020
centroid_651541	IVTT.AG	D alanyl D alanine carboxypeptidase DacA	1836.62	1508	1516	1478.5	1334	1005.5	925	1001.5	1147	1302	1568.5	1543	1469	3341.5	3004	3018	2761.5	2382	2400.5	1953	2074
centroid_2282218	IVTT.AG	ribonuclease III	1766.97	1624	1425	1374	1240	1027	993	991.5	1235	1478	1780	1625	1706	2967	2499.5	2777.5	2347	2230	2196	1967	1857
centroid_1094538	IVTT.AG	matE family protein	1814.4	1561.5	1502.5	1519.5	1367.5	1069	1023	1060	1117	1611.5	1835.5	1763	1685	3195	2646	2727	2420	2279	2172	1711	2023
centroid_724962	IVTT.AG	thiamine biosynthesis protein ThiS	1813.62	1454	1445	1506	1320.5	1141.5	1048	1109	1304.5	1534	1743	1788	1700	3002	2638.5	2610	2458	2251	2327	1882.5	2010
centroid_2196711	IVTT.AG	dnaB like helicase C terminal domain protein	1799.55	1621	1612	1582	1360	1083	983	1014	1078	1323.5	1521	1478	1433	3277	2780	2825	2644	2307.5	2322	1685	2062
centroid_1286098	IVTT.AG	acyl CoA thioesterase II	1753.83	1715	1604	1614.5	1438	1031	1033.5	1031	1246	1521	1709	1578	1677	2871.5	2457	2570	2328	1981	2129	1711	1831
centroid_2217175	IVTT.AG	transporter associated domain protein	1795.75	1532	1471.5	1471	1354.5	996	991	997	1088	1432	1590	1489.5	1435	3553	2712.5	2759	2589	2329	2234	1813	2078
SSON53G_RS27120	IVTT.AG	multifunctional 2',3'-cyclic-nucleotide 2'-phosphodiesterase/5'-nucleotidase/3'-nucleotidase	1815.47	1614	1540	1410	1237	1015.5	980	1024.5	1150	1522	1739	1702	1666	3045	2523	2612	2466	2482.5	2439	2091	2051
centroid_2393132	IVTT.AG	monothiol glutaredoxin, Grx4 family	1733.85	1508	1501	1389.5	1232	1066.5	1030.5	1063	1266	1446	1767.5	1665	1656	2901	2375.5	2604	2295	2122.5	2250.5	1773	1764.5
centroid_1854296	IVTT.AG	transcriptional regulatory protein BasR	1715.92	1544	1449	1456	1271	1031	988	1031	1169	1485	1698	1649	1628	2980	2459.5	2549	2300	2087	2054.5	1680	1809.5
centroid_1303721	IVTT.AG	flagellar M ring protein FliF	1693.83	1494	1455.5	1518.5	1310.5	1069	999	1020	1083.5	1652	1875	1770	1683	2631.5	2212	2298.5	2172	2089.5	2049	1610	1884
centroid_2378177	IVTT.AG	PAP2 superfamily protein	1743.78	1566	1541.5	1484	1366	1041	996	1070	1201.5	1484.5	1754	1647	1609	2958	2471	2504.5	2328	2143	2137	1712.5	1861
centroid_1089060	IVTT.AG	acetate operon repressor	1658.1	1640.5	1355.5	1374	1247	933	911	949	1138	1367.5	1599	1536	1597	2700	2414	2618	2119	2186.5	1962	1736	1779
centroid_1881443	IVTT.AG	undecaprenyl diphosphatase UppP	1826.47	1493	1447	1433.5	1314.5	987	960	1000.5	1097	1405.5	1653	1531	1487	3317.5	2875	3044	2559	2521	2254	1874.5	2275.5
SF_p0219	IVTT.AG	orf, hypothetical protein	1797	1575.5	1537	1399	1311	1014	956	990	1168	1420	1585	1555	1530	3084.5	2763	3036	2429.5	2372	2301	1980.5	1933
SF_p0070	IVTT.AG	SepA, extracellular serine protease of the IgA1 protease family, secreted by a C-terminal autotransporter domain	1712.3	1694	1562	1576	1413	964.5	957	902	1113	1527	1908	1716.5	1730	2811.5	2234.5	2389	2188.5	2040	2005	1694.5	1820
centroid_327199	IVTT.AG	class II Aldolase and Adducin N terminal domain protein	1746.12	1560	1553	1502.5	1331	1107	1036	1077	1225	1466	1693	1653.5	1633	2863	2544	2461.5	2361	2113	2219	1697	1827
SSON53G_RS26600	IVTT.AG	fimbrial protein	1764.72	1552	1541	1632	1468	1072.5	994.5	971	1072.5	1494	1643	1556.5	1449	3076	2624.5	2610	2483	2282	2169	1686	1918
SSON53G_RS26570	IVTT.AG	hypothetical protein	1707.75	1592	1631.5	1572	1455	1013.5	924.5	948	1069	1449	1639	1553	1501.5	2864	2448	2474	2412	2029	2152	1608	1820
centroid_1194112	IVTT.AG	conserved hypothetical protein	1768.9	1600	1488.5	1459	1324	1013	1006	1023	1108.5	1494.5	1774.5	1686	1564	3240.5	2627	2677	2466	2159	2069	1702	1896.5
centroid_1354505	IVTT.AG	serine/threonine phosphatase 1 domain protein	1745.78	1355.5	1457	1449.5	1257.5	1101	1027	1024	1174	1547.5	1648	1701	1529	2951.5	2504	2577	2430.5	2247	2228	1724.5	1982
SSON53G_RS26610	IVTT.AG	molecular chaperone ClpE	1777.3	1588	1517	1460.5	1253	975.5	950.5	928.5	1129	1384	1636	1627	1576.5	3106	2708	2871	2449	2316.5	2291	1893	1886
centroid_1156977	IVTT.AG	D galactonate transporter	1687.58	1628	1648	1590.5	1365	1009.5	960	972	1097	1499	1757	1605.5	1513	2824	2359	2531	2374	1917	1979	1381	1742
SSON53G_RS26910	IVTT.AG	lipoprotein MxiM	1728.97	1595.5	1454	1567	1381	1005.5	985	1044	1165	1564.5	1700.5	1594.5	1635	2901	2448	2578	2390	2062	2061.5	1667.5	1780
centroid_1702551	IVTT.AG	dnaJ like protein DjlA	1750.3	1565	1514.5	1564	1383	1054	999	997	1089	1613	1809	1665	1573	2768	2530.5	2539	2272	2289	2146	1754	1882
centroid_855906	IVTT.AG	soluble aldose sugar dehydrogenase YliI	1737.9	1604	1385	1444	1270	980	988	1046.5	1206	1530.5	1821	1632.5	1722	2854	2506	2693.5	2308	2028	2079	1711	1949
centroid_1689284	IVTT.AG	flagellar hook basal body family protein	1793.65	1649	1500	1526	1369	975	918	966	1068	1485	1733	1594.5	1520	3171	2754	2729.5	2545.5	2271.5	2208	1790	2100
centroid_978702	IVTT.AG	4Fe 4S dicluster domain protein	1721.22	1596	1390.5	1335	1217	993	970	954	1228	1283	1675	1506	1659	2989	2496	2772.5	2320	2146.5	2146	1921	1827
centroid_1782798	IVTT.AG	YnjB domain protein	1723.03	1404.5	1367.5	1416.5	1290	1097.5	1031.5	1034	1139	1689.5	1819	1818	1769	2581	2321.5	2302.5	2238	2237	2177.5	1745	1982
SF_p0132	IVTT.AG	IcsB, invasion protein	1779.42	1611.5	1547.5	1482.5	1372.5	1013	987.5	1007.5	1167	1504	1655	1747	1614	3006	2591	2531	2509.5	2152.5	2228	1910	1951.5
SSON53G_RS26530	IVTT.AG	Virulence regulon transcriptional activator VirF	1791.35	1680	1692	1679	1439.5	1076	992.5	984	1105	1583	1839.5	1844	1695	3028	2667	2497	2475	2060	2043	1672	1775.5
centroid_1535429	IVTT.AG	conserved hypothetical protein	1702.5	1575	1359.5	1317	1188	1032	1021	973	1247.5	1283	1636	1413	1720	2930	2418.5	2760	2136	2183	2138	1927.5	1792
centroid_1286476	IVTT.AG	L(+) tartrate dehydratase subunit beta	1698.45	1499	1487.5	1583.5	1330.5	1083	1016	1034	1125.5	1572	1651.5	1665.5	1567	2774	2342	2316	2236	2096	2058	1707	1825
centroid_1693993	IVTT.AG	thiosulfate sulfurtransferase PspE	1792.8	1685.5	1568	1511	1392	1044	990	1002	1240	1424	1707	1644	1657	2981	2591	2774	2473	2251.5	2158	1837	1926
centroid_692996	IVTT.AG	efflux transporter, RND family, MFP subunit	1762.25	1487	1475	1462	1260.5	1068	981	1020.5	1062	1525	1686	1564	1506	3208	2662.5	2652	2583.5	2147	2267	1688	1940
centroid_1244312	IVTT.AG	4 glycosyl hydrolase family protein	1748.17	1627.5	1523	1564	1919	1009	994	965.5	1074	1492	1631	1601	1488.5	2823	2449	2441	2285	2251.5	2161	1729.5	1935
centroid_2284991	IVTT.AG	conserved hypothetical protein	1717.42	1498	1404	1431	1293	1052	1046	1071.5	1198	1581	1784	1700	1606	2860	2417	2434	2301	2030.5	2063	1683.5	1895
centroid_672953	IVTT.AG	KR domain protein	1713.47	1579.5	1443	1376	1174	1055	1023.5	1031	1283	1484	1756	1620	1750	2680	2387	2444	2259	2046	2256	1874.5	1748
centroid_449131	IVTT.AG	tRNA 2 selenouridine synthase	1740.55	1551	1491	1515	1409	1096	1067	1086	1181.5	1591	1739	1726	1607	2778	2339.5	2384.5	2308.5	2104	2109	1781	1947
SSON53G_RS27140	IVTT.AG	hypothetical protein	1718.08	1575	1545	1644	1495.5	1071	1044	1003	1082	1443	1541	1474	1413	2930	2500.5	2435	2305.5	2115	2155	1666	1924
centroid_241298	IVTT.AG	conserved hypothetical protein	1757.22	1408.5	1409	1296	1184.5	1039	949	981	1184	1792	2082	2028	2070	2777	2437.5	2558	2301	2031	2097	1767	1753
centroid_871476	IVTT.AG	conserved hypothetical protein	1668.22	1494.5	1492	1381.5	1277	1024	936	1034	1143.5	1633	1853.5	1773	1787.5	2657	2197.5	2279.5	2135	1942	2003	1599	1722
centroid_695377	IVTT.AG	ABC transporter family protein	1726.38	1673	1444	1493.5	1328	1039	1062	1128.5	1296	1536	1754.5	1640	1813.5	2830	2360	2448	2192.5	1985	1994	1719	1791
centroid_464893	IVTT.AG	smpA / OmlA family protein	1777.95	1518	1216	1262	1176	1414	1371	1367	1777.5	1530	1914.5	1657	1890	2751.5	2231	2618	2139	2031	2092.5	1774.5	1828.5
centroid_100847	IVTT.AG	2' 5' RNA ligase	1720.55	1503	1503	1574.5	1345	1090.5	1025.5	1060	1139	1541.5	1737	1645	1564	2776.5	2407	2269	2359.5	2163	2123	1693	1892
SF_p0144	IVTT.AG	MxiE, similarities to transcriptional activators of the AraC family, function unknown	1721.25	1517.5	1496	1507	1310	1041	973.5	1007	1127.5	1592.5	1651	1695	1470.5	3053.5	2449	2400	2337	2138	2107	1690	1862
centroid_596146	IVTT.AG	dsrE/DsrF like family protein	1686.35	1438	1407.5	1358	1252	1104	1076	1076.5	1212	1506	1712.5	1652	1633	2727	2319	2438	2235	2006	2115	1709.5	1750
centroid_1386121	IVTT.AG	N acetylmuramoyl L alanine amidase AmiC	1895.55	1396	1353	1379	1253	979.5	946	973	1030	1454	1698	1590	1539	2899.5	2421.5	2306.5	2294	3269	3525.5	2646	2958.5
SSON53G_RS27375	IVTT.AG	endonuclease	1701.38	1620	1470	1552.5	1348	1004	988	1038	1148	1572	1787.5	1689	1702	2808	2390	2373	2206	1952	2005.5	1647	1727
centroid_723743	IVTT.AG	conserved hypothetical protein	1731.95	1776	1215	1287	1172	1060	1034	1000	1303.5	1345.5	1674	1481	1683	2939.5	2441.5	2775	2288	2229	2132	1872	1931
centroid_1227734	IVTT.AG	gram negative porin family protein	1760.3	1578.5	1467.5	1383.5	1227	1056	991	1005.5	1220	1380	1622	1579.5	1615	2986	2582	2821	2377	2275.5	2251	1889	1899
centroid_1225718	IVTT.AG	conserved hypothetical protein	1750.6	1583.5	1491	1423.5	1296	1096	1035	1078	1296	1514.5	1752	1671.5	1711.5	2856	2293	2536.5	2322	2171	2262	1861	1762
centroid_578256	IVTT.AG	3 beta hydroxysteroid dehydrogenase/isomerase family protein	1760.78	1483.5	1401.5	1502	1344.5	1017	972	1005	1116.5	1577.5	1669	1653.5	1536	2994	2572	2441.5	2373.5	2340.5	2235	1857	2124
centroid_1372064	IVTT.AG	diguanylate cyclase domain protein	1707.2	1573	1401	1411	1298	970	951	949	1162	1484	1668	1484	1594	2898	2452.5	2731.5	2336.5	2125	2074	1724	1857.5
centroid_1124750	IVTT.AG	stringent starvation protein B	1806.35	1472	1384	1353.5	1245	993	999	1016	1109.5	1834	2174	2030.5	2014	3093.5	2527	2446	2429	2185.5	2182.5	1733	1906
centroid_1655919	IVTT.AG	conserved hypothetical protein	1680.78	1454	1432	1420.5	1174.5	1085	1065	1017	1202	1719	1881	1821	1673	2525	2127	2216	2099	2032	2106.5	1703	1863
SSON53G_RS27395	IVTT.AG	hypothetical protein	1685.03	1583	1537	1485	1382.5	996.5	961.5	996	1126	1461	1630	1618	1599	2703.5	2321	2351.5	2294	2006	2084	1801	1764
centroid_1980543	IVTT.AG	diguanylate cyclase domain protein	1869.85	1551	1198	1155.5	1156	1894	2109	1620	2196	1552	1846.5	1560.5	1891	2511	2052	2535.5	1917	2208	2200	2201.5	2042.5
SSON53G_RS27080	IVTT.AG	hypothetical protein	1721.08	1592	1544	1460	1374	1010	969.5	1005	1125.5	1442	1610	1632.5	1588	2983	2425.5	2526	2355	2080	2105.5	1707	1887
centroid_1498609	IVTT.AG	hypothetical protein	1726.97	1491	1352.5	1419.5	1275	1036	968.5	1056.5	1184	1468.5	1750	1603.5	1539	2921.5	2522.5	2577	2354.5	2143.5	2173.5	1756	1947
SSON53G_RS27350	IVTT.AG	antitoxin VapB	1701.05	1522.5	1537.5	1507	1401	1012	959	992	1042	1528	1578	1629.5	1451.5	2966	2394	2480.5	2293.5	2110	2031	1680	1906
SSON53G_RS26665	IVTT.AG	hypothetical protein	1802.95	1445	1419.5	1506	1388	966	927	942	1009	1372	1568.5	1497.5	1378	3775	3178	3188	2832.5	2097	2070	1593	1907
centroid_1111487	IVTT.AG	divergent polysaccharide deacetylase family protein	1724.5	1486	1510	1360	1322	1006	931	1019	1089	1461	1696	1620	1626	3086	2546	2574	2360.5	2023	2139.5	1744	1891
centroid_946992	IVTT.AG	modulator protein MzrA	1724.1	1585	1364	1248	1201	1000.5	946	920.5	1185.5	1540	2260	1913	2201.5	2376.5	2026	2275	2032	2238	2184.5	2111	1874
centroid_1793504	IVTT.AG	yfaZ family protein	1756.2	1779	1599	1575	1408	1023	980	1029	1139	1617	1756	1689	1656.5	2897	2421	2454	2276	2070	2078	1677.5	2000
centroid_1735755	IVTT.AG	quorum sensing regulator protein G	1665.8	1424.5	1420.5	1451	1269.5	1032	986.5	1019	1139	1444	1616	1676	1513	2758	2420	2300.5	2282	1988	2085	1705	1786.5
SSON53G_RS26700	IVTT.AG	transposase	1731.97	1573	1564.5	1552	1400	1028	943	951	1030.5	1401	1599	1496	1421.5	3028	2634	2675	2501.5	2046	2244	1650	1901.5
centroid_870116	IVTT.AG	peptidase U32 family protein	1753.28	1673	1549	1458	1367.5	1018	944	1008	1256	1376.5	1578	1522	1622	2910	2487	2721	2387.5	2232.5	2155	1885.5	1915
centroid_300662	IVTT.AG	bacterial extracellular solute binding, 3 family protein	1758.47	1600	1498	1473.5	1335	1021	922	986	1179	1412	1675	1652	1626	3094	2473	2686	2424	2148	2236.5	1851.5	1877
centroid_1452868	IVTT.AG	conserved hypothetical protein	1640.9	1462	1399	1445	1226.5	1033	962.5	987.5	1108	1397	1562.5	1583.5	1466.5	2781.5	2452	2319	2287	1978.5	1963	1642	1762
centroid_1655404	IVTT.AG	cold shock like protein CspG	1785.38	1522	1429.5	1356.5	1243	1075	970	1047	1251	1447	1763.5	1624	1709	2968	2533	2775	2531.5	2308.5	2239	1971	1944
SF_p0249	IVTT.AG	oriT nicking and unwinding protein	1665.95	1516	1503	1414	1385.5	990	966	991.5	1100	1426	1636.5	1568	1521.5	2855	2339.5	2386.5	2297.5	1959	2004.5	1660	1799
centroid_205480	IVTT.AG	alpha/beta hydrolase family protein	1707.4	1422.5	1421.5	1432.5	1244	1067.5	1009	1012.5	1147	1985	2210	2111.5	1956	2379	2138.5	2264.5	2084	1988	1952	1554	1769
SSON53G_RS27540	IVTT.AG	pilin glycosylation protein	1639.5	1424	1495	1347	1257	928	862	891.5	1040.5	1403	1651	1597	1473	2901	2348.5	2474	2265	1899.5	2087	1676	1770
centroid_451659	IVTT.AG	conserved hypothetical protein	1678.53	1489.5	1457.5	1531	1286.5	1053	1006	1044	1122	1652	1802	1742	1539	2676.5	2214	2275	2154	1991.5	2089	1669	1777
centroid_492657	IVTT.AG	nlpC/P60 family protein	1667.12	1432.5	1374	1264	1203	1046	990	1025	1213	1314	1594	1457	1508.5	2841	2440	2601.5	2240	2162	2051	1729	1857
centroid_39379	IVTT.AG	outer membrane lipoprotein blc	1678.1	1590	1353	1380	1222	1018	1037	1018	1256	1533	1800	1587	1883	2765	2284	2378	2203	1926	1993.5	1633.5	1702
SF_p0060	IVTT.AG	orf, conserved hypothetical protein	1749.8	1483	1466	1366	1361.5	967	958	958	1111.5	1474	1705	1592	1541.5	3261	2635.5	2778	2519	2086.5	2156.5	1728	1848
centroid_2274569	IVTT.AG	aromatic amino acid exporter YddG	1801.92	1525	1481	1505	1347	1027	979	991	1090	1415	1566	1490.5	1428	3442.5	2777	2910	2666.5	2339.5	2233.5	1738	2087
centroid_1421561	IVTT.AG	conserved hypothetical protein	1710.92	1380.5	1378.5	1500.5	1273	1059	957.5	1016	1194	1460.5	1635.5	1638.5	1569	2919.5	2462	2423	2330	2158	2177	1787.5	1899
centroid_1282353	IVTT.AG	ornithine decarboxylase, constitutive	1744.38	1400.5	1416	1445.5	1252.5	1691	1670	1623	1758	1534.5	1621	1592.5	1451.5	2672	2189	2201.5	2109	1985	1930	1537	1808
SF_p0155	IVTT.AG	Spa29, component of the Mxi-Spa secretion machinery	1743.33	1523	1506	1408	1341	962	900	952	1069	1361	1555.5	1529	1444	3351	2797	2814	2556	2112	2129	1631	1926
centroid_1426921	IVTT.AG	inhibitor of vertebrate lysozyme	1688.08	1575	1473	1422	1283.5	1079.5	982.5	1024	1213	1446	1674	1623	1671	2700.5	2325.5	2348	2272.5	1991.5	2065	1814	1778
centroid_2360361	IVTT.AG	putative lipoprotein	1754.03	1490	1438	1326	1203.5	1062	1012	1043	1224.5	1440.5	1707	1606	1639	2976	2631.5	2787.5	2409	2128	2220	1870	1867
centroid_2239818	IVTT.AG	high affinity branched chain amino acid transport system permease protein LivH	1775.05	1502	1469.5	1596.5	1332.5	1057.5	1020	1005	1167	1399.5	1578.5	1564	1462	3235	2889	2555	2588	2259	2057	1780.5	1983.5
centroid_394482	IVTT.AG	alpha L glutamate ligases, RimK family protein	1683.4	1482	1469	1488	1264.5	1079	981	989	1131	1552	1661	1554	1489	2773	2302	2387.5	2338.5	2131	2081.5	1692	1823
SF_p0257	IVTT.AG	orf, conserved hypothetical protein	1707.17	1386.5	1380	1347	1224	1010	961.5	949.5	1060	1890	2024	2035.5	1770.5	2738.5	2360	2456	2318	2031	1931	1501.5	1769
centroid_602735	IVTT.AG	23S rRNA (guanine(745) N(1)) methyltransferase	1707.22	1470.5	1397	1438	1322	1030.5	941.5	1012	1106.5	1467	1677	1658	1453	2840	2527	2577	2388	2138	2096.5	1692	1913
centroid_463446	IVTT.AG	D galactose binding periplasmic protein	1777.78	1467.5	1431	1444	1346	1010.5	958.5	976.5	1064	1321.5	1561	1550	1425	3367	2855	2851	2598	2337.5	2213.5	1691	2087
SF_p0202	IVTT.AG	orf, conserved hypothetical protein	1738.33	1556	1481	1413.5	1296	958.5	960	974.5	1126	1360.5	1573	1527.5	1475	3141	2573	2840	2518	2192.5	2151	1704	1945.5
centroid_148671	IVTT.AG	protease 2	1679.9	1553	1478	1391	1328.5	985	968	989.5	1127	1501	1672	1517	1501	2810.5	2411	2539.5	2184.5	2082.5	1994	1692	1873
centroid_339342	IVTT.AG	phosphatidylglycerophosphatase A	1780.83	1707	1457.5	1400	1236	1030	965.5	980	1222	1513	1906	1668	1848.5	2791.5	2513.5	2824	2289	2255	2162	1946	1902
centroid_478436	IVTT.AG	bacterial extracellular solute binding family protein	1663.65	1560.5	1436	1475	1307.5	1071	1037.5	1038	1145.5	1466	1560.5	1584	1404	2931.5	2273	2237	2203	2027	2075	1667.5	1773.5
centroid_720428	IVTT.AG	transglycosylase SLT domain protein	1698.35	1593	1390.5	1442.5	1301	1043	1042	1095	1282	1513.5	1799	1596	1803	2694.5	2228	2272	2130	2025	2064	1789	1864
SSON53G_RS26305	IVTT.AG	OspB	1732.45	1601.5	1534	1470	1326	994	941	986	1148	1434.5	1631.5	1573	1587	3044	2601	2684	2481	1963.5	2100	1779	1770
centroid_691354	IVTT.AG	periplasmic binding and sugar binding domain of LacI family protein	1752.67	1535	1507	1445.5	1337	1080	1016.5	1068.5	1219.5	1523	1736	1805	1748	2789.5	2489	2527	2336	2052	2126	1807	1906
centroid_456677	IVTT.AG	HTH type transcriptional regulator YidZ domain protein	1713.42	1587	1460	1388.5	1266.5	1028.5	955.5	968	1219	1339.5	1600.5	1564	1554	2889	2492	2702	2289.5	2165	2139	1797	1864
centroid_1585954	IVTT.AG	conserved hypothetical protein	1726.6	1489	1432	1354	1269.5	1075	1038	1057	1252.5	1630	1868	1856	1805	2702	2349.5	2385	2204	2071	2082	1803	1809.5
centroid_62738	IVTT.AG	mechanosensitive ion channel family protein	1701.47	1586.5	1528	1467	1385.5	1030	915	998.5	1158	1324	1608	1546	1522	2874	2408	2599	2265	2133	2104.5	1803	1774.5
centroid_284360	IVTT.AG	2 oxo hepta 3 ene 1,7 dioic acid hydratase	1644.47	1382	1385	1418	1240	1034	1004	978	1092	1481.5	1634	1575	1443	2587.5	2321.5	2323	2163	2205	2033	1676	1914
centroid_54598	IVTT.AG	transposase family protein	1690.2	1368	1293.5	1317	1283.5	1038	936	999	1068.5	1461	1636	1573	1486.5	2998.5	2416.5	2493.5	2294.5	2177.5	2217	1712.5	2034
centroid_850658	IVTT.AG	asparagine synthase	1725.03	1503	1468	1549	1335	1060.5	1013.5	1055	1148.5	1427	1614	1627	1552	3049	2475	2498	2439	2116.5	2022.5	1676	1872
centroid_1519083	IVTT.AG	outer membrane protein assembly factor BamD	1685.03	1519.5	1429	1468.5	1340.5	1047	1057	1045.5	1086	1583	1757.5	1674	1562	2784.5	2282	2375	2222	2033	1986	1588.5	1860
SF_p0182_s2	IVTT.AG	IcsA (VirG), outermembrane protein exposed to the bacterial surface by a C-terminal autotransporter domain and involved in the movement of intracellular bacteria by binding to N-WASP	1580.72	1413.5	1363.5	1290	1249	914.5	908	956.5	1054	1489	1628	1505.5	1528	2455	2146.5	2289	1992	1997	1934.5	1651	1850
centroid_2117959	IVTT.AG	conserved hypothetical protein	1695.78	1380	1377	1288.5	1186.5	1083	1062	1026	1219	1455.5	1787	1539	1627	3022	2375	2564	2291.5	2014	2115	1704	1799.5
centroid_2375940	IVTT.AG	conserved hypothetical protein	1714.67	1464	1319	1366.5	1162.5	1078	1023	1078	1198	1637	2034	1772.5	1872	2806	2256	2414	2148	2029	2091.5	1756	1788.5
centroid_764486	IVTT.AG	chitoporin	1672.88	1572.5	1420	1371	1258.5	1030	957.5	1002	1168	1377	1671	1582	1601	2776	2315.5	2472	2344	2031	1988	1701	1819.5
centroid_807648	IVTT.AG	mannosyl glycoendo beta N acetylglucosaminidase family protein	1762.28	1440.5	1430	1502	1269	1058	952.5	939.5	1087	1409.5	1599.5	1515.5	1407	3207	2766	2733.5	2493	2355	2281	1709	2091
centroid_813631	IVTT.AG	tat (twin arginine translocation) pathway signal sequence domain protein	1704.42	1583	1483	1390.5	1236	1039	975	1002.5	1207	1467	1730	1657	1587	2657	2366.5	2546.5	2277.5	2155.5	2131	1852.5	1745
centroid_500592	IVTT.AG	efflux transporter, RND family, MFP subunit	1636.88	2005	1931	1947	1734	1031	999	1015	1112	1652.5	1831.5	1789	1785	2105	1825	1848	1834.5	1709	1704	1355	1525
centroid_53057	IVTT.AG	peptidase M16 inactive domain protein	1710.55	1677	1477	1588.5	1364.5	990	1006	1028	1166	1483	1719	1554	1654	2935.5	2323	2511	2378	1949	2038	1643	1726.5
centroid_2283088	IVTT.AG	chorismate synthase	1665.92	1545	1442	1387	1267	1009	981	1003.5	1208	1367.5	1611	1621	1606.5	2577.5	2241.5	2435	2152	2116	2101	1861	1786
SF_p0248	IVTT.AG	oriT nicking and unwinding protein	1723.7	1599	1537	1520	1350	1026	940	983	1074	1334	1495	1468.5	1376	3073.5	2664	2671.5	2509	2120.5	2244	1610	1879
SF_p0022	IVTT.AG	OspD1, secreted by the Mxi-Spa secretion machinery, function unknown	1734.58	1499	1415.5	1323	1327.5	904	889	947	1078	1358	1563	1443	1396	3152.5	2789	2836	2447.5	2293	2209	1826	1995.5
SF_p0110	IVTT.AG	orf, conserved hypothetical protein	1795.62	2309	2244	2232	2052	933.5	888	946	1027.5	1439	1621.5	1638	1503	2849	2369	2444.5	2294	1924	1941	1558	1699.5
centroid_2358851	IVTT.AG	queuine tRNA ribosyltransferase	1696.67	1428	1472	1461.5	1335.5	1044.5	940	990	1066	1430	1628	1537	1483	2895	2549	2517	2436	2043	2177	1652	1849
SSON53G_RS26905	IVTT.AG	Mxi-Spa secretion machinery protein MxiL	1618.47	1475.5	1422	1513	1288	984	953	932	1068	1447.5	1518	1557.5	1357.5	2855	2204.5	2317	2208	1947	1986	1633	1703
centroid_1737944	IVTT.AG	electron transport complex, RnfABCDGE type, G subunit	1726.35	1495	1414	1406	1249.5	1045	1002.5	1050	1199.5	1451	1688	1516	1581.5	3025.5	2541.5	2615	2446	2134	2059	1724	1884
centroid_1552728	IVTT.AG	periplasmic binding protein like domain protein	1690.75	1616	1522	1441	1324.5	1022	936.5	948	1163	1343.5	1600	1477	1558	2729	2390	2579.5	2286	2172	2089	1825	1793
centroid_422111	IVTT.AG	ribosomal protein L33	1716.1	1395	1397.5	1433	1237	1082	1035	1014	1146	1446.5	1602.5	1557.5	1489	2897	2645	2521	2431	2201	2168.5	1698.5	1925
centroid_1271549	IVTT.AG	DNA protection during starvation protein	1757.25	1560	1516	1452	1244	1033	918.5	1031.5	1202	1547.5	1796.5	1717.5	1675	2765	2487.5	2545.5	2386.5	2226	2267	1866	1908
centroid_2236575	IVTT.AG	glycerophosphoryl diester phosphodiesterase	1660.83	1575	1511.5	1420	1280	1019	1005	1048	1132	1368	1570.5	1594	1504	2768.5	2376.5	2521.5	2232	1918	2005	1663	1705
centroid_1523051	IVTT.AG	protein YebF	1657.85	1471	1382	1493	1275	1096	1035	1011	1163	1579.5	1780	1661	1528.5	2608.5	2160	2182	2190.5	2056	2085.5	1631.5	1768
centroid_1178397	IVTT.AG	spermidine synthase	1726.97	1481.5	1458	1510	1390	1085	1021	974	1075	1546	1663	1607	1453	2855.5	2503	2555.5	2384	2207.5	2126.5	1694	1950
centroid_1391500	IVTT.AG	L serine ammonia lyase	1685.45	1513	1449	1372	1338	1013.5	971	1040	1147	1446.5	1640.5	1642	1517	2847	2406	2605	2268	2009	2043.5	1677	1764
centroid_1590850	IVTT.AG	gamma glutamyl gamma aminobutyrate hydrolase PuuD	1718.85	1528.5	1472	1529	1306	1001	936	944	1025	1349.5	1490.5	1427.5	1389	2928	2428	2531	2402.5	2375.5	2433	1847	2034
centroid_584261	IVTT.AG	aldo/keto reductase family protein	1650.67	1451	1374	1423.5	1247	1043.5	1000	984	1135.5	1439.5	1582	1493.5	1468	2680	2340	2447	2224	2092	2087	1687.5	1814.5
centroid_1591978	IVTT.AG	inner membrane transporter YjeM domain protein	1752.88	1516	1532.5	1428	1263	975	896	963	1110.5	1335.5	1546.5	1542	1484	3229.5	2779	2670	2627.5	2162.5	2274	1843	1880
centroid_655420	IVTT.AG	RNA polymerase associated protein RapA	1713.2	1566	1596.5	1648.5	1394	1030	946	978	1095	1451	1579	1530	1367	2938.5	2481	2492	2355	2155.5	2150	1648	1863
centroid_280905	IVTT.AG	glutathione synthase	1695.42	1487.5	1460	1508	1246	1260	1189	1213.5	1282	1461	1708.5	1625	1478.5	2747	2329	2376	2190.5	2075.5	1937	1552.5	1782
SF_p0141	IVTT.AG	MxiN, putative component of the Mxi-Spa secretion machinery	1711.67	1470	1456.5	1391	1388	1051	1054	1070.5	1122	1448	1628	1539	1474.5	3115.5	2489	2589	2249	2102.5	2106	1630.5	1859.5
centroid_2120019	IVTT.AG	intracellular protease, PfpI family protein	1742.1	1472	1349	1306	1207	982	932	945	1143	1381.5	1570	1549	1576	3077	2687.5	2889.5	2589	2132	2274	1853	1927.5
centroid_202438	IVTT.AG	conserved hypothetical protein	1693.62	1607	1355	1274	1121	1042	1040	1014.5	1290.5	1367	1666	1473.5	1690.5	2697	2279	2669	2154	2171.5	2141	1962	1858
centroid_2338594	IVTT.AG	DMSO reductase anchor subunit family protein	1731.4	1579.5	1478	1423.5	1338	1004	961	1002	1193.5	1468	1763	1715	1769.5	2908	2418.5	2419	2381	2069.5	2162	1776	1799
centroid_1625222	IVTT.AG	bacterial extracellular solute binding, 5 Middle family protein	1637.17	1621	1500	1367	1263	1019	958	964.5	1144	1344.5	1612	1516.5	1567	2596	2200	2417	2263.5	2037	1978.5	1651	1724
centroid_1488824	IVTT.AG	conserved hypothetical protein	1699.47	1406.5	1383	1480	1239	1053	1005	980	1107	1570.5	1659.5	1622	1566	2761	2421	2395	2325	2213	2167.5	1717	1918.5
centroid_787157	IVTT.AG	conserved hypothetical ATP binding family protein	1686.65	1568	1463	1409	1255	1020	931	972	1186	1375	1585.5	1523.5	1522	2935	2393	2584	2354.5	2093	2075	1709	1779.5
centroid_1282617	IVTT.AG	putative L,D transpeptidase ErfK/SrfK	1673.5	1449.5	1420.5	1457	1327	1041.5	989	992	1101.5	1511	1705.5	1558	1536	2783.5	2371	2422	2266	2028.5	1982	1624	1904.5
SSON53G_RS26395	IVTT.AG	hypothetical protein	1679.55	1453	1513	1443	1289	985	903	947.5	1026	1137	1596	1607	1492	3114	2518.5	2618.5	2404	2028.5	2053.5	1608.5	1854
centroid_404796	IVTT.AG	transcriptional repressor RcnR	1746.5	1506	1537	1508	1339	1025	947.5	966.5	1027	1371	1497.5	1491	1431.5	3151.5	2701	2761.5	2594	2190	2273	1672	1940
SSON53G_RS26950	IVTT.AG	surface presentation of antigens protein SpaN	1620.05	1520	1435.5	1343	1228.5	922	904	938.5	1081	1302	1528	1560	1521	2651.5	2435	2539.5	2163	1916	2026	1686	1700.5
centroid_481145	IVTT.AG	conserved hypothetical protein	1647.92	1581	1478	1392.5	1283	1013	922.5	956.5	1148	1388.5	1604	1527.5	1512	2737	2289	2489	2279	1984	1993	1681	1700
centroid_601832	IVTT.AG	conserved hypothetical protein	1706.78	2514.5	1866	1904.5	1555	962	969	1044	1264.5	1439	1690.5	1493.5	1882	2489.5	1986	2145	1948	1867	1824	1592.5	1699
centroid_558146	IVTT.AG	outer membrane porin protein OmpD	1660.88	1499	1407	1407	1279	931	912	963.5	1094	1397	1597	1475.5	1472	2837	2418	2662	2266.5	2124	1982	1677	1817
centroid_1854899	IVTT.AG	conserved hypothetical protein	1708.45	1563	1467	1448	1300	1025	965	996	1115	1363	1592.5	1651.5	1427	3063	2651	2508.5	2387.5	2042.5	2159	1685.5	1759
centroid_1523723	IVTT.AG	conserved hypothetical protein	1673.78	1470	1381.5	1378	1272	999	960	996	1136.5	1484	1773	1631	1623	2866	2362.5	2420	2232.5	2064	1982	1622	1822.5
centroid_318400	IVTT.AG	fumarate reductase, flavoprotein subunit	1663.38	1439	1454.5	1397	1277.5	982.5	916	1010	1072	1482	1675	1682	1532	2899	2392	2439	2256	1920	2022	1626	1794
centroid_221045	IVTT.AG	sigma E factor regulatory protein RseB	1657.5	1467.5	1438.5	1554	1330	1057	975.5	988	1095	1534	1938	1639	1438	2628	2273	2295	2157	2018	1937	1574	1813.5
centroid_268582	IVTT.AG	rop family protein	1735.65	1579.5	1451	1427.5	1216.5	976.5	922	961	1160.5	1341	1594	1522	1498	2961	2603	2889	2459	2183.5	2233	1852	1883
centroid_850714	IVTT.AG	peptidyl prolyl cis trans isomerase A	1688.35	1494	1411	1286.5	1223	992	932.5	1000.5	1121.5	1685.5	1970	1962	1916	2697.5	2263.5	2383	2180	1975	1944.5	1661	1668
centroid_2286005	IVTT.AG	cytochrome c family protein	1671.45	1497.5	1502	1483	1366	1008	957	973	1040	1503.5	1702	1652	1567.5	2779.5	2342.5	2365	2324	1978	2058	1528.5	1802
SF_p0130	IVTT.AG	IpgB1, secreted by the Mxi-Spa machinery, function unknown	1680.85	1751.5	1780	1724	1662	1031	965	970.5	1090	1474.5	1537	1615	1431	2623	2288	2201	2223	2029	1906	1546	1769.5
centroid_1095699	IVTT.AG	3 oxoacyl [acyl carrier protein] synthase 1	1752.08	1446	1385	1431	1316	974.5	941	944.5	1033.5	1386	1551	1496	1369.5	3231	2851	2835	2539	2329	2162	1697	2123.5
centroid_828888	IVTT.AG	tripartite ATP independent periplasmic transporters, DctQ component family protein	1616.53	1395	1379	1457	1200	980.5	958	961	1057	1476	1548	1551	1455	2665	2228	2348	2161	2065	2040	1578	1828
centroid_2279273	IVTT.AG	putative L,D transpeptidase YnhG	1650.47	1462	1382	1447	1255	1021	993	1026	1109	1359	1531	1485	1420	2805	2371	2359	2328	2084	2046	1613	1913.5
centroid_226696	IVTT.AG	phosphoribosylaminoimidazole carboxylase, ATPase subunit	1677.12	1463	1471	1452	1301	1082	997.5	996	1134	1461.5	1628	1596	1449.5	2816	2366	2412.5	2390	2053.5	2042	1600	1831
SF_p0198	IVTT.AG	orf, conserved hypothetical protein	1687.22	1495	1439	1538	1304.5	1041	1005	910	1010.5	1448	1546	1563	1385	2906	2449	2491	2378	2219	2072	1622	1922.5
centroid_894866	IVTT.AG	outer membrane beta barrel domain protein	1663.05	1556.5	1427	1310	1241	1034	974	1016	1229.5	1422	1696	1489.5	1631	2653	2312	2470	2122	2131	1976	1815	1755.5
centroid_1286872	IVTT.AG	cation efflux system protein CusC	1674	1460.5	1482	1434.5	1383	975	914	955	1096.5	1372	1597	1539	1445	3001	2431	2588.5	2372	1986.5	2048.5	1658	1741
centroid_635467	IVTT.AG	rop family protein	1707.75	1538	1418	1414	1302	929	934.5	970	1136	1393	1615	1457	1505.5	2995	2423	2827	2459.5	2119	2074.5	1691	1954
SF_p0247	IVTT.AG	oriT nicking and unwinding protein	1640.47	1497	1416	1423	1309	989	961	971	1034	1460.5	1566	1580	1405	2776	2339.5	2363.5	2217	1992	1972	1679	1859
centroid_1188942	IVTT.AG	dihydrodipicolinate synthase	1711.97	1459	1474	1516.5	1299	1060	1017	989.5	1091	1623	1774	1782	1644	2813	2382	2422.5	2309	2049	2113	1598	1824
centroid_729952	IVTT.AG	papC N terminal domain protein	1767.03	1388	1344	1438	1293	1027	998	967	1043.5	1986	2234.5	2092.5	2047	2795.5	2427.5	2467	2147	2148	2009	1555	1933
centroid_1388335	IVTT.AG	hydroxymethylpyrimidine/phosphomethylpyrimidine kinase	1673.92	1582	1449	1401	1305	1041	954	1025	1194	1483	1712	1640	1654.5	2645	2258	2396.5	2201	1990	2048	1783	1716.5
centroid_1123124	IVTT.AG	ureidoglycolate hydrolase	1646.22	1413.5	1331	1395	1204	1010.5	959.5	953	1068	1470	1683	1630	1515	2755	2332	2381.5	2205.5	2080	1994	1628	1916
centroid_1945103	IVTT.AG	conserved hypothetical protein	1660.62	1363	1361	1310.5	1151	1041	999.5	1062.5	1194	1439	1657	1524	1465	2942.5	2316	2488	2291	2043	2080	1669.5	1815
SSON53G_RS26640	IVTT.AG	transcriptional regulator	1676.03	1502	1344	1295	1250.5	909.5	878	901	1072	1418.5	1647	1587	1593	3001	2468	2651.5	2474.5	2064	2007	1646	1811
centroid_594403	IVTT.AG	leucyl/phenylalanyl tRNA protein transferase	1640.7	1605.5	1326.5	1324	1222	961	991	1027	1227.5	1451.5	1749	1573.5	1750	2559	2173.5	2427	2135	1983	1907	1709.5	1711.5
centroid_1763034	IVTT.AG	potassium efflux system KefA	1700.75	1558	1358	1310	1241	954	931	991	1135	1589	1783	1620	1562	2923.5	2484	2616	2207	2173	2000	1678	1901.5
centroid_1067915	IVTT.AG	conserved hypothetical protein	1631.95	1534	1345.5	1279	1150	998	984	935	1221.5	1227	1636	1481	1623	2667.5	2284	2483	2196	2041	2050	1767	1736.5
centroid_519081	IVTT.AG	conserved hypothetical protein	1650.47	1543	1470.5	1425	1291	1036	976	1001	1196	1454.5	1689	1671.5	1624.5	2525.5	2213	2501.5	2077	1949.5	1936	1726	1703
centroid_621283	IVTT.AG	conserved hypothetical protein	1721.12	1471	1464	1404.5	1251	946	893	937	1042	1260	1457.5	1458	1361	3133	2795	2672	2558	2245.5	2286.5	1777.5	2010
centroid_1338161	IVTT.AG	dihydroorotase, homodimeric type	1661.67	1517	1427	1416.5	1339	995	951	979	1060	1486	1625	1597	1471	2854.5	2379	2384	2193	2076	2006	1581.5	1896
centroid_287316	IVTT.AG	sulfatase family protein	1676.78	1444	1392.5	1482	1330.5	1086.5	1016	984	1096	1519	1634	1586	2899.5	2589	2077	2156	2044	1969	1933	1539.5	1758
centroid_199950	IVTT.AG	protein PmbA	1648.1	1451	1437	1407	1254	996	939.5	985	1067	1396	1629.5	1509.5	1452	2947.5	2461	2435	2307	1957.5	1942.5	1605	1783
centroid_791157	IVTT.AG	dnaB like helicase N terminal domain protein	1660.33	1446	1448	1473	1294	986	940	929.5	995.5	1517	1704	1588.5	1524	2941	2350.5	2369.5	2286	2055	1931	1552	1876
centroid_664158	IVTT.AG	NADH(P) binding family protein	1683.6	1551	1391	1356.5	1151	1032	951	976	1180	1437	1686	1598.5	1678	2723	2396	2656	2164.5	2083	2109.5	1834	1718
centroid_545351	IVTT.AG	sel1 repeat family protein	1669.28	1403.5	1406.5	1382	1257	1006	963	927	1028.5	1414	1526.5	1531	1358.5	2761	2272.5	2266	2278	2423	2289.5	1809	2083
centroid_1557105	IVTT.AG	polyphosphate kinase 1	1662.42	1442	1470	1334.5	1241	964	919.5	918	1075	1640	1801	1809	1704	2818	2397	2369.5	2225	1881	1967	1555	1718
centroid_2312011	IVTT.AG	flagellar L ring family protein	1643.42	1378.5	1398	1425.5	1234.5	1048	982	995	1072	1635	1827	1734	1678	2521	2168	2226	2162	2045.5	1980.5	1526	1832
centroid_446180	IVTT.AG	ATP synthase F1, gamma subunit	1674.25	1434	1403	1449	1303	998	978.5	973.5	1039	1493	1703	1605	1477.5	2841	2452	2540	2255	2134.5	1976	1625	1805
SSON53G_RS27410	IVTT.AG	replication protein	1675.5	1468.5	1439	1398	1286	976	925	941	1082	1426	1639	1638	1510	2895	2552	2435	2372.5	1953	2067	1712	1795
centroid_1901484	IVTT.AG	YMGG like Gly zipper family protein	1676.45	1504.5	1378	1345.5	1293	986	980	1006	1107	1839.5	2156	1963	2016	2524	2150.5	2183	2094	1831.5	1821.5	1545	1805
centroid_1474285	IVTT.AG	4Fe 4S binding domain protein	1635.5	1503.5	1483.5	1517	1325.5	1021	957	963.5	1063	1503.5	1643	1590.5	1503.5	2632	2322	2357	2218	1909	1919.5	1548.5	1729.5
centroid_293665	IVTT.AG	cation/acetate symporter ActP	1641.58	1542	1451	1312.5	1208	1006.5	953.5	967	1167	1334	1629	1529	1581	2745	2240.5	2541.5	2206	2009	2046	1691.5	1671.5
SF_p0259	IVTT.AG	TapA	1728.53	1344	1325	1343	1157	982	954	929	1063	1306	1476	1468	1431.5	3244.5	2806.5	2806	2532	2268	2453	1715	1967
centroid_1012436	IVTT.AG	conserved hypothetical protein	1669.15	1518.5	1557	1549.5	1384	1057	994	1061	1141	1477	1633	1679	1565.5	2672.5	2230	2291	2270.5	1948	1988.5	1632	1734
centroid_546255	IVTT.AG	conserved hypothetical protein	1639.88	1477	1422	1324.5	1144.5	1011	918	1004.5	1208.5	1379	1604	1531	1614	2679.5	2228	2541	2119	2001.5	2098	1771.5	1721
centroid_2344593	IVTT.AG	conserved hypothetical protein	1659.8	1348.5	1335	1341	1178	1058	972	1020	1110	1388.5	1639	1642.5	1536	2776	2471.5	2446	2299	2039	2122	1703	1771
SF_p0253	IVTT.AG	orf, conserved hypothetical protein	1662.88	1486	1394.5	1241.5	1217	970.5	897	910	1089	1335	1623	1568.5	1589.5	2844	2421	2558	2412	2147	2019	1737	1798
SF_p0046	IVTT.AG	VirF, member of the AraC family of transcriptional activators, required for transcription of virB and icsA	1691.75	1522	1489	1409	1237.5	938	894.5	918.5	1067	1443	1706	1586	1578	2978	2532	2607.5	2317.5	2039	2064	1703	1805.5
centroid_791246	IVTT.AG	transposase family protein	1667.83	1461	1545	1402	1292	991	914.5	972	1079	1328.5	1580	1577.5	1465.5	3046	2466	2557.5	2367.5	1989	1951	1647	1724.5
centroid_138777	IVTT.AG	hok/gef family protein	1669.8	1310	1296	1326	1218	1083	1071.5	1019	1150	1848	2094	1998	1940.5	2523	2129	2187	2064	1889.5	1933	1568.5	1748
centroid_1110489	IVTT.AG	glutamine amidotransferases class II family protein	1666.55	1422	1327.5	1321.5	1252	990	943	948	1084.5	1696	1898	1848.5	1770	2961	2285	2320	2140	1948	1820	1558.5	1797.5
centroid_60959	IVTT.AG	conserved hypothetical protein	1649.75	1519	1547.5	1515	1331	1028	1018	995	1086.5	1421	1613	1588.5	1490.5	2670	2283	2301	2288.5	1935	2072.5	1552	1740
centroid_384180	IVTT.AG	thiamine ABC transporter, ATP binding protein	1623.03	1475.5	1344	1302.5	1257	1038	1011	1061	1170	1493.5	1711.5	1606	1603	2669	2186	2326	2120	1946	1814	1579.5	1747
SF_p0094	IVTT.AG	OspC1, secreted by the Mxi-Spa secretion machinery, function unknown	1665.9	1608.5	1505	1516	1368	1016	969	1003	1140.5	1384	1585	1617	1471	2725	2327	2323	2200	2041	1982	1723	1814
centroid_565408	IVTT.AG	murein hydrolase activator EnvC	1685.17	1438.5	1458	1294	1278	965	909	928	1093	1305.5	1635	1504	1405	3137.5	2498	2654.5	2478.5	2114	2091	1690	1827
SSON53G_RS27020	IVTT.AG	hypothetical protein	1620.78	1403.5	1440	1526	1242	1004	967	958.5	1057	1474	1576.5	1576	1431	2651	2322	2276	2240	1970	2013.5	1551	1736.5
centroid_1307094	IVTT.AG	yejG like family protein	1648.05	1323	1311	1302	1184.5	1081	1051.5	1067.5	1221.5	1406	1619	1601	1552.5	2749.5	2367.5	2366.5	2256	1960	2178	1624	1739
centroid_569650	IVTT.AG	formate/nitrite transporter family protein	1677.8	1513	1432	1442	1330.5	1001.5	917	960	1093	1335.5	1551	1594	1461	2894	2445	2538.5	2305.5	2083	2082	1747.5	1830
SSON53G_RS26455	IVTT.AG	chromosome partitioning protein ParA	1641.03	1422.5	1419	1397	1264	975.5	953	931	1025	1419	1593	1604	1456.5	2959	2348	2323	2360	2027.5	1946	1536	1861.5
centroid_1605319	IVTT.AG	putative domain protein	1637.85	1504.5	1429	1385	1199	971	968	985	1143	1391	1608	1544	1558	2605	2339	2417	2221	1984	2031	1751.5	1723
centroid_767855	IVTT.AG	putative sulfatase YdeN domain protein	1695.67	1388	1441.5	1347	1301.5	944.5	905	917	1063	1297	1561	1479	1349	3073	2554	2542	2433	2277	2148	1851.5	2041.5
centroid_803250	IVTT.AG	ribosomal protein S5	1682.38	1554	1363	1250	1181	936	917.5	896.5	1184	1259	1690	1471.5	1637	2819	2541.5	2764.5	2324	2102	2148	1789.5	1819.5
SF_p0004	IVTT.AG	PhoN2 (Apy), periplasmic phosphatase, apyrase, ATP diphosphohydrolase	1616.4	1611	1711	1692	1505	898	849	905	1006.5	1435	1662	1553	1528	2687	2214	2337.5	2166	1730	1751.5	1499	1587.5
centroid_2243778	IVTT.AG	conserved hypothetical protein	1667.55	1403	1398	1369	1353	974	898	939.5	1006	1404.5	1543.5	1491	1430.5	3008	2478	2560	2243.5	2072.5	2131	1681	1967
centroid_1014872	IVTT.AG	50S ribosomal protein L5	1636.28	1375.5	1328	1373	1299.5	1009	952	999.5	1075.5	1450	1651	1570.5	1441	2747	2339.5	2333	2164.5	2064.5	1998	1618	1936.5
centroid_635042	IVTT.AG	tat (twin arginine translocation) pathway signal sequence domain protein	1591.58	1370	1413	1481	1220	1010	947	962	1053	1513	1693	1620.5	1475	2564	2190.5	2209	2132.5	1886	1834	1526	1732
SF_p0024	IVTT.AG	IpgB2, probably secreted by the Mxi-Spa secretion machinery	1648.12	1524	1514	1463	1324	986.5	959.5	920	1033	1397	1598	1590	1501.5	2787	2333	2400.5	2319.5	1927.5	2108.5	1590.5	1685.5
centroid_2278952	IVTT.AG	outer membrane lipo, Slp family protein	1626.78	1441	1466	1426	1248.5	1048	960	1005	1115	1594.5	1741	1689	1622.5	2556	2201.5	2186	2133	1893	1971	1520	1718.5
centroid_1880415	IVTT.AG	soluble lytic murein transglycosylase	1602.22	1522.5	1482	1507	1335	1050	982	1009	1046.5	1457.5	1609.5	1614	1464.5	2545	2160	2139	2090	1924	1934	1490	1683
centroid_304186	IVTT.AG	conserved hypothetical protein	1638.53	1447	1304	1233	1081	1020	1003	961.5	1208	1284	1594.5	1434.5	1630	2625	2281	2698.5	2092	2151	2125	1891.5	1706
centroid_1436544	IVTT.AG	ompA family protein	1599.33	1383.5	1293	1331	1206	987	907.5	986	1092	1396	1610	1479	1390	2696	2283.5	2330	2101	2008.5	1949	1661	1896.5
centroid_1669326	IVTT.AG	putative fimbrial protein	1619.58	1508	1432	1372.5	1201	952.5	875.5	947	1086	1492	1705	1622.5	1606.5	2708	2316.5	2229	2222	1837	1961	1697	1620.5
centroid_107064	IVTT.AG	conserved hypothetical protein	1619.53	1485	1304	1411.5	1270.5	965	968	1035	1175.5	1473.5	1693	1621.5	1626.5	2663.5	2232	2270	2099	1867	1903	1637	1690
centroid_1387173	IVTT.AG	conserved hypothetical protein	1527.53	1335	1339	1280.5	1187	968	872	982.5	1071.5	1439	1627	1572	1559.5	2375	2021	2066	1986	1733.5	1899	1584	1653
SSON53G_RS26550	IVTT.AG	hypothetical protein	1638.12	1400	1388	1424	1252	954	928	951.5	1004	1343	1536	1536.5	1340	2936	2442	2461	2382.5	2116.5	1957.5	1521	1889
centroid_1100133	IVTT.AG	conserved hypothetical protein	1562.83	1285.5	1250	1203	1144	1017	995.5	1020.5	1176	1389	1710	1647	1552	2650.5	2075	2140	2080	1762	1916	1550	1693.5
centroid_1337951	IVTT.AG	sensor protein EvgS	1664.72	1413	1373	1448	1367.5	1022.5	995	972	1030	1513	1653	1547.5	1455	2789	2490	2466.5	2232	2111	1980	1586.5	1850
centroid_1630354	IVTT.AG	feS assembly protein IscX	1638.88	1415	1333	1335	1188.5	1137.5	1027.5	1070.5	1285	1544	1758	1805.5	1831	2435.5	2138.5	2150	1947	1925	1938	1752	1761
centroid_13662	IVTT.AG	glycosyl hydrolases 25 family protein	1687.4	1376	1382.5	1421	1229	1049	974.5	1013	1095	1391	1635	1539	1463	2782	2451	2479	2296	2285	2177	1719	1991
centroid_1285068	IVTT.AG	outer membrane protein X	1665.3	1347	1387	1415	1246	997.5	925	974	1124	1394.5	1629.5	1594	1517.5	2856	2507	2354	2252	2082	2122	1717	1865
centroid_208870	IVTT.AG	transposase IS66 family protein	1618.25	1495.5	1471	1391	1341.5	973	918	982	1099.5	1333	1618	1521	1484	2760.5	2262	2407	2161	1919	1917	1572	1739
centroid_2368494	IVTT.AG	glycerol 3 phosphate responsive antiterminator family protein	1596.72	1417.5	1282	1302	1143.5	1008	942	1033	1162.5	1539.5	1755	1654	1657.5	2660	2090	2273.5	1991	1898	1896.5	1571	1658
SSON53G_RS26915	IVTT.AG	transcriptional regulator MxiE	1632.15	1452	1460	1419	1245	962.5	917.5	963	1034	1409	1603	1549	1453.5	2940	2390.5	2436	2256	1885	1937.5	1545.5	1785
centroid_1332000	IVTT.AG	peptidase M15 family protein	1637.4	1508.5	1483	1537	1380.5	974	901	980	1046	1388	1563.5	1491.5	1401	2819.5	2249.5	2348	2175	1945	2062	1669	1826
centroid_1091362	IVTT.AG	hsp70 family protein	1602.1	1386	1406.5	1417.5	1246	1054	970	934.5	1069.5	1517	1557	1608	1468	2488.5	2172	2128	2085.5	2057	2036	1672	1769
centroid_1111566	IVTT.AG	endonuclease 1	1561.85	1371.5	1359	1244	1166.5	958	889	899.5	1070	1311.5	1657	1530	1531	2692.5	2191	2319	2139.5	1827	1907	1569	1605
centroid_620553	IVTT.AG	fimbrial domain protein	1642.5	1451	1383	1337	1236.5	931	884	881	1065.5	1316	1587	1524.5	1440	3038	2415	2591.5	2334	2062.5	1966.5	1601	1805
centroid_1119484	IVTT.AG	DNA methylase family protein	1595.4	1393	1387	1389	1286	1014	958	964	1038	1497	1661.5	1584	1486	2599	2160.5	2146	2178.5	1889	1969.5	1554	1754
centroid_112366	IVTT.AG	caudovirales tail fibre assembly family protein	1628.08	1484	1396.5	1397	1268	977.5	949.5	978	1041	1458.5	1611.5	1562	1484	2793	2307	2367	2207	2047	1872	1593	1768
centroid_1094106	IVTT.AG	MASE1 family protein	1675.53	1395	1334	1267	1215	990.5	944	928.5	1061	1312	1469	1414	1375.5	3067	2689	2612	2406	2139	2322	1654	1916
centroid_2303809	IVTT.AG	conserved hypothetical protein	1650.53	1434	1428	1368	1254	966.5	899	934	1013	1355.5	1513.5	1500	1381.5	3034	2488	2657	2313.5	2027.5	2029.5	1542	1872
centroid_588841	IVTT.AG	papC C terminal domain protein	1553.7	1374	1308.5	1336	1282.5	969	909	918	1003	1454	1531	1505.5	1456	2729	2154.5	2173	2080	1836	1839	1504	1712
centroid_1668909	IVTT.AG	conserved hypothetical protein	1601.75	1768	1171.5	1236.5	1094	931	960	1051.5	1384	1378	1672	1472	2196.5	2568	1997	2105	1944	1900	1910	1599	1697
centroid_1760564	IVTT.AG	HTH type transcriptional regulator AdiY	1648.58	1551	1423.5	1393	1274.5	953	904.5	910	1091	1434.5	1719	1590.5	1609	2853.5	2300.5	2457	2176	1947	1983	1607	1794
centroid_259977	IVTT.AG	flagellar hook associated protein FlgK	1621	1508.5	1422	1348	1309	940	917	972	1034	1425	1593	1521	1430	2943	2278	2394	2237	1966	1919	1555.5	1708
centroid_16672	IVTT.AG	istB like ATP binding family protein	1667.53	1480	1346.5	1300	1219	924	882	855.5	1071	1267	1555	1394	1433.5	3182	2485	2689	2436.5	2104	2131.5	1623	1972
SSON53G_RS26945	IVTT.AG	surface presentation of antigens protein SpaM	1595.65	1479	1455	1377	1353	953	904	888	1026	1351	1551.5	1519.5	1438	2873	2279	2381	2225	1811	1864	1561	1624
SF_p0150	IVTT.AG	Spa13, component of the Mxi-Spa secretion machinery	1629.33	1518	1415	1411	1268	967	922	922	1127.5	1310	1596.5	1557	1512	2607	2303	2460.5	2150	2009	2024	1737.5	1769.5
centroid_1168545	IVTT.AG	yiaA/B two helix domain protein	1677.1	1508	1430	1355.5	1224	933	926	909.5	1088	1246.5	1495	1460	1443	2790	2542.5	2791	2312	2216.5	2168	1816	1887.5
centroid_1508398	IVTT.AG	exodeoxyribonuclease 10	1594.45	1372	1346	1426.5	1234.5	1018	990.5	987	1081.5	1467	1625	1555	1467	2641	2215	2237	2188	1872	1969	1521	1676
centroid_1441126	IVTT.AG	queuine synthase	1552.2	1470	1377	1346.5	1289	986	930	943	1104.5	1304	1597.5	1508.5	1540.5	2388	2055.5	2247.5	1995	1857	1841.5	1586	1677
centroid_856320	IVTT.AG	AAA domain family protein	1548.28	1447.5	1466	1457	1286	1023.5	964	984	1087	1519	1608	1599.5	1473	2374	2056	2007	1990.5	1787	1833.5	1446	1557
centroid_1416890	IVTT.AG	protein (glutamine N5) methyltransferase, release factor specific	1554.47	1409	1300.5	1129	1124	1095	1031	1012	1256.5	1194	1507	1395	1439	2437	2132	2186	2017.5	2048	1919.5	1719	1738.5
centroid_1445544	IVTT.AG	papC C terminal domain protein	1516.55	1392	1325	1322	1261	941	926.5	937	991	1411	1554	1543.5	1466.5	2543.5	1975	2017	1952.5	1829.5	1765	1504	1674
centroid_2007267	IVTT.AG	conserved hypothetical protein	1560.35	1385	1230.5	1267	1127	1047	1037	1073	1185	1502	1745.5	1630	1541	2297	2075.5	2075.5	1902	1867	1893	1626	1701
centroid_2176555	IVTT.AG	conserved hypothetical protein	1596.38	1515	1333	1344	1264.5	981.5	913	963.5	1094	1362	1621	1478	1492.5	2641	2168	2410	2174	1883.5	1928	1607	1754
centroid_1609202	IVTT.AG	CTP synthase	1627.5	1467	1409	1279	1192	934	915	926.5	1076	1483	1798	1606	1632	2614.5	2104	2158.5	2046	2132	2102	1814.5	1861
centroid_364339	IVTT.AG	cytochrome c type protein TorY	1583.3	1472	1372	1276	1294	945	929	969	1081	1537	1730	1613	1640	2452.5	2166	2258	1977	1824	1812	1609.5	1709
centroid_400155_s2	IVTT.AG	FAD linked oxidase, C terminal domain protein	1581.85	1482	1359.5	1367	1264	977	911.5	979	1081	1495	1680	1591.5	1576	2592.5	2175	2179	2085	1806	1868	1552	1616
centroid_1476184	IVTT.AG	nickel/cobalt homeostasis protein RcnB	1638.72	1478.5	1466	1473	1315	1030	967	1025	1108	1421	1581	1518.5	1513	2727	2286.5	2369	2246.5	1980.5	2045	1487.5	1736.5
centroid_851956	IVTT.AG	GDP L fucose synthase	1547.22	1477.5	1420.5	1380	1273	1003	929	965.5	1112	1335	1559	1523.5	1586	2354.5	2043	2263	2042	1770	1711	1639	1558
[truncated: 202 more rows]

## Sheet: Sf2aWC serum IgA-RawData
ID	Spot.Type	Description	Average	106_pre_day-1	106_post_day7	106_post_day35	106_post_day63	112_pre_day-1	112_post_day7	112_post_day35	112_post_day63	114_pre_day-1	114_post_day7	114_post_day35	114_post_day63	116_pre_day-1	116_post_day7	116_post_day35	116_post_day63	135_pre_day-1	135_post_day7	135_post_day35	135_post_day63
centroid_2400364	IVTT.AG	haemagglutinin family protein	304665	468643	441978	377120	358061	360815	389083	417332	416696	129719	142479	149720	142987	443589	398835	365029	333411	192120	202586	164547	198541
SF_p0127	IVTT.AG	IpaC, secreted by the Mxi-Spa secretion machinery, required for entry into epithelial cells	51195.7	11510	9987	8974	5564.5	91721	107651	102459	101627	67954	95898	95416	95685	58970	41842	44332	36204.5	10865	14065	12304	10885.5
SSON53G_RS26830	IVTT.AG	invasin	55944.2	19009.5	16647.5	13915.5	8063	103819	119577	122530	116763	84587	104764	92883	89606	46735.5	45740	44332	39919.5	10631	15007.5	12950.5	11403
SF_p0128	IVTT.AG	IpaB, secreted by the Mxi-Spa secretion machinery, required for entry into epithelial cells	42629.9	5065.5	5460	3727	3651.5	2703.5	2734.5	3627.5	4191.5	33434	37788	49940	102760	97972	93236	94008	78298	48325	81634	55528	48514
SSON53G_RS26835	IVTT.AG	invasin	36997.9	3906	4570	4265	3569.5	3400.5	2186	3370	3703	26183.5	29684	39274	65810	90754	84895	77739	75283	47386	81001	49764.5	43213.5
centroid_2280849	IVTT.AG	preprotein translocase, SecG subunit	32623.8	19851.5	17575	17797	20673	52520	58713	61441	48916	35036	37790	40919	41418	43828	36825.5	37876	34896	12257	12456	10432.5	11256
centroid_2083404	IVTT.AG	sporulation related domain protein	48099.9	84679	84355	74404	66314	28022	24858	28811	31731	35940	40097	45090.5	44763.5	35334.5	32036.5	30993	23182	55102	71069	61360	63857
centroid_478035_s1	IVTT.AG	translocation and assembly module TamB	53270.7	4056.5	4752	6095	4182.5	198129	141325	220248	212191	7378	7830	9274.5	9425	15315	16623.5	17322	12887	49163	45391	43636	40189
centroid_2394825_s2	IVTT.AG	asmA like C terminal region family protein	35693.2	3783	3440	3673	2607	100157	108644	113770	112417	3734	4109	3927.5	4866.5	66906	65464	65325	44940.5	1699.5	1698	1315.5	1387
centroid_158140	IVTT.AG	prokaryotic lipoprotein attachment site family protein	44901.1	2599.5	2530	2558.5	2487	6659.5	6021.5	7713	8511	72687	115065	102852	107754	3802	4024	4433	3267	106960	128737	107405	101955
centroid_1311256	IVTT.AG	conserved hypothetical protein	23254.5	2600.5	1641	1580	1393.5	2581	2154	2700	3573.5	1497.5	1689	1726	2358	126622	104812	112071	89062	1678	2055.5	1618.5	1677.5
centroid_1061922	IVTT.AG	signal recognition particle protein	21418.2	71230	84763	81273	57422	14609	12221.5	16658	21819	2989	3261	3341	4135	8895	8272.5	9269	7002.5	5213	5769.5	6501	3719.5
centroid_186750	IVTT.AG	leucine specific binding protein	11106.7	20294	17043	13609	9674.5	10743.5	10242	11016.5	11582	11502.5	11161	12431	12803	15092	13755	15907	12142	3244	3864.5	3125	2902.5
centroid_478035	IVTT.AG	translocation and assembly module TamB	31566.9	2114	2364	3476.5	2056	104930	112615	114756	115322	3728.5	4343.5	4008.5	4061	5969	7093	7485	4766	34804	40704.5	28752	27990
centroid_1853448	IVTT.AG	macrolide specific efflux protein MacA	33922.3	4435.5	4011	3891.5	3501	33568	31168	34168	36987	4270	4981	4719.5	5364.5	153467	107872	119419	111233	3878	4334.5	3682.5	3495.5
centroid_2275653	IVTT.AG	peptidase M23 family protein	19631.4	11034	13391	11059.5	8082.5	7752.5	6913.5	8795	9924.5	14844.5	15373	17305	17140.5	31308	30306	31462	22974	26456	33409	39946	35151.5
centroid_296598	IVTT.AG	sensor protein QseC	22277.3	36031	34919	19869.5	21405	56047	39595.5	71863	67660	12180.5	14017	16781	15696	8487	8578.5	9025	6953.5	1667.5	1929.5	1430	1410.5
SF_p0265	IVTT.AG	invasion plasmid antigen, secreted by the Mxi-Spa secretion machinery	3611.3	1602.5	1565	1753	1372.5	6139	4855	6548.5	7318	3115.5	3764	3890.5	3822	2966	2959	3157	2436	4213.5	4181	3182	3386
centroid_1075945	IVTT.AG	inner membrane lipoprotein YiaD	17660.5	6131	5821	6025.5	4732	13226.5	14849	14411	15055	40928	48521	59198	58257	12350.5	12011.5	12144.5	11657	4018	5544.5	3969.5	4360.5
centroid_600138	IVTT.AG	lppC lipofamily protein	15034.1	14848	16364.5	12032	7734	17045	15272.5	18161	18708.5	5445	6705.5	7389	7758	36540	30837	31558.5	25957	5653.5	13048.5	5023.5	4601
centroid_2095011	IVTT.AG	tol pal system protein YbgF	10271.1	6670	7332	7457	5599.5	14710	12659	16906.5	17124	5407	6430	6820	7521	18348.5	17749	19304	14292	4927	7484	4401	4281
SSON53G_RS27450	IVTT.AG	E3 ubiquitin--protein ligase	2726.25	1207	1386	1437	1171	3582	2795	3511.5	4005	2487	2952	2934	2839	2740	2995.5	2798	2542	3356	4178.5	2838.5	2770
centroid_1357345_s1	IVTT.AG	AAA like domain protein	15946.6	6379.5	4930.5	4818	4403	14333	13828.5	16573.5	19739	21252.5	23227	28741	31727.5	7674	7779.5	7413.5	5291	26588	25778	26133	22323
SF_p0182_s1	IVTT.AG	IcsA (VirG), outermembrane protein exposed to the bacterial surface by a C-terminal autotransporter domain and involved in the movement of intracellular bacteria by binding to N-WASP	9232.7	12739	12050	12151.5	9851.5	10122	9462.5	12158	13913	7706.5	8446.5	8265.5	8964	12488	12329	13821	8081.5	2755.5	2793	3651.5	2904.5
centroid_1439706	IVTT.AG	pseudouridine 5' phosphate glycosidase	13464.9	6981.5	5295	5090	3858	4950	4252.5	5355	7957.5	2932	3555	3318	3425	42918	40034	42707	33229.5	14710	13717	11985	13027
centroid_1307129	IVTT.AG	cell division protein FtsN	19572.3	3415	3934	3505	2877	8310	6271.5	8640	9475.5	80181	80166	95104	58838	4221	5173	5211.5	4109	2686	3588	3087	2653
centroid_119840	IVTT.AG	inner membrane lipoprotein YiaD	16024.4	7957	5957	5681	4980	11425	11721.5	12535.5	13899.5	33133	39948.5	42162	57587	12971	13389	14381.5	11415	4444.5	6387	4956.5	5557
centroid_2464476	IVTT.AG	conserved hypothetical protein	15924.1	3027	2309	1988	1772.5	6206	5472.5	6354	6367.5	1827	1984	1989.5	1981.5	84612	68009	60978	54329	2326	2505	2275	2170.5
centroid_499570	IVTT.AG	chaperone SurA	12864.5	5093	4812	4266	3886	21055	16522	22638	24353	22382	23343.5	26748.5	26748	11703.5	10781	12859	10515	2202	3027.5	2279	2076.5
centroid_765465	IVTT.AG	conserved hypothetical protein	8708.62	3725	3719	3372	2812	23381	18360	23566	25988	2253.5	2265.5	2497	2172.5	12349	12981.5	13122.5	9107	3107	3960	2597	2837
centroid_1506962	IVTT.AG	glutamate/aspartate periplasmic binding protein	17306.1	1986	1611.5	1563	1479	55594	64115	61346	50049	5136.5	5042.5	5669.5	5441	20640	18173	20677	15724	3046	3634.5	2664.5	2530
centroid_724492	IVTT.AG	tonB dependent Receptor Plug domain protein	15999.5	44224.5	41936	40300	24549	5201	4824.5	5361	8016	3319	4196	3712	6045	6138	6296	6715	5713	22199.5	22046.5	34274	24924
centroid_1452641	IVTT.AG	peptidoglycan associated lipoprotein	7301.73	8742.5	7625	7998	6704	6289.5	6550	6780	5624.5	5876	6053	6928	8287	13017	10937	11470	11303	3248	4585	4587	3430
centroid_1265833	IVTT.AG	conserved hypothetical protein	4306.2	4415.5	3712	3382	2475	5337	6223	6363	8231.5	3323	4443	4751	8727	3705	3594	3997.5	2782	2462.5	2943.5	2862	2394.5
SSON53G_RS27215	IVTT.AG	E3 ubiquitin--protein ligase	2641.38	1010	1011	990	782.5	3797	3058	4126	4666	2493	3155	3492	3499	2165.5	2469	2475	2111	2876	3535	2484.5	2632
centroid_431903	IVTT.AG	putative protein	10661.5	2970	2990	2953	2821.5	35027	27387	38992	47749	4003	4221.5	4956.5	6101	5822	5865	6080	4561.5	2415	3036	2668	2611.5
centroid_2142521	IVTT.AG	GDP dissociation inhibitor family protein	3242.2	1389.5	1387.5	1097	1202.5	3834.5	3320	4478	4881	1808	2619.5	2575	2559	4537	5330	4692	4434	3451	4923.5	3286	3039
centroid_645855	IVTT.AG	conserved hypothetical protein	16982.6	5087	2859	2699.5	3207.5	23910.5	18983.5	24491	31443.5	41098	52101	48101	50737	5493	5661	5879	4565.5	3312	3946.5	3221	2855
centroid_453750	IVTT.AG	FKBP type peptidyl prolyl cis trans isomerase FkpA	4301.6	4640.5	3843	3668	2582	5318.5	4417.5	6492	7927.5	2579.5	3246	3037.5	4094.5	4446	4824.5	5073	3657	4256.5	4225.5	3772	3931
SSON53G_RS26875	IVTT.AG	protein MxiG	13249	1708	1721	1680.5	1502	47635	57720	58727	59400	1820	2589	3063	5471	3277.5	3901	3877	2916	2096.5	2240.5	1862	1774
centroid_221860	IVTT.AG	AAA like domain protein	7570.5	1357	1325	1382.5	1229.5	3419	2880	3239	3648	1289	1337	1330	1296.5	22024	21114	19559	19626	11486.5	14068	10261	9539
centroid_1427917	IVTT.AG	hypothetical lipo family protein	5080.98	1368	1305	1323.5	1038	3464	2885.5	3750.5	4034	1424.5	1938	1489	1460	17207	16558	18373	12857	3000.5	2982	2576.5	2585.5
centroid_1306389	IVTT.AG	conserved hypothetical protein	7551.77	9910	16045.5	17480.5	9520	7427	6219.5	8713	8597.5	4695	5308	5801	6264	7103	7428.5	7501	6069	4279	5317	3931	3426
centroid_1690092	IVTT.AG	quinoprotein glucose dehydrogenase	7848	4008.5	3938	3890	4347.5	13396	12244	12380	13618.5	4406.5	5130	5238	5173	8812	9959	9765.5	7721	8630	8953.5	7521.5	7827.5
centroid_1311501	IVTT.AG	bacterial virulence factor hemolysin family protein	6967.02	13269	11830	12936.5	8682	6390	6490.5	6934	7602	3493.5	4498.5	3977.5	4153.5	9239.5	9571	10547	7385	2874.5	3949	2747.5	2770
centroid_1428762	IVTT.AG	putative phospholipid binding lipoprotein MlaA	4289.82	2994.5	3221	3289	2957	5284	4381	5778.5	6028	2985	3100	2830.5	2970	8414.5	8186	8199.5	6473.5	2178.5	2696	1927	1903
centroid_1189627	IVTT.AG	inner membrane protein YiaW	10053.1	19990	8412.5	7249	6292.5	13404	12719.5	14227.5	14678	4393	5490	4982.5	7331.5	17835.5	16804.5	17318	13338.5	4235	4934	3849	3577.5
SF_p0129	IVTT.AG	IpgC, cytoplasmic chaperone for IpaB and IpaC	1990.5	1518	1748.5	1645.5	1398.5	2459.5	1980	2544	2745.5	1519.5	1782	1756.5	1626.5	2715.5	2960	3004	2307	1369.5	2006	1294	1430
centroid_804090	IVTT.AG	iron uptake system component EfeO	6144.32	3203	2822	2724	2410	7874	6673.5	8243	9383	2373	2487	2657.5	2641.5	14167	18573	13344.5	10350.5	3153.5	3846	3136.5	2824
centroid_856880	IVTT.AG	periplasmic binding and sugar binding domain of LacI family protein	9447.38	2709	2692.5	2682	2305	28320	24142	27111	30922.5	2913.5	3242.5	3182	4782	5015	5493	5829.5	3957.5	7810	12514	6855.5	6469
centroid_381672	IVTT.AG	efflux transporter, RND family, MFP subunit	9799.88	5315.5	5493	7866	7293.5	12145	11737	13510.5	14294	6000.5	7016.5	6593	7069	10496	9750	10116	8425	12787.5	14448	12866.5	12775
centroid_2217193	IVTT.AG	chain length determinant protein	3935.5	2053	2272	2176	1610.5	2957	2695.5	4103	4085.5	1613	1713	1858	2058.5	5845	5070.5	5628	5082	6517	8156	7024.5	6192
SSON53G_RS26840	IVTT.AG	chaperone protein IpgC	1692.45	1318	1571	1251.5	1308.5	1711.5	1708.5	2127	2628.5	1456	1718.5	1791	1795	2075.5	2231	2400.5	1576	1352.5	1398.5	1091	1339
centroid_174241	IVTT.AG	conserved hypothetical protein	7455.23	4049	4249.5	4389	3478.5	6706.5	5426	7644.5	7660	9429	9275	11421	11353.5	9298	11747	11019	7823	5905	5774	5457	7000
centroid_124179	IVTT.AG	conserved hypothetical protein	5484.45	2644	2782.5	2452	2134.5	13593	11521	14885	16279	1541.5	1852.5	1760	1898.5	6552	6135	6023.5	5172	3516.5	3987	2490.5	2469
centroid_294597	IVTT.AG	zinc binding dehydrogenase family protein	1889.65	1409	1422	1372	1056	2322.5	1712	2279	2493.5	1245	1244.5	1238	1335.5	2013	2600	2395.5	1754	2675	3055	2109	2062.5
centroid_2375252_s2	IVTT.AG	cation efflux system protein CusA	5540.45	4068	4219.5	4095	3758	7952	8432.5	8576.5	9805.5	3779.5	4619	4414	4770.5	6537	7200	6816.5	5615	3636	4895	3739.5	3880
centroid_311212	IVTT.AG	PAP2 superfamily protein	13839.9	3057.5	2932	3165	2710	3710.5	3230	3487.5	4154	2734.5	3458	3005	2937.5	66112	64964	52524	42862	2667	3740.5	2723.5	2623
centroid_1152686	IVTT.AG	protein YdgA	8480.5	4485	3939	4086	3996	5407	4889	6002	6157.5	3930.5	5011	4366	4387	20372.5	22628.5	23467	20819	6028.5	7938	5991	5709.5
SF_p0136	IVTT.AG	MxiG, component of the Mxi-Spa secretion machinery, contains one transmembrane segment	10284	1365	1395	1547	1347.5	36622	40967	44705	49484	1296	2052.5	2546.5	4604	2636	2972.5	3316	2509	1673.5	1642	1494	1506
centroid_429863	IVTT.AG	tonB system energizer ExbB	8068.68	4998.5	4076.5	3716	3940	7870	9619.5	8426	9615	4005	4462.5	4369	4818	20915	18130	20819	15631.5	3687	4333	4637	3305
centroid_724397	IVTT.AG	molybdate ABC transporter, periplasmic molybdate binding protein	2941.28	3087	2197.5	2289.5	2316	3027	2553.5	3080	3724	2357	2839.5	2674.5	3341.5	3612	4350	4681.5	3281.5	2247	2730	2243	2193.5
centroid_1612177	IVTT.AG	putative L,D transpeptidase YbiS	5245.43	2263	2244	2376.5	1739	3924	3383.5	4284	4679	7461.5	7570	13685	14830.5	5891	7371.5	5737	4705	3131.5	4474	2538.5	2620
centroid_1132770_s2	IVTT.AG	AAA like domain protein	8620.58	2580	2253	1983.5	1568	2729	2613	3135	3712.5	1897	2089	2122	1984.5	33261.5	32720	37438	25512.5	4596	4078	3147	2992
SSON53G_RS26770	IVTT.AG	hypothetical protein	9655.42	1605.5	1825	1801.5	1558	4870	4306.5	5177	6270	2095	2220	2318	2315	5195.5	5094	4715	4015.5	38685.5	37911	31862.5	29268
SF_p0181	IVTT.AG	VirA, secreted by the Mxi-Spa secretion machinery, function unknown	2297.75	1163	1153	1084.5	885	3368.5	2845	4100	4695	1757	2266.5	2083	1930	2579	3159.5	3303	2119.5	1852.5	2324	1603	1684
centroid_2243365	IVTT.AG	proton antiporter 2 family protein	5074.43	2286.5	2101	2444.5	1562	2191	2085.5	2606.5	3362.5	4077.5	4647.5	5083	5953.5	13165	14867	16651	9262	2483.5	2372.5	2086	2200.5
SF_p0126	IVTT.AG	IpaD, secreted by the Mxi-Spa machinery, required for entry of bacteria into epithelial cells	2244.97	1020	915	866	681	1502.5	1245.5	1849.5	2076.5	1692	1638	2082	2432	2902	2973	3215.5	2676	1832	3114.5	4316.5	5870
SSON53G_RS26825	IVTT.AG	invasin	2859.3	1421	1300	1475.5	1285	2267.5	1908.5	2269	2734	2833	3463	3367.5	3423.5	2899	2810	3489	2400	2240	5570.5	3939	6091
centroid_621584	IVTT.AG	conserved hypothetical family protein	7201.95	4427.5	3806	4426	4375	13406	13225	14051	12546	6620.5	7430	7595	6676.5	9664.5	9701	9853	7741.5	2584.5	2164.5	1624	2121.5
centroid_393526	IVTT.AG	MTA/SAH nucleosidase	6152.82	2827.5	1733	1576.5	1274	5041	4477	6097.5	6908.5	2050	2103	2356.5	2896	21314	18540	23402	13027	1795	2155	1825	1658
SF_p0079	IVTT.AG	invasion plasmid antigen, probably secreted by the Mxi-Spa machinery	2032.75	1231	971	1236	900	2348	1727	2588	3381	1841.5	1956	2185	2256	2350	2339	2531.5	1949	2572.5	2403.5	1980	1909
centroid_2067370	IVTT.AG	small heat shock protein IbpA	7159.6	5114	3814	4122	3861	9773	8658.5	9663	8508	2908	3583	3227	3509	15490.5	18309	21602	11446	2573.5	2878	2162.5	1990
centroid_2277584	IVTT.AG	protein RcsF	6891.98	10384	7031.5	6877	5837.5	6848	6484	7160	8766	2880	3458	3287.5	4488	11938	11590	13619	9442.5	4546	4970.5	4117	4115
centroid_346262	IVTT.AG	formate dehydrogenase, beta subunit	9792.45	3008	2867	3067.5	2538.5	3403	2657	3559.5	4226	1869	1968	1942.5	2417	40991.5	39042.5	44475	31247	1921.5	1698	1517	1433.5
centroid_2294027	IVTT.AG	yedD like family protein	8384.08	5144.5	2134.5	2440.5	2350	26420	22402	25669	27022	6668	6630.5	5684	9553	3855.5	3719.5	4271.5	3264.5	2542.5	2748.5	2732	2429.5
centroid_639094	IVTT.AG	flagellar biosynthetic protein FliP	9017.83	5264	4135	4577	4722.5	10659.5	11854	10611	12860	14648	17055	16050	16591.5	8979.5	9164	10820	7600.5	3364.5	4749.5	3480	3171
centroid_2123365	IVTT.AG	ADP ribosylglycohydrolase family protein	3942.85	5022	4170	4299.5	3446	4090	4018.5	4593	5358.5	3395	4312.5	3571	4367.5	4396.5	4677	5001	3861	2448.5	2884.5	2500.5	2444.5
centroid_1246082	IVTT.AG	ferrienterobactin binding periplasmic protein	6143.9	5581.5	4263	4740.5	4408	8146	8042	8577	9384.5	4173.5	5204.5	4797	5699	7830	7837	8949.5	6501	4668	5337	4386	4353
centroid_1428508	IVTT.AG	type III secretion system lipochaperone family protein	8785.92	2942.5	2910.5	2721	2335	5802.5	6036	5850	6322	12728	13439	14617.5	31149	15051.5	13744	13683	9111	4497	4710	4046.5	4022.5
SF_p0125	IVTT.AG	IpaA, secreted by the Mxi-Spa machinery, modulates entry of bacteria into epithelial cells	2357.18	1680	1672	2068	1444	2260.5	1974	2409	2655	2523	2616	2552.5	2444	3374	3166.5	3558	2881.5	2092.5	2378.5	1704.5	1690
centroid_93202	IVTT.AG	type VII secretion system (T7SS), usher family protein	11014	1048.5	1076	1075	1074	4078	3050	4147.5	4884	1209	1494	1497.5	1642.5	47627.5	51167	46570	42729	1265	2208	1223	1214
centroid_426091	IVTT.AG	substrate binding domain of ABC type glycine betaine transport system family protein	4688.18	3156	3369	3106	2714	5442	4953	5176	5683	3500.5	4201.5	4251.5	4024	7374.5	7800	8123.5	7922.5	3083	3867	3052	2964.5
centroid_129869	IVTT.AG	fimbrial family protein	4676.75	6821.5	6737	6502	5686.5	5318	4605	5659.5	6182	3825.5	4557	4064.5	5175.5	5263	5085	5224	4620	1942	2556	1858	1853
centroid_223856	IVTT.AG	BON domain protein	6094.62	4641	3572.5	3726.5	4064.5	14441.5	14249	14163	16618	2974	3728	3297.5	4159	5491	4985.5	5686.5	3942	2848	3415	3292	2598
centroid_2296821	IVTT.AG	thiol:disulfide interchange protein DsbE	6005.9	4192	4239	4152	3830	9249.5	8767	11447	11394	2520	2842.5	3296	2985	7111.5	6728	6830.5	6202.5	6120	6770.5	5863	5578
centroid_631543	IVTT.AG	fimbrial family protein	2318.38	1510	1586	1604	1420	2793	2165	2734	3199.5	1835	2156	2121	2003	3285	3765	4096	2960	1803	2163	1503	1666
centroid_348000	IVTT.AG	phage shock protein C	3266.82	2869	2553	2396	2377	3581	2869	3547.5	4488	3203.5	3996	4025	3846	3587	3964.5	4798	3352	2532.5	2903	2234	2214.5
centroid_344114	IVTT.AG	efflux transporter, RND family, MFP subunit	4437.07	5203	4632	4614.5	4339.5	4502.5	3825	4602	5013	3039	3674	3162	3829	5961.5	6926.5	6900	5673.5	2850	4031	3190	2773.5
centroid_765752	IVTT.AG	tyrosine protein kinase etk	1832.95	1517.5	1155.5	1307	1213	2101	1753.5	1875	2397	1465.5	1606	1616	1636	2373	2793	2571	1847	2040.5	1937	1648.5	1806
centroid_811153	IVTT.AG	flagellar biosynthetic protein FliP	8357.77	3269	2959.5	3020	3313	7449	7477	8121	9340	18380	21704.5	21305	22472.5	6175	6885	7549	5421.5	3133.5	3823	2705.5	2652.5
centroid_1388356	IVTT.AG	L,D transpeptidase catalytic domain protein	8986.17	1617	1604.5	1316	1338	33331	20440.5	40468	48221	1592.5	1821.5	1825	1920	4496	3953	4332.5	3512	2088.5	2147.5	1887	1812
centroid_533876	IVTT.AG	cation efflux system protein CusF	5520.18	5360.5	4856.5	5116	4769.5	7627.5	6937	7599	7383.5	3754	4298	4087	3939.5	7694	7428	7701	6638	3598	4448	3901.5	3267
centroid_1287004	IVTT.AG	conserved hypothetical protein	8655.38	1592.5	1827	1703	1637	2925	2659	3156	3925	1859.5	2083	2139	2165	34794.5	35793	41396	27969.5	1451.5	1592	1206	1234
centroid_1447224	IVTT.AG	efflux pump membrane family protein	4050.18	1470.5	1236.5	1266	1112	7289	8001	7933	9098.5	1328	1602	1370.5	1500	2972	3329	3650	2904.5	7442	6731	5599	5169
SSON53G_RS27490	IVTT.AG	chain-length determining protein	5314.07	4576	4278	4589	4303	8933	8315.5	8522	8045	4578	4643	5064	4754	7521	6369	6734	6034.5	2502	2646.5	1877	1997
centroid_550513	IVTT.AG	periplasmic pH dependent serine endoprotease DegQ	6296.65	6819	5687.5	4854	4400	10183	10476	10661	11715	3456	4091	4267	5303	6511.5	8730.5	7888	5428	3747	4659.5	3596	3460
centroid_1325080	IVTT.AG	superoxide dismutase [Cu Zn]	3244.82	2836	3106	3010	2141	3615	3158.5	3542	3718	3073	3177	3432	3498	4147	4654.5	4938	3827	2086	2817.5	1938	2182
centroid_1438687	IVTT.AG	LPS assembly lipoprotein LptE	5734.7	2291	2057.5	2268	1864.5	16333.5	13829.5	19230.5	17894	2135	2548	2655	2824	4454	5643.5	4976	3774	2593.5	3045	2199.5	2078
SSON53G_RS27360	IVTT.AG	conjugal transfer protein	2722.72	2584.5	2667	2730	2022	2513	2365	2836.5	3369	2079	2560.5	2336.5	2268	3873.5	4639	4760	3320	1907.5	2295	1632	1696.5
centroid_1283204	IVTT.AG	beta aspartyl peptidase	1994.97	1833.5	1622	1477.5	1198	2539	2179	2712	2975	1447.5	1801	1657	1871	2584	2900.5	2997	2198	1500	1745.5	1286	1376
centroid_840121	IVTT.AG	K+ transporting ATPase, C subunit	5488.4	4171	4320.5	4274.5	4087	7778	7153.5	7473.5	7988.5	3208	3843	3548	4772	7978	8515	7792	6606	3739	4987	3851	3682.5
centroid_2107029	IVTT.AG	conserved hypothetical protein	7946.82	1175	1160	1218	1067	7539	5280.5	7698	8624.5	20888.5	22732	26707	21672.5	4321.5	4956	4898	3883	4601.5	3710.5	3389	3415
centroid_1339487	IVTT.AG	tat linked quality control protein TatD	8009.82	2838	2697	2664	2176.5	4444	3658.5	4189.5	4914.5	5776	6961	8116	7507	16960	16705	16528	13609	11016	12144.5	8295	8997
centroid_1387527	IVTT.AG	nitrate/nitrite sensor protein NarX	7212.23	2945.5	2830	2808	2381	6376.5	5015	6791	7320	3768	4363	5351	4328.5	19113	23795	23568	14176.5	2209	2987	2140	1978.5
centroid_1190808	IVTT.AG	mce related family protein	4579.73	5121.5	5612	5759	5212	8460.5	6130	7924	8760	1994	2358	2598	2428.5	5403	6422	5799	4523.5	1766.5	2133	1513	1677
centroid_1337951_s2	IVTT.AG	sensor protein EvgS	4240.65	1566.5	1534.5	1246.5	1781.5	8619	6569	8421	9113	1728.5	2027	2207.5	2043	5643	6927.5	6782	4332.5	3551.5	3893.5	3254	3572
centroid_1225543	IVTT.AG	thymidine phosphorylase	3565.97	1385	1532.5	1083	1337	4598	4370.5	5675.5	6619	2015	2446	2224	2300	7053	7648	8111.5	5210	2020	2229	1826.5	1636
centroid_2299312	IVTT.AG	D lactate dehydrogenase	3079.95	1493	1562	1486	1022	5080	4341	6513.5	8140	2608	3490	3366	3357	3286	3158	3983	2794	1710.5	1632.5	1310	1266.5
SF_p0145	IVTT.AG	MxiD, outermembrane protein of the secretin family, component of the Mxi-Spa secretion machinery	5184.35	3489	3485	3567.5	3041.5	9509	9657.5	11003	11766	3063.5	3832	3240	3639.5	5284.5	5086	6336.5	4601	2732	4990	2797	2566.5
centroid_1024407	IVTT.AG	conserved hypothetical protein	5579.75	5227.5	4661	4632	4228	6639	5624	7109	7745	3250.5	3847	3624	3664	8181	8228	8408	6907	2932.5	10781	2876	3030.5
SSON53G_RS26695	IVTT.AG	invasion plasmid antigen	1666.12	891.5	1100.5	986	992.5	1891	1360.5	1919	2149	1617	1801.5	1704	1754	1929.5	2029	2325	1880	1733	2026	1568.5	1665
centroid_595233	IVTT.AG	tat (twin arginine translocation) pathway signal sequence domain protein	4103.52	1059.5	1093	1345.5	1061	8915	7051	8124	9813	6121	6335	7197	7210.5	2875	3008	3044.5	2509	1260	1681.5	1060	1307
centroid_2212450	IVTT.AG	conserved hypothetical protein	8444.23	1459	1583	1363	1334	2447.5	1925	2679.5	3049	1526	2228	1780	2026.5	31509.5	36456.5	46170	26308.5	1257.5	1428.5	1155.5	1198
centroid_526297	IVTT.AG	inositol 1 monophosphatase	2375.88	1364	1463.5	1471.5	1211.5	3706	2669.5	3491	4153.5	1422.5	1729	1852	1621	3863	4059	4158	3313	1462	1848.5	1340	1319
centroid_1585661	IVTT.AG	trimethylamine N oxide reductase c type cytochrome TorC	5387.3	3200	3221	3017.5	2152.5	14735.5	13685	15713.5	15480	1602	1770.5	1650	1586	5482	6136.5	6061	4606	2246	2092	1573	1736
centroid_1361341	IVTT.AG	phosphatidylglycerophosphatase B	6498.25	1676.5	1620.5	1331.5	1465	6231	6542	6760	8195	15522	19756	18645	18765	3960	4594.5	4505.5	3628	1511.5	2299	1535	1422
centroid_2079833	IVTT.AG	bacterial virulence factor hemolysin family protein	4826.18	4244.5	3886.5	4060	3635	6053	6142	5989	6516.5	2745	3150	3139.5	3481.5	8045	8130	8218	6215	2783	3854	3223	3013
centroid_298856	IVTT.AG	fimbrial family protein	3571.2	3318.5	3180.5	3186	2967	4022	4211.5	4007	4283.5	2762.5	3260	3130	3281	4797	4913.5	4998.5	4063.5	2588	3442	2440.5	2571.5
centroid_725409	IVTT.AG	cyclic di GMP binding protein	4677.38	2075	1822	1792.5	1508	5754.5	5811.5	6629.5	7259	3793.5	4664	4370	4690.5	8016	7574.5	7904.5	6186	3404.5	3605.5	3457	3229.5
centroid_2372133	IVTT.AG	ccmE family protein	5271.9	6415.5	5751.5	5605	5121.5	5915.5	6738.5	6659	7451	3034.5	3722	3453	3583.5	7625	7615	7966	6175	2968	3729.5	3030	2879
SSON53G_RS27355_s3	IVTT.AG	conjugal transfer protein TraI	2331.9	1060	1198	1144	957	4171.5	2780	4103	5207.5	1069	1237	1134.5	1110.5	2445	2726	2828	1941.5	3142	4052	2344.5	1987
centroid_556510	IVTT.AG	feS assembly ATPase SufC	4319.95	1313	1590	1557.5	1225.5	7816	6666	9947.5	11607	1528	1643	1857.5	2025.5	8717	6876.5	8835.5	7168.5	1212	2719	992	1102
centroid_657063	IVTT.AG	efflux pump membrane family protein	4375.55	1334	1404	1438	1182	5487.5	4757.5	6009.5	6834	4803	4757	5935	5802	8047	8037	8031	6322.5	1593.5	2304	1784	1648.5
SSON53G_RS27385	IVTT.AG	hypothetical protein	5809.85	6185	5111.5	4994	6434	7414	7544	6799	7765.5	3758	4909.5	4190	4594	8118.5	7569	8204	7305	3869	4275.5	3552	3605.5
centroid_479269	IVTT.AG	YMGG like Gly zipper family protein	3380.57	3463	2910	3190.5	3050	3844	3478	4253	4734.5	2184	2754.5	2819	2794.5	4973	4532.5	4958	4359	2114	2879.5	2242	2078.5
centroid_1641515	IVTT.AG	peptidase M23 family protein	4770.12	1055	1109	1030.5	838	4371	3364	4799	6359	1040.5	1601	1320	1616	15850	16620.5	16444	13090.5	1224.5	1559	1016.5	1094.5
centroid_667090	IVTT.AG	signal transduction histidine protein kinase BaeS	5140.65	2889.5	2792	2693.5	2578	8077	7922.5	8624	9566	4567.5	5203	5878.5	5841	4922	6020	5243.5	3841	3979	4573	4151	3451
centroid_2386158	IVTT.AG	tRNA (guanine N(7) ) methyltransferase	4841.15	3332	1897	1927	1438.5	3403	2735	3963	4957	5146.5	8653	8032.5	9682	9188	9609	9854	6181	1703.5	1829	1597	1695
centroid_121573	IVTT.AG	fimbrial family protein	1868.22	1034.5	1263	1184.5	865	2121	1898.5	2178	2683	1666	2007.5	1776	1973	2677.5	2869	2851.5	2234.5	1680	1704	1310	1388
centroid_2419541	IVTT.AG	electron transport complex, RnfABCDGE type, B subunit	5840.85	5542	4113	3953	4203.5	8467	8796	8435	9283	3854	4461.5	3924	4830	7800.5	7767	8893	6367.5	3628	4426.5	4571.5	3501
centroid_86342	IVTT.AG	sensor histidine kinase DcuS	6296.3	2369	2970	2323	1141	2655	2407.5	2646	3002.5	14663	16969.5	16547.5	14715	10569	10682	10150	7376	1247	1500	881	1112
centroid_885044	IVTT.AG	L lactate dehydrogenase [cytochrome]	3521.6	2538	2482.5	2377	2205	4629	3504.5	5182	5466	1905	1821	1807	2936	4805	5124.5	5468	4047.5	3728	4398	2944	3064
centroid_1284610	IVTT.AG	conserved hypothetical protein	5080.95	5042	3786	3829	4143	6078	5970	6355.5	7350.5	3748	4713.5	4124.5	4598	5818.5	6514	7373.5	5061.5	3984	4994.5	3978.5	4156.5
SF_p0169	IVTT.AG	orf, hypothetical protein	7216.82	3680	3315.5	3700	3522	18870	21859	18993	19285	3020.5	3427	2895	3200	7033.5	5957	6582.5	6342	3281.5	3478	3070	2825
centroid_1396693	IVTT.AG	acetyl CoA carboxylase, biotin carboxyl carrier protein	5104.98	3687	3217	3334.5	3217	5034	5012.5	5588	6023	3465	3712.5	4032	3973.5	8067.5	14590	8053	6007	3753	4640	3395	3298
SSON53G_RS26625	IVTT.AG	K88 minor fimbrial subunit faeH	4011.15	2523	2774	2642	2330	7212	6600	7850.5	8621.5	2611	3148	2751.5	2904	5187.5	4855.5	4958	4338	2130.5	2661	2331.5	1793.5
centroid_81957	IVTT.AG	bifunctional protein aas	5531.38	2554.5	2461	2652	2569	8677	7246	9318	11844	4129	4135.5	8460	4575	8066	7518	8257.5	6696	2958	3052.5	2629.5	2829
centroid_1467024	IVTT.AG	protein export membrane protein SecF	2938.03	1864	1725	1892.5	1431.5	3529	2880	3605	4569	2636	3141	2996	2964	5140.5	4831	5432	3929	1598.5	1740.5	1344	1512
SF_p0243	IVTT.AG	DNA transport protein	5554.35	18140	18060	18828.5	11771	2773	3101	3032	3161.5	2022	2260.5	2253	2198	3694	3600.5	3858	3082	2360	2800	2084	2008
centroid_1005874_s1	IVTT.AG	mechanosensitive ion channel family protein	6607.52	11680	12118	11584	5824	2959.5	2698	3519	4525	2099	2349	2378	2220.5	17064.5	16123	17293.5	12169	1484.5	1568.5	1190	1303.5
centroid_2281716	IVTT.AG	gamma glutamyltransferase	4584.55	1626	1501	1584	1137	4003.5	3598	4187	4736	1679	1982.5	1793	1895	15297	14551	16219	10952.5	1325	1489	1022.5	1113
centroid_1342254	IVTT.AG	conserved hypothetical protein	4441.3	5660.5	4642.5	4625	4473	7094.5	6196	6952.5	5655	1660	1908.5	1865	1927	5232	5165	5242	4326	3456.5	4185	4782	3778
SF_p0249_s2	IVTT.AG	oriT nicking and unwinding protein	3118.15	1314	1129	1496	948.5	7317.5	6109	7381.5	8728	1494	1615	1703	1778	2501	2363	2752	2064	3270	4344	2107.5	1948
centroid_452018	IVTT.AG	periplasmic solute binding family protein	3389.22	1561.5	1727	1842	1546.5	4546.5	4118.5	4909	5981	3227	4025	3899	3670	4457	5227	5632	3864.5	1955	2403.5	1634.5	1558
centroid_1188865	IVTT.AG	conserved hypothetical protein	4370.3	3436	3279	3474	3252	6324	5647	6508	7183	2744	3254.5	3080	3455	5477	6093	6516	5085.5	2874	3731	3086	2907
centroid_1338792	IVTT.AG	lipoprotein NlpI	7156.6	3229	4148.5	2964.5	1893.5	14812	12558.5	13516	12054	4099.5	3969.5	5450	4634	10964	10138	9513	7523.5	5201.5	6687.5	4731.5	5044
centroid_1898246	IVTT.AG	conserved hypothetical protein	5231.2	3388	3440	3920.5	3081	9151.5	8527	9937	9947	2415	3081.5	2489	2919.5	6269	6994	6611	5816	4393.5	5134	3427.5	3682
centroid_1500543	IVTT.AG	dyp type peroxidase family protein	3384.12	3617	1782	1689.5	1533	2868.5	2688	3135.5	4389	1684.5	1993.5	1850	3366	4374.5	3988	4417.5	3276	5715	5561	5132.5	4621.5
centroid_1397138	IVTT.AG	DSBA like thioredoxin domain protein	5766.88	2198	1846	2042	1821.5	14850	13446.5	15759	19769	2628	3216	3602.5	4438.5	5196	5956	5954	4408.5	1961.5	2642.5	1756.5	1845.5
centroid_155523	IVTT.AG	SPFH domain / Band 7 family protein	4679.77	4353	3541	3785	3674.5	5845.5	5582	5799.5	6541.5	3717	4244	3768	4485	5776	5977.5	6750.5	5197	3701	3982.5	3447	3428
centroid_665626	IVTT.AG	glycosyl transferase 2 family protein	5403.62	10029.5	10495	8953.5	5527	5526	4640	6506	7735	1902	2078	1983	2131	6210	5770	6062	4682.5	4633	4604	4361	4244
centroid_1414686	IVTT.AG	lipoprotein NlpE	4611.07	2905	3081	2777	2465.5	4469	4145	4707.5	5391	3708.5	4415.5	4341	4880.5	9431.5	8426	9332	8219	2255	2741	2263	2267.5
centroid_1120192	IVTT.AG	conserved hypothetical protein	4927.07	6626	6940.5	5002.5	4370.5	8647	6349	9433.5	10950.5	1612	1792	1991	1797	7001	5811	6332	5542	2245	2344.5	1930	1824.5
centroid_928237	IVTT.AG	penicillin binding protein 1A	3012.78	1532	1807.5	1597	1336	5616	5080	6104	6620	1568	1987	1499.5	1880	4698	4657	4413.5	3536	1551	1867.5	1449.5	1456
SF_p0182	IVTT.AG	IcsA (VirG), outermembrane protein exposed to the bacterial surface by a C-terminal autotransporter domain and involved in the movement of intracellular bacteria by binding to N-WASP	2997.18	3612.5	3624	3953	3076.5	3581	3061.5	3476	3764	2530.5	2829	2787	2634	3876	4411	4141	3284	1345.5	1473	1288	1196
centroid_1642227	IVTT.AG	peptidase M16 inactive domain protein	4472.93	2130	2503	2598.5	2118	6347.5	5240.5	6632	7540.5	1589	1804	1790.5	1677.5	7026	8047	7012	5188.5	5447	5778	4610	4379
centroid_45792	IVTT.AG	thiamine biosynthesis lipoprotein ApbE	4747.6	1960	1883.5	2167	1963	7512.5	6655.5	8131	8964.5	5412	6998.5	6663.5	7221	4408.5	5462.5	6257	4572	2250	2680	1934	1856
centroid_1237823	IVTT.AG	dicarboxylate transport family protein	4948.05	2860.5	2895	2743	2602	6438	5392.5	7000	7371	2901	3312	3194.5	3348	9540	9476	9151	7296.5	2937	4264	3002	3237
centroid_778178	IVTT.AG	conserved hypothetical protein	4788.02	4737.5	3913	4105.5	3939	6062	6027.5	5834	6540	3453	4275	3931	3874	6195	6683	6795.5	5181	3154.5	4583	3192	3285
centroid_1480322	IVTT.AG	outer membrane protein W	2882.45	2733	2586	2446	2546	3342	2755	3994	4355	2420.5	2813	2594	2635	4084	4140	4005	3128	1783	2133.5	1739	1417
centroid_2325110	IVTT.AG	K+ transporting ATPase, A subunit	5007.52	5018.5	4209	4126	4323.5	6302	6570.5	6969	7743.5	3523.5	3882	3657	3809	6642	6527.5	6996	5450	3531	4157.5	3536	3177
centroid_1357345_s2	IVTT.AG	AAA like domain protein	5083.7	2545	1895.5	1914.5	1470.5	2422	2239	2528	2909.5	1613	1848	1867.5	2043	18975.5	17182	19297	12551	2344	2389	1834	1806
centroid_1045734	IVTT.AG	succinate dehydrogenase iron sulfur subunit	5496.8	2013	1728.5	1833	1386	16088	10886	16878.5	19237	1448	1709	1762	1768	3098	3352	3352.5	2827	5960	4929	4965.5	4715
centroid_2277354	IVTT.AG	conserved hypothetical protein	5737.9	2335.5	1067.5	1115	998	1842	1543	1733	2670	1299	1550	1441	1859.5	23559.5	19311	25601	21032	1204	1357	2143	1097
centroid_36610	IVTT.AG	putative phospholipid ABC transporter binding protein MlaD	3988.85	3720	3646	3530.5	3006	5967	5614	5190	6006	2290	2711	3488	4580.5	5653	5646	5139.5	3983.5	2287	2903	2157	2259
centroid_1515650	IVTT.AG	conserved hypothetical protein	4204.7	4230	3836.5	4136	3643.5	4188	4381	4094.5	4465	3471.5	4219	3337	3703.5	5107.5	6535	6372	5287	3237	3851.5	2982	3016.5
centroid_2064571	IVTT.AG	putative transmembrane protein	4923.9	2817	2637	2959.5	2251	3629	3125	3723	4002	10043	8371.5	12505.5	13475	4460.5	5083.5	5447.5	3778	2225	3221	2408	2316
centroid_1763034_s1	IVTT.AG	potassium efflux system KefA	4604.77	3127.5	2610.5	3213.5	2783.5	7143.5	6405.5	8321	9602	3561.5	4286	3685	4201.5	5073.5	5455	5925.5	4399.5	2962.5	3878	2763.5	2697
centroid_347215_s1	IVTT.AG	RND transporter, hydrophobe/amphiphile efflux 1 family protein	5071.23	1417.5	1627.5	1807	1039	5207	4545.5	7048.5	8708.5	9116.5	10559	13057	14924	3173	3616	3863	2624	2300	2533.5	2282	1976
centroid_102105	IVTT.AG	NADH dehydrogenase (quinone), D subunit	3844.1	1693	1954.5	1979.5	1435	5754	4483	6479	6095.5	2373	2691	2739	3215	7331	6767	6996	5528.5	2407	2815	1916	2230
SF_p0226	IVTT.AG	invasion plasmid antigen, secreted by the Mxi-Spa secretion machinery	1686.17	1100.5	1287.5	1176	927	1825.5	1509	1888.5	2204	1373.5	1767.5	1623	1725.5	2142	2358	2437	1912	1553	2129.5	1316	1468.5
centroid_597417	IVTT.AG	conserved hypothetical protein	3588.62	5664.5	5949	4797.5	3226	4466	3624	4609	4755.5	1682	1923	2211	2184	4014.5	4576.5	4100	3258	2647.5	3033	2708	2343.5
SSON53G_RS26460	IVTT.AG	chromosome partitioning protein ParB	3646.75	4208	4104	4666	3406.5	5655	5582	5979	6265	1760	1986	1754.5	1934.5	4390	4772	4836	3403	2081	2364	1898.5	1890
centroid_2299060	IVTT.AG	flagellar basal body associated FliL family protein	5177.23	4119	3547	3705	3803	7206.5	7956	7448	7814.5	2846.5	3549.5	3064	3175	8544.5	9891	8538	7339.5	2646	3366	2463.5	2522
centroid_1067014	IVTT.AG	curved DNA binding protein	2784.03	1521	1776	1983.5	1565	3751	2882.5	3952	4389.5	1937	1973.5	2146	2253.5	3816	4249.5	3575	3351	2819.5	3021	2283	2435
centroid_691020	IVTT.AG	sigma E factor regulatory protein RseC	5125.45	3977	3405	3525	3151	9963	8584	11537	13426.5	2720.5	3665	2862	3292	5028	5733	6041	4274	2879	3256	2569	2621
centroid_463653	IVTT.AG	leu/Ile/Val binding protein	4101.88	6114	6062	4607	3200	4021	3688	4085.5	4287.5	3017	4449	4444	4669	4734	5121	5713	4063.5	2592	2866	2312	1992
centroid_502653	IVTT.AG	conserved hypothetical protein	3312.95	1588	1684	1715	1480	5390	4084.5	5841.5	7113	2783	3244.5	4131	4403	4024	3841	4101	3523.5	1987.5	1838.5	1691	1795
centroid_1837085	IVTT.AG	flagellar biosynthetic protein FliO	4930.57	3996	3534.5	3939	3724	5571.5	6186	5693	5663.5	4016.5	5122	9242.5	8327	5604.5	5400.5	5717	4788	3055.5	3522	2755	2753.5
centroid_864934	IVTT.AG	tonB system transport protein ExbD	4202.9	2461.5	2681	2831.5	1769	3413.5	2906.5	3238	4044.5	1737	1726.5	1421.5	1694	12146.5	11031	11680	8003.5	2928.5	3586.5	2382.5	2375
centroid_2082213	IVTT.AG	conserved hypothetical protein	4376.1	5255	4345	4524	4313	5313	4325.5	5253	6393	3048	3818	3232	3482	6155.5	5680	6238	4864.5	3034	3285	2591	2372.5
centroid_1972699	IVTT.AG	conserved hypothetical protein	4350.32	3597.5	3189.5	3196	2809	3648	3225.5	3875.5	4726	2754	3644	2938.5	3157	8606	8916	10077	7469	2810.5	3358	2645.5	2364
centroid_204959	IVTT.AG	conserved hypothetical protein	4147.45	6938	3732	4128.5	4003.5	3555	3434.5	4010.5	6189	2626.5	3645.5	2963	5431	4923.5	4678.5	5570	3796	2864.5	3728.5	3935	2796
centroid_1005706	IVTT.AG	protein FimH	5069.7	2362.5	2160.5	2148	1880	12224	11724	12747	15085.5	2018	2324.5	2325	2075.5	6338	6654.5	6608	4808.5	1850	2567	1738.5	1755
centroid_1275615	IVTT.AG	dihydroorotate dehydrogenase family domain protein	4425.27	2362.5	1404	1395	1245	6373	5361	8921	10257	1488.5	1902.5	1712.5	2470.5	7032	7066.5	7852	5639	4951	4154.5	3158	3760
centroid_1579528	IVTT.AG	conserved hypothetical protein	4302.88	3916	3449	3863.5	3815	5670	5485	6337	6316.5	2263	2628	2479.5	2596.5	7709.5	7062.5	7154	6541	1998.5	2669	2178	1926
centroid_838338	IVTT.AG	1 acyl sn glycerol 3 phosphate acyltransferase	4557.55	5203	3292	3566.5	3316	4805	4669	5165	6010	3157.5	4128.5	3755.5	5268	5979	6814	7555	4868.5	3324	3949.5	3232	3093
centroid_478035_s2	IVTT.AG	translocation and assembly module TamB	4129.18	1432	1437.5	1440	1208	5422.5	4585	6280	7487	1501.5	1845	1848	1702	5235	5738	6307	4091	2577	17594	2534	2319
centroid_689403	IVTT.AG	2 keto 3 deoxygluconate permease family protein	2422.72	1902	1990.5	2043	1629	2191.5	2273	2705	2889.5	1863	2478.5	2387.5	2601	3067.5	3268.5	3453.5	2769	2290	2611.5	2104	1937
centroid_764743	IVTT.AG	disulfide bond formation protein B	5429.77	1981	1805	1963	1465	2206	1717	2613.5	3206.5	1783	2249	1878	2005	17180	20591	24236	14640	1812	2029	1678	1557.5
centroid_1221874	IVTT.AG	twin arginine targeting translocase, TatA/E family protein	3389.38	1850.5	1605	1804.5	1498	2505	2098.5	2380	2751.5	2343	2574	2384	2274	5494.5	7283.5	7905	4604	4283	5091.5	3326	3732
SF_p0078	IVTT.AG	invasion plasmid antigen, probably secreted by the Mxi-Spa machinery	1669.8	1185	939	1077	985	1740	1336	1686.5	2375	1511	1770	1645	1763.5	2269	2408.5	2461	1908	1753.5	1789	1386	1408
centroid_1536035_s2	IVTT.AG	multidrug resistance protein MdtC	5941.93	3104.5	3638	2700.5	1935	5183	4366.5	4579	5519	1773	1937.5	2052	1925	17652.5	20234.5	21836	14151	1386	2062	1368	1435.5
centroid_1676644	IVTT.AG	conserved hypothetical protein	3711.03	3871	2519	2464	2395	3547.5	3175	3809	4827	3217	3497	3313	4562.5	4791	5173.5	5426.5	3951	3643	3888	3300	2850.5
centroid_397920	IVTT.AG	fimbrial family protein	3999.1	3122.5	2996	2820	2705	4421	3613	4396	5093	3947	4351	4387	4565	5375	5365	5552	4544	3181	3713.5	3008	2827
centroid_460411	IVTT.AG	marC integral membrane family protein	4345.77	4320.5	4027	4036	3204.5	3807	3026	3504	4001	3050	3342.5	3482.5	3337	4429	5446	5148	3704	5949.5	7076	6304	5721
centroid_392820	IVTT.AG	putative L,D transpeptidase YcfS	3198.6	2606	2873.5	2562	2146	3946	3534	4249	4711.5	2495	3077	3132	3307	3831.5	4156	4400.5	3388	2128	3107.5	2074	2247.5
centroid_85878	IVTT.AG	succinyl CoA ligase [ADP forming] subunit beta	4928.8	2569	2446	2542	1705	15088	14284.5	18190.5	17161.5	1693	1743.5	1930	2304	2592	2981.5	3062	2183	1556	1744.5	1312	1488
centroid_285604	IVTT.AG	glucose 1 phosphatase	1341.78	773	901	866	831.5	1511	1193	1643	1803.5	1218.5	1669	1578.5	1502	1620	2029.5	2045	1393	1102	1219	920	1017
centroid_720647	IVTT.AG	nlpC/P60 family protein	4172.65	3259	2648	2595	2957	4207	3904	4206.5	4776.5	2383	3211	2558	2753.5	4594	4452	4537.5	3931.5	6689.5	6802	6423	6565
[truncated: 2,000 more rows]

## Sheet: Sf2aWC ALS IgA-RawData
ID	Spot.Type	Description	Average	106_pre_day-1	106_post_day7	106_post_day35	106_post_day63	112_pre_day-1	112_post_day7	112_post_day35	112_post_day63	114_pre_day-1	114_post_day7	114_post_day35	114_post_day63	116_pre_day-1	116_post_day7	116_post_day35	116_post_day63	135_pre_day-1	135_post_day7	135_post_day35	135_post_day63
[truncated: 2,201 more rows]
