# Supplementary material for: A Novel Shigella Proteome Microarray Discriminates Targets of Human Antibody Reactivity following Oral Vaccination and Experimental Challenge
Source: mSphere. 2018 Aug 1;3(4):e00260-18. doi: 10.1128/mSphere.00260-18 (PMC6070737; doi:10.1128/mSphere.00260-18)
Supplement: TABLE S4 [file sph004182606sd4.xls]

## Sheet: CVD 1204 IgG-NormalizedData
CVD 1204 IgG- normalized
				10^7 CFU								10^8 CFU				10^9 CFU
ID	Spot.Type	Description	Average	3_pre	3_post	11_pre	11_post	13_pre	13_post	20_pre	20_post	11_pre	11_post	13_pre	13_post	3_pre	3_post	6_pre	6_post	9_pre	9_post	11_pre	11_post	13_pre	13_post
SF_p0128	IVTT.AG	IpaB, secreted by the Mxi-Spa secretion machinery, required for entry into epithelial cells	5.7751	3.59201	7.70113	1.86892	4.36459	5.91128	7.7319	1.11543	1.19662	4.62176	7.36212	4.02041	5.34103	4.39698	7.38455	7.96455	8.41476	5.10536	9.24305	6.98987	8.3681	6.19271	8.16517
SSON53G_RS26835	IVTT.AG	invasin	5.52242	3.63049	7.25063	1.27529	3.86095	5.92618	7.31614	0.544185	0.643847	4.28689	7.09192	3.64128	5.39794	4.43209	7.15237	7.57514	8.50074	4.83602	9.62811	6.7005	7.97802	5.86758	7.95683
SF_p0265	IVTT.AG	invasion plasmid antigen, secreted by the Mxi-Spa secretion machinery	4.02458	0.2893	3.65183	0.10466	0.448443	4.27815	6.78653	2.26581	2.32813	1.15793	5.24346	2.23361	4.7538	1.95236	6.53037	4.73616	8.41912	1.41244	6.75913	5.16252	7.88471	4.73814	7.40405
centroid_2083404	IVTT.AG	sporulation related domain protein	3.4353	3.55128	4.15734	3.00974	3.13349	2.20957	2.17414	2.84056	2.81241	2.62967	2.54154	3.92518	4.24431	3.07448	3.18476	4.93995	4.80111	3.80912	3.64551	4.37833	4.22403	3.06645	3.22361
SSON53G_RS27450	IVTT.AG	E3 ubiquitin--protein ligase	3.35621	-0.059545	3.01935	-0.234993	0.136993	3.6436	5.77405	0.894787	0.78655	0.87157	4.70876	1.5733	3.88311	1.55431	5.60529	4.3966	7.50623	1.01712	6.2482	4.42673	6.921	4.41036	6.75313
SSON53G_RS27215	IVTT.AG	E3 ubiquitin--protein ligase	3.23055	-0.208231	2.69871	-0.239	0.0900908	3.69231	6.24273	-0.274158	-0.299353	0.853386	4.44559	1.10172	3.61367	1.16304	5.75516	4.07651	7.93685	0.792749	6.39793	4.24788	7.55618	4.43207	6.99624
SF_p0127	IVTT.AG	IpaC, secreted by the Mxi-Spa secretion machinery, required for entry into epithelial cells	3.07332	3.19085	3.44298	0.621489	0.481887	4.43268	6.61031	-0.0910572	-0.0622409	1.78013	3.47253	1.01624	0.939584	4.04717	6.76075	3.5195	7.49015	1.77349	5.36472	0.019614	1.26891	3.9572	7.57611
SSON53G_RS26830	IVTT.AG	invasin	3.01032	2.96094	3.19898	0.321492	0.244476	4.28672	6.58473	-0.0842726	-0.0838586	1.66652	3.62994	1.10521	1.02193	3.85282	6.6786	3.58252	7.17625	1.91499	5.23666	-0.0147375	1.2847	4.03278	7.62955
SF_p0078	IVTT.AG	invasion plasmid antigen, probably secreted by the Mxi-Spa machinery	2.6828	-0.00228241	1.7799	-0.120219	-0.0574904	3.07253	5.66528	-0.0593483	-0.0130248	0.497384	3.39754	0.608196	2.91001	0.791442	5.20681	3.19581	6.99171	0.552866	5.20575	3.25367	6.79681	3.37304	5.97528
SF_p0079	IVTT.AG	invasion plasmid antigen, probably secreted by the Mxi-Spa machinery	2.63731	-0.120237	1.43419	-0.223039	-0.132562	2.99847	5.51502	0.137982	0.187621	0.61778	3.39932	0.302193	2.87771	0.480069	4.89242	2.8971	6.97742	0.599085	5.41356	3.18008	6.59909	3.71892	6.26856
SF_p0226	IVTT.AG	invasion plasmid antigen, secreted by the Mxi-Spa secretion machinery	2.61362	-0.197354	2.00427	-0.249931	-0.101438	3.15933	5.42989	-0.178156	-0.223126	0.166114	3.22224	0.396578	2.72066	0.901633	5.12931	3.29672	6.9703	0.479239	5.60764	3.08356	6.46331	3.54837	5.87057
SF_p0125	IVTT.AG	IpaA, secreted by the Mxi-Spa machinery, modulates entry of bacteria into epithelial cells	2.58617	0.18509	0.165872	0.0569021	-0.0544636	3.06034	5.36764	1.66142	1.69007	0.212228	2.00757	1.49692	2.96535	2.32729	5.0926	2.80376	7.04318	0.616148	5.34239	1.85296	5.28676	2.08729	5.62835
SSON53G_RS26695	IVTT.AG	invasion plasmid antigen	2.2934	-0.274091	1.16106	-0.189975	-0.149071	2.28423	4.76022	-0.0311147	-0.0535822	0.303489	3.05734	0.319992	2.38991	0.454407	4.4199	2.72603	6.56043	0.374832	4.7211	3.00532	6.21123	2.98583	5.4172
centroid_2275653	IVTT.AG	peptidase M23 family protein	1.95253	2.36387	2.78735	3.14013	3.05419	2.7805	2.9386	0.933028	0.958554	2.66099	2.55382	1.95533	2.02132	0.575866	0.652908	1.54351	1.60922	2.67443	2.58114	0.271353	0.272084	2.19602	2.43152
centroid_2400364	IVTT.AG	haemagglutinin family protein	1.81648	3.44888	3.55649	-0.0811619	-0.198808	-0.0898817	-0.0809931	1.44801	1.45972	2.76086	2.73466	3.33999	3.29422	3.68301	3.9411	0.881815	1.05442	0.865548	0.706352	0.85556	0.668054	2.77787	2.93674
SSON53G_RS26690	IVTT.AG	invasion plasmid antigen	1.79056	-0.45882	0.520957	-0.312487	-0.337506	2.19144	4.37965	-0.388303	-0.419202	0.125066	2.25498	-0.264239	1.51554	0.014341	3.42172	2.27626	5.66064	0.0119754	4.38725	1.99981	5.468	2.4493	4.89597
SF_p0126	IVTT.AG	IpaD, secreted by the Mxi-Spa machinery, required for entry of bacteria into epithelial cells	1.63135	-0.143086	-0.173453	-0.173449	-0.300664	3.66008	6.09038	0.135908	0.0760055	1.59264	2.02661	-0.26819	-0.130871	1.1125	5.35096	0.0384961	4.6757	0.955779	1.95508	-0.248366	-0.312245	3.48432	6.48558
SSON53G_RS26825	IVTT.AG	invasin	1.56081	-0.143446	-0.0680948	-0.0873404	-0.117142	3.89647	5.28502	-0.136454	-0.0571412	1.70368	1.96934	-0.00658511	-0.108602	1.81698	4.59953	0.152994	3.49318	0.281121	0.92958	0.547129	0.449508	4.38142	5.55659
SSON53G_RS26840	IVTT.AG	chaperone protein IpgC	1.5397	-0.0366339	0.196599	0.129735	-0.0553278	0.810651	3.44556	1.22054	1.13868	0.311535	0.682164	0.822424	1.20423	0.324093	2.92257	3.54765	5.6623	2.16359	4.5595	-0.147902	1.07672	0.224513	3.6702
SF_p0129	IVTT.AG	IpgC, cytoplasmic chaperone for IpaB and IpaC	1.52414	-0.0352975	0.320978	0.0662098	-0.00104009	0.768622	3.25411	1.17945	1.08457	0.234067	0.543095	0.857396	1.21471	0.508283	2.8672	3.42671	5.75955	2.05109	4.52049	-0.0402444	1.11848	0.238174	3.59444
centroid_2095011	IVTT.AG	tol pal system protein YbgF	1.38293	1.38948	1.69832	0.923711	0.955223	1.2557	1.22239	1.32325	1.39086	2.32097	2.16118	0.589761	0.656639	0.602846	0.67641	1.44599	1.53349	1.59866	1.55777	1.43127	1.45421	2.05878	2.17757
centroid_2280849	IVTT.AG	preprotein translocase, SecG subunit	1.36716	1.39915	1.42926	2.59255	2.81213	-0.173691	-0.124242	0.494229	0.559043	3.71422	3.66473	-0.113091	-0.125611	2.84787	2.86344	1.67013	1.65837	0.457628	0.35527	0.426916	0.337239	1.54563	1.78626
centroid_478035_s1	IVTT.AG	translocation and assembly module TamB	1.33189	1.71791	1.82208	0.548983	0.662494	0.140917	0.0666236	2.17521	2.18181	1.03132	0.887629	2.21447	2.20948	1.84958	1.92765	1.52009	1.57706	1.63991	1.6154	1.08208	1.15219	0.611058	0.667551
centroid_765465	IVTT.AG	conserved hypothetical protein	1.22384	2.65276	3.11691	0.483449	0.319722	0.0229061	0.0947123	4.73905	4.77165	1.92163	1.83014	0.224347	0.246755	0.651325	0.627172	0.641979	0.799528	1.16011	1.4384	0.348622	0.216545	0.257183	0.359651
centroid_804090	IVTT.AG	iron uptake system component EfeO	1.14151	1.07121	1.33862	0.723842	0.816388	2.98006	2.85124	1.96865	1.94349	1.17037	0.867701	0.592305	0.586803	0.879368	0.917573	1.71883	1.77686	0.678803	0.614153	0.33039	0.439163	0.411619	0.435851
centroid_1279352	IVTT.AG	conserved hypothetical protein	1.13172	0.800028	1.10312	0.378643	0.457559	0.562304	0.589232	1.62092	1.69974	1.15005	0.868274	-0.0932919	-0.11245	-0.326156	-0.303512	1.78951	1.71833	3.6226	3.53302	0.224264	0.47439	2.56322	2.5781
centroid_1306389	IVTT.AG	conserved hypothetical protein	1.13003	1.74936	2.18048	0.215473	0.355273	0.127098	0.107301	0.551983	0.499374	0.663762	0.561643	1.54855	1.43174	0.928229	0.910613	1.51331	1.54416	3.331	3.12825	1.47919	1.44209	0.305563	0.286236
centroid_885044	IVTT.AG	L lactate dehydrogenase [cytochrome]	1.09987	0.142916	0.176841	2.20771	2.37168	0.53975	0.70433	3.40913	3.45469	1.62063	1.60528	0.615838	0.688505	0.829371	0.961964	0.137235	0.235383	0.519699	0.504484	0.240242	0.0879938	1.44035	1.7032
centroid_124167	IVTT.AG	patatin like phospholipase family protein	1.07443	0.447742	0.387377	2.70386	2.8496	1.59286	1.43198	0.48122	0.549714	0.788685	0.736338	0.191321	0.234083	0.53313	0.504312	3.71724	3.92502	0.502367	0.500891	0.485903	0.479228	0.292043	0.302517
centroid_600138	IVTT.AG	lppC lipofamily protein	1.06739	1.0446	1.18773	0.147383	0.140771	-0.0959166	0.034246	0.163044	0.185041	0.745861	0.627005	0.124755	0.136775	3.78497	4.03755	0.260723	0.248829	4.89981	4.83727	0.274913	0.260635	0.214822	0.221659
centroid_1534523	IVTT.AG	apolipoprotein N acyltransferase	1.06717	1.83434	2.14347	0.0592346	0.203161	0.148288	0.0333668	4.86409	4.9542	0.432458	0.284266	0.00891515	-0.0293459	0.0620117	0.0203856	0.14155	0.169835	3.84444	3.87961	-0.0511418	0.0533197	0.2184	0.202948
centroid_1221874	IVTT.AG	twin arginine targeting translocase, TatA/E family protein	1.06227	0.345268	0.506983	-0.115476	-0.13896	0.0929135	0.0631814	2.51624	2.49782	1.41911	1.24773	0.424587	0.406817	0.943918	1.00095	1.88095	1.86099	0.521512	0.518769	2.21848	2.10275	1.4223	1.63302
centroid_1452641	IVTT.AG	peptidoglycan associated lipoprotein	1.04222	1.18093	1.26092	0.0508197	-0.0224262	-0.570547	-0.575877	0.347827	0.382627	2.16807	2.24574	1.55011	1.40547	1.10205	1.02254	2.62442	2.32128	1.69876	1.59743	0.308138	0.0509585	1.36373	1.41589
centroid_1061922	IVTT.AG	signal recognition particle protein	1.01545	3.01886	3.25031	1.30508	1.33035	-0.416394	-0.446048	0.0411374	0.0478819	0.400828	0.389175	0.525029	0.458573	-0.208164	-0.148626	0.831066	0.790598	5.39886	5.35676	0.128071	0.12101	0.121269	0.0443768
SF_p0054	IVTT.AG	invasion plasmid antigen, probably secreted by the Mxi-Spa machinery	1.00279	-0.26349	0.0449027	-0.285007	-0.167639	0.721494	2.48938	-0.245221	-0.240363	-0.0601886	0.999826	-0.210246	0.451162	-0.17255	1.97677	0.981064	4.37854	-0.142322	2.61779	0.93604	3.94147	1.20326	3.10676
centroid_1119729	IVTT.AG	conserved hypothetical protein	0.958814	2.36596	2.67639	0.11007	0.292472	0.189758	0.160015	0.202815	0.16161	0.47721	0.505758	1.3783	1.25484	0.068207	-0.00190023	0.989866	1.08126	2.92966	2.8454	0.0269247	0.09087	1.47709	1.81134
centroid_1361341	IVTT.AG	phosphatidylglycerophosphatase B	0.944109	1.14969	1.62751	0.186318	0.145291	0.636688	0.67841	0.152825	0.180731	1.00199	1.00122	1.51785	1.54662	3.27792	3.61217	1.07336	1.13349	0.290718	0.287018	0.355363	0.237461	0.313231	0.364534
SF_p0181	IVTT.AG	VirA, secreted by the Mxi-Spa secretion machinery, function unknown	0.933734	-0.053783	0.0616909	-0.128159	-0.160183	2.18926	3.67408	-0.189032	-0.215721	0.438349	1.40691	-0.0966055	-0.194504	0.75532	2.70962	0.960858	2.58591	0.0196903	1.78269	-0.227614	-0.116753	1.05421	4.28591
centroid_2344765	IVTT.AG	spermidine export protein MdtJ	0.929203	0.218244	0.282695	0.0864779	0.177278	-0.118345	-0.202354	3.98947	4.13765	0.95304	0.731725	0.251429	0.14856	0.772995	0.896183	0.115097	0.0250631	0.180897	0.0407847	2.51575	2.40143	1.37911	1.45928
centroid_2394825_s2	IVTT.AG	asmA like C terminal region family protein	0.910749	0.459403	0.435714	0.253859	0.265044	0.0977864	0.0287417	0.340282	0.343443	1.03308	0.941825	1.03302	1.09834	2.89064	2.99133	0.52739	0.699875	2.12775	2.12373	0.97097	0.910365	0.205065	0.258845
centroid_1622623	IVTT.AG	dipeptide and tripeptide permease A	0.869752	0.278593	0.477259	0.424237	0.407322	0.188766	0.177233	4.89721	4.9471	1.21429	1.09154	0.264099	0.258573	0.505642	0.602472	0.315857	0.265208	0.572231	0.524531	0.321968	0.318466	0.502886	0.579056
centroid_174241	IVTT.AG	conserved hypothetical protein	0.85527	0.173867	0.232897	0.422064	0.485457	2.12793	1.99809	0.130086	0.138682	2.7313	2.48473	-0.0847506	-0.142627	-0.111758	-0.102796	-0.0509928	-0.0586726	0.837086	0.779729	0.965374	0.817917	2.44178	2.60057
centroid_1024407	IVTT.AG	conserved hypothetical protein	0.822478	0.880471	1.0495	0.97081	0.995626	0.164737	0.212619	1.53241	1.59997	2.12799	1.99493	0.282671	0.262292	0.563224	0.656289	0.805686	0.867036	0.685285	0.644595	0.609711	0.569013	0.290102	0.329552
centroid_452018	IVTT.AG	periplasmic solute binding family protein	0.783221	0.249831	0.360492	0.380883	0.31438	0.741397	0.913163	0.275824	0.246962	0.659733	0.744062	1.47424	1.60725	0.969403	2.0552	0.20992	0.586864	1.94788	2.15307	0.0767167	-0.0790909	0.59856	0.744136
centroid_1152686	IVTT.AG	protein YdgA	0.757214	0.567807	0.673512	0.468434	0.526462	0.170983	0.156183	0.363509	0.386376	1.45704	1.20571	0.508959	0.498985	0.899075	0.882741	0.831734	0.924454	0.978059	0.949489	1.74663	1.73779	0.331283	0.393485
centroid_455095	IVTT.AG	NADH Ubiquinone/plastoquinone (complex I), various chains family protein	0.753596	0.333936	0.305684	0.463511	0.412644	0.437331	1.13881	0.280337	0.326764	0.719494	0.902257	0.190042	0.301142	0.434352	1.06158	0.742698	2.44498	0.297609	1.23037	0.523929	1.92768	0.665995	1.43796
SSON53G_RS26875	IVTT.AG	protein MxiG	0.736256	1.7266	2.08218	1.01762	0.989773	0.818373	1.22037	0.0273316	0.0307408	0.237788	0.435811	0.0362248	0.00586986	1.25624	1.63625	0.138674	0.51049	0.396228	0.557336	0.460836	0.3517	0.326555	1.93465
centroid_1357345_s1	IVTT.AG	AAA like domain protein	0.731456	0.383992	0.431023	1.0248	0.966548	0.199844	0.239363	1.18988	1.3361	1.25324	1.21805	0.548304	0.56215	1.0734	1.26335	0.341715	0.344103	1.01133	0.974966	0.412593	0.344488	0.412958	0.559835
SSON53G_RS27360	IVTT.AG	conjugal transfer protein	0.731372	0.0764758	0.0556087	0.0305163	-0.0639979	2.179	2.12004	1.04069	0.934179	0.573231	0.578088	0.954956	0.989088	0.137759	0.119596	-0.0691609	0.0645915	3.18018	3.18624	0.0169113	-0.154402	0.00770181	0.132881
centroid_296598	IVTT.AG	sensor protein QseC	0.730059	1	1.21104	-0.354095	-0.440424	4.00638	3.85217	1.85639	1.81631	1.67578	1.53301	-0.510798	-0.5378	0.954166	1.05282	-0.212327	-0.262219	-0.0445566	-0.0777891	-0.408339	-0.51814	-0.0674808	0.537213
centroid_550513	IVTT.AG	periplasmic pH dependent serine endoprotease DegQ	0.714195	0.503976	0.5101	0.331176	0.174332	0.170983	0.166847	1.84691	1.84927	0.471476	0.521392	1.28402	1.24961	0.4786	0.516854	0.112535	0.272315	1.33751	1.25191	0.911927	0.806765	0.399513	0.544272
centroid_1416113	IVTT.AG	phosphate acetyltransferase	0.703353	0.253116	0.0531686	1.07246	1.15578	0.253423	0.238219	0.67219	0.686123	0.528092	0.647409	0.0584776	0.0812543	0.751273	0.795523	1.74672	1.79976	0.470821	0.516101	0.465941	0.439163	1.28937	1.49938
SF_p0182_s1	IVTT.AG	IcsA (VirG), outermembrane protein exposed to the bacterial surface by a C-terminal autotransporter domain and involved in the movement of intracellular bacteria by binding to N-WASP	0.700636	-0.0960012	0.115891	0.116356	0.0576871	1.11147	2.53633	-0.105213	-0.0859344	0.238125	0.299081	-0.301766	-0.317257	0.46297	1.26857	3.31892	3.42184	0.00357066	0.86046	0.147265	0.334087	0.525344	1.5022
centroid_1337951_s2	IVTT.AG	sensor protein EvgS	0.691693	0.750137	1.01497	0.729126	0.620094	-0.0079416	0.062966	0.410929	0.389741	0.870916	0.817334	0.36759	0.459999	0.542529	0.562874	0.352923	0.435585	2.71152	2.65544	0.317582	0.187549	0.415632	0.549738
centroid_549769	IVTT.AG	phosphatidylglycerophosphatase B	0.684206	0.84644	1.23114	0.207504	0.133964	0.451469	0.489536	0.123403	0.224104	0.32368	0.39873	0.797755	0.929607	3.15128	3.39295	0.445703	0.662751	0.221603	0.252176	0.249482	0.114241	0.165365	0.239647
centroid_1690092	IVTT.AG	quinoprotein glucose dehydrogenase	0.670864	1.57919	1.90323	0.479623	0.319389	0.0751905	0.142385	0.278835	0.313438	1.20222	1.22702	0.520202	0.569614	0.311366	0.298397	0.483871	0.561669	1.75261	1.68948	0.342159	0.213645	0.199904	0.295562
centroid_1237823	IVTT.AG	dicarboxylate transport family protein	0.658029	1.3418	1.66694	0.439359	0.347121	0.434151	0.31873	0.231842	0.240764	0.83296	0.688236	0.232447	0.269703	0.180828	0.194594	2.17193	2.24574	0.513793	0.517435	0.44455	0.38723	0.353767	0.422718
centroid_2277584	IVTT.AG	protein RcsF	0.651766	0.18423	0.192724	3.97792	4.04698	-0.330496	-0.391305	0.0165518	0.0838752	2.42728	2.27248	0.423363	0.362452	0.350954	0.326409	0.0458048	0.0854948	0.00551456	0.0283583	0.0554261	0.00229334	0.0802838	0.0922535
centroid_2296821	IVTT.AG	thiol:disulfide interchange protein DsbE	0.642689	0.341672	0.446678	0.762433	1.20262	0.241028	0.167448	0.0552513	0.0426659	2.05519	1.90626	-0.208347	-0.203711	0.898068	0.909602	0.109601	0.122299	2.21069	2.17508	0.471028	0.366967	-0.00893571	0.0755685
centroid_1434061	IVTT.AG	PTS system, N acetylglucosamine specific IIBC component	0.642359	0.238274	0.234244	0.635313	0.519805	0.279391	0.309135	0.511607	0.558379	1.30187	1.42039	0.648688	0.721305	0.219722	0.225812	0.390271	0.399252	0.525581	0.524089	0.166207	0.0709066	2.02327	2.20839
centroid_179749	IVTT.AG	inner membrane protein YjiY	0.639406	0.601059	0.626894	0.661956	0.556751	0.281813	0.41605	0.448175	0.490347	0.834748	0.820892	0.261817	0.317109	0.684602	0.62631	0.390271	0.533773	1.85552	1.80253	0.564419	0.429425	0.394099	0.468376
centroid_1763034_s1	IVTT.AG	potassium efflux system KefA	0.638831	1.53636	1.95847	0.604979	0.492569	0.116071	0.128042	0.293048	0.366778	0.751077	0.740936	0.32772	0.265261	0.62944	0.598209	0.577618	0.627024	1.13606	1.26653	0.502835	0.451747	0.302676	0.380835
centroid_838338	IVTT.AG	1 acyl sn glycerol 3 phosphate acyltransferase	0.625656	0.759792	0.776393	0.507905	0.526462	0.0893012	-0.0715032	0.453513	0.527482	0.907475	0.762269	0.374927	0.343053	1.04293	1.09969	0.311076	0.227394	0.526935	0.548226	1.57233	1.5008	0.468958	0.509029
centroid_1641515	IVTT.AG	peptidase M23 family protein	0.623944	2.07508	2.53502	0.0657458	0.00477556	-0.245664	-0.25724	-0.125965	-0.156168	0.885867	0.656287	-0.119025	-0.111487	-0.277795	-0.265315	-0.0534568	-0.106601	4.58269	4.49057	0.191081	0.0813568	-0.104039	-0.0189491
centroid_45792	IVTT.AG	thiamine biosynthesis lipoprotein ApbE	0.614699	0.820471	0.848525	1.36796	1.43019	0.545964	0.553186	0.0600713	0.111765	1.61518	1.54202	-0.0377196	0.0152467	0.129675	0.10765	1.41633	1.60815	0.359714	0.315935	0.0539201	-0.0950181	0.303639	0.450536
centroid_431903	IVTT.AG	putative protein	0.609955	1.01974	1.27041	0.422788	0.480993	-0.0258038	-0.0948653	-0.0367174	-0.0169801	0.769886	0.751953	0.624861	0.567691	0.898343	0.982793	1.85206	1.91075	0.282725	0.266532	-0.249296	-0.245787	0.854845	1.1321
centroid_186750	IVTT.AG	leucine specific binding protein	0.604674	0.48431	0.570426	0.158739	0.187541	-0.00453178	-0.0812312	0.10359	0.106321	0.770821	0.722878	-0.028383	-0.0840245	3.30775	3.43574	0.0580311	0.0969783	0.595648	0.54474	0.135566	0.119603	0.977253	1.12506
centroid_1466466	IVTT.AG	conserved hypothetical protein	0.6046	0.909214	0.760028	0.896053	0.780516	0.253043	0.320533	0.456175	0.50869	1.1991	1.19142	0.276658	0.35926	0.420273	0.357303	0.517463	0.681432	0.65712	0.631099	0.709212	0.601645	0.364418	0.450536
centroid_1437641	IVTT.AG	low affinity putrescine importer PlaP	0.567802	0.0637483	0.122307	-0.0286944	-0.0544636	-0.233904	-0.271294	4.79719	4.9433	0.541564	0.528179	-0.0609483	-0.0237185	1.13892	1.19443	-0.145525	-0.13274	0.148424	0.124312	-0.12982	-0.192361	0.0513438	0.11139
centroid_347215_s1	IVTT.AG	RND transporter, hydrophobe/amphiphile efflux 1 family protein	0.564293	0.120608	0.0549991	0.158739	0.0850019	0.123986	0.255288	0.241518	0.308706	0.621409	0.672569	0.09721	0.157376	0.273345	0.293133	0.125664	0.418906	1.63133	1.53884	0.0918391	0.0920189	2.43838	2.61358
centroid_92357	IVTT.AG	D methionine binding lipoprotein MetQ	0.556154	0.837896	0.830115	0.305075	0.297896	-0.045057	-0.0348473	0.271297	0.311863	0.877436	0.873803	1.66484	1.64597	1.69233	1.70724	0.735342	0.761788	0.183189	0.179862	-0.366401	-0.454696	-0.0526203	0.0130613
centroid_2123365	IVTT.AG	ADP ribosylglycohydrolase family protein	0.555617	2.13567	2.47407	0.435414	0.390286	-0.0719271	-0.10306	0.14954	0.203431	0.449476	0.491442	0.0551439	-0.000534221	0.127647	0.0780643	2.04772	2.07023	0.313388	0.36864	0.138055	0.0638976	0.160591	0.246395
centroid_1341240	IVTT.AG	proline/betaine transporter	0.541339	0.718996	0.871558	0.320714	0.429729	0.011275	0.0198907	0.0839323	0.0889446	0.714648	0.522849	0.18748	0.196939	1.30668	1.20831	0.687449	0.688787	1.43425	1.37797	0.194844	0.302426	0.309402	0.232382
centroid_490860	IVTT.AG	conserved hypothetical protein	0.538156	0.529939	0.619079	-0.00510761	-0.0735955	-0.22753	-0.384238	-0.0451624	-0.0329107	0.306068	0.2814	0.266376	0.116862	-0.132549	-0.0950604	0.186792	0.107614	5.28194	5.40568	0.0793098	-0.000765161	-0.156695	-0.188007
centroid_665626	IVTT.AG	glycosyl transferase 2 family protein	0.534826	0.144685	0.152826	0.889251	0.678696	0.0950342	0.0907028	0.401292	0.378869	0.883925	0.910814	0.194515	0.24435	0.323956	0.373534	0.208207	0.417991	0.260106	0.294302	0.2003	0.0991787	2.09815	2.42548
SF_p0147	IVTT.AG	MxiA, innermembrane protein, component of the Mxi-Spa secretion machinery	0.521671	0.133737	0.622375	0.238298	0.158022	0.340372	0.76478	0.0718342	0.0516635	0.318579	0.698588	0.0826346	0.288064	0.180226	0.614813	0.75143	1.19943	0.302888	1.66521	0.341542	0.928325	0.420966	1.30298
centroid_670919	IVTT.AG	inner membrane protein YhjX	0.519484	0.285027	0.3108	0.40309	0.563803	0.284417	0.177631	0.512247	0.510408	0.633784	0.501577	0.79702	0.746062	0.28305	0.207162	0.219817	0.259769	1.66473	1.59658	0.299268	0.390035	0.413404	0.368958
centroid_81957	IVTT.AG	bifunctional protein aas	0.513029	0.370191	0.252172	0.492108	0.342536	2.52244	2.3855	0.23572	0.239935	0.793059	0.809396	-0.0207717	0.0319031	0.120605	0.148351	0.138315	0.281067	0.386813	0.392107	0.389793	0.233823	0.307004	0.434585
centroid_1311501	IVTT.AG	bacterial virulence factor hemolysin family protein	0.509209	0.447264	0.426081	1.31292	1.38774	0.173996	0.0997611	0.236882	0.262137	1.48435	1.29141	0.876608	0.822425	0.0699954	0.0546467	0.379655	0.359123	0.14019	0.181546	0.433301	0.401201	0.187961	0.173407
centroid_1284610	IVTT.AG	conserved hypothetical protein	0.509019	0.359308	0.496021	0.248555	0.283615	0.121075	0.0551898	0.237269	0.331438	0.367254	0.233558	0.88038	0.887935	2.25374	2.33758	0.160101	0.117421	0.43713	0.391622	0.350464	0.342317	0.161122	0.145313
centroid_1439706	IVTT.AG	pseudouridine 5' phosphate glycosidase	0.502533	0.180784	0.200463	0.224231	0.100215	-0.0733553	-0.0503765	0.0179037	0.0563767	0.219431	0.326037	0.525663	0.430549	1.2112	1.25986	0.320939	0.388701	0.218254	0.221939	0.125923	0.0208111	2.43619	2.69397
SSON53G_RS27510	IVTT.AG	ligase	0.501072	-0.188043	-0.106793	-0.117056	-0.150917	1.01934	2.54001	-0.133449	-0.115314	0.182352	0.653629	-0.140591	-0.0459929	0.241093	1.62982	0.226603	1.29043	0.0564086	0.842827	-0.16797	-0.211367	0.55435	3.16421
centroid_2217193	IVTT.AG	chain length determinant protein	0.498121	0.800776	0.981993	0.244871	0.211448	0.155622	0.203463	0.46974	0.426976	1.16576	0.993009	0.132934	0.12881	1.09145	1.18593	0.0885236	0.192849	0.83745	0.781951	0.245859	0.149154	0.239181	0.230924
SSON53G_RS26770	IVTT.AG	hypothetical protein	0.493075	0.942152	1.2275	0.250597	0.33167	-0.213815	-0.219544	0.0433518	0.0478819	0.473198	0.432197	-0.0552482	-0.0550369	0.0469013	0.0200107	0.0237667	0.0524531	3.67316	3.67311	0.0345803	0.0544989	0.0276499	0.0366114
centroid_1387527	IVTT.AG	nitrate/nitrite sensor protein NarX	0.481184	0.631038	0.813991	0.357571	0.278137	0.0749757	0.135026	0.453513	0.484413	0.591586	0.533248	0.0192169	0.0287619	0.386486	0.447461	0.0724165	0.075081	1.71628	1.6395	0.273619	0.216808	0.62922	0.727694
centroid_1265833	IVTT.AG	conserved hypothetical protein	0.479365	0.612827	0.581686	-0.216817	-0.261247	-0.1066	-0.0599626	3.35765	3.58451	2.10558	2.3365	-0.1843	-0.154282	-0.222421	-0.262348	-0.0298123	0.0708167	-0.00423122	-0.0341279	-0.228072	-0.289252	-0.0563211	0.00626146
centroid_174110	IVTT.AG	sodium/pantothenate symporter	0.466558	0.203036	0.177121	0.332333	0.187541	0.0996887	0.184974	0.125912	0.177706	0.253577	0.375531	0.38712	0.372399	0.791442	0.759823	1.65562	1.74656	0.75781	0.788598	0.258989	0.160698	0.194723	0.273078
centroid_1853448	IVTT.AG	macrolide specific efflux protein MacA	0.465386	0.170107	0.236934	0.274886	0.302287	-0.0843519	-0.222429	0.0393634	0.0153313	0.443337	0.363926	-0.0382817	-0.105531	0.128896	0.285355	0.431676	0.398015	1.98596	1.71529	1.72751	1.47857	0.31036	0.381274
centroid_1467024	IVTT.AG	protein export membrane protein SecF	0.463968	0.429468	0.451781	0.349207	0.508446	0.195304	0.137893	0.321428	0.307125	1.68621	1.48186	0.376193	0.33601	0.230375	0.284263	0.370799	0.330547	0.633432	0.572393	0.253423	0.345451	0.319908	0.285768
centroid_1339487	IVTT.AG	tat linked quality control protein TatD	0.463202	0.228572	0.333097	0.545993	0.421056	0.179602	0.234207	0.488715	0.47353	1.13053	1.04987	0.318969	0.399134	0.53995	0.598962	0.434024	0.541078	0.609773	0.595742	0.296724	0.245744	0.224513	0.300665
centroid_1279199	IVTT.AG	outer membrane protein assembly factor BamC	0.457332	0.204168	0.349596	-0.0396353	-0.125285	2.15e-06	-0.0648973	0.353549	0.339968	2.8162	2.45005	0.312958	0.331768	0.595414	0.625201	0.253432	0.271978	0.257934	0.244139	-0.302314	-0.334066	0.665621	0.85552
centroid_1311256	IVTT.AG	conserved hypothetical protein	0.456444	0.0721424	0.0725746	0.704898	0.761014	-0.105138	-0.253479	0.0925122	0.0591972	0.302197	0.267561	-0.0816572	-0.138109	2.33681	2.41276	0.0365666	0.0113729	0.543977	0.553439	-0.00921746	-0.111784	1.16431	1.34984
centroid_788614	IVTT.AG	branched chain amino acid transport system / permease component family protein	0.447769	0.100991	0.174879	0.107818	0.1256	0.0423784	-0.0178877	1.9593	2.03886	0.306712	0.209029	0.182021	0.158813	0.271933	0.338185	-0.0265811	0.0398151	0.0787379	0.0641039	1.45742	1.39377	0.436849	0.408176
centroid_499570	IVTT.AG	chaperone SurA	0.447293	0.825445	1.04828	-0.395021	-0.399249	0.408461	0.299111	0.66185	0.693101	0.329714	0.356591	1.13734	1.02448	-0.104588	-0.121698	0.0264913	0.0310618	1.50145	1.38628	0.485065	0.402591	0.0582056	0.185497
centroid_86658	IVTT.AG	polysulphide reductase, NrfD family protein	0.442696	0.400627	0.545035	0.494178	0.629535	0.128341	0.186161	0.507764	0.466465	1.09611	0.953217	0.308543	0.275457	0.259448	0.278476	0.355712	0.3286	0.377336	0.317978	0.421379	0.463779	0.480924	0.464247
centroid_265422	IVTT.AG	fimbrial family protein	0.442376	1.5634	1.85063	0.118147	0.177646	0.621468	0.633858	0.0411374	0.00659063	0.636605	0.580189	0.0159717	-0.0298916	-0.0276381	-0.00190023	-0.00575341	-0.0279982	0.201394	0.13072	1.47877	1.49538	0.172761	0.10079
centroid_223856	IVTT.AG	BON domain protein	0.43659	0.455368	0.504976	-0.223039	-0.172319	-0.12376	-0.218235	1.3651	1.40053	0.525604	0.449666	0.388236	0.315821	-0.187622	-0.158139	-0.0892452	-0.14757	2.69455	2.63223	-0.151372	-0.227399	0.313709	0.257891
centroid_788118	IVTT.AG	branched chain amino acid transport system / permease component family protein	0.433532	0.452275	0.478397	0.807252	0.669834	0.248096	0.328798	0.199244	0.25887	1.21772	1.21745	0.227623	0.238168	0.245272	0.198906	0.181563	0.276025	0.499611	0.469062	0.45143	0.32703	0.205581	0.339505
centroid_639094	IVTT.AG	flagellar biosynthetic protein FliP	0.433025	0.643192	0.71037	0.571055	0.435276	0.129376	0.172648	0.162229	0.239521	1.11701	1.05307	0.291049	0.259168	0.27715	0.218642	0.192349	0.337341	0.511515	0.545176	0.499796	0.445918	0.343973	0.370724
centroid_1024826	IVTT.AG	PTS system, Fru family, IIB component domain protein	0.429232	0.425833	0.415433	0.336955	0.324048	0.154199	0.152948	0.296023	0.336872	0.825787	0.781468	0.942854	0.976372	0.265846	0.235854	0.313946	0.369892	0.477372	0.44589	0.31821	0.269802	0.355625	0.421867
centroid_1189627	IVTT.AG	inner membrane protein YiaW	0.428314	1.27456	1.54123	0.189729	0.149047	0.448984	0.313307	0.334145	0.410136	1.08601	1.09219	0.878197	0.802024	-0.0410879	-0.02802	0.230997	0.14054	0.107379	0.0726011	0.153606	0.125786	0.0381001	0.103448
centroid_788615	IVTT.AG	hypothetical protein	0.425719	0.262383	0.38204	-0.0821898	-0.185503	-0.27933	-0.200801	-0.095923	-0.0963586	0.240824	0.291692	2.30533	2.26963	0.152566	0.174355	-0.101941	-0.0590974	0.954437	0.903961	0.174199	0.08338	1.0707	1.20146
centroid_670209	IVTT.AG	histidine kinase family protein	0.425409	0.313365	0.460554	0.517097	0.468422	0.0559413	0.0824376	0.421182	0.366398	1.11149	0.951415	0.303524	0.29331	0.228483	0.252544	0.34109	0.349874	0.712118	0.679186	0.372076	0.361499	0.332227	0.384773
centroid_1005874_s1	IVTT.AG	mechanosensitive ion channel family protein	0.424794	0.500064	0.396068	0.277292	0.201354	0.0157596	0.0945016	0.227564	0.247374	0.399017	0.435295	0.91583	0.898108	0.83244	0.798587	0.302109	0.525582	0.569606	0.539495	0.450572	0.332872	0.142948	0.243025
centroid_1497591	IVTT.AG	multidrug resistance protein MdtL	0.423953	0.327718	0.450855	0.443293	0.377536	0.00384482	0.0274175	1.31117	1.41602	0.512261	0.417128	0.169743	0.12571	0.384658	0.389438	0.296637	0.429542	0.207036	0.187147	0.394561	0.330927	0.549082	0.575232
centroid_2289911	IVTT.AG	aldehyde dehydrogenase family protein	0.422943	0.580938	0.720209	0.441506	0.50464	0.24428	0.199157	0.408869	0.407557	0.765676	0.603098	0.235396	0.231808	0.344117	0.303797	0.418994	0.438296	0.440487	0.367653	0.503387	0.528006	0.266595	0.350285
centroid_734080	IVTT.AG	twin arginine targeting protein translocase TatC	0.418988	0.402601	0.514985	0.448285	0.279166	0.160491	0.243171	0.257629	0.284806	0.793978	0.743021	0.959374	0.887261	0.267547	0.2605	0.303714	0.408499	0.517884	0.496387	0.357806	0.214436	0.148317	0.267875
centroid_242978	IVTT.AG	inner membrane protein YaaH	0.41643	0.497527	0.536326	0.467731	0.41483	0.142148	0.188533	0.241132	0.278769	1.41045	1.32074	0.235706	0.180363	0.211054	0.235854	0.270279	0.34346	0.482034	0.495484	0.29545	0.25141	0.306523	0.355645
centroid_544650	IVTT.AG	putative formate/nitrite transporter domain protein	0.415305	1.87994	2.42973	0.319158	0.249733	-0.162754	-0.193063	0.0929398	0.150633	0.594227	0.672131	0.0924249	0.063286	0.0965592	0.0795042	0.0365666	0.12155	0.802844	0.807629	0.289703	0.171879	0.21891	0.323183
centroid_1903382	IVTT.AG	sugar (and other) transporter family protein	0.415095	0.394195	0.28919	0.50243	0.433737	0.231034	0.206586	0.29825	0.362978	0.45239	0.573877	0.242201	0.2445	0.595414	0.55875	0.248439	0.368945	0.367797	0.382863	0.75349	0.683189	0.4681	0.473726
centroid_1677501	IVTT.AG	formate transporter FocA	0.409686	0.150569	0.107096	0.0362112	0.0183918	-0.113195	-0.147983	3.45376	3.39384	0.96186	0.940554	-0.124386	-0.103998	0.00655178	-0.053832	0.0357941	0.109127	0.179176	0.210985	-0.0985015	-0.145913	0.102582	0.0943924
centroid_833400	IVTT.AG	conserved hypothetical protein	0.4041	0.187667	0.278523	0.490034	0.396935	0.518102	0.461047	0.450846	0.467173	0.538276	0.413467	0.249895	0.25887	0.15318	0.191102	0.195811	0.238497	0.746618	0.60832	0.747913	0.638675	0.282797	0.376448
centroid_1080571	IVTT.AG	sugar efflux transporter	0.403167	0.404079	0.54937	0.512338	0.476815	0.0728253	0.150518	0.290441	0.262953	0.971845	0.868656	0.303524	0.283533	0.28319	0.295767	0.30756	0.357851	0.488534	0.424237	0.425461	0.385826	0.371322	0.383024
centroid_1586777	IVTT.AG	carboxylate amine ligase YbdK	0.40189	0.00325577	0.113551	0.101041	0.149797	-0.105138	-0.0256552	-0.0199741	-0.0100655	0.353914	0.300214	0.233689	0.202061	0.114316	0.168109	1.60626	1.67442	1.13191	1.10758	0.00488065	-0.0155369	0.821289	0.931663
centroid_1396693	IVTT.AG	acetyl CoA carboxylase, biotin carboxyl carrier protein	0.400498	0.319907	0.384954	1.56499	1.68259	-0.0563098	0.00337201	0.082641	0.0187162	0.680261	0.517987	0.271375	0.113241	0.508882	0.496115	0.389061	0.274677	0.264442	0.151495	0.439946	0.487764	0.161653	0.0532007
centroid_71699	IVTT.AG	gamma aminobutyrate antiporter	0.400291	0.179633	0.283736	0.485185	0.433429	0.176201	0.122678	0.306386	0.317371	1.17072	1.03497	0.289855	0.29578	0.386095	0.402871	0.206835	0.306019	0.489461	0.406102	0.372076	0.403285	0.32181	0.415893
centroid_1428762	IVTT.AG	putative phospholipid binding lipoprotein MlaA	0.397856	0.393698	0.459172	0.246918	0.342536	-0.0239615	-0.102576	0.426621	0.488255	0.402034	0.315988	-0.0233662	-0.0491242	-0.0446019	-0.156655	0.0357941	0.105342	0.52513	0.460763	1.96897	1.94432	0.514574	0.522991
centroid_396324	IVTT.AG	phosphate ABC transporter, phosphate binding protein PstS	0.397099	0.21263	0.184387	0.296796	0.110654	-0.1245	-0.0898272	0.0224008	0.0182332	0.534431	0.549542	0.939242	0.902691	0.108632	0.127622	0.0776805	0.231567	0.144901	0.168582	0.103533	-0.0192536	2.05363	2.18261
SF_p0230	IVTT.AG	plasmid mobilization protein	0.396097	0.0851036	0.224246	0.485879	0.294847	-0.185225	-0.00247707	0.148306	0.178138	0.946027	1.04108	0.392413	0.460129	-0.0179346	0.0414092	0.765012	0.908684	0.599085	0.613321	0.355363	0.220752	0.444725	0.715239
centroid_2142521	IVTT.AG	GDP dissociation inhibitor family protein	0.395931	-0.23253	-0.209255	-0.211184	-0.320265	-0.47811	-0.346267	-0.0541306	-0.037423	0.834748	0.880827	1.16633	1.06021	1.76197	1.76251	0.0851672	0.0508794	1.66943	1.67481	-0.0206753	-0.148285	-0.15471	-0.0235806
centroid_1612177	IVTT.AG	putative L,D transpeptidase YbiS	0.395313	-0.075596	-0.0814378	-0.268532	-0.305283	0.546894	0.4815	0.136738	0.120793	4.24877	4.35059	-0.181607	-0.167832	-0.213889	-0.179722	0.211289	0.210577	0.271998	0.329166	-0.0752452	-0.211721	-0.293404	-0.157146
centroid_2301198	IVTT.AG	conserved hypothetical protein	0.394456	0.546768	0.568291	0.290059	0.191189	-0.0106753	0.0625351	0.241904	0.316192	1.42521	1.40822	0.0791835	0.163117	0.22761	0.200561	0.266003	0.350833	0.776524	0.775274	0.285539	0.113393	0.146708	0.253591
SSON53G_RS27520	IVTT.AG	glycosyl transferase	0.390296	0.0881725	0.0857665	0.189729	0.130548	0.296078	1.14859	0.0920844	0.0764696	0.507786	0.579489	-0.0141217	0.0619208	0.178419	0.74334	0.0678892	0.73827	0.154276	0.532033	0.314441	0.393767	0.326081	1.89547
centroid_2341845	IVTT.AG	formate dehydrogenase, gamma subunit	0.390066	0.388978	0.565726	0.466326	0.367254	0.159883	0.233441	0.195266	0.173373	0.600283	0.553587	0.139245	0.189925	0.202779	0.231651	0.276505	0.243328	1.29814	1.19579	0.282005	0.299197	0.220441	0.298348
centroid_304853	IVTT.AG	phosphate starvation inducible protein PsiF	0.384608	0.376982	0.637724	0.218398	0.311701	-0.0671767	-0.118368	-0.041403	-0.0110512	1.68423	1.54262	0.130602	0.0826013	0.88529	0.835697	0.259731	0.174901	0.131909	0.0683588	0.418456	0.418247	0.299784	0.222148
centroid_386317	IVTT.AG	PTS system, mannose/fructose/sorbose , IIC component family protein	0.384226	0.351667	0.464462	0.46069	0.450575	0.275282	0.272903	0.287081	0.279172	0.935028	0.816146	0.254339	0.262886	0.311091	0.32231	0.299215	0.368313	0.446223	0.299482	0.323844	0.34978	0.264618	0.357872
centroid_1224021	IVTT.AG	binding protein dependent transport system inner membrane component family protein	0.377349	0.164302	0.31488	0.19949	0.124074	-0.0857924	0.073911	0.280713	0.241592	2.15113	1.51164	-0.379644	-0.305536	0.640533	0.914854	-0.23919	-0.290866	0.40165	0.261762	1.24355	1.07875	0.0159492	-0.016062
centroid_119840	IVTT.AG	inner membrane lipoprotein YiaD	0.371657	0.545652	0.674107	-0.162536	-0.0876707	-0.289253	-0.371955	1.41709	1.41748	0.881333	0.821286	0.409277	0.330919	-0.293387	-0.295324	-0.0645974	0.0441719	1.1152	1.0488	0.0029308	-0.141518	0.545831	0.628602
centroid_726970	IVTT.AG	cytochrome o ubiquinol oxidase, subunit III	0.370415	0.356511	0.306709	0.542996	0.415142	0.225624	0.221718	0.251513	0.311074	0.491446	0.585079	0.272131	0.298536	0.334004	0.384205	0.206148	0.278044	0.816934	0.595742	0.365111	0.218913	0.313231	0.358317
centroid_1453802	IVTT.AG	biotin lipoyl like family protein	0.369974	0.262926	0.392453	0.307039	0.244124	0.0202303	0.0401673	0.55881	0.534255	1.05548	0.948165	0.184271	0.154977	0.179473	0.264619	0.150498	0.204928	1.04006	0.931583	0.172466	0.114806	0.171179	0.206907
centroid_417680	IVTT.AG	SIS domain protein	0.367369	0.658138	0.721362	0.104208	-0.0304753	-0.506446	-0.481426	-0.222163	-0.110024	0.282683	0.267561	-0.314873	-0.272869	1.04938	1.07374	-0.265134	-0.158906	3.272	3.33087	-0.0139476	-0.154402	-0.120087	-0.0270639
centroid_478035	IVTT.AG	translocation and assembly module TamB	0.366795	0.481278	0.514985	-0.0267141	-0.125739	-0.48253	-0.421126	0.625952	0.727491	0.215663	0.254757	1.14767	1.13961	0.751475	0.806433	0.578679	0.699373	0.636362	0.696568	-0.0629389	-0.231345	-0.012526	0.156105
SSON53G_RS26935	IVTT.AG	surface presentation of antigens protein SpaK	0.366526	-0.0749093	-0.0601479	-0.0780825	-0.02454	1.81252	3.59267	0.782087	0.724533	0.969406	0.928329	-0.102668	-0.134779	-0.0575014	-0.0322901	-0.123353	-0.0238465	0.0241717	0.00571743	-0.198606	-0.111454	0.0948171	0.15149
SF_p0163	IVTT.AG	orf, hypothetical protein	0.36562	0.232738	0.244974	0.47334	0.400091	-0.0191369	-0.0128839	0.410243	0.441101	0.844763	0.826802	0.0699982	0.0680541	0.212674	0.200561	0.421362	0.551688	0.671884	0.699706	0.216544	0.256543	0.379563	0.453039
centroid_347215_s2	IVTT.AG	RND transporter, hydrophobe/amphiphile efflux 1 family protein	0.363755	0.175888	0.10886	0.27649	0.212525	0.180601	0.666266	0.0517358	0.105412	0.440699	0.494168	-0.0144903	0.0738229	0.337653	0.503508	0.0511666	1.19784	0.446223	0.711802	0.173159	0.831222	0.28913	0.688941
SF_p0148	IVTT.AG	Spa15, putative component of the Mxi-Spa secretion machinery	0.36018	0.0287167	-0.071419	0.0662098	-0.0579233	1.68922	3.74237	0.869799	0.893668	0.306068	0.305021	-0.0405324	0.0231605	-0.0241651	0.0177594	-0.0850378	0.0158163	0.0305497	0.0689656	-0.0278331	-0.112777	0.0948171	0.191504
SF_p0249_s2	IVTT.AG	oriT nicking and unwinding protein	0.357683	-0.157917	-0.220282	0.605618	0.478607	-0.186512	0.264309	0.187679	0.132	0.549206	0.623161	-0.323754	-0.278695	0.474187	0.577468	0.208892	1.05363	1.98858	1.92322	-0.061306	0.0586183	-0.203118	0.175429
centroid_453750	IVTT.AG	FKBP type peptidyl prolyl cis trans isomerase FkpA	0.356252	0.485241	0.571492	-0.104991	-0.0127422	-0.129691	-0.254553	0.0886576	0.191054	1.73537	1.92144	0.0238917	-0.02535	0.520106	0.531394	0.679063	0.616689	0.248116	0.277599	-0.210773	-0.217047	0.404009	0.498569
centroid_765752	IVTT.AG	tyrosine protein kinase etk	0.356221	-0.171799	-0.115002	3.36013	3.43658	-0.221447	-0.305092	-0.222695	-0.177037	0.107058	0.0895742	2.38726	2.2936	-0.409108	-0.411871	-0.394001	-0.315012	0.109791	0.0610571	-0.437698	-0.50375	-0.134358	-0.189308
centroid_1489858	IVTT.AG	nitrite extrusion protein 1	0.355845	0.314152	0.308756	0.432897	0.258104	0.00677644	0.131128	0.27733	0.307125	0.740387	0.708438	0.170554	0.226639	0.276587	0.28317	0.204431	0.814213	0.536826	0.524974	0.431562	0.299943	0.230601	0.344006
SF_p0136	IVTT.AG	MxiG, component of the Mxi-Spa secretion machinery, contains one transmembrane segment	0.355684	1.56042	1.89695	0.831745	0.871081	0.353186	0.132565	-0.168385	-0.188143	0.0962926	0.171745	-0.191993	-0.124057	1.03463	1.11029	-0.127241	-0.197196	0.109188	0.138257	0.252111	0.11763	0.0182969	0.127669
centroid_1041379	IVTT.AG	inner membrane transport permease YadH	0.353927	0.361593	0.371796	0.390548	0.294508	0.128341	0.202094	0.244216	0.311863	0.845428	0.776387	0.225752	0.221145	0.253308	0.280199	0.226603	0.381207	0.556406	0.481878	0.386207	0.276891	0.23414	0.335894
centroid_863900	IVTT.AG	H+ antiporter 2 family protein	0.347556	0.252569	0.344617	0.41516	0.517191	0.106012	0.0862582	0.304172	0.277559	0.574569	0.487219	0.343197	0.30778	0.255024	0.258276	0.360347	0.29609	0.426529	0.362218	0.382613	0.442995	0.421409	0.42442
centroid_208405	IVTT.AG	PTS system mannitol specific EIICBA component	0.347284	0.442476	0.419465	0.132396	0.0568876	0.896079	0.85077	0.130086	0.172071	0.508626	0.528421	0.0465108	-0.037371	0.0656017	0.0473075	0.563483	0.606548	0.601657	0.647848	0.196892	0.326298	0.22095	0.217249
centroid_226006	IVTT.AG	lysR substrate binding domain protein	0.3469	1.07802	1.26751	0.099229	0.0331008	0.0291304	0.0375386	0.06182	0.0307408	2.13381	2.05424	0.0121763	0.0343416	0.0678816	0.0439927	0.0496367	0.0881825	0.265524	0.189381	-0.0194858	-0.0373538	0.00415274	0.108219
centroid_1016504	IVTT.AG	conserved hypothetical protein	0.343516	0.35702	0.527124	0.391659	0.396619	0.0286867	0.0381962	0.224054	0.190197	1.12653	0.952677	0.168444	0.153536	0.155478	0.19758	0.388759	0.41463	0.323812	0.291185	0.375999	0.405366	0.230094	0.219701
centroid_1428508	IVTT.AG	type III secretion system lipochaperone family protein	0.338831	0.648607	0.756658	0.217563	0.134722	-0.150141	-0.0802792	-0.0765576	-0.0673587	2.57497	2.48797	0.010003	-0.00392565	0.157927	0.250947	0.219817	0.235729	0.23823	0.262293	-0.0703101	-0.186777	-0.0989407	-0.00686182
centroid_1140054	IVTT.AG	inner membrane protein YidI	0.338704	0.388978	0.361232	0.449709	0.318055	0.886561	0.873671	0.428656	0.450083	0.287913	0.428833	0.110964	0.191175	0.244265	0.249509	0.0731697	0.166932	0.215458	0.2607	0.376601	0.205971	0.236662	0.246395
centroid_1485194	IVTT.AG	putative osmoprotectant uptake system permease protein YehY	0.335559	0.58876	0.543949	0.383119	0.345485	0.103275	0.160216	0.148717	0.192768	0.721911	0.689318	0.173955	0.15097	0.156856	0.176543	0.36804	0.446698	0.304994	0.262293	0.423421	0.360784	0.341632	0.338603
centroid_518672	IVTT.AG	integral membrane , TerC family protein	0.33462	0.210942	0.448071	0.266027	0.164716	-0.00180971	0.0726277	0.075734	0.0769336	0.537453	0.474977	0.105376	0.0888151	0.00943531	0.0513487	1.97805	1.9343	0.124176	0.0695721	0.170382	0.109143	0.198869	0.196491
centroid_1130090	IVTT.AG	glycerophosphoryl diester phosphodiesterase	0.332207	1.0757	1.26778	-0.106037	0.044035	0.121699	0.151733	-0.115552	-0.124886	0.711002	0.637131	0.166169	0.0943347	-0.116003	-0.152213	1.05327	1.03425	0.9229	0.885478	-0.155286	-0.0920795	0.0438732	-0.0387363
centroid_209838	IVTT.AG	primosomal protein N'	0.332096	0.422676	0.252704	0.680863	0.541972	-0.0111314	0.0313864	0.252279	0.289218	0.689182	0.6503	0.088654	0.151932	0.135587	0.158605	0.140831	0.319806	0.533237	0.516991	0.342776	0.213645	0.404009	0.500586
centroid_846111	IVTT.AG	conserved hypothetical protein	0.330523	0.294623	0.336111	0.511316	0.391555	0.0685149	0.198373	0.250746	0.239935	0.823988	0.784508	0.213842	0.258573	0.266697	0.258912	0.201334	0.256359	0.331064	0.299999	0.413474	0.279163	0.278396	0.314034
centroid_1064944	IVTT.AG	multidrug resistance protein D	0.329799	0.415364	0.545469	0.380137	0.399145	0.0615913	0.0909141	0.429333	0.409768	0.71489	0.5383	0.296409	0.201751	0.171772	0.174355	0.246771	0.18713	0.270921	0.178738	0.381412	0.44322	0.3823	0.335894
centroid_657063	IVTT.AG	efflux pump membrane family protein	0.328285	1.41022	1.57256	-0.0653219	-0.08458	-0.231776	-0.0313934	-0.347694	-0.326706	0.305424	0.324924	0.995064	0.98801	-0.288588	-0.243324	0.286931	0.340565	1.85121	1.8138	-0.745265	-0.854714	0.2184	0.334537
centroid_1702728	IVTT.AG	zinc transporter ZupT	0.327569	0.336261	0.348602	0.300745	0.337936	0.129169	0.182002	0.24537	0.259687	0.776645	0.796604	0.161607	0.170104	0.417594	0.490037	0.233357	0.280396	0.394745	0.325108	0.316327	0.262167	0.177496	0.264555
centroid_1110489_s2	IVTT.AG	glutamine amidotransferases class II family protein	0.32665	-0.0306296	0.0869598	0.0662098	0.15914	-0.114419	-0.1772	-0.0102962	-0.0164851	0.493145	0.35086	-0.196587	-0.169835	0.0040027	-0.102388	2.90991	3.02175	0.317566	0.207682	-0.0859962	0.0735263	0.21891	0.180472
centroid_595628	IVTT.AG	CSS motif domain associated with EAL family protein	0.323575	-0.0749093	-0.00571236	0.184183	0.112579	1.0683	1.05302	-0.0199741	-0.0622409	0.315701	0.228209	0.906124	0.95235	0.0116365	0.0273032	1.02805	0.883707	0.0235324	-0.0198629	0.0486369	0.0274317	0.204035	0.226543
centroid_406357	IVTT.AG	polysaccharide biosynthesis family protein	0.323392	0.305212	0.343119	0.463863	0.439576	0.253803	0.165443	0.236108	0.25149	0.587351	0.495158	0.242355	0.198027	0.293386	0.249349	0.252102	0.23365	0.283793	0.268646	0.436772	0.375955	0.402212	0.337249
centroid_1781915	IVTT.AG	bacterial extracellular solute binding, 3 family protein	0.322626	0.0395378	0.0191922	-0.194414	-0.28335	-0.33363	-0.26479	-0.098362	-0.0174753	0.19702	0.285983	0.84546	0.763595	0.0962401	0.279103	-0.160056	-0.136769	0.651338	0.644595	2.39657	2.49516	-0.0989407	-0.0282269
centroid_856880	IVTT.AG	periplasmic binding and sugar binding domain of LacI family protein	0.321926	0.615595	0.863399	0.150887	0.143786	-0.139631	-0.108872	0.216617	0.179867	0.668781	0.573877	-0.037345	-0.0908413	-0.0603441	-0.0809182	0.426086	0.373358	1.35057	1.23416	0.176277	0.186473	0.200938	0.239647
centroid_1388313	IVTT.AG	MFS transporter, sugar porter family protein	0.321568	0.244064	0.283476	0.272475	0.358521	0.0162073	0.0649035	0.230677	0.148427	0.602645	0.498618	0.656698	0.639008	0.0892026	0.140957	0.657379	0.703135	0.271998	0.166883	0.344933	0.314288	0.16854	0.20146
centroid_125554	IVTT.AG	isochorismatase family protein	0.321556	0.165755	0.0827789	0.193132	0.131688	0.0130705	0.087953	0.859531	0.917696	0.395387	0.49169	0.115182	0.181621	0.199367	0.216026	-0.0346725	0.136094	0.151938	0.180985	0.114049	-0.0298365	1.17592	1.32887
centroid_697847	IVTT.AG	multidrug resistance like ATP binding protein MdlB	0.320892	0.313365	0.370327	0.328858	0.462095	-0.0511414	-0.0320835	0.654626	0.677583	0.792599	0.699876	0.0729508	0.0228097	0.0670677	0.0993347	0.266662	0.26792	0.551093	0.540808	0.132359	0.143625	0.361185	0.3177
centroid_1911290	IVTT.AG	conserved hypothetical protein	0.320165	0.420243	0.563155	0.286082	0.28771	0.0324538	0.0659788	0.24306	0.260096	0.882198	0.805211	0.129935	0.112912	0.173285	0.232622	0.244767	0.296422	0.351587	0.322057	0.506143	0.38606	0.22146	0.22019
centroid_211267	IVTT.AG	mltA interacting protein	0.317907	0.204168	0.256421	0.632496	0.681292	-0.0427237	-0.0443304	0.278835	0.309496	0.656957	0.583916	0.156049	0.150327	0.327902	0.329589	0.312671	0.273328	0.418284	0.38968	0.235932	0.285453	0.275945	0.32227
centroid_1233730	IVTT.AG	inner membrane protein YjcH	0.317287	0.0952064	0.185501	0.0300407	0.215752	-0.0408597	-0.0103885	0.0398071	0.0797142	1.1102	0.907472	0.0961859	-0.0344476	-0.00281695	0.020573	0.222535	0.166932	0.211534	0.120219	0.075604	0.126347	1.6221	1.74311
centroid_1115124	IVTT.AG	amino acid permease family protein	0.316588	0.341672	0.436416	0.337724	0.387109	0.000907227	0.00875019	0.236108	0.225779	0.807241	0.729413	0.133932	0.141953	0.22761	0.221416	0.227956	0.275014	0.682453	0.596584	0.267135	0.221802	0.201971	0.255982
centroid_2370246	IVTT.AG	branched chain amino acid transport system / permease component family protein	0.315779	0.329275	0.457789	0.441506	0.336619	0.0811937	0.13277	0.224835	0.214015	0.672785	0.658056	0.234	0.220686	0.253165	0.2578	0.204431	0.222859	0.411458	0.323583	0.421087	0.306391	0.24821	0.294632
centroid_1420612	IVTT.AG	peptide transport system permease protein SapB	0.313719	0.416585	0.450391	0.333876	0.30195	0.0946103	0.138915	0.198449	0.178138	0.732498	0.671475	0.145198	0.194916	0.226152	0.218969	0.215048	0.278716	0.311818	0.272339	0.473283	0.468431	0.25917	0.320901
centroid_1438595	IVTT.AG	liporeleasing system, transmembrane , LolC/E family protein	0.313301	0.416829	0.565298	0.721488	0.71361	0.0875981	0.0921813	0.212687	0.165106	0.499921	0.383038	0.331931	0.298681	0.217523	0.219622	0.379959	0.370523	0.142547	0.165181	0.166903	0.259613	0.271032	0.211349
centroid_1157431	IVTT.AG	inhibitor of apoptosis promoting Bax1 family protein	0.313113	0.311266	0.233705	0.353015	0.227878	0.0340021	0.0397295	0.265238	0.215702	0.48463	0.643396	0.162586	0.142599	0.0866349	0.120121	0.199265	0.274003	0.425078	0.429917	0.224933	0.100606	0.901695	1.0125
centroid_1371442	IVTT.AG	carboxylate/amino acid/amine transporter family protein	0.31021	0.514965	0.478624	0.486572	0.348755	-0.072403	-0.0128839	0.183267	0.265398	0.714648	0.78309	0.229648	0.259764	0.162658	0.132832	0.135793	0.275351	0.341362	0.342779	0.40257	0.236942	0.274473	0.340406
centroid_788270	IVTT.AG	branched chain amino acid transport system / permease component family protein	0.309294	0.192809	0.24711	0.364378	0.252529	0.058117	0.182398	0.241132	0.230374	0.799481	0.793388	0.182664	0.229378	0.235744	0.301177	0.265344	0.302056	0.580514	0.428972	0.311923	0.19532	0.188483	0.221169
centroid_1608701	IVTT.AG	inner membrane protein YjdF	0.30777	0.581809	0.661948	0.386095	0.476217	0.108953	0.146457	0.175212	0.105412	0.604742	0.484978	0.213842	0.115546	0.219722	0.279103	0.159037	0.151228	0.221603	0.168582	0.468769	0.490598	0.280843	0.270242
centroid_1193337	IVTT.AG	putative transport protein YifK	0.304976	0.287165	0.331588	0.390548	0.329023	0.19649	0.108554	0.254192	0.199601	0.635067	0.569419	0.309575	0.239225	0.314387	0.356116	0.170344	0.243328	0.367293	0.295339	0.275236	0.248064	0.343973	0.244952
centroid_446052	IVTT.AG	acetyltransferase family protein	0.303517	0.21263	0.291521	0.031467	-0.0177866	-0.0857924	-0.011976	2.78248	2.84356	0.310893	0.304174	-0.0341646	0.068734	0.0256115	-0.00571185	-0.0411785	-0.00653891	0.0576582	0.037068	-0.0123692	-0.0950181	-0.0550865	0.0771916
centroid_1306264	IVTT.AG	inner membrane protein YfeZ	0.303012	0.467674	0.466068	0.455033	0.329354	0.143788	0.20229	0.186076	0.222428	0.37526	0.412944	0.203101	0.266002	0.241815	0.297779	0.190615	0.357214	0.357687	0.360732	0.354751	0.239018	0.228574	0.308056
centroid_392820	IVTT.AG	putative L,D transpeptidase YcfS	0.302168	0.116104	0.134477	-0.352854	-0.316116	-0.283732	-0.310664	4.08205	4.1204	0.227618	0.161492	-0.397562	-0.380116	-0.414327	-0.404053	0.0225974	0.0338527	0.633432	0.625335	-0.23634	-0.271782	-0.0569388	-0.0851828
centroid_770985	IVTT.AG	FKBP type 22 kDa peptidyl prolyl cis trans isomerase	0.301932	0.139073	0.635891	-0.0207892	-0.0771015	-0.101248	0.000675384	0.196859	0.148868	0.19563	0.241839	-0.109543	-0.0421342	0.00434284	0.0577546	2.04964	1.90673	0.41877	0.361723	-0.114499	-0.179135	0.402212	0.526956
SSON53G_RS26920	IVTT.AG	outer membrane protein MxiD	0.298683	-0.199224	0.0272955	-0.22815	-0.268243	0.812457	1.70874	-0.235524	-0.261323	0.0154514	0.268719	-0.358665	-0.259581	-0.299252	0.287537	0.0754268	1.81919	-0.0160137	0.744457	0.0486369	1.45186	0.266101	1.17113
centroid_579123	IVTT.AG	putative acyltransferase YihG	0.297589	0.420973	0.493323	0.172595	0.388063	0.00294158	-0.133099	0.171167	0.188051	0.985991	0.740518	0.0745115	0.00693445	0.168133	0.1271	0.256751	0.29775	0.584854	0.550835	0.272972	0.387698	0.199387	0.189504
centroid_1436119	IVTT.AG	D serine/D alanine/glycine transporter	0.297427	0.167207	0.29746	0.310177	0.290433	0.0202303	0.151733	0.252279	0.195334	0.642741	0.526243	0.224503	0.246004	0.144873	0.251267	0.192002	0.133123	0.694553	0.651499	0.284576	0.265735	0.291073	0.310359
centroid_1898753	IVTT.AG	signal peptidase I	0.297326	0.15145	0.268829	0.37827	0.32803	0.0745458	0.13871	0.193273	0.181162	0.633784	0.595733	0.135262	0.165979	0.702531	0.617293	0.158682	0.246768	0.336737	0.270758	0.299903	0.165617	0.210209	0.287638
centroid_1058357	IVTT.AG	ATP dependent chaperone protein ClpB	0.29455	1.46767	1.6753	-0.048649	0.0672467	0.258351	0.279963	0.342442	0.344214	0.653669	0.458322	0.062328	0.00586986	0.226735	0.152461	-0.0133287	0.0402117	0.231602	0.216472	-0.171049	-0.195511	0.217379	0.208389
centroid_844653	IVTT.AG	inner membrane transport protein YeaN	0.29325	0.167788	0.278262	0.386838	0.381053	0.0943983	0.043228	0.25381	0.221169	0.541017	0.407433	0.239421	0.236656	0.259733	0.249189	0.249106	0.235383	0.376836	0.324091	0.345548	0.438711	0.395003	0.326826
centroid_2243365	IVTT.AG	proton antiporter 2 family protein	0.293236	0.110682	0.114429	0.723254	0.754125	-0.0667025	-0.134581	0.301214	0.354584	1.13562	1.08399	-0.018182	-0.0315301	0.373774	0.364851	0.0124238	0.116669	0.0470017	0.0846538	0.373586	0.309851	0.207639	0.233838
centroid_1783253	IVTT.AG	matE family protein	0.292639	0.30811	0.391246	0.382374	0.404811	0.0480816	0.0214436	0.075734	0.16161	1.58921	1.46907	0.189402	0.167567	0.136053	0.105885	0.0985463	0.164023	0.142547	0.130139	0.105715	0.0709066	0.153666	0.121913
centroid_381672	IVTT.AG	efflux transporter, RND family, MFP subunit	0.291887	0.619206	0.695583	-0.098737	-0.149994	-0.459939	-0.457744	0.905538	0.926218	0.45239	0.938918	-0.47231	-0.459008	-0.393565	-0.269204	1.61482	1.59526	0.0463724	0.110231	-0.132818	-0.218115	0.545831	1.08259
centroid_326146	IVTT.AG	sugar (and other) transporter family protein	0.291643	0.202753	0.281393	0.370402	0.265736	0.0732556	0.161223	0.266376	0.250256	0.494842	0.542137	0.194515	0.223894	0.212086	0.251267	0.220157	0.316208	0.512427	0.473652	0.308454	0.239018	0.226545	0.329552
centroid_1225543	IVTT.AG	thymidine phosphorylase	0.29159	0.0994711	0.195493	-0.00754666	-0.0527369	-0.328789	-0.318219	0.154875	0.219489	-0.00638693	0.099373	0.0211966	0.0605543	-0.141551	-0.122319	-0.118185	-0.109238	2.61551	2.56693	-0.131532	-0.346074	0.939349	1.12532
centroid_453418	IVTT.AG	phosphoethanolamine transferase EptC	0.288934	0.38524	0.441789	0.258739	0.35104	-0.0113595	-0.137796	0.0908003	0.110406	0.696574	0.614076	0.777456	0.693252	0.350686	0.346132	0.128565	0.112149	0.279515	0.204924	0.184214	0.165617	0.178021	0.136518
centroid_142187	IVTT.AG	chaperone protein DnaJ	0.288524	-0.0636262	-0.0460182	0.0362112	0.0924335	-0.156182	-0.15774	-0.0593483	-0.0828218	1.44509	1.26524	0.402666	0.401969	-0.0916262	-0.0713002	-0.0468954	-0.0573991	0.0151949	0.00698462	1.49814	1.75729	0.131065	0.128191
centroid_237552	IVTT.AG	lysine arginine ornithine binding periplasmic protein	0.287681	0.0770938	0.143394	-0.0541853	-0.118044	0.0313468	0.131333	0.225225	0.191054	0.714648	0.710145	-0.11566	-0.0598588	0.0462407	0.0643139	1.67857	1.64929	0.664931	0.70908	-0.104375	-0.214204	-0.0538529	0.0124959
centroid_904613	IVTT.AG	conserved hypothetical protein	0.286612	0.389227	0.423957	0.206241	0.0216735	0.101378	0.234781	0.0224008	-0.00711214	0.60448	0.758358	0.536273	0.569134	0.0163661	0.122044	0.144419	0.371153	0.0626459	0.496387	0.290343	0.3428	0.194204	0.404302
centroid_840121	IVTT.AG	K+ transporting ATPase, C subunit	0.284809	2.3621	2.80182	-0.127098	-0.180309	0.152164	0.240125	-0.0583983	-0.105805	0.385664	0.344557	0.287016	0.284411	0.0205759	0.0891855	-0.193634	-0.190666	0.204782	0.191054	-0.0711314	-0.195511	-0.0544695	0.079353
centroid_1120431	IVTT.AG	sensor like histidine kinase RcsD	0.283994	0.237445	0.367874	0.155254	0.29383	0.441837	0.372389	0.230288	0.191483	0.58682	0.422863	0.226376	0.171687	0.0920857	0.024129	0.102978	0.190707	0.487144	0.406102	0.0655503	0.130266	0.540124	0.510632
centroid_842282	IVTT.AG	glutathione transport system permease protein GsiD	0.282797	0.482445	0.584012	0.225893	0.302962	0.0698093	0.00314748	0.103166	0.126183	1.01387	0.930709	0.100107	0.050264	0.118721	0.138369	0.15335	0.186413	0.332097	0.253245	0.396938	0.316747	0.17697	0.156105
centroid_2239837	IVTT.AG	conserved hypothetical protein	0.282096	0.358546	0.538726	0.29561	0.313711	-0.00385078	0.0234376	0.317042	0.266212	0.422388	0.342358	0.172336	0.114888	0.141321	0.153828	0.280424	0.1957	0.463297	0.276548	0.480308	0.469536	0.279375	0.304366
centroid_1652324	IVTT.AG	type IV pilus secretin PilQ family protein	0.280503	1.96353	2.0049	-0.722708	-0.80954	-0.677255	-0.62154	-0.336134	-0.227703	-0.0556277	0.0534013	-0.920298	-0.941156	-0.673049	-0.757061	2.69101	2.61336	0.698163	0.757314	1.55047	1.71579	-0.60771	-0.527096
centroid_226057	IVTT.AG	thiol reductant ABC exporter, CydC subunit	0.28011	0.0596892	-0.00730316	0.224231	0.0600829	-0.165798	-0.107174	1.09187	1.10905	0.13562	0.222841	-0.0185516	0.0692437	0.444915	0.464367	0.0342478	0.120425	0.115202	0.120219	0.0748617	-0.141518	1.06191	1.194
centroid_426091	IVTT.AG	substrate binding domain of ABC type glycine betaine transport system family protein	0.278535	0.342443	0.521398	-0.0966582	-0.125285	-0.0976109	0.0214436	1.36386	1.3783	0.150409	0.241839	1.30943	1.33205	-0.107158	-0.0740988	-0.0625278	-0.0384298	0.188903	0.126062	-0.0483086	-0.151	-0.0637513	0.0164492
centroid_1118697	IVTT.AG	hexose phosphate transport protein	0.278261	0.0556187	0.0997257	0.222567	0.150547	0.0056496	-0.000674822	1.22678	1.28521	0.492013	0.486224	0.0454501	0.127832	0.0620117	0.132659	0.0922438	0.235383	0.401158	0.405141	0.195186	0.123821	0.104794	0.172395
centroid_440856	IVTT.AG	inner membrane protein YgaZ	0.277608	0.249008	0.279307	0.321492	0.156903	0.0775519	0.108554	0.222882	0.229957	0.579909	0.562351	0.0689547	0.181464	0.171469	0.198243	0.239073	0.352431	0.515613	0.467222	0.170382	0.0205094	0.414296	0.519812
centroid_2288739	IVTT.AG	histidine binding periplasmic protein	0.277282	0.187667	0.232358	0.239944	0.337607	0.818758	0.734669	0.115847	0.179867	0.680758	0.507722	0.165518	0.109282	0.115418	0.0988023	0.15335	0.14091	0.268765	0.272339	0.20336	0.179195	0.21431	0.143765
centroid_225882	IVTT.AG	PTS system, mannose/fructose/sorbose , IIC component family protein	0.27141	0.196795	0.264617	0.278894	0.221471	0.0975749	0.162229	0.287081	0.264176	0.585759	0.510173	0.152934	0.181778	0.278838	0.235531	0.219136	0.286761	0.416824	0.435575	0.253095	0.17215	0.180119	0.289507
centroid_1536035_s2	IVTT.AG	multidrug resistance protein MdtC	0.271306	0.178482	0.23935	0.290059	0.113348	-0.179062	-0.0733962	0.15733	0.13066	2.29247	2.06462	0.0154301	0.026314	0.0531617	0.0657675	0.0245457	-0.000815543	0.201394	0.142875	0.0889008	-0.0518724	0.0937043	0.0954606
centroid_1232708	IVTT.AG	membrane transport family protein	0.270163	0.287699	0.156241	0.289265	0.295864	0.145836	0.0951337	0.399565	0.437853	0.369106	0.435037	0.159321	0.172794	0.20426	0.139232	0.192349	0.34635	0.370816	0.339262	0.289703	0.268532	0.263134	0.286236
centroid_84339	IVTT.AG	L serine ammonia lyase	0.269536	-0.2379	-0.141659	-0.108129	-0.144926	-0.285938	-0.301483	0.249213	0.25887	0.100014	0.0577634	-0.153728	-0.0936912	-0.144942	-0.152213	-0.230335	-0.259776	1.52242	1.46353	2.08504	2.48951	-0.0762207	0.0343851
centroid_2390221	IVTT.AG	inner membrane protein YidI	0.269295	0.27698	0.423721	0.33926	0.241664	0.832296	0.834331	0.313009	0.366018	0.281373	0.34538	0.122242	0.0540456	0.144256	0.188268	-0.0468954	0.0762418	0.121191	0.0989853	0.335977	0.257567	0.171707	0.14686
centroid_718481	IVTT.AG	NADH ubiquinone/plastoquinone oxidoreductase chain 4L family protein	0.268759	0.253389	0.301064	0.274083	0.203523	0.109373	0.207561	0.136738	0.157229	1.10465	1.05323	0.189722	0.197094	0.157315	0.19559	0.142626	0.225302	0.104359	0.0995794	0.263231	0.192645	0.131065	0.213318
centroid_883192	IVTT.AG	nicotinamide riboside transporter PnuC	0.268663	0.409487	0.427023	0.424237	0.361437	0.0480816	0.0280797	0.141707	0.20725	0.629156	0.624067	0.111471	0.128647	0.263717	0.240045	0.140831	0.241259	0.176878	0.258574	0.271353	0.172965	0.252704	0.351627
centroid_595075	IVTT.AG	binding protein dependent transport system inner membrane component family protein	0.266499	0.210378	0.331084	0.303502	0.360142	0.0992662	0.091759	0.170357	0.153715	0.546209	0.489705	0.273943	0.243898	0.183534	0.149722	0.238066	0.216205	0.366285	0.297412	0.238917	0.328005	0.295919	0.274965
centroid_65909	IVTT.AG	rhodanese like domain protein	0.265939	-0.029964	-0.0631229	-0.181689	-0.228715	-0.27686	-0.336004	0.0237473	0.0871032	0.0873225	0.196911	1.66995	1.62821	0.602846	0.422433	0.763612	0.851979	0.655471	0.670816	-0.243266	-0.319864	-0.0938608	-0.0363942
centroid_71315	IVTT.AG	multidrug resistance protein B	0.264328	0.145864	0.226143	0.277693	0.216468	0.144608	0.0346855	0.338119	0.325984	0.619077	0.553824	0.0989151	0.125383	0.147031	0.158264	0.173157	0.232262	0.421199	0.361227	0.382613	0.364116	0.217379	0.251196
centroid_1683634	IVTT.AG	oligopeptide transport system permease protein OppC	0.261146	0.1985	0.350094	0.118147	0.113348	-0.0193662	0.0573541	0.404052	0.422602	0.9079	0.90207	0.25541	0.249006	0.122799	0.194594	0.0373387	0.0824171	0.224944	0.173105	0.176969	0.101177	0.318004	0.354753
centroid_338665	IVTT.AG	H+ symporter) family protein	0.26114	0.253116	0.317424	0.467029	0.363702	0.0598552	0.120403	0.145835	0.191911	0.40835	0.425981	0.398241	0.401429	0.19669	0.189936	0.0671333	0.112903	0.327443	0.265473	0.287783	0.16316	0.238174	0.343107
centroid_867321	IVTT.AG	inner membrane transport protein YdhP	0.259817	0.310215	0.356292	0.399044	0.358196	0.0526716	0.106047	0.132584	0.216544	0.576173	0.51823	0.182343	0.130602	0.150109	0.214061	0.134351	0.222509	0.223831	0.24145	0.386207	0.270309	0.251706	0.282488
SSON53G_RS27810	IVTT.AG	malate transporter	0.259813	-0.00228241	0.428907	0.00654275	-0.000207851	0.00992692	0.267678	-0.0357821	-0.090095	0.452972	0.571063	-0.0386566	0.0440544	-0.0239917	0.15673	0.580534	0.813053	0.208162	0.886856	0.204039	0.675928	0.146172	0.454288
centroid_1972699	IVTT.AG	conserved hypothetical protein	0.259748	0.404326	0.439689	0.179044	0.105637	0.040619	0.108137	0.495847	0.594473	1.18358	1.1322	0.0168739	0.0799059	0.068207	0.0614023	0.0061272	0.186055	0.0222528	0.0683588	0.187652	0.0848234	0.0931476	0.156105
SF_p0250	IVTT.AG	F pilin acetylation protein	0.257814	-0.292732	-0.250483	-0.36094	-0.387231	1.35017	1.25717	0.654626	0.589604	-0.0371181	0.00730484	0.551047	0.509789	-0.251364	-0.31151	-0.395042	-0.399625	2.41841	2.45775	-0.366401	-0.592787	-0.27964	-0.199098
SSON53G_RS26975	IVTT.AG	type III secretion system protein	0.257418	1.50994	2.11201	0.246918	0.165458	-0.0334279	0.00202433	0.0120363	0.101769	0.309286	0.351133	-0.0626627	-0.00410437	0.0863137	0.0454669	0.00691578	0.119675	0.276298	0.269174	0.0311403	-0.0884959	0.0661701	0.140146
centroid_221860	IVTT.AG	AAA like domain protein	0.257249	0.0820282	0.15026	-0.0976972	-0.160183	-0.157443	-0.0219947	-0.0905715	-0.0859344	0.292473	0.300214	0.145858	0.163754	1.90955	2.07274	0.517186	0.496684	0.17975	0.136521	-0.0830938	-0.19446	-0.0149245	0.118765
centroid_2210665	IVTT.AG	inner membrane transport protein YdiM	0.256249	0.216562	0.308756	0.362112	0.256016	-0.0473941	0.110223	0.189279	0.15679	0.476637	0.513108	0.226688	0.242091	0.200555	0.283482	0.0671333	0.268597	0.286993	0.250572	0.316955	0.30837	0.255692	0.388264
centroid_68098	IVTT.AG	conserved hypothetical protein	0.253795	0.0452339	0.156809	0.162216	0.262965	-0.120312	-0.112517	0.369169	0.363358	1.37756	1.18346	-0.0319238	-0.0604163	0.335086	0.398407	0.0469554	0.0298641	0.691336	0.693817	-0.0810242	-0.0404977	-0.0379113	-0.0481426
centroid_478035_s2	IVTT.AG	translocation and assembly module TamB	0.252009	-0.0186955	-0.0226647	0.352254	0.497292	0.035107	-0.0627803	0.324345	0.28159	0.353603	0.273632	-0.0259653	-0.00840024	0.0192301	-0.0253093	0.555959	0.622528	0.688919	0.648661	0.136633	0.175948	0.379563	0.36276
centroid_1680679	IVTT.AG	potassium uptake , TrkH family protein	0.249584	0.184803	0.208708	0.368146	0.262272	0.125646	0.148489	0.222101	0.22954	0.388709	0.405591	0.189722	0.235143	0.185785	0.202379	0.142985	0.322091	0.306046	0.291185	0.30371	0.217071	0.254696	0.296026
centroid_118810	IVTT.AG	nickel ABC transporter, nickel/metallophore periplasmic binding protein	0.249449	0.0881725	0.213633	-0.0207892	-0.0992088	-0.0427237	-0.0774271	0.82236	0.897351	0.162916	0.162427	0.0518025	0.0822647	0.570592	0.595318	0.0272688	0.110261	0.42314	0.477314	0.530982	0.493209	0.00651976	0.0124959
centroid_425680	IVTT.AG	serine transporter	0.248909	3.08863	3.34455	-0.234993	-0.103671	-0.329358	-0.455891	-0.171977	-0.18036	0.0850712	-0.0256845	-0.372065	-0.477499	-0.308939	-0.317656	-0.286714	-0.20846	0.14019	-0.00509886	1.24569	1.03492	0.059916	-0.0446081
centroid_1587022	IVTT.AG	inner membrane protein YfdC	0.248514	-0.198476	-0.188894	-0.38357	-0.280316	-0.553173	-0.684884	3.54606	3.60005	0.0547135	0.059103	-0.529116	-0.646308	0.374564	0.438652	1.66339	1.53574	-0.302238	-0.282381	-0.557462	-0.624988	-0.264578	-0.308584
centroid_645855	IVTT.AG	conserved hypothetical protein	0.2462	0.177906	0.227496	0.174317	0.347775	-0.0814751	-0.243055	-0.00433748	-0.0404391	1.24436	1.07541	0.192919	0.0849556	0.0784199	-0.00399537	0.226941	0.231567	0.340335	0.255379	0.392179	0.549073	0.141872	0.0487955
centroid_252086	IVTT.AG	na+/H+ antiporter NhaA	0.246195	0.179633	0.117936	0.265219	0.135479	0.0912147	0.18952	0.0600713	0.0778611	0.52228	0.555961	0.173469	0.150327	0.856754	0.914047	0.0053382	0.118924	0.160105	0.182668	0.210136	0.0801994	0.125631	0.243507
centroid_361638	IVTT.AG	S adenosylmethionine decarboxylase proenzyme	0.244893	0.230795	0.377902	0.224647	0.250082	0.118158	0.0862582	0.0744352	0.0935377	0.366945	0.314867	0.058127	0.14163	0.231973	0.283326	0.667888	0.68448	0.396722	0.306703	0.0859565	0.0688658	0.141872	0.182484
centroid_449816	IVTT.AG	inner membrane transporter YgjI	0.244764	0.345781	0.395105	0.175178	0.318722	0.110212	-0.00834995	0.202815	0.14931	0.479783	0.401373	0.133599	0.0817595	0.202483	0.171489	0.190962	0.243672	0.50832	0.393561	0.145852	0.234863	0.274473	0.233838
centroid_176432	IVTT.AG	inner membrane protein YdcZ	0.244692	0.229406	0.265935	0.485185	0.421677	0.181599	0.200724	0.110788	0.147544	0.288565	0.305303	0.232447	0.208244	0.151645	0.246628	0.172806	0.183544	0.232156	0.250037	0.314441	0.314534	0.232624	0.207401
centroid_429863	IVTT.AG	tonB system energizer ExbB	0.243257	0.272671	0.339119	0.0185793	0.132447	0.312939	-0.000674822	0.0174532	0.0563767	1.29361	0.997906	-0.135169	-0.234622	0.361613	0.377343	0.059172	0.0457529	0.215458	0.263884	0.127356	0.100035	0.402212	0.32819
centroid_348000	IVTT.AG	phage shock protein C	0.243156	1.02103	1.25748	0.114114	-0.00687928	-0.125735	-0.102818	-0.0703195	0.027384	0.199797	0.260591	0.640867	0.715022	0.0134964	0.0360429	0.150498	0.270626	0.42217	0.4837	0.0976977	-0.043333	-0.0318266	0.0198292
centroid_14374	IVTT.AG	protein TonB	0.242494	0.216001	0.608316	-0.152785	-0.163906	-0.0441232	-0.0088027	0.0984879	0.0990302	0.216348	0.177924	-0.0159658	-0.0583734	0.157162	0.190769	0.848768	0.913022	0.345972	0.28493	0.904426	0.790226	-0.0161252	-0.0564238
centroid_517978	IVTT.AG	RNA methyltransferase, TrmH , group 1 family protein	0.241511	0.12838	0.204866	0.397939	0.318055	-0.144126	-0.0506096	0.123403	0.165542	0.405647	0.487468	0.0387143	0.0970033	0.78076	0.881813	0.272904	0.42104	0.262276	0.233894	0.16132	0.0373061	-0.0143245	0.103978
centroid_1899924	IVTT.AG	major Facilitator Superfamily protein	0.241096	0.130466	0.211994	0.351493	0.393456	0.0965168	0.158604	0.201229	0.199601	0.584697	0.455018	0.230737	0.188987	0.0795503	0.132832	0.201334	0.178868	0.254668	0.227385	0.247507	0.266753	0.263134	0.249278
centroid_2378249	IVTT.AG	high affinity zinc uptake system protein ZnuA	0.239307	0.903128	0.939522	-0.200541	-0.270248	-0.462744	-0.463318	-0.314989	-0.314485	-0.114349	0.0107704	-0.522809	-0.455338	1.43404	1.23359	-0.447008	-0.384641	2.01391	2.089	0.0793098	0.684141	-0.131102	-0.0410821
centroid_1500543	IVTT.AG	dyp type peroxidase family protein	0.239225	0.136704	0.122307	-0.159279	-0.138502	-0.152907	-0.291533	0.0709662	0.109953	0.971439	0.810987	0.466136	0.346421	-0.0698009	-0.0369628	0.368653	0.304039	0.817303	0.839986	0.508618	0.386528	-0.0495435	-0.0985581
centroid_2377580	IVTT.AG	calcium/proton antiporter	0.239213	0.280204	0.210078	0.341562	0.169902	0.111469	0.206781	0.192076	0.232041	0.394781	0.436327	0.185877	0.142922	0.187583	0.185262	0.159392	0.345066	0.288058	0.25751	0.248165	0.159603	0.230601	0.297419
centroid_122351	IVTT.AG	flagellar hook basal body complex protein FliE	0.238234	-0.158644	-0.0952436	-0.0925095	-0.132562	-0.113439	-0.097993	-0.113577	-0.158351	0.0615999	0.0388779	-0.124386	-0.131651	0.59485	0.631227	2.93758	2.98617	-0.113204	-0.122813	-0.145305	-0.173602	-0.142202	-0.09368
centroid_1004315	IVTT.AG	conserved hypothetical protein	0.235702	1.28636	1.62864	0.0615634	-0.00312281	-0.0329647	0.0241017	-0.0395269	-0.0735241	0.127256	0.16305	0.0358688	0.000535102	0.0133274	0.0330736	0.611195	0.633872	0.281656	0.324091	-0.00332649	-0.0379821	0.047326	0.103978
centroid_2100063	IVTT.AG	conserved hypothetical protein	0.235324	0.281277	0.226414	0.298377	0.276764	0.156638	0.150112	0.161414	0.257233	0.371263	0.420259	0.196109	0.211634	0.197285	0.168109	0.154418	0.209167	0.220488	0.237677	0.252111	0.243677	0.206096	0.280611
centroid_712883	IVTT.AG	conserved hypothetical protein	0.233943	0.463899	0.522281	0.279695	0.227168	0.0175496	0.00337201	0.149951	0.198322	0.576173	0.582752	0.108088	0.0336453	0.161743	0.140785	0.184006	0.213042	0.263359	0.280745	0.232275	0.157409	0.133233	0.217249
centroid_1420001	IVTT.AG	MASE1 family protein	0.233422	0.371703	0.339119	0.293234	0.152045	0.0476437	0.0904914	0.569298	0.587326	0.239813	0.328261	0.117203	0.186171	0.0579212	0.0945361	0.0218174	0.114034	0.207036	0.280221	0.333806	0.180005	0.222478	0.301128
centroid_1005874_s2	IVTT.AG	mechanosensitive ion channel family protein	0.232568	0.120308	0.101203	0.272475	0.135479	0.0436965	0.0588671	0.104863	0.165978	0.732977	0.725833	0.0542653	0.0431898	0.32273	0.404738	0.163288	0.31063	0.401158	0.400327	0.110069	0.0491851	0.177496	0.21774
centroid_2064571	IVTT.AG	putative transmembrane protein	0.231338	0.215159	0.333851	0.028613	0.0971074	-0.0884371	-0.115439	0.849948	0.954772	1.28268	1.05206	-0.0925133	-0.102083	-0.0456578	-0.00342367	-0.0448511	0.0162196	0.291249	0.25751	0.226605	0.0828022	-0.0755946	-0.0311385
SSON53G_RS26925	IVTT.AG	protein mxiC	0.231237	0.139961	0.26145	0.000729329	0.0672467	1.78763	3.38662	0.0822102	0.0792512	0.0280069	0.0780576	-0.144822	-0.175057	-0.171397	-0.10096	-0.127674	-0.0718986	-0.0127311	0.0395468	-0.195468	-0.214914	0.0925907	0.258845
centroid_490427	IVTT.AG	arginine exporter protein ArgO	0.231211	0.140552	0.295139	0.327697	0.382968	0.0300174	0.0575703	0.154055	0.0838752	0.597653	0.535897	0.141066	0.16947	0.17268	0.122568	0.227956	0.193206	0.250303	0.131882	0.280396	0.292966	0.256189	0.242543
centroid_2336429	IVTT.AG	chaperonin GroL	0.230292	0.734553	0.789646	-0.113373	-0.194042	-0.51386	-0.460838	0.714214	0.784279	0.3654	0.315707	-0.504829	-0.458028	0.497087	0.529288	-0.331863	-0.285886	0.0688564	0.083453	1.85944	1.65023	-0.256042	-0.206978
centroid_380702	IVTT.AG	conserved hypothetical protein	0.229578	-0.0366339	-0.130867	-0.169074	-0.193091	-0.0239615	-0.0960674	-0.0669716	0.0288236	0.361065	0.363926	0.286268	0.272214	0.0600497	-0.0070483	2.02055	1.88603	0.424593	0.44121	-0.156593	-0.222035	-0.022144	0.0304806
centroid_1696535	IVTT.AG	diguanylate cyclase domain protein	0.22936	0.408506	0.565726	0.272877	0.351692	-0.0937411	-0.0302439	0.27921	0.227451	0.405045	0.269298	0.110119	0.129299	0.133412	0.0988023	0.186792	0.151595	0.240433	0.206028	0.249482	0.316256	0.290102	0.277791
centroid_2375252_s2	IVTT.AG	cation efflux system protein CusA	0.228523	0.945371	1.15482	-0.064306	-0.102778	-0.22806	-0.267497	0.0295673	0.0119385	0.318898	0.279677	-0.0222537	-0.0134283	0.0811635	0.0805831	-0.116467	-0.0514708	0.797618	0.760323	0.0859565	-0.00997976	0.595419	0.762411
centroid_849640	IVTT.AG	periplasmic murein peptide binding protein	0.228323	0.276442	0.417806	0.34386	0.147546	-0.43341	-0.192548	-0.177124	-0.18036	0.0782962	0.122622	1.81165	1.72417	0.0131584	0.0561101	-0.323909	-0.2515	-0.045898	-0.0472196	1.02135	0.745843	-0.0951291	0.0113643
centroid_779496	IVTT.AG	yecA family protein	0.227372	0.371199	0.323258	0.325761	0.395038	-0.403164	-0.353724	1.91452	1.1979	1.37142	1.21595	-0.248977	-0.287804	-0.0925352	-0.105452	0.0151699	0.134609	-0.0140433	0.141145	-0.252553	-0.353484	-0.150089	-0.14196
centroid_463653	IVTT.AG	leu/Ile/Val binding protein	0.226307	-0.155011	-0.12602	-0.133477	-0.214166	-0.124747	-0.0970299	-0.0698407	-0.039936	1.36153	1.31571	0.1788	0.250505	0.796557	0.798149	0.214365	0.344424	-0.0232618	0.0164532	-0.103534	-0.269198	0.474099	0.584392
centroid_226259	IVTT.AG	outer membrane assembly lipoprotein YfgL	0.22485	0.27321	0.294881	0.310568	0.22361	0.0732556	0.188928	0.161414	0.10723	0.242509	0.344282	1.11215	1.11694	0.0316311	0.0156927	0.0179108	0.0712049	0.00421892	0.08825	0.0475023	-0.092732	0.103688	0.210363
centroid_1561937	IVTT.AG	transketolase	0.224072	0.79459	0.907798	0.073613	0.131688	-0.0292643	-0.134334	1.2561	1.26214	0.213603	0.177307	0.124253	0.000891367	-0.149286	-0.13416	0.0241562	0.0559877	0.0946524	0.0641039	0.1522	0.0934537	0.00651976	-0.0564238
centroid_557327	IVTT.AG	acyltransferase family protein	0.222191	0.213192	0.160215	0.234175	0.222541	0.0520168	-0.0192554	0.18166	0.213593	0.450059	0.453236	0.490892	0.438856	0.0839018	0.103764	0.127478	0.202095	0.279515	0.283362	0.120897	0.0743984	0.245707	0.275907
centroid_165992	IVTT.AG	conserved hypothetical protein	0.222019	1.41951	1.91285	0.219233	0.238142	0.0103764	-0.0088027	-0.0717566	-0.0566323	0.2452	0.170506	0.0925961	0.0644795	-0.0876333	-0.0777051	0.0155618	-0.0506258	0.113401	0.0158239	-0.0744215	0.0253285	0.345844	0.423144
centroid_1072110	IVTT.AG	MFS/sugar transport family protein	0.221777	0.299927	0.31437	0.181187	0.384562	0.0162073	-0.00315349	0.151594	0.154594	0.676029	0.53854	0.0312327	-0.00374695	0.0478916	0.0529986	0.199955	0.160744	0.433766	0.389194	0.232275	0.319938	0.182214	0.118765
SSON53G_RS27485	IVTT.AG	DDE endonuclease	0.221154	-0.0960012	0.107684	0.0786807	-0.019472	0.183594	0.459575	-0.00891892	-0.0329107	0.211541	0.497877	-0.102276	0.10299	-0.0617676	0.201057	0.379959	0.772092	0.175727	0.918175	0.0257728	0.398418	0.165365	0.508227
centroid_2310165	IVTT.AG	ATP synthase I chain family protein	0.220502	0.338583	0.44342	0.263197	0.15653	-0.0906046	-0.0027025	0.140052	0.151954	0.804963	0.738848	0.0179558	0.019297	0.126398	0.185262	0.147283	0.243672	0.363761	0.278648	0.234935	0.166708	0.0135976	0.109277
centroid_1934182	IVTT.AG	yhhN like family protein	0.220472	0.139369	0.236396	0.388323	0.434661	0.0204535	0.0749796	0.161414	0.142233	0.570015	0.5175	0.160791	0.115053	0.0859923	0.117671	0.182261	0.170559	0.232709	0.149202	0.18559	0.240314	0.28621	0.23868
centroid_1642227	IVTT.AG	peptidase M16 inactive domain protein	0.220251	0.27321	0.404228	-0.0476447	0.126363	-0.11589	-0.0783772	0.0084137	-0.0140126	0.513936	0.358224	0.336274	0.293891	-0.223416	-0.238382	1.46075	1.56415	0.196864	0.0846538	-0.0306264	-0.000152941	0.0235654	-0.0505038
centroid_242036	IVTT.AG	glucose 6 phosphate dehydrogenase	0.220027	0.426803	0.581898	0.128847	-0.0631285	-0.00180971	0.079459	-0.0320469	0.000733947	0.316341	0.318786	-0.0207717	0.00480449	1.28962	1.44753	-0.000989421	0.0394184	0.152523	0.0918373	0.019614	-0.086545	0.0484751	0.0991934
centroid_1410537	IVTT.AG	high affinity zinc uptake system membrane protein ZnuB	0.219486	0.137593	0.21963	0.259551	0.31438	0.0304607	0.0921813	0.146247	0.0829516	1.00477	0.787743	0.151456	0.149042	0.0372933	0.0276762	0.192696	0.142019	0.19232	0.08165	0.196551	0.207562	0.205065	0.169862
centroid_1282736	IVTT.AG	inner membrane protein YaiY	0.218226	0.426561	0.567436	0.209605	0.141525	0.00181174	0.130717	0.184873	0.141346	0.469176	0.480486	0.0978922	0.0547321	0.0892026	0.188936	0.161164	0.175623	0.168227	0.166883	0.421671	0.35002	0.0334649	0.139628
centroid_1870696	IVTT.AG	mechanosensitive ion channel family protein	0.218004	0.179921	0.133322	0.34997	0.265044	0.187574	0.179619	0.0687938	0.149751	0.421793	0.384107	0.295071	0.279721	0.22586	0.228897	0.0419627	0.163295	0.151938	0.209334	0.243879	0.197457	0.195761	0.243025
centroid_724397	IVTT.AG	molybdate ABC transporter, periplasmic molybdate binding protein	0.217345	0.39469	0.491522	0.0786807	0.178381	0.140096	0.0296238	0.0406941	0.0412401	0.923524	0.706516	0.0500407	-0.0761121	0.338733	0.391178	0.146568	0.144973	0.264983	0.256445	0.0633066	0.117347	0.0427204	0.0164492
centroid_595233	IVTT.AG	tat (twin arginine translocation) pathway signal sequence domain protein	0.217171	2.07925	2.33045	-0.480529	-0.479325	-0.419721	-0.33175	-0.316692	-0.418548	0.412845	0.396612	-0.523859	-0.589961	-0.475145	-0.468081	2.69456	2.61136	0.420228	0.325108	-0.552292	-0.690149	-0.432364	-0.314247
centroid_2011401	IVTT.AG	RNA polymerase sigma factor RpoD	0.216556	0.0665518	0.138223	0.286082	0.390603	0.603704	0.524218	0.0402507	0.0521355	1.00676	0.80561	-0.147246	-0.180097	-0.0941729	-0.22588	-0.0951561	-0.0835177	0.409502	0.361723	-0.176783	-0.146251	0.606774	0.621203
centroid_1535078	IVTT.AG	ybgS like family protein	0.215604	-0.0793785	0.027917	-0.120747	0.122165	-0.361275	-0.343123	0.0791916	0.0898643	0.499357	0.269298	-0.135971	-0.23672	-0.221227	-0.281397	0.186444	0.200676	2.784	2.81768	-0.160084	-0.0639773	-0.107874	-0.221537
centroid_315942	IVTT.AG	phosphoserine phosphatase SerB	0.21538	-0.0386409	0.0297797	0.452196	0.409829	0.066571	0.0216653	0.208351	0.204705	0.568136	0.478485	0.00800796	0.0201759	-0.0467145	-0.0307359	-0.0245654	0.0504857	0.145488	0.147479	-0.0723643	-0.0904495	1.03897	1.1915
centroid_1388356	IVTT.AG	L,D transpeptidase catalytic domain protein	0.214221	0.12987	0.293331	0.349207	0.249033	-0.154921	-0.115439	0.115847	0.0699584	1.21532	1.07044	-0.0766445	-0.0118102	0.0695079	0.0938238	0.132906	0.175984	0.523322	0.530271	-0.0491175	-0.145913	0.0953731	0.152516
centroid_63099	IVTT.AG	conserved hypothetical protein	0.213155	0.158182	0.21963	0.224231	0.106796	-0.048096	-0.0103885	0.11921	0.126632	1.26058	1.15242	0.0226346	0.0908247	0.0888819	0.115567	0.111802	0.198546	0.208162	0.174797	0.131645	-0.0260925	0.0870097	0.176439
centroid_1091450	IVTT.AG	integral membrane , YccS/YhfK family protein	0.211291	0.159933	0.265671	0.422788	0.339909	0.0903646	0.0728416	0.0890864	0.0769336	0.609971	0.446599	0.0965274	0.142437	0.161133	0.112581	0.104453	0.169109	0.199697	0.209334	0.188682	0.175948	0.199904	0.314493
centroid_95410	IVTT.AG	PTS system glucose specific EIICB component	0.210912	0.163429	0.170382	0.408223	0.246931	0.0615913	0.0717715	0.105711	0.0857207	0.45762	0.480486	0.315893	0.338691	0.318906	0.343887	0.0557465	0.167658	0.243182	0.248431	0.0852195	-0.0646172	0.139717	0.195495
centroid_18483	IVTT.AG	amino acid permease family protein	0.2109	0.24846	0.311566	0.252637	0.373046	0.158667	0.00606361	0.233007	0.257233	0.42595	0.381165	0.0910548	0.0538739	0.158385	0.113284	0.14155	0.130145	0.226056	0.220847	0.236264	0.250639	0.212261	0.15764
centroid_809155	IVTT.AG	cobalamin 5' phosphate synthase	0.210798	0.379239	0.415196	0.214218	0.15914	-0.0805175	0.0414798	0.096783	0.106321	0.572964	0.564947	0.00945918	0.0926643	0.0810022	0.106591	0.104453	0.193563	0.482034	0.428972	0.248165	0.141129	0.111406	0.16834
SF_p0145	IVTT.AG	MxiD, outermembrane protein of the secretin family, component of the Mxi-Spa secretion machinery	0.209042	0.210378	0.270931	-0.18224	-0.204548	0.998077	1.35226	0.0424665	0.0801771	0.276448	0.374724	-0.322841	-0.285196	-0.0566142	-0.0491044	0.0423474	0.391813	0.275225	0.25751	0.495642	0.423733	0.0112422	0.196491
centroid_1075945	IVTT.AG	inner membrane lipoprotein YiaD	0.208316	0.45156	0.683998	-0.229858	-0.268744	-0.35692	-0.37312	0.484483	0.470002	0.893391	0.794193	0.0109089	-0.0800629	-0.333229	-0.350239	-0.154755	-0.14081	1.02065	0.875107	0.0107144	-0.0956719	0.567636	0.703727
centroid_627748	IVTT.AG	iron sulfur cluster insertion protein ErpA	0.207238	0.000652213	0.00726644	3.84133	3.89496	-0.49811	-0.408825	-0.15868	-0.174274	0.354226	0.276226	-0.423518	-0.487459	-0.400077	-0.369264	0.159746	0.11328	-0.00357945	-0.0373897	-0.509359	-0.506791	-0.0600314	-0.0510947
centroid_47388	IVTT.AG	ampG like permease family protein	0.205834	0.218524	0.196046	0.343094	0.222185	0.12689	0.116049	0.168735	0.12708	0.328446	0.392102	0.159975	0.21348	0.183234	0.184594	0.0354076	0.169109	0.227167	0.233352	0.227941	0.0917318	0.268568	0.294632
centroid_6377	IVTT.AG	PTS system, Fru family, IIC component domain protein	0.204598	1.2861	1.74082	0.0376314	0.091653	-0.171905	-0.142508	0.447172	0.454017	0.585228	0.514329	-0.0352863	-0.0550369	-0.0224317	-0.140851	-0.0645974	-0.115409	0.0607775	0.0208507	-0.0596749	-0.0270276	0.0774721	0.0198292
centroid_658909	IVTT.AG	potassium uptake protein	0.204405	0.154673	0.11706	0.323822	0.199906	0.00880254	0.0862582	0.191278	0.20258	0.337931	0.452217	0.214314	0.197716	0.191173	0.168448	0.0641056	0.22216	0.256302	0.252176	0.246188	0.147498	0.186396	0.275907
SSON53G_RS27260	IVTT.AG	hypothetical protein	0.20339	0.544312	0.561869	0.20582	0.157276	0.0291304	0.0436647	0.123821	0.13066	0.318259	0.285411	0.0738181	0.0839471	0.143175	0.0672197	-0.00257567	0.107614	0.106776	0.141722	0.475535	0.456884	0.186396	0.233838
centroid_519703	IVTT.AG	long chain fatty acid CoA ligase	0.202263	0.00877277	-0.0440576	0.611352	0.561832	-0.19867	-0.097993	0.552294	0.636626	0.1015	0.154303	-0.0672445	-0.0231751	0.189679	0.177216	0.491216	0.681941	0.313388	0.321038	-0.0306264	-0.140168	0.0903609	0.160194
centroid_1699627	IVTT.AG	lipopolysaccharide biosynthesis protein WzzE	0.202178	-0.00489599	-0.0469995	-0.021775	-0.0929845	-0.331065	-0.242256	0.0521757	0.14666	0.679018	0.886498	-0.0678183	-0.0830803	-0.0719507	-0.014517	-0.193634	-0.154815	2.29695	2.27379	-0.115346	-0.25124	-0.174683	-0.0201056
centroid_1504927	IVTT.AG	molybdate ABC transporter, permease protein	0.20101	0.276442	0.231009	0.135494	0.138883	-0.0318073	-0.112517	0.186477	0.165106	1.14502	0.722667	0.0172346	-0.0487554	0.0600497	0.044177	0.180865	0.206342	0.254668	0.279173	0.155012	0.0775918	0.152598	0.1865
centroid_884185	IVTT.AG	cysteine/O acetylserine efflux protein	0.200909	0.412918	0.544167	0.139468	0.367898	-0.0329647	-0.0840908	0.152825	0.111765	0.61362	0.441215	0.0765899	-0.0206418	0.0048529	0.0353012	0.130014	0.121925	0.177453	0.0726011	0.379009	0.406521	0.191086	0.178457
centroid_667090	IVTT.AG	signal transduction histidine protein kinase BaeS	0.20052	0.194518	0.319963	0.235826	0.244124	-0.138634	-0.0860004	0.117529	0.0573175	0.239476	0.20752	0.383207	0.355504	-0.00521147	0.0798639	-0.0505825	-0.037174	0.188903	0.11082	0.68801	0.771884	0.269061	0.265504
centroid_2281674	IVTT.AG	conserved hypothetical protein	0.198605	0.297013	0.432197	0.207504	0.147921	-0.0327332	0.0216653	0.0683589	0.0249815	0.862178	0.692774	0.111471	0.108125	0.0230959	0.0397459	0.0955838	0.0684854	0.279515	0.182108	0.260622	0.233823	0.103688	0.141181
centroid_2394825_s1	IVTT.AG	asmA like C terminal region family protein	0.197852	0.0646834	0.00852644	0.19949	0.0873529	0.199647	0.189322	0.288202	0.302371	0.360755	0.401901	0.0521546	0.111758	0.144565	0.116268	0.0519309	0.222509	0.427979	0.451485	0.109344	0.00534537	0.260658	0.296491
centroid_1805167	IVTT.AG	glycosyl hydrolases 25 family protein	0.195624	0.0496487	0.0988387	0.298377	0.216468	-0.0973687	-0.0013504	0.107828	0.148427	0.238125	0.282834	0.077109	0.121456	0.410553	0.471239	0.0754268	0.164751	0.327443	0.36716	0.162019	0.0597932	0.276926	0.448029
centroid_2299312	IVTT.AG	D lactate dehydrogenase	0.193069	1.15555	1.24898	0.790502	0.724223	-0.312676	-0.288781	-0.121989	-0.0439659	0.54539	0.560224	-0.379881	-0.449485	0.222502	0.29127	0.102978	0.223906	0.203653	0.280221	-0.122139	-0.220608	-0.0662366	-0.096117
centroid_19080	IVTT.AG	undecaprenyl phosphate alpha 4 amino 4 deoxy L arabinose arabinosyl transferase	0.191822	0.106753	0.157945	0.254674	0.15653	0.00226378	0.111057	0.137567	0.127528	0.518948	0.540939	0.127932	0.185857	0.156244	0.178896	0.083673	0.167658	0.196864	0.240373	0.216544	0.132501	0.18744	0.231896
SF_p0154	IVTT.AG	Spa9, component of the Mxi-Spa secretion machinery	0.190703	0.255848	0.236396	0.274484	0.244476	0.107273	0.181009	0.116268	0.102224	0.351419	0.362841	0.0850454	0.152413	0.0853494	0.14526	0.00296859	0.154529	0.273075	0.280745	0.275559	0.0900078	0.149924	0.268349
centroid_236901	IVTT.AG	fumarate reductase subunit C family protein	0.188874	0.253936	0.180479	0.0195379	-0.0220038	0.055288	-0.0912649	0.217401	0.289218	0.710516	0.70502	-0.0444796	-0.0781802	0.0439264	-0.0118315	0.221516	0.31719	0.706552	0.683155	0.0433343	-0.0563203	-0.022144	0.0343851
centroid_2338796	IVTT.AG	signal peptide peptidase SppA, 67K type	0.188354	0.534896	0.709402	0.210865	0.271605	-0.121296	-0.0802792	0.077896	0.0769336	0.600808	0.476732	0.137255	0.135153	0.0896835	0.0491458	0.0365666	-0.0342481	0.129534	0.0918373	0.191766	0.19532	0.201971	0.162235
centroid_2358694	IVTT.AG	phosphoethanolamine transferase EptB	0.18785	0.313103	0.293073	0.412608	0.303299	-0.233638	-0.208581	0.0282263	0.122592	0.280389	0.324367	-0.0552482	-0.0238997	0.268397	0.175365	0.441334	0.765391	0.196297	0.251107	0.168296	0.0226197	0.114701	0.172901
centroid_36610	IVTT.AG	putative phospholipid ABC transporter binding protein MlaD	0.187291	0.404572	0.521398	0.0503507	-0.0484291	-0.173435	-0.103785	0.0174532	-0.0439659	1.91984	1.81813	-0.0508933	-0.0872395	-0.122859	-0.0361829	0.0288226	-0.00326563	0.0983002	0.0894468	0.0165247	-0.126407	-0.0513888	0.00341871
centroid_393899_s1	IVTT.AG	acriflavine resistance protein B	0.186857	-0.0939129	-0.0162442	0.138586	0.0900908	-0.187285	-0.131619	0.0591961	-0.0080959	1.23203	1.16367	0.208165	0.178317	0.209728	0.211273	-0.0161297	-0.00653891	0.544423	0.432277	-0.0298277	0.00107072	0.0740908	0.0575925
centroid_1280415	IVTT.AG	lysine specific permease	0.186043	0.0921524	0.180759	0.428574	0.384562	0.000907227	0.0845614	0.168329	0.118091	0.24755	0.254173	0.188441	0.112582	0.0706452	0.153828	0.0534584	0.105342	0.191182	0.178738	0.355363	0.247549	0.216357	0.259798
centroid_101981	IVTT.AG	inner membrane protein YbhL	0.185841	0.247911	0.377171	0.2461	0.249033	-0.169866	-0.106447	0.0899436	0.0797142	0.652403	0.587866	0.0712148	0.0537022	0.0814859	0.0648592	0.0992859	0.0638114	0.407053	0.318999	0.190396	0.161793	0.16854	0.153543
SSON53G_RS27585	IVTT.AG	hypothetical protein	0.181686	0.226066	0.214998	0.251821	0.163231	0.0903646	0.102698	0.291559	0.331438	0.352979	0.365009	0.0831515	0.0874739	0.0991093	0.114689	-0.0306212	0.179229	0.203653	0.253778	0.102076	0.0108228	0.201971	0.301591
centroid_344114	IVTT.AG	efflux transporter, RND family, MFP subunit	0.181444	0.118808	0.297976	-0.150627	-0.0389968	-0.245395	-0.297052	0.075734	0.0662245	1.50989	1.13379	-0.12081	-0.174655	-0.0402107	-0.0365728	0.12639	0.0939249	0.930423	0.70401	-0.0234547	0.0426637	0.0334649	-0.0137564
centroid_598080	IVTT.AG	MFS transporter, sugar porter family protein	0.180144	0.394195	0.54937	0.221734	0.211088	-0.119082	-0.0774271	0.0744352	0.101769	0.51533	0.413991	0.0816001	0.045782	0.13279	0.204195	0.0937292	0.0808757	0.242083	0.188265	0.156065	0.132501	0.151529	0.16834
centroid_1307585	IVTT.AG	beta glucuronidase	0.179403	0.485008	0.575536	0.212542	0.134722	-0.161235	-0.122771	0.0156498	-0.0379253	0.320813	0.367444	0.0687807	0.0815911	-0.066225	-0.0463538	0.961468	1.00732	0.0451129	0.00888332	-0.0410488	-0.0996012	0.131065	0.1061
centroid_522327	IVTT.AG	inner membrane ABC transporter permease protein YejB	0.179184	0.346294	0.327555	0.261983	0.166571	0.0311254	-0.0492118	0.142533	0.131106	0.324634	0.336018	0.0943066	0.0345156	0.112266	0.127448	0.0847938	0.130145	0.0775064	0.166883	0.36268	0.333844	0.192646	0.206413
centroid_1273798	IVTT.AG	glucans biosynthesis glucosyltransferase H	0.178794	-0.105086	0.0229378	0.732053	0.660127	0.125854	0.0951337	0.170357	0.189339	0.298315	0.248019	0.0308755	0.154176	0.114473	0.21078	0.0264913	0.084726	0.315479	0.28754	0.0767167	-0.0436483	0.0909187	0.14789
SSON53G_RS27385	IVTT.AG	hypothetical protein	0.178252	0.608559	0.712884	0.233349	0.126363	0.0657062	0.143404	-0.0376533	-0.0505385	0.228638	0.281113	0.0852174	0.115875	0.0901643	0.0977369	-0.00814132	0.0684854	0.194594	0.148053	0.331944	0.191038	0.0992596	0.195495
centroid_1132770_s2	IVTT.AG	AAA like domain protein	0.17722	-0.0332951	-0.0512596	-0.0109683	-0.132562	-0.13689	-0.105237	-0.0925152	-0.122753	0.0903187	0.158683	2.9401	2.85784	-0.179487	-0.102592	-0.142462	-0.0727561	-0.06481	-0.0031842	-0.321732	-0.406849	-0.125908	-0.042844
centroid_2211304	IVTT.AG	putative osmoprotectant uptake system permease protein YehY	0.177128	0.37974	0.349596	0.216728	0.158022	-0.0750233	0.011655	0.0714002	0.127975	0.467736	0.480486	0.0616287	0.0856276	0.106733	0.0784244	0.121665	0.309314	0.125964	0.138257	0.228275	0.145839	0.121269	0.185497
centroid_811153	IVTT.AG	flagellar biosynthetic protein FliP	0.177082	0.300986	0.299778	0.340795	0.222898	0.00271568	0.0506343	0.0687938	0.0958287	0.257247	0.312622	0.119221	0.0549037	0.122016	0.0899001	0.024935	0.0904822	0.175152	0.0966066	0.407	0.298699	0.234645	0.229952
centroid_1449873	IVTT.AG	multidrug resistance protein MdtK	0.17704	0.180784	0.114429	0.209605	0.142656	-0.000903498	0.0689853	0.13881	0.174241	0.512541	0.479486	0.0800471	0.149042	0.157468	0.129882	0.0814287	0.191421	0.220488	0.192169	0.207429	0.0810675	0.1558	0.228005
centroid_2067370	IVTT.AG	small heat shock protein IbpA	0.176821	0.300192	0.495122	-0.162536	-0.115338	-0.220129	-0.239597	-0.196329	-0.135596	1.82691	1.69644	-0.452195	-0.484963	-0.172357	-0.123353	1.14155	1.1398	0.210972	0.199946	-0.287443	-0.412948	-0.0557037	-0.0623682
centroid_1730567	IVTT.AG	inner membrane protein YbaN	0.176781	0.352943	0.450855	0.154382	-0.018629	-0.277134	-0.206762	0.0192543	-0.00908034	1.53828	1.45883	-0.0932919	-0.0260757	0.0326319	0.060309	0.0746748	0.089716	0.116402	0.109051	0.108256	0.000459018	-0.082496	0.0366114
centroid_294597	IVTT.AG	zinc binding dehydrogenase family protein	0.17643	-0.179898	-0.123258	-0.277923	-0.122113	-0.49843	-0.57052	0.0526155	0.114932	0.25558	0.159932	2.88387	2.90338	0.445917	0.428943	-0.371281	-0.342152	-0.0114202	-0.0791331	-0.152676	-0.138146	-0.216858	-0.279904
SSON53G_RS27490	IVTT.AG	chain-length determining protein	0.175611	0.339098	0.379608	0.189729	0.144539	-0.232308	-0.132112	0.00478199	-0.0304099	0.258913	0.260591	-0.246161	-0.260861	-0.0293778	0.0664938	0.0724165	0.0785606	0.233815	0.185469	-0.076894	-0.204299	1.33411	1.52775
centroid_283303	IVTT.AG	MFS transporter, phenyl propionate permease family protein	0.174349	0.111889	0.253767	0.257927	0.191917	-0.0299574	0.00628768	0.072268	0.0544933	0.675281	0.642056	0.0734713	0.0585021	0.0879193	0.112581	0.042732	0.127908	0.253033	0.226298	0.125923	0.0636048	0.172761	0.255026
centroid_143531	IVTT.AG	conserved hypothetical protein	0.171824	0.209815	0.167565	0.166982	0.0540858	-0.00453178	0.0194468	0.0852226	0.15679	0.32527	0.412944	0.0539137	0.0268389	0.112108	0.0805831	0.093358	0.157457	0.379836	0.395497	0.166207	0.13863	0.256189	0.325916
centroid_311505	IVTT.AG	lrgA family protein	0.171061	0.368677	0.371551	0.0550333	-0.0110647	0.101799	0.140753	0.072268	0.136458	0.242172	0.249487	0.540922	0.458444	0.0422709	0.045651	0.0546029	0.161838	0.133094	0.11494	0.249482	0.125225	-0.000592968	0.110334
SSON53G_RS27100	IVTT.AG	cysteine protease	0.170748	0.0897045	0.114429	0.0128143	-0.0587896	0.507473	1.34413	-0.121493	-0.0958356	0.153994	0.285411	-0.159016	-0.168833	-0.049536	0.416464	-0.112607	0.185696	0.0151949	0.127228	-0.0194858	-0.080061	0.103136	1.26645
centroid_1022513	IVTT.AG	phosphatidate cytidylyltransferase	0.170313	0.178482	0.211447	0.0805192	0.0580867	-0.0848319	-0.0487462	0.0997651	0.105412	0.701481	0.624519	-0.085525	0.0298097	0.0488812	0.0330736	0.040423	0.114411	0.463297	0.43322	0.103533	0.104881	0.0925907	0.442163
centroid_1433953	IVTT.AG	basal body rod modification protein FlgD	0.170242	2.51673	2.4408	-0.139349	-0.211274	-0.356051	-0.239065	-0.227492	-0.172067	0.498512	0.465664	-0.173351	-0.198589	-0.183936	-0.182092	0.463909	0.435887	-0.137308	-0.0591046	-0.170608	-0.163627	-0.254624	-0.207636
centroid_922334	IVTT.AG	inner membrane transporter RhtA	0.169582	0.505354	0.659343	0.110969	0.0704192	-0.0638607	-0.0898272	0.70976	0.769143	0.599494	0.5383	-0.204136	-0.221471	-0.115079	-0.155173	-0.115608	-0.0770511	0.223831	0.128975	0.269084	0.137518	-0.0263721	0.0771916
centroid_1624682	IVTT.AG	mraZ family protein	0.169499	-0.053783	0.058653	0.0113694	0.039995	-0.0131857	0.00830277	0.468752	0.555385	0.192147	0.204497	-0.0168888	-0.0264387	-0.0472431	-0.00647538	-0.0670848	-0.0642042	-0.0620931	-0.0198629	-0.0171097	-0.0449105	1.28426	1.3449
centroid_2245872	IVTT.AG	aquaporin Z	0.16894	0.0733819	0.0525579	0.297192	0.180952	0.110212	0.172648	0.239588	0.170333	0.258913	0.412944	0.0570748	0.17137	0.169347	0.204525	0.00375889	0.100786	0.227167	0.225209	0.125923	0.0491851	0.138638	0.274965
centroid_2286850	IVTT.AG	prokaryotic cytochrome b561 family protein	0.168852	0.0603144	0.155957	0.183755	0.102541	-0.0200546	0.0109852	0.109943	0.0764696	0.820384	0.749466	0.107411	0.0717895	0.049211	0.0804033	0.071663	0.091248	0.4046	0.302581	0.0855881	0.0220171	0.0948171	0.083666
centroid_1236668	IVTT.AG	L tartrate/succinate antiporter	0.167234	0.106753	0.0758839	0.298377	0.19628	0.0419387	0.128454	0.0748683	0.100856	0.311856	0.378753	0.130435	0.156257	0.179473	0.171826	0.0214272	0.138319	0.228277	0.244676	0.20268	0.0807782	0.186396	0.224591
centroid_2292545	IVTT.AG	molybdopterin guanine dinucleotide biosynthesis protein B	0.166952	-0.212379	-0.256146	-0.350375	-0.423032	-0.409162	-0.383064	-0.173005	-0.204401	3.12351	3.04531	-0.54022	-0.478492	-0.292969	-0.277705	1.49192	1.81873	-0.135879	-0.21583	-0.40006	-0.494667	-0.330266	-0.228872
centroid_2082213	IVTT.AG	conserved hypothetical protein	0.16694	0.349111	0.294365	0.38498	0.30195	-0.212765	-0.215358	0.0696631	0.114028	0.480925	0.532525	-0.0272666	-0.0496775	0.0753475	0.0581198	0.0245457	0.171284	0.17975	0.140568	0.313812	0.241608	0.20455	0.240613
centroid_2011874	IVTT.AG	hydrogenase 4 component E	0.165862	0.281009	0.240691	0.351493	0.207851	-0.160729	-0.251067	0.115847	0.191911	0.618817	0.59896	-0.0582854	-0.0248059	0.0772887	0.0650409	0.114732	0.171646	0.322773	0.306703	0.140895	0.0390942	0.108104	0.191004
centroid_2396815	IVTT.AG	proline specific permease ProY	0.165459	0.232183	0.239619	0.226723	0.142656	-0.0334279	-0.0951057	0.142533	0.203855	0.486906	0.53878	0.0869367	-0.00303239	0.115576	0.0701196	0.122029	0.172008	0.13901	0.136521	0.15992	0.116501	0.224513	0.215285
centroid_102105	IVTT.AG	NADH dehydrogenase (quinone), D subunit	0.163069	-0.116699	-0.070421	-0.0466411	-0.0947601	-0.259144	-0.152978	0.224445	0.235786	0.427728	0.377411	1.73346	1.87585	-0.178328	-0.162175	-0.0791681	-0.0472511	0.269843	0.24145	-0.204451	-0.330984	-0.0434096	-0.0120297
centroid_516562	IVTT.AG	p hydroxybenzoic acid efflux pump subunit AaeB	0.16207	-0.0279691	-0.0284678	0.124398	0.05168	0.0905771	0.114802	1.35569	1.4886	0.0718682	0.170506	-0.0403447	0.0291112	0.00807907	-0.014133	-0.0419938	0.0839568	0.00162415	0.0345848	-0.00136817	-0.0845968	0.0218114	0.157128
centroid_2340470	IVTT.AG	protein YceI	0.160925	0.352943	0.549803	0.0634238	0.316386	-0.184196	-0.106205	0.0744352	0.0972017	0.235421	0.176381	0.0679104	0.0745001	0.575866	0.62187	-0.155637	-0.0557028	0.480171	0.48461	-0.045481	-0.181909	-0.00595062	0.104509
centroid_1476282	IVTT.AG	conserved hypothetical protein	0.157488	0.148218	0.187171	0.123507	0.28771	-0.159212	-0.241724	0.319602	0.368295	1.69707	1.41948	-0.114474	-0.269428	-0.143057	-0.068507	0.0610715	0.0190393	0.121191	0.0195957	-0.0859962	-0.0858953	-0.0366923	-0.102227
centroid_1389180	IVTT.AG	protein TsgA	0.156985	0.186522	0.276171	0.211704	0.227168	-0.0469264	0.00337201	0.0640029	0.0421908	0.518948	0.430904	0.11653	0.112747	0.0743758	0.0956038	0.0799306	0.0234592	0.193457	0.107871	0.173159	0.145839	0.238174	0.178457
centroid_1246082	IVTT.AG	ferrienterobactin binding periplasmic protein	0.154828	0.303365	0.327807	-0.0501568	0.0130432	-0.0906046	-0.235617	0.105711	0.0967442	0.330981	0.283407	-0.0252222	-0.100172	0.643157	0.735598	0.14155	0.095834	0.143724	0.152641	0.233606	0.185397	0.0633307	0.0521006
SSON53G_RS27355_s2	IVTT.AG	conjugal transfer protein TraI	0.154555	-0.265839	0.257216	-0.260947	-0.173256	0.0807658	0.367687	-0.332684	-0.329778	0.229658	0.66643	-0.448704	-0.3941	-0.398728	0.0535482	0.662142	1.13089	-0.0964282	1.28545	-0.100177	0.669401	0.165365	0.632287
SF_p0182	IVTT.AG	IcsA (VirG), outermembrane protein exposed to the bacterial surface by a C-terminal autotransporter domain and involved in the movement of intracellular bacteria by binding to N-WASP	0.153212	-0.314452	-0.193233	-0.394382	-0.449483	0.489046	1.86282	-0.346534	-0.436977	0.151844	0.138549	-0.692341	-0.675614	-0.065154	0.649519	2.1827	2.30618	-0.351147	-0.0360841	-0.405229	-0.329445	-0.0440219	0.324094
SSON53G_RS27105	IVTT.AG	outer membrane autotransporter barrel domain-containing protein	0.152634	-0.0704539	0.00411163	0.0428269	-0.0622597	0.157653	0.573894	-0.110127	-0.0224364	0.0596903	0.15962	-0.107379	-0.0344476	0.0963997	0.366621	0.250771	0.762029	-0.00553565	0.468142	-0.0694892	0.264207	0.157931	0.476188
centroid_847621	IVTT.AG	transglycosylase associated family protein	0.152008	0.294889	0.364434	0.167415	0.124838	0.00857756	0.0234376	0.0989137	0.0834134	0.480068	0.452217	0.0503933	0.0393796	0.0259465	0.0362283	0.117655	0.100406	0.137829	0.141722	0.20946	0.154663	0.0937043	0.138592
centroid_124082	IVTT.AG	conserved hypothetical protein	0.151926	0.137593	0.194386	0.277292	0.228589	-0.13689	-0.100403	0.104015	0.0750768	0.511703	0.507477	0.0406674	0.100332	0.132168	0.106944	0.0319252	0.0774017	0.224944	0.205476	0.156065	0.0778818	0.156866	0.232867
centroid_787876	IVTT.AG	periplasmic binding and sugar binding domain of LacI family protein	0.150649	-0.0848982	0.0235612	0.0671373	0.0704192	-0.0104473	-0.022909	1.68388	1.6928	0.161848	0.118452	-0.0580954	-0.133019	-0.0798609	-0.0222175	-0.116896	-0.109678	0.138419	0.113176	-0.0918185	-0.158495	0.0797219	0.0532007
SSON53G_RS27355_s3	IVTT.AG	conjugal transfer protein TraI	0.150267	-0.22337	-0.292148	0.41698	0.469924	-0.350846	-0.417515	0.078328	0.032177	0.576707	0.510173	-0.453694	-0.515209	0.587263	0.600342	-0.0161297	0.169472	1.64262	1.58008	-0.431356	-0.271043	-0.167328	-0.219543
centroid_435459	IVTT.AG	resolvase, N terminal domain protein	0.150176	2.69262	2.87571	-0.098737	-0.161113	-0.228855	-0.171613	-0.135952	-0.10844	0.0570126	0.0961141	-0.148863	-0.203095	-0.137043	-0.171349	-0.247629	-0.165751	-0.055323	-0.0865471	-0.116617	-0.213849	-0.00118728	0.0343851
centroid_2292641	IVTT.AG	O succinylhomoserine (thiol) lyase	0.14929	0.674565	0.831539	0.0587684	0.083825	-0.0572515	-0.101852	0.0156498	0.0741476	0.437467	0.437357	0.0247889	-0.0311658	-0.00555386	-0.0299594	0.0342478	0.0354451	0.0688564	0.103731	0.0418157	0.0150687	0.249709	0.323183
centroid_1608318	IVTT.AG	putative undecaprenyl diphosphatase YbjG	0.149087	0.134034	0.165872	0.234175	0.302287	-0.0436566	-0.146487	0.0165518	0.0559061	0.539373	0.411371	0.115351	0.0673739	0.0909652	0.0744585	0.140831	0.107993	0.143724	0.161203	0.075604	0.117912	0.273491	0.241578
centroid_767229	IVTT.AG	electron transport complex, RnfABCDGE type, A subunit	0.148932	0.215159	0.307477	0.226308	0.372404	-0.118345	-0.103543	0.0670535	0.0502466	0.645035	0.461617	0.0514503	-0.00642971	0.0316311	-0.0286016	0.0955838	0.0931606	0.214338	0.0750197	0.145852	0.18728	0.198352	0.0954606
centroid_252554	IVTT.AG	modulator of DNA gyrase family protein	0.148818	-0.122719	-0.120501	-0.0940639	-0.123471	-0.184711	-0.214575	0.781556	0.865478	0.327177	0.360942	0.776817	0.72573	-0.0148295	-0.0434126	-0.226159	-0.183702	0.359208	0.342779	-0.122139	-0.233502	0.190566	0.227517
centroid_2280770	IVTT.AG	inner membrane protein YqjE	0.148136	0.152916	0.147975	0.0731514	-0.00855197	0.0436965	0.112931	0.0521757	0.133339	0.570015	0.509683	0.425946	0.351179	0.0740518	0.0626769	0.0218174	0.200676	0.115202	0.123728	0.0591841	-0.0146092	-0.022144	0.0739435
centroid_544775	IVTT.AG	heme exporter CcmC family protein	0.147643	0.1985	0.111207	0.14387	0.154289	0.0635419	-0.00337903	0.130086	0.12394	0.559243	0.500345	0.0265818	0.00480449	0.0772887	0.0235681	0.0992859	0.165115	0.176303	0.160633	0.0595594	0.0948871	0.178021	0.200468
centroid_533876	IVTT.AG	cation efflux system protein CusF	0.147377	0.267265	0.428436	0.452196	0.496997	-0.19452	-0.168828	-0.181255	-0.232294	1.26837	1.12134	-0.0674357	-0.0917906	-0.135169	-0.15602	0.119844	0.119299	-0.0153566	-0.0926415	0.1377	0.07527	-0.017327	0.108219
centroid_1035914	IVTT.AG	tat proofreading chaperone DmsD	0.147134	0.386736	0.390763	-0.100819	-0.0321756	0.0715335	-0.126697	-0.0167409	-0.00612904	0.363544	0.352499	-0.0678183	-0.162835	-0.121374	-0.123561	-0.0546904	-0.0779117	1.46706	1.4152	-0.145737	-0.150321	0.0346251	-0.0582045
centroid_2454477	IVTT.AG	drug resistance transporter, Bcr/CflA subfamily protein	0.14654	0.230517	0.241227	0.147821	0.0408039	-0.0676511	-0.0224518	0.0583204	0.0676258	0.404143	0.370145	-0.0020089	0.00657967	0.107999	0.0993347	0.0773051	0.116293	0.360221	0.294821	0.230276	0.126066	0.111406	0.225079
centroid_666618	IVTT.AG	transglycosylase family protein	0.146147	0.0955114	0.156809	0.0796002	0.118721	-0.0251127	-0.121547	-0.030183	-0.0130248	0.399017	0.308404	1.03818	1.0103	-0.0241651	-0.0740988	-0.122059	-0.0900134	-0.00357945	0.0233576	0.173159	0.153563	0.107001	0.0553982
centroid_1007062	IVTT.AG	PTS system, mannose/fructose/sorbose , IID component family protein	0.145619	0.0727623	0.110034	0.126624	0.0171593	-0.0394633	0.026534	0.0504152	0.025943	0.718284	0.66643	-0.0695409	0.00622481	0.341024	0.312548	0.0311502	0.105342	0.327443	0.385789	0.0395347	-0.104199	-0.0306127	0.0842042
centroid_1110795	IVTT.AG	protein FimG	0.145108	-0.200347	-0.176671	-0.416899	-0.490969	-0.549855	-0.457744	0.86555	0.858479	-0.191394	-0.0711218	-0.515486	-0.52108	-0.48156	-0.41643	0.246103	0.293431	1.02736	2.48643	1.43374	1.21839	-0.421187	-0.326356
centroid_1160143	IVTT.AG	carbon nitrogen hydrolase family protein	0.145057	0.245989	0.33058	0.112767	-0.0965379	-0.0886778	-0.0471178	0.0809173	0.0962865	0.666023	0.629487	-0.0789559	0.0150703	0.0145099	0.00569291	0.114732	0.226697	0.334161	0.364197	0.164114	0.034321	-0.0161252	0.0831275
centroid_2274095	IVTT.AG	binding protein dependent transport system inner membrane component family protein	0.144329	0.103723	0.144827	0.194406	0.0576871	-0.072403	0.0633968	0.0787598	0.0412401	0.681255	0.581821	0.0431493	0.105973	0.0888819	0.125533	0.040423	0.0854948	0.207036	0.248967	0.093306	-0.00260338	0.09704	0.167324
centroid_1507129	IVTT.AG	major Facilitator Superfamily protein	0.144127	0.0184575	0.0833769	0.246918	0.335631	0.0384167	0.0803107	0.0661825	0.0516635	0.420603	0.305021	0.109611	0.145341	0.133878	0.0181349	0.119115	0.0575558	0.0762739	0.0622766	0.118378	0.198257	0.296886	0.188503
centroid_167648	IVTT.AG	metal binding protein ZinT	0.14372	-0.0660122	-0.0411216	-0.292125	-0.376932	-0.454346	-0.477661	-0.212619	-0.189259	1.04933	1.04227	1.83843	1.80799	0.0561178	0.169462	-0.310093	-0.24617	0.239883	0.173105	-0.253951	-0.366839	-0.00535434	0.0777323
centroid_259991	IVTT.AG	integral membrane protein MviN	0.14326	0.0379515	0.087556	0.177756	0.277451	0.0348861	-0.0151562	0.053934	0.0469349	0.453845	0.349218	0.151127	0.0908247	0.0319647	0.0821999	0.0888961	0.0441719	0.220488	0.160633	0.124489	0.159055	0.259666	0.233838
centroid_393874	IVTT.AG	bifunctional aspartokinase/homoserine dehydrogenase 1	0.142226	-0.0602244	-0.0162442	0.360222	0.23355	-0.0355143	0.00695969	0.090372	0.054022	0.438643	0.364738	0.172174	0.165026	0.0572657	0.0544637	0.0342478	0.0793328	0.269843	0.179862	0.166903	0.148602	0.172234	0.192502
centroid_2375656	IVTT.AG	helix turn helix domain protein	0.142029	0.0900108	0.058653	0.319158	0.177278	0.0266883	0.10144	0.0920844	0.117189	0.160423	0.237705	0.134265	0.171687	0.0740518	0.0813019	0.071663	0.173093	0.28486	0.331697	0.140895	0.0334242	0.0656026	0.181478
centroid_1639685	IVTT.AG	type IV leader peptidase family protein	0.141357	0.00520536	0.0322596	-0.049654	-0.0613914	-0.0304197	-0.0627803	0.0129405	0.101313	0.0661726	0.155243	-0.0192913	-0.0855366	0.0199031	-0.023183	-0.0403637	0.0386246	-0.0378681	-0.0198629	1.48786	1.40594	0.09704	0.117713
centroid_1480322	IVTT.AG	outer membrane protein W	0.14106	0.22216	0.369837	0.326148	0.372082	-0.0939827	-0.143004	0.197257	0.188051	0.368797	0.192035	-0.0779923	-0.148541	-0.0386331	-0.0542267	0.0791809	0.0739193	0.43761	0.322057	0.0322879	0.186205	0.148317	0.143765
SSON53G_RS26930	IVTT.AG	type III secretion system protein InvA	0.140928	0.0200653	0.0641166	0.156126	0.141148	-0.105138	0.0590831	0.061383	0.025943	0.409251	0.447622	-0.0554378	0.0150703	-0.0504189	0.0789644	-0.027792	0.469259	0.195162	0.233352	0.112965	0.403053	0.132149	0.314493
centroid_723967	IVTT.AG	bifunctional aspartokinase/homoserine dehydrogenase 2	0.138942	-0.0725086	0.00663603	0.200758	0.242367	-0.0527839	-0.00292798	0.0679239	0.0741476	0.712705	0.659382	0.083496	0.0257889	-0.0148295	-0.0268577	0.0557465	0.125667	0.178602	0.168582	0.244869	0.21206	0.112506	0.0553982
centroid_129869	IVTT.AG	fimbrial family protein	0.138456	0.411449	0.53414	-0.0281991	-0.0700981	-0.163768	-0.153479	0.174808	0.156351	0.803366	0.6789	-0.0248508	0.0189452	-0.0978188	-0.0742989	-0.0522243	0.0610779	0.307097	0.503587	0.0478806	-0.0891468	-0.0227473	0.125055
centroid_563386	IVTT.AG	conserved hypothetical protein	0.138022	0.0918466	0.0887478	0.359465	0.239904	0.0779808	0.189322	0.0635666	0.0455133	0.131262	0.19295	0.0719094	0.193514	0.166614	0.137678	0.0618307	0.0877988	0.119995	0.196063	0.116576	0.0633119	0.117989	0.222637
centroid_2384443	IVTT.AG	protein CysZ	0.1379	0.0559322	0.0568272	0.161347	0.0322876	0.0277989	0.046718	0.0241958	0.0962865	0.471763	0.461617	0.0310541	0.0802431	0.0935252	0.0566584	0.0866599	0.124919	0.357687	0.432749	0.0203853	-0.00199038	0.147781	0.169354
centroid_451501	IVTT.AG	periplasmic oligopeptide binding protein	0.137326	0.0338191	-0.0466724	0.145189	0.0456478	-0.117362	-0.085284	0.0228498	0.0861816	0.182703	0.27392	0.0645985	0.123421	0.0911253	0.060309	0.273231	0.429845	0.65712	0.642966	0.00449089	-0.117417	0.0690039	0.181478
centroid_2412396	IVTT.AG	protein sirB2	0.136659	0.341415	0.469732	0.0498816	0.0229022	-0.0544282	-0.0215378	0.0714002	0.121693	0.417326	0.459337	-0.102864	-0.0734842	0.0342984	0.0668568	0.0814287	0.101546	0.340335	0.306703	0.185934	0.131943	0.00178184	0.0542999
centroid_1797216	IVTT.AG	conserved hypothetical protein	0.135613	-0.271335	-0.159943	-0.105514	-0.137129	-0.307624	-0.246521	-0.222163	-0.26015	0.166824	0.131563	-0.354925	-0.340763	0.378768	0.448297	2.34608	2.42681	0.0836534	0.0912401	-0.384663	-0.425634	0.0088829	0.117713
centroid_462531	IVTT.AG	protein TolQ	0.134974	0.435986	0.502519	0.176038	0.002286	-0.188833	-0.140522	0.459827	0.571938	0.535531	0.531561	-0.113684	-0.0747976	0.0111288	-0.00972491	-0.0233572	0.120425	0.0989072	0.146904	0.0107144	-0.106833	0.00415274	0.0192664
centroid_173768	IVTT.AG	acrB/AcrD/AcrF family protein	0.134865	-0.123428	-0.0368913	0.146506	0.117188	-0.00999137	0.0726277	0.0696631	0.0172665	0.530025	0.406644	0.0934516	0.0755152	0.0480566	0.0474915	0.16081	0.162931	0.402634	0.376995	0.0659239	0.0603802	0.134315	0.148919
centroid_1422600	IVTT.AG	thiol reductant ABC exporter, CydD subunit	0.134381	-0.124139	-0.0578383	-0.085278	-0.0203154	-0.139132	-0.187158	-0.143992	-0.116374	-0.0188431	0.0176765	-0.0789559	-0.158254	-0.185487	-0.17714	1.85184	1.89131	0.267685	0.27023	-0.148769	-0.207122	0.229588	0.276849
centroid_326986	IVTT.AG	MATE efflux family protein	0.133683	0.0133004	-0.0817729	0.0152192	-0.19024	-0.272752	-0.217973	-0.198944	-0.0947901	0.0111101	0.154929	1.15129	1.21601	1.2151	1.14732	-0.241998	-0.151188	-0.0853518	-0.0557934	-0.131532	-0.212785	-0.0724685	0.0243236
centroid_1612193	IVTT.AG	transporter associated domain protein	0.133447	0.169817	0.208983	0.13461	0.0739799	-0.141627	-0.0587901	-0.00433748	0.0191991	0.61362	0.646964	0.613693	0.557555	-0.0719507	0.0170082	-0.0787497	0.00610387	0.0676164	0.0076178	0.0126538	-0.0423872	0.0576351	0.126624
centroid_1484679	IVTT.AG	glycogen/starch/alpha glucan phosphorylases family protein	0.133301	0.189955	0.317424	0.244871	0.0528834	-0.0629147	-0.00676644	-0.0479885	-0.0329107	0.132716	0.165229	-0.0170735	0.0449184	0.0299615	0.0226328	-0.106625	-0.061223	0.608495	0.564239	0.115854	0.0420694	0.331283	0.405594
centroid_1118498	IVTT.AG	inner membrane protein YbbJ	0.133151	0.148218	0.16559	0.246509	0.157276	0.0843995	0.195035	0.0714002	0.112218	0.498794	0.409535	0.0989151	0.11423	0.0732414	0.0866818	-0.0518137	0.0166227	0.100121	0.146904	-0.0131582	-0.0285874	0.103688	0.193501
centroid_526297	IVTT.AG	inositol 1 monophosphatase	0.132335	-0.0575088	-0.0790938	-0.118637	0.0472589	0.053108	-0.135322	0.00569078	-0.0110512	0.447141	0.258844	-0.119818	-0.129895	-0.117483	-0.137502	0.903574	0.932595	0.208162	0.0780373	0.311923	0.582768	0.059916	-0.0713309
SF_p0234	IVTT.AG	orf, conserved hypothetical protein	0.132075	0.371451	0.53414	0.147821	0.210729	-0.249964	-0.223217	0.106135	0.109499	0.575104	0.521878	-0.0330437	-0.0695514	0.0040027	0.0102297	0.00770392	0.0182342	0.0614006	0.0202233	0.294175	0.284951	0.114701	0.0890391
centroid_1155676	IVTT.AG	DNA replication protein DnaC	0.131968	-0.104385	0.00379577	-0.000241856	-0.0898824	-0.144126	-0.0975113	0.0237473	0.00610348	0.148614	0.188367	0.0109089	0.0353854	0.0495406	0.0171961	1.28969	1.26164	0.0781223	0.0531049	-0.0119748	-0.101898	0.108655	0.178457
centroid_9002	IVTT.AG	transmembrane secretion effector family protein	0.131639	0.216842	0.268304	0.212542	0.0731894	-0.0676511	0.0203346	0.0517358	0.104502	0.386883	0.440187	0.058127	0.0683941	0.0986315	0.0888281	0.0100658	0.13089	0.124772	0.179862	0.118378	0.00778236	0.09704	0.206413
centroid_1450615	IVTT.AG	inner membrane protein YdgK	0.13148	0.365645	0.454095	0.141231	0.17138	0.0513617	0.0506343	0.011584	0.000733947	0.419413	0.361213	0.0326608	0.0430168	0.00110829	-0.0546214	0.0776805	0.00569776	0.115202	0.0555564	0.197233	0.257055	0.107001	0.0276852
centroid_114596	IVTT.AG	alpha ketoglutarate permease	0.13133	0.167498	0.0893434	0.198221	0.07832	-0.0420244	0.018114	0.101466	0.182025	0.559513	0.60195	0.0340874	0.067544	0.0561178	0.0215096	0.0186929	0.147552	0.163592	0.167449	0.034962	-0.0671797	0.135938	0.154568
centroid_1675715	IVTT.AG	amino acid permease family protein	0.131038	0.0777115	0.173756	0.187172	0.212884	0.0137433	0.0227733	0.053934	0.0355227	0.363544	0.272766	0.0800471	0.0615793	0.114631	0.0637685	0.109234	0.0785606	0.25739	0.213182	0.141605	0.113958	0.0667373	0.16834
centroid_200709	IVTT.AG	inner membrane protein YphA	0.129767	0.179633	0.252438	0.0620287	0.143786	-0.0495007	0.058435	0.114163	0.0926202	0.292798	0.329927	0.0703459	0.0547321	0.045084	0.0679452	0.0896407	0.0801045	0.266605	0.232811	0.15887	0.135012	0.0948171	0.0825889
centroid_2296319	IVTT.AG	conserved hypothetical protein	0.127632	0.119708	0.177121	0.0257534	-0.0657381	-0.0853121	-0.0413168	1.06771	1.21486	0.465142	0.493673	-0.0917351	-0.00696686	-0.0523631	-0.118393	-0.070824	-0.0192935	0.031186	0.037068	-0.0785446	-0.197966	-0.0501584	0.0542999
centroid_440113	IVTT.AG	conserved hypothetical protein	0.127207	0.117907	0.172632	0.297192	0.238494	-0.122281	-0.0905459	0.0362537	0.0440903	0.65721	0.616808	0.00164165	-0.0710484	0.0261141	0.0430705	0.041578	0.117045	0.122983	0.11082	0.0962353	0.00290427	0.131065	0.208389
centroid_100808	IVTT.AG	competence ComEA helix hairpin helix repeat region domain protein	0.125945	0.125097	0.313861	0.162216	0.0986621	-0.285386	-0.240128	-0.159699	-0.0838586	1.38749	1.159	-0.0841701	-0.122504	-0.0898099	-0.0183621	-0.194541	-0.180925	0.274687	0.290664	0.0629323	-0.0276513	0.0774721	0.305751
centroid_401104	IVTT.AG	branched chain amino acid transport system / permease component family protein	0.125803	0.306794	0.3085	0.136378	-0.00270602	-0.0769319	-0.00473304	0.0460047	0.0182332	0.48463	0.466421	0.0776279	0.0750077	0.0239349	0.0228199	0.0179108	0.071593	0.149596	0.158924	0.217553	0.0615536	0.0270671	0.181478
centroid_2392708	IVTT.AG	putrescine importer PuuP	0.125491	0.000977914	0.0622977	0.0860204	0.0608807	-0.107819	-0.100403	0.0375872	0.0336118	0.61362	0.564711	0.24112	0.229378	0.00230081	0.0744585	0.020256	0.0544178	0.42314	0.403217	-0.0414511	-0.106503	0.0881276	0.120865
centroid_2397735	IVTT.AG	na+/H+ antiporter NhaB	0.124557	0.0936802	0.0881521	0.108269	0.231426	0.243324	0.163837	0.151594	0.119443	0.369722	0.244786	0.0586528	0.0242124	0.00638198	-0.00819481	-0.00853969	0.000815543	0.12775	0.083453	0.149382	0.242126	0.136478	0.113501
SF_p0156	IVTT.AG	Spa40, component of the Mxi-Spa secretion machinery	0.120977	1.53478	2.07009	0.0132956	-0.0912111	-0.174457	-0.140522	-0.154106	-0.0694109	0.0416155	0.153049	-0.0495705	-0.0119899	-0.024512	-0.00609356	-0.195447	-0.0991568	0.0614006	-0.0263295	-0.0330248	-0.184689	-0.0293998	0.0771916
SF_p0146	IVTT.AG	MxiC, secreted by and putative component of the Mxi-Spa secretion machinery, similarities to YopN (secreted by the type III secretion machinery of Yersinia enterocoltica)	0.120914	-0.0416567	-0.0329974	-0.0556989	-0.0587896	1.59414	3.22155	-0.0905715	-0.0791989	-0.0338523	0.0480143	-0.161872	-0.178684	-0.161062	-0.179076	-0.240593	-0.167582	-0.135879	-0.120044	-0.189213	-0.307314	0.0106527	0.0198292
centroid_653775	IVTT.AG	protein HdeD	0.119399	0.240758	0.226685	0.21338	0.0552873	-0.0614968	-0.0238238	0.218578	0.316192	0.161492	0.282834	-0.00456979	0.0402464	0.0651126	0.0588499	0.0411931	0.0808757	0.201959	0.182668	0.127356	-0.0267158	0.0404121	0.189504
centroid_463636	IVTT.AG	nickel ABC transporter, permease subunit NikB	0.119213	0.0811043	0.0378239	0.0910448	-0.0347298	0.0445746	0.115841	0.143359	0.168593	0.402034	0.373648	0.0642494	0.0908247	0.0875983	0.061038	0.0373387	0.146447	0.176303	0.192169	0.0748617	0.022921	0.0998139	0.145829
centroid_1683760	IVTT.AG	sodium:alanine symporter family protein	0.118544	0.258029	0.439455	0.00218488	0.141148	-0.449392	-0.422332	0.0451209	-0.0110512	0.846093	0.734243	0.611783	0.705654	-0.355315	-0.37986	-0.113464	-0.0565507	0.0203314	-0.091285	0.0253887	0.022921	0.268568	0.366305
centroid_653130	IVTT.AG	tail specific protease	0.117047	0.271051	0.331588	0.0531621	-0.0296259	-0.150644	-0.0686684	-0.152078	-0.133448	0.251905	0.159932	0.0342657	0.336857	-0.0175893	0.083815	-0.0896666	-0.055279	0.660003	0.620789	-0.110272	-0.115426	0.32276	0.371606
centroid_286867	IVTT.AG	ABC 3 transport family protein	0.116017	0.27321	0.375707	-0.0940639	0.00477556	-0.0603163	-0.0743437	0.0521757	0.0450391	0.795356	0.595733	-0.0797271	-0.141644	-0.0550186	-0.190093	0.0346345	0.112903	0.372825	0.274445	0.130217	0.145286	0.0519169	-0.0166389
centroid_501188	IVTT.AG	sensor protein BasS	0.114693	0.0107149	0.0188796	0.163083	0.0668496	-0.0283407	-0.0147014	0.0508555	0.0412401	0.156855	0.230886	0.0348002	0.00941544	0.00621217	0.0181349	0.565357	0.63466	-0.000975307	0.0894468	0.168992	0.131384	0.0644671	0.10504
centroid_1388415	IVTT.AG	glutaminase A	0.114572	0.0210291	0.112673	0.160044	0.109498	-0.151649	-0.136311	-0.0153575	-0.0239281	0.701971	0.606309	0.0817726	0.104482	-0.00932562	-0.0795116	0.010459	0.0105635	0.194594	0.0936276	-0.0466922	-0.135455	0.399963	0.511832
centroid_311212	IVTT.AG	PAP2 superfamily protein	0.114323	0.231073	0.344866	0.0754579	0.091653	-0.156939	-0.173135	-0.0208992	-0.00760394	0.426839	0.330759	-0.0324837	0.0133055	0.0531617	-0.037743	0.270935	0.307009	0.277372	0.174233	0.116215	0.101748	0.0381001	0.0911828
centroid_864934	IVTT.AG	tonB system transport protein ExbD	0.112598	0.0612518	0.0824798	0.408955	0.276764	-0.13093	-0.0323136	0.326892	0.307125	0.180947	0.181618	0.333091	0.44476	-0.0290297	-0.0447844	-0.0281958	0.0378304	0.0438524	0.0876513	-0.0694892	-0.129752	0.0386784	0.129756
centroid_731109	IVTT.AG	inner membrane transport permease YhhJ	0.111978	0.0420721	0.124633	0.0864779	0.0982736	-0.0638607	-0.0362312	0.495524	0.455802	0.416431	0.291977	0.0470408	0.0538739	0.00994357	0.0378956	0.010459	-0.010641	0.0507718	-0.0485353	0.10426	0.114524	0.095929	0.0868923
centroid_1934051	IVTT.AG	toxin CptA	0.111619	0.190526	0.207063	0.353395	0.236377	-0.174457	-0.124978	0.0273316	0.122143	0.320175	0.356863	-0.059426	0.000535102	0.107366	0.0190731	-0.0403637	0.121175	0.185477	0.175361	0.20336	0.0856888	0.0357844	0.10716
centroid_697564	IVTT.AG	conserved hypothetical protein	0.111456	0.00553003	0.110621	-0.0976972	-0.13896	-0.0990648	-0.00202629	0.824937	0.823239	0.0589258	0.114914	-0.0495705	-0.0710484	0.0856709	0.19559	-0.0468954	-0.0396867	-0.0641303	-0.133943	0.0311403	-0.0691046	0.425395	0.588191
centroid_1232091	IVTT.AG	HTH type transcriptional activator AllS	0.111269	-0.0233248	0.0347353	0.358329	0.380734	0.0173259	0.00539118	0.0366983	0.0431409	0.419413	0.29596	0.0831515	0.0721286	0.0237671	-0.00647538	0.00257328	0.0461479	0.099514	-0.0134252	0.133072	0.173779	0.126175	0.13911
centroid_1215496	IVTT.AG	protein DamX	0.111188	0.216001	0.121143	-0.0648139	-0.171381	-0.227	-0.126697	0.0997651	0.111312	0.298315	0.311498	0.240348	0.234991	0.211496	0.259388	-0.108332	0.0386246	0.218813	0.215924	0.0700273	-0.0236019	0.163776	0.356536
centroid_1357345_s2	IVTT.AG	AAA like domain protein	0.110484	-0.0994885	-0.0684269	-0.144172	-0.0583564	-0.0462251	-0.209622	-0.152584	-0.102649	0.213946	0.137282	2.12199	2.11645	-0.199129	-0.179076	-0.125512	-0.140361	-0.0179869	-0.056455	-0.190997	-0.282908	-0.0101315	-0.0749316
centroid_492909	IVTT.AG	conserved hypothetical protein	0.110451	0.0985583	0.110034	0.166549	0.140016	-0.0506724	-0.0677247	0.0317995	0.0478819	0.555995	0.554062	0.0632017	0.0852916	0.0254439	0.0216969	-0.01213	0.0684854	0.0946524	0.0432571	0.0629323	0.0108228	0.160059	0.219701
centroid_892821	IVTT.AG	putative manganese efflux pump MntP	0.110327	0.198784	0.147689	0.105563	0.0986621	-0.0667025	-0.0907855	0.0398071	0.0824895	0.361685	0.309811	-0.0170735	-0.0134283	0.0500349	0.00190134	0.0136013	0.0977406	0.221603	0.301032	0.199278	0.145839	0.0825293	0.157128
centroid_5708	IVTT.AG	threonine efflux protein	0.110025	0.177618	0.202116	0.211284	0.166571	-0.069075	-0.0128839	0.0259885	0.0493012	0.180244	0.210235	0.00237065	0.0051597	0.0490461	0.0539145	0.0656202	0.0988833	0.0854924	0.08165	0.284897	0.245227	0.137019	0.169862
centroid_2462349	IVTT.AG	lysophospholipid transporter LplT	0.109808	0.192523	0.0827789	0.0987756	0.152793	-0.104651	-0.177709	0.114163	0.148427	0.300581	0.39024	0.0397799	-0.0246246	0.0487163	0.0735556	0.211631	0.211986	0.135463	0.0846538	0.146912	0.0521396	0.0892447	0.148405
centroid_1741666	IVTT.AG	ABC 3 transport family protein	0.109028	0.2053	0.141385	0.173456	0.0584861	-0.185997	-0.183831	0.132584	0.127975	0.39569	0.488214	-0.0615195	0.00160363	0.00723078	0.0535482	0.0648631	0.125667	0.291249	0.275497	0.0770875	-0.0273394	0.0937043	0.143765
centroid_2285252	IVTT.AG	protease 3	0.109005	-0.0332951	-0.0858009	-0.306469	-0.382343	-0.401967	-0.33572	0.905538	0.837822	1.51156	1.50502	-0.642488	-0.544023	-0.546838	-0.449532	-0.173394	-0.171251	0.523322	0.564669	-0.514935	-0.634933	0.770314	1.00285
centroid_1283204	IVTT.AG	beta aspartyl peptidase	0.108999	0.0242373	0.163329	-0.100819	-0.0903251	-0.0973687	-0.234557	0.0460047	0.0657571	0.130171	0.181618	-0.114474	-0.235881	1.56697	1.71479	-0.162714	-0.151188	0.14019	0.183229	-0.234959	-0.291123	-0.0209382	-0.083973
centroid_764743	IVTT.AG	disulfide bond formation protein B	0.108917	0.464607	0.532827	0.0629589	-0.00813362	-0.262942	-0.223743	0.912097	0.788535	0.286607	0.340982	-0.144822	-0.173449	-0.0881772	-0.106884	0.0926153	0.1957	0.0260881	0.0308521	-0.132389	-0.28701	-0.00774094	0.0975948
centroid_1120192	IVTT.AG	conserved hypothetical protein	0.107638	-0.0460239	0.0498068	0.14431	0.0656578	-0.22647	-0.150478	0.117529	0.0755412	1.52933	1.33988	-0.153525	-0.0600446	-0.0753612	-0.11798	-0.0951561	-0.0676189	-0.0146998	-0.0134252	0.0588087	-0.019874	-0.0275824	0.0553982
centroid_1396981	IVTT.AG	recombination associated protein RdgC	0.107538	-0.0200167	0.171508	0.375652	0.48961	-0.155173	-0.124242	-0.064585	-0.0724947	0.387187	0.370415	-0.214687	-0.187587	-0.101474	-0.0991266	0.349819	0.266225	0.424109	0.378953	0.0395347	0.0367095	0.0513438	0.0641551
centroid_1226180	IVTT.AG	malate dehydrogenase, NAD dependent	0.107224	-0.0786901	-0.133992	0.00363897	-0.0735955	-0.0459914	-0.0128839	-0.0162796	-0.000244483	0.242172	0.265822	-0.112499	-0.0513386	-0.121374	-0.121284	1.33058	1.49336	0.0663754	0.0327197	-0.0843369	-0.171532	-0.0477006	-0.00399876
centroid_1508716	IVTT.AG	cytochrome c type biogenesis protein CcmF	0.106259	-0.00751432	0.0510302	0.107818	0.0897	0.0144157	-0.0548109	0.383923	0.388994	0.243855	0.164607	0.0525066	-0.0509693	0.0114673	0.0113617	-0.0951561	-0.0472511	0.00810236	-0.0518299	0.0793098	0.0568543	0.514158	0.467138
centroid_49085	IVTT.AG	prokaryotic cytochrome b561 family protein	0.105847	0.519973	0.558001	-0.0386372	0.00270123	-0.288976	-0.336857	0.020154	0.0478819	1.39387	1.2568	-0.184922	-0.2443	-0.132362	-0.18533	-0.0800052	-0.0159912	0.00162415	-0.0211539	0.0807895	0.034321	-0.0330415	-0.0259019
centroid_393526	IVTT.AG	MTA/SAH nucleosidase	0.105289	0.117307	0.209804	0.031467	0.10641	-0.0539582	-0.104995	0.166705	0.178571	0.730579	0.524305	-0.0917351	-0.204122	0.0751856	0.0890068	0.1854	0.209872	0.0836534	0.0145645	0.0172977	-0.0436483	0.0610551	0.0136265
centroid_562437	IVTT.AG	cardiolipin synthase	0.103989	-0.00228241	0.03164	0.156998	0.114885	0.123778	0.0892228	0.0393634	0.11448	0.300581	0.258261	0.0639003	0.0117154	0.0782584	0.0282355	0.0534584	0.0599048	0.110393	0.0713903	0.115854	0.0512539	0.222478	0.193999
centroid_1280414	IVTT.AG	tonB dependent Receptor Plug domain protein	0.103783	-0.0615842	-0.110208	-0.0956199	-0.146307	-0.0877153	-0.0270303	0.821328	0.979302	0.859546	0.876275	-0.193662	-0.131847	-0.0698009	-0.0877699	-0.0633553	0.0579476	0.0626459	0.0774343	-0.0876573	-0.188869	-0.0963986	-0.00342683
centroid_1988723	IVTT.AG	conserved hypothetical protein	0.103361	0.0468121	0.0119858	0.227553	0.118338	-0.158201	-0.0651327	0.0326915	0.0369541	0.917632	0.886309	-0.0508933	-0.0154084	-0.00110901	0.0177594	-0.00138582	0.0174287	0.151938	0.13072	0.00954957	-0.0940379	-0.00535434	0.0597833
centroid_5213	IVTT.AG	conserved hypothetical protein	0.101912	0.0961213	0.103563	0.192707	0.0936034	0.139891	0.175042	-0.0232146	0.0732177	0.291172	0.291123	0.111302	0.12162	0.0735656	0.0956038	0.0167367	0.0591223	-0.0405398	0.0308521	0.0980631	0.0238242	0.0780349	0.140664
centroid_2276142	IVTT.AG	putative phospholipid binding protein MlaC	0.101365	0.1491	0.232088	0.0786807	0.0130432	-0.0102193	0.0484599	-0.0218249	-0.00711214	0.631729	0.52042	-0.00164343	0.0238619	0.0753475	0.0220713	-0.0621143	-0.0396867	0.0848796	0.0555564	0.171077	0.0813568	0.0381001	0.14686
centroid_233798	IVTT.AG	phosphate regulon sensor kinase PhoR	0.100933	0.272131	0.36345	-0.00413315	-0.0467095	-0.276037	-0.286858	-0.0660165	-0.0284124	0.250232	0.348123	0.34406	0.30778	-0.146829	-0.140432	-0.111323	-0.0753316	-0.0627718	-0.0524897	0.0368691	-0.0884959	0.792087	0.891636
centroid_125273	IVTT.AG	peptidyl prolyl cis trans isomerase D	0.100558	0.111587	0.121725	0.115011	0.00394618	-0.00816921	-0.0473503	0.0748683	0.140459	0.443923	0.405591	-0.0250365	-0.0326235	-0.0108715	-0.014133	-0.0943102	0.00407219	0.273075	0.304644	-0.0310258	-0.0480709	0.217379	0.307596
centroid_1067014	IVTT.AG	curved DNA binding protein	0.097974	0.146453	0.197151	-0.22815	-0.210793	0.502369	0.437645	0.13881	0.128871	0.622703	0.590184	-0.10974	-0.0798745	0.0834189	0.0614023	0.228632	0.259087	0.0909954	0.0641039	-0.168849	-0.275111	-0.209972	-0.113909
centroid_765262	IVTT.AG	DJ 1 family protein	0.09695	-0.0266406	0.00126639	0.128847	0.114501	-0.113684	-0.151228	0.175212	0.177706	0.480068	0.431163	-0.00841966	-0.003211	0.0377918	0.0053142	0.0686448	0.0366382	0.156611	0.0573923	0.0192282	0.00534537	0.196798	0.343557
centroid_1432153	IVTT.AG	lipid A biosynthesis lauroyl (or palmitoleoyl) acyltransferase family protein	0.0962874	-0.0246502	0.100021	0.0357374	0.0241298	-0.273026	-0.25509	0.808366	0.843014	0.122507	0.125182	-0.0133847	-0.0304376	-0.0676543	-0.0315128	-0.0934648	-0.171251	0.458101	0.367653	0.0918391	0.0313297	0.0409895	0.029922
centroid_1130036	IVTT.AG	branched chain amino acid transport system / permease component family protein	0.0961526	0.117607	0.254829	0.166549	0.172857	-0.287042	-0.303148	0.0335828	0.0502466	1.10891	0.951595	-0.164324	-0.172645	-0.100376	-0.10443	0.0821772	0.121175	0.177453	0.12139	-0.0306264	-0.110793	-0.00178184	0.0321552
centroid_670466	IVTT.AG	amino ABC transporter, permease , 3 TM region, His/Glu/Gln/Arg/opine family domain protein	0.0949688	0.10766	0.174598	0.0745357	0.121018	-0.128206	-0.208321	-0.0185876	-0.0150011	1.00933	0.843223	-0.0205866	-0.0791212	-0.0335615	-0.0436085	0.023377	-0.0616485	0.099514	0.00254458	0.0429548	0.108008	0.0484751	0.0427163
centroid_1046767	IVTT.AG	H+ symporter) family protein	0.0948792	0.0702813	-0.0133642	0.169143	0.0359436	0.0624586	0.127218	0.035364	0.132446	0.182001	0.260009	0.0315899	0.0812543	0.0874378	0.0920416	-0.0538679	0.089716	0.0811977	0.1555	0.0991587	0.0485934	0.126719	0.1865
centroid_64094	IVTT.AG	tRNA pseudouridine(55) synthase	0.0943137	0.00227999	-0.073084	-0.0873404	-0.0806159	0.116698	0.0773277	0.168735	0.215702	0.154351	0.158058	-0.0609483	-0.0472814	-0.000426404	-0.0554113	0.137955	0.361029	0.541299	0.533352	-0.0378338	-0.0845968	0.0530623	0.0825889
centroid_1005706	IVTT.AG	protein FimH	0.0941126	-0.0147393	0.0994301	0.3764	0.299924	-0.119328	-0.0224518	0.0552513	0.0172665	0.305424	0.450942	-0.012648	0.0615793	0.0168719	0.0731943	0.000990943	0.0362406	0.0676164	0.00190917	0.15852	0.0477055	0.0323038	0.138074
centroid_901359	IVTT.AG	1,4 dihydroxy 2 naphthoate octaprenyltransferase	0.0940371	0.0621885	0.122598	-0.0426336	0.136236	-0.0776483	-0.0667816	0.0765992	0.00902392	0.335723	0.228805	0.0294457	-0.0284367	-0.0980014	-0.0720992	0.0576506	0.084726	0.623762	0.490057	-0.00293462	0.00320963	0.116894	0.0804324
centroid_705522	IVTT.AG	MIP channel family protein	0.0936744	0.206995	0.236396	0.211284	0.0668496	-0.325949	-0.328355	0.250746	0.353435	0.637885	0.640714	0.172822	0.153856	-0.101108	-0.145259	-0.116896	0.0330559	0.160687	0.111999	0.007217	-0.191662	-0.0440219	0.0701448
centroid_253390	IVTT.AG	inner membrane protein YccF	0.0932189	0.0887855	0.0622977	0.193981	0.0628731	0.039298	0.142793	0.0700976	0.0345675	0.0895702	0.204799	0.0767629	0.138719	0.061031	0.106061	-0.0201405	0.104583	0.0595306	0.146329	0.15922	0.0438516	0.046176	0.139628
centroid_1427917	IVTT.AG	hypothetical lipo family protein	0.0926783	0.249557	0.298748	-0.0272089	-0.0670447	0.120242	0.152544	0.0111315	0.0129087	0.353603	0.320463	-0.0267088	-0.0796861	0.239505	0.244544	0.00691578	0.0234592	0.214898	0.208784	-0.118314	-0.178788	0.0438732	0.0354987
centroid_1249516	IVTT.AG	arsenite/antimonite efflux pump membrane family protein	0.0926723	0.0423886	0.0157501	0.226723	0.0616779	0.0419387	0.121644	-0.0190496	0.0119385	0.313139	0.316548	0.0558464	0.115711	0.0740518	0.101285	-0.0733221	0.100025	0.0885522	0.0641039	0.149029	-0.0177038	0.0791598	0.169354
centroid_499312	IVTT.AG	putrescine ornithine antiporter	0.092638	0.0267986	0.0767851	0.229211	0.193009	-0.161741	-0.0814693	0.0468878	0.0773974	0.32527	0.369335	0.00673694	0.0499197	0.0473966	0.0286082	-0.00495832	-0.0464087	0.227722	0.192169	0.0433343	-0.0911012	0.197834	0.2853
centroid_2428501	IVTT.AG	NADH quinone oxidoreductase subunit A	0.0922147	0.0783289	0.0713694	0.11052	0.083825	0.0537624	-0.0284067	0.0925122	0.156351	0.289869	0.233558	0.0584776	-0.0210034	0.0465711	0.0302844	0.139034	0.117045	0.0419595	0.0283583	0.106441	0.0946005	0.110306	0.13496
centroid_158152	IVTT.AG	tetratricopeptide repeat family protein	0.0903385	0.249831	0.302092	0.565487	0.550517	-0.0441232	-0.0390029	-0.154614	-0.121156	0.0914407	0.134743	-0.118431	-0.0764879	0.404767	0.47917	-0.115608	-0.0926199	0.0463724	0.0457254	-0.0314254	-0.104857	-0.021541	0.0371675
centroid_440271	IVTT.AG	nucleoside specific channel forming protein tsx	0.0901059	0.860508	1.25071	0.220067	0.249733	-0.399576	-0.375162	0.030014	0.0469349	0.315701	0.353046	-0.114869	-0.155671	0.0459104	0.129361	-0.145964	-0.139462	0.0520263	-0.0224461	-0.17237	-0.180868	0.0667373	0.0679696
centroid_701610	IVTT.AG	putative phosphoethanolamine transferase YbiP	0.0899213	0.584854	0.663348	-0.0526733	-0.126193	-0.356051	-0.245987	-0.152584	-0.0530745	0.3654	0.3758	0.112484	0.174058	-0.147207	-0.0885782	-0.231729	-0.129614	0.150768	0.187706	-0.142713	-0.312245	0.591482	0.811018
centroid_1143824	IVTT.AG	NADH Ubiquinone/plastoquinone (complex I), various chains family protein	0.0888357	0.192238	0.244172	0.164817	0.146419	-0.140129	-0.0515421	0.0286734	0.0478819	0.313139	0.296528	0.0876239	0.00302711	-0.0129352	0.00909684	-0.0926199	-0.013931	0.0983002	0.0333417	0.122694	0.0650681	0.225021	0.187502
centroid_658062	IVTT.AG	putative membrane protein	0.0882445	0.166627	0.134477	0.251413	0.212166	-0.0544282	-0.137548	0.000685363	0.0191991	0.731059	0.60218	-0.0356604	-0.126778	-0.0416144	-0.0793107	0.270607	0.227045	-0.111096	-0.0282752	-0.0131582	-0.0408124	0.0112422	-0.0166389
centroid_1897895	IVTT.AG	H+ symporter family protein	0.086261	-0.00685929	0.0328789	0.0965061	0.0504756	-0.0745465	0.059731	0.0424665	0.0211292	0.33288	0.321021	0.0570748	0.102492	0.0557896	0.0641321	0.0100658	0.0719809	0.191182	0.168582	0.0889008	-0.0192536	0.0729619	0.158151
SF_p0070_s1	IVTT.AG	SepA, extracellular serine protease of the IgA1 protease family, secreted by a C-terminal autotransporter domain	0.0861935	-0.139133	-0.0884925	-0.200541	-0.0106456	-0.0906046	-0.180257	-0.13445	0.352286	0.0850712	0.107812	-0.245944	-0.275456	-0.20148	-0.0861548	-0.0695765	0.0473323	-0.0526239	0.910409	-0.0604902	1.53689	0.298819	0.393485
centroid_1516322	IVTT.AG	fecCD transport family protein	0.0859002	0.0653065	0.202942	0.153509	0.109883	-0.0563098	0.0644732	0.020154	0.00853759	0.285627	0.26814	0.0912261	0.0346896	-0.0207004	0.0308427	-0.048533	0.0262648	0.0551578	0.0701784	0.172466	0.111128	0.145098	0.0997258
centroid_848800	IVTT.AG	glutathione S transferase GstA	0.0858978	0.22718	0.172632	0.134167	0.0771377	-0.0299574	-0.1096	0.378671	0.421141	0.329714	0.326037	0.00873375	-0.0813822	-0.0182801	-0.0526487	0.0361804	0.0645915	0.0362659	0.0233576	-0.0470961	-0.0189435	0.0124204	-0.000570573
centroid_1642348	IVTT.AG	NADH quinone oxidoreductase subunit M	0.0852843	0.0126545	0.107096	0.131509	0.0963295	-0.0591368	-0.0224518	0.0530551	0.0288236	0.257914	0.288841	-0.0352863	0.0649907	0.0376256	0.0109844	-0.0583976	0.0386246	0.130722	0.141145	0.210812	0.140297	0.113604	0.1865
centroid_393899_s2	IVTT.AG	acriflavine resistance protein B	0.085084	-0.0419921	0.0839747	-0.0592367	0.0302525	-0.20127	-0.26479	0.272053	0.303165	0.551382	0.430128	-0.116055	-0.162237	-0.0898099	-0.169424	-0.157845	-0.141709	0.015838	-0.0764465	0.749309	0.870918	0.0235654	0.0220782
centroid_2313345	IVTT.AG	NADH quinone oxidoreductase subunit H	0.0836941	-0.125204	-0.0453644	0.122615	0.0375655	0.0300174	0.0726277	0.0219518	0.0114531	0.405647	0.321579	-0.0168888	0.0507802	0.00621217	0.0615845	0.0948423	0.117797	0.377836	0.376995	-0.0843369	-0.159178	0.045025	0.117713
centroid_2294183	IVTT.AG	radical SAM superfamily protein	0.0835697	0.00877277	0.10739	0.128847	0.085394	-0.154165	-0.128172	-0.030183	-0.0828218	0.567061	0.534934	-0.116253	-0.0561482	-0.0433711	-0.0667142	-0.0419938	0.0266652	0.119995	0.0924343	-0.0723643	-0.0820031	0.462938	0.578292
centroid_155523	IVTT.AG	SPFH domain / Band 7 family protein	0.0832227	0.110682	0.200187	-0.0888892	-0.0527369	0.0188906	-0.104269	-0.00708459	0.0383842	0.223189	0.171435	-0.06171	-0.143414	-0.0776993	-0.035014	-0.0265811	-0.0155789	0.163592	0.141145	0.0896359	0.0367095	0.591482	0.658545
SSON53G_RS26445	IVTT.AG	hypothetical protein	0.0831061	-0.129119	0.164743	-0.0326633	-0.0674805	-0.121296	0.0631814	-0.08041	-0.154533	0.384444	0.418173	-0.0394067	0.0240372	-0.159537	-0.00533023	0.204774	0.39088	-0.0729917	0.372086	0.0584333	0.335057	0.0570643	0.21823
centroid_955031	IVTT.AG	inner membrane protein YbjM	0.0826591	0.348599	0.478851	0.0624939	0.288391	-0.203874	-0.2298	0.00387264	0.00366526	0.428912	0.309811	0.00182393	-0.12328	-0.0733857	-0.115919	0.100764	0.0567719	0.0682365	-0.0498523	0.193135	0.268278	0.045025	-0.0440198
centroid_1188140	IVTT.AG	3 oxoacyl [acyl carrier protein] synthase 3	0.0825359	0.231905	0.161631	-0.0227615	-0.0536	0.149513	-0.00699255	0.0111315	0.0172665	0.52117	0.465411	0.0138041	-0.105147	-0.0728474	-0.0354035	0.042732	0.118172	0.351587	0.342277	-0.137972	-0.179828	0.0088829	-0.0051433
centroid_1479935	IVTT.AG	C4 dicarboxylate anaerobic carrier family protein	0.0824712	-0.0393105	0.051947	0.100136	0.0624748	-0.0413255	0.0562723	0.0574442	0.0530791	0.155782	0.21925	0.0496881	-0.00303239	0.12874	0.163365	0.0280459	0.0382275	0.194594	0.162909	0.136633	0.073817	0.122361	0.04327
SF_p0131	IVTT.AG	IpgA, similarities to IpgE, putative chaperone	0.082142	0.0107149	0.0226261	0.159174	0.0452448	0.00767728	0.026534	0.0460047	0.00951008	0.432753	0.454509	-0.0508933	0.0782188	-0.0267691	-0.0649236	0.131461	0.130518	0.158359	0.204372	-0.0322249	-0.138146	0.0690039	0.133401
SSON53G_RS26965	IVTT.AG	surface presentation of antigens protein SpaQ	0.0819617	0.0452339	0.0372067	0.148698	0.0704192	-0.000450604	0.102489	-0.0423419	-0.0125312	0.32908	0.391038	0.0891688	0.149846	0.0678816	0.0588499	-0.0850378	0.0117774	0.115802	0.0989853	0.0219267	-0.0458579	0.0836507	0.167324
centroid_1500090	IVTT.AG	D galactonate transporter	0.0818092	0.188239	0.167847	-0.00559509	-0.0735955	0.0504877	-0.046188	0.0657469	0.121693	0.345475	0.434779	-0.23173	-0.252132	0.64272	0.648549	-0.083778	0.0338527	0.0387992	-0.00573764	-0.118738	-0.238187	0.0357844	0.0815111
SSON53G_RS27345	IVTT.AG	tRNA(fMet)-specific endonuclease VapC	0.0813791	-0.1213	-0.0239523	0.0837308	0.0512787	-0.0118158	-0.0503765	-0.0283215	-0.0694109	0.951805	0.743229	-0.0144903	-0.0094762	-0.0212196	-0.014325	-0.00376651	0.00366551	0.0375331	0.0750197	-0.0107925	0.0468171	0.0746549	0.101854
centroid_1081185	IVTT.AG	inner membrane ABC transporter permease YnjC domain protein	0.0806653	0.067796	0.161914	0.127514	0.260884	-0.04319	-0.00337903	0.0309071	-0.0304099	0.400828	0.290838	0.0429721	0.040593	0.0128203	-0.00399537	-0.0493524	-0.0151668	0.0526532	-0.0147105	0.0918391	0.127748	0.139717	0.0858176
centroid_1096137	IVTT.AG	chaperone protein skp	0.0793548	0.704471	0.830471	-0.448363	-0.351236	0.0496132	-0.0213094	-0.189552	-0.202711	-0.0156183	0.0806981	-0.163506	-0.166231	-0.303877	-0.254618	-0.142025	-0.128276	1.59436	1.42992	0.220241	0.0544989	-0.429162	-0.401976
centroid_2274295	IVTT.AG	sodium:dicarboxylate symporter family protein	0.0768834	0.0239168	0.0973592	0.0828139	0.0464536	-0.0667025	-0.0185714	0.102316	0.0554353	0.33288	0.272766	0.0118143	0.00657967	0.104513	0.0836356	0.0450372	0.0954524	0.0879407	0.0555564	0.129502	0.0574425	-0.00535434	0.0906472
centroid_1023916	IVTT.AG	GABA permease	0.0768347	0.00844883	0.0812828	0.166549	0.0767433	-0.146128	-0.0187994	0.0406941	-0.00760394	0.37526	0.338226	0.0857334	0.0189452	0.075833	0.0712055	-0.0285997	0.0150094	0.118798	0.0977964	0.075604	-0.0449105	0.110306	0.179968
centroid_227257	IVTT.AG	acrB/AcrD/AcrF family protein	0.0766455	0.0603144	0.0770854	0.0878495	-0.0338779	0.0414989	0.0756204	0.122146	0.111765	0.275461	0.328261	0.0215562	0.0603834	0.0269513	0.0278626	-0.0241625	-0.000815543	0.134872	0.188823	0.0226967	-0.0907753	0.0507705	0.121913
SSON53G_RS27105_s1	IVTT.AG	outer membrane autotransporter barrel domain-containing protein	0.0759093	-0.289144	-0.17524	-0.170713	-0.253293	-0.0781261	0.639647	-0.189552	-0.235746	0.167533	0.234744	-0.310114	-0.209676	-0.13442	0.233592	0.0625894	1.13721	-0.128755	0.381398	-0.221675	0.689274	0.0438732	0.476598
centroid_209676	IVTT.AG	conserved hypothetical protein	0.0756877	0.120308	0.204317	0.0137767	0.244827	-0.223824	-0.370791	0.798698	0.890504	0.28726	0.131245	-0.0940709	-0.194504	-0.0776993	-0.0938428	-0.0257745	-0.0188803	0.0738056	-0.0670826	-0.0600825	0.0550881	0.0610551	0.0107982
centroid_1190808	IVTT.AG	mce related family protein	0.07469	0.262926	0.727305	0.0522256	0.169162	-0.298131	-0.347698	0.122146	0.10268	1.001	0.72161	0.146682	0.0868028	-0.37708	-0.414656	-0.0600483	0.0194417	0.359714	0.268118	-0.455818	-0.443001	0.0118314	-0.0120297
centroid_158140	IVTT.AG	prokaryotic lipoprotein attachment site family protein	0.0744029	0.131358	0.193278	0.259145	0.185348	-0.351135	-0.285486	-0.0208992	-0.0848961	0.163627	0.233855	-0.139586	-0.0676824	-0.23441	-0.154538	0.831511	0.788239	0.0513992	0.017711	0.0629323	-0.0595058	0.00415274	0.112446
centroid_1412210	IVTT.AG	cytochrome C and Quinol oxidase polypeptide I family protein	0.0742625	0.080488	0.0378239	0.59086	0.487238	-0.183682	-0.123507	0.0358089	0.0880242	0.277106	0.38731	-0.149268	-0.101701	0.000255883	-0.0697034	-0.0387353	0.0618594	0.223831	0.245213	-0.0662103	-0.166029	-0.00416253	0.0209541
SSON53G_RS27525	IVTT.AG	glycosyl transferase	0.0741526	0.00520536	0.00253163	0.157869	0.0343198	-0.0338913	0.018114	-0.0283215	0.0478819	0.291172	0.330204	-0.089209	-0.0485711	0.00264135	0.0888281	0.093358	0.23469	0.0260881	0.0846538	0.00332098	-0.0826511	0.113604	0.379521
centroid_460411	IVTT.AG	marC integral membrane family protein	0.073446	0.207841	0.231009	0.0267072	-0.139876	-0.191156	-0.165795	-0.106195	-0.0859344	0.183755	0.209632	-0.00274012	-0.0175717	-0.0769794	-0.068507	0.0667552	0.127908	0.670251	0.615399	0.246188	0.0830911	-0.141547	-0.0564238
centroid_1641248	IVTT.AG	ferric reductase like transmembrane component family protein	0.0729217	0.207277	0.327302	0.00218488	0.172857	-0.0150142	-0.0987157	0.0653111	0.0638859	0.302197	0.163984	-0.0281968	-0.0794978	-0.0456578	-0.0641285	-0.0185348	0.0362406	0.0768903	0.00571743	0.144438	0.209152	0.128894	0.0476921
SSON53G_RS26850	IVTT.AG	chaperone protein IpgA	0.0726074	-0.0107939	0.0580446	0.0662098	-0.0355822	0.0056496	0.11064	0.0151986	-0.0434615	0.51867	0.500838	-0.0960202	-0.0849694	-0.0872709	-0.0701024	0.124938	0.0839568	0.291249	0.288061	-0.0959918	-0.177057	0.0903609	0.144797
centroid_1338810	IVTT.AG	D alanyl D alanine carboxypeptidase/D alanyl D alanine endopeptidase	0.0724785	0.195657	0.338868	0.161347	0.183884	-0.224882	-0.248659	-0.0891155	-0.0859344	0.274145	0.126141	-0.081271	-0.0744222	0.387791	0.346879	-0.0338614	-0.0388487	0.0482595	-0.0373897	0.0830062	0.120729	0.111406	0.130798
centroid_82692	IVTT.AG	inner membrane protein YbhQ	0.071545	0.0955114	0.118811	0.0726897	0.0672467	-0.0581938	-0.0320835	0.0138442	0.0750768	0.352979	0.377411	0.0278354	-0.0242621	-0.0150018	0.0312147	-0.00336945	0.103445	0.116402	0.148053	0.045988	-0.0382963	0.0576351	0.0410539
centroid_845525	IVTT.AG	NADH quinone oxidoreductase subunit L	0.0702007	-0.0413213	0.0375153	0.147821	0.17175	-0.183682	-0.150728	0.018354	-0.0379253	0.700991	0.504776	0.00237065	0.0071118	-0.00418476	-0.0514663	-0.0149286	-0.0114628	0.0638901	0.0189677	0.0357251	0.0732354	0.149388	0.108219
centroid_1269032	IVTT.AG	oligopeptide transport system permease protein OppB	0.0696874	0.216842	0.356787	-0.0257249	0.0900908	-0.144126	-0.0840908	0.0644391	-0.0120377	0.33288	0.227614	0.0251477	-0.0456249	-0.0680119	-0.0787084	-0.00257567	-0.0401059	0.0607775	-0.0172844	0.138411	0.216545	0.18744	0.134441
centroid_1085366	IVTT.AG	acid stress chaperone HdeA	0.0690396	-0.105086	-0.172739	-0.433857	-0.499765	-0.532073	-0.526095	-0.0818572	-0.0576504	0.366018	0.3758	-0.562418	-0.562855	-0.280486	-0.279088	3.09739	3.18309	0.282725	0.365185	-0.498269	-0.635884	-0.518225	-0.404994
centroid_490876	IVTT.AG	hexuronate transporter	0.0664797	0.235508	0.215817	0.144749	-0.00104009	-0.187285	-0.120079	0.0460047	0.119893	0.296695	0.289982	-0.0770294	-0.0721721	-0.0234715	-0.0615475	-0.00376651	0.091248	0.236024	0.219208	0.00215012	-0.128748	0.0853311	0.15508
SSON53G_RS27515	IVTT.AG	endonuclease	0.0662975	0.0903169	0.151116	-0.021282	-0.0876707	-0.279055	-0.340841	-0.136454	-0.0974051	1.56679	1.40362	-0.300866	-0.28563	-0.182774	-0.188143	-0.0943102	0.0242614	0.306046	0.340268	-0.156593	-0.296374	-0.00416253	0.0476921
centroid_621584	IVTT.AG	conserved hypothetical family protein	0.0660857	0.779101	1.02107	0.555277	0.516901	-0.235236	-0.173896	-0.253352	-0.249641	0.284319	0.364468	-0.444724	-0.444626	-0.405715	-0.366811	-0.337357	-0.280923	0.355148	0.311839	0.402274	0.211268	-0.152068	-0.00342683
centroid_717777	IVTT.AG	bacteriophage lysis family protein	0.0656958	-0.0824807	0.0276063	-0.095101	-0.200719	-0.0399287	0.0386345	-0.0246056	-0.00858804	0.161136	0.208727	-0.10404	-0.0531865	0.00332219	-0.014133	-0.133745	-0.0917506	0.972107	0.98529	-0.0507367	-0.177057	0.0323038	0.0922535
centroid_2299051	IVTT.AG	multidrug transporter EmrE	0.0656447	0.0559322	0.143107	0.0786807	0.000623913	-0.0239615	0.0813745	-0.0227512	-0.0439659	0.300904	0.354956	0.0240712	0.041286	0.0200713	0.0568412	-0.0346725	-0.00817834	0.122386	0.0376881	0.0907379	-0.075217	0.0507705	0.193501
centroid_308233	IVTT.AG	outer membrane lipocarrier protein LolA	0.0656388	0.0258387	-0.0512596	0.00266974	-0.113087	-0.0636242	0.000225456	-0.136454	-0.0843773	0.869609	0.802215	0.182986	0.241338	-0.0764398	-0.0522544	-0.185504	-0.106601	0.0564086	0.0804468	0.0418157	-0.0723184	-0.00178184	0.0842042
centroid_1128792	IVTT.AG	PEP utilizing enzyme, N terminal family protein	0.0653963	0.0637483	0.130721	0.0385774	0.132067	-0.00135654	-0.0693766	-0.0456331	-0.0359173	0.352667	0.33988	-0.0265229	0.00391607	-0.00179195	-0.00857718	0.0272688	0.112149	0.131315	0.0894468	-0.0278331	-0.0254694	0.136478	0.122962
centroid_1905715	IVTT.AG	2 dehydropantoate 2 reductase	0.0649277	0.116405	0.0905337	0.0800598	-0.0788576	-0.130434	-0.0646619	-0.0311147	0.00659063	0.339821	0.402956	0.0546168	0.0509523	-0.0227782	0.0419632	-0.0249683	0.02105	0.041328	0.109051	0.240242	0.11763	-0.0113282	0.079353
centroid_1675119	IVTT.AG	fosmidomycin resistance protein	0.064855	0.0887855	0.167565	0.124398	0.111809	-0.0903636	-0.161007	0.000229464	0.00707762	0.448309	0.392633	0.0408448	-0.0370052	-0.0358328	0.0321445	-0.116896	-0.0329959	0.124772	0.0481894	0.0837444	-0.0430176	0.134315	0.13911
centroid_1707529	IVTT.AG	putative membrane protein	0.0645848	0.153502	0.239619	0.116804	0.144162	-0.0338913	-0.0651327	0.0556902	0.0340897	0.23339	0.19995	0.0546168	0.0129523	-0.0381077	-0.0524515	0.045421	0.00529154	0.0750403	-0.0518299	-0.016714	0.0497764	0.151529	0.10716
centroid_2354477	IVTT.AG	transcription elongation factor GreA	0.0632687	-0.150663	-0.048309	-0.0178359	0.0908721	-0.0127289	-0.0750546	-0.0612504	-0.0409424	0.48861	0.389442	0.0642494	-0.00338963	0.271792	0.280825	0.0549842	-0.0114628	0.175152	0.0653209	-0.0922353	0.0503676	0.00356038	-0.0293908
centroid_1132770_s1	IVTT.AG	AAA like domain protein	0.0632311	0.00812481	-0.0440576	0.161347	0.152045	0.0257993	-0.0151562	0.0504152	0.0450391	0.268534	0.247138	0.0888257	0.0516403	0.0112981	0.00247071	-0.0298123	-0.0155789	0.0273643	0.07864	0.0319054	0.017187	0.121815	0.1061
SSON53G_RS27495	IVTT.AG	protein capL	0.0628299	-0.0615842	-0.00190158	-0.0391362	-0.142169	-0.0565452	0.385023	-0.00800146	-0.00220334	0.136707	0.265241	-0.134769	-0.141447	-0.0601663	0.238756	-0.0841978	0.118172	0.0934344	0.13072	-0.0523577	-0.182603	0.0496233	0.931663
centroid_2283876	IVTT.AG	deoxycytidine triphosphate deaminase	0.0622335	-0.175475	-0.107476	-0.0883728	-0.205507	-0.240307	-0.169587	-0.112097	-0.157259	0.23745	0.280826	-0.173969	-0.160443	-0.0728474	-0.00762144	0.551101	0.623322	-0.0832844	-0.104908	-0.171489	-0.253062	0.892446	1.0677
SSON53G_RS27180	IVTT.AG	transporter	0.0613387	0.0973403	0.198256	0.156998	0.0245388	0.0335599	0.121024	-0.0746353	-0.0379253	0.342965	0.28312	0.0614538	-0.0128887	-0.00264607	0.0518989	-0.169379	-0.0155789	-0.000975307	0.0120423	-0.00882398	-0.108811	0.0507705	0.347149
centroid_1571364	IVTT.AG	DNA gyrase, B subunit	0.0610648	-0.0399805	0.00632072	0.31682	0.332661	-0.0462251	-0.0101618	-0.0283215	-0.0719802	0.352667	0.273343	0.0466875	0.0049821	0.0269513	0.0522656	-0.0981207	-0.109238	0.14019	0.0906425	-0.0190895	-0.0716751	0.125086	0.0696013
centroid_1078986	IVTT.AG	putative ATP dependent helicase DinG	0.0606964	0.0392207	-0.00348818	0.131509	-0.00520853	-0.0841119	0.094923	-0.013515	-0.0120377	0.042776	0.0980703	-0.018182	0.0869706	0.146877	0.158434	0.0190839	0.175262	0.0750403	0.145754	0.0433343	-0.0933848	0.117989	0.190004
centroid_126950	IVTT.AG	ABC 3 transport family protein	0.06057	0.220483	0.172632	0.102852	0.0994388	-0.21434	-0.251871	0.128835	0.165978	0.392356	0.47598	-0.125581	-0.146764	-0.0412634	-0.0673115	0.00770392	0.0567719	0.164752	0.17028	-0.0418536	-0.113439	0.095929	0.0809719
SF_p0093	IVTT.AG	OspD3 (SenA), probably secreted by the Mxi-Spa secretion machinery, function unknown	0.0605044	0.282885	0.34112	0.257114	0.0994388	-0.163515	-0.0941445	-0.0315807	0.0516635	0.455588	0.448133	-0.210035	-0.156664	-0.0379325	-0.103817	-0.07499	0.0121818	0.00939451	0.0383079	0.00565986	0.0668221	-0.00416253	0.139628
centroid_1276420	IVTT.AG	ribosomal protein L20	0.0589985	0.105845	0.144827	0.19695	0.14717	-0.250772	-0.242522	0.000685363	0.126632	0.570015	0.53878	-0.131166	-0.063579	0.0299615	-0.0307359	-0.0774954	-0.00490134	0.196864	0.218661	-0.0723643	-0.134783	-0.0287938	0.0586883
centroid_1987822	IVTT.AG	conserved hypothetical protein	0.0585532	0.051851	0.0848708	0.0319421	0.0335073	-0.0118158	-0.115439	0.0415806	0.0554353	0.267542	0.269298	-0.0254079	-0.0842134	-0.0137959	0.00379837	0.012031	-0.00571989	0.229386	0.263884	0.00643864	-0.0946913	0.122906	0.164782
centroid_2479632	IVTT.AG	prepilin type N terminal cleavage/methylation domain protein	0.05782	0.0521654	0.0815821	0.149574	0.0552873	-0.110504	-0.023595	0.0246442	0.00366526	0.214976	0.292832	-0.0167042	0.0312056	0.0469013	0.0185103	-0.0695765	-0.0518934	0.285394	0.256445	0.0800499	-0.0642972	-0.0569388	0.0723167
centroid_730909	IVTT.AG	SIS domain protein	0.0577263	-0.0223316	-0.098631	0.058302	-0.0735955	-0.141127	-0.0623103	0.104439	0.114932	0.482351	0.561879	0.00528298	-0.046545	-0.147207	-0.0787084	0.200644	0.275351	0.151938	0.146329	-0.160958	-0.214204	0.0276499	0.1865
centroid_1676644	IVTT.AG	conserved hypothetical protein	0.0574507	0.566487	0.620728	0.493488	0.570821	-0.216968	-0.432014	-0.278576	-0.195969	0.0485646	0.0490259	0.0554952	-0.0747976	0.572429	0.946365	-0.243872	-0.333391	0.25902	0.220847	-0.426093	-0.468179	-0.186125	-0.283371
centroid_1627829	IVTT.AG	conserved hypothetical protein	0.0565826	0.183656	0.315898	-0.225308	-0.307855	-0.266205	0.336482	-0.0813747	-0.0916584	-0.016021	0.0371796	-0.154743	-0.0838356	-0.247714	0.359379	-0.183254	-0.17171	0.146076	0.0942239	-0.286966	-0.458055	-0.111719	2.45834
centroid_1092841	IVTT.AG	conserved hypothetical protein	0.0562891	-0.0911331	-0.0162442	-0.000727694	0.0908721	0.0246872	0.00112517	-0.0385898	-0.0120377	0.476065	0.36067	0.0693026	0.000178749	-0.0131073	-0.0649236	0.070909	0.0433807	0.160105	0.220847	-0.0686688	-0.0588681	0.0247336	0.0597833
centroid_218979	IVTT.AG	fimbrial assembly family protein	0.0561702	0.116104	0.197704	-0.0704126	-0.219484	-0.536005	-0.490883	2.02184	2.20958	0.0493346	0.0810278	-0.103452	-0.0781802	-0.235213	-0.226769	-0.343375	-0.266137	0.0305497	-0.0192179	-0.155286	-0.331754	-0.237717	-0.15651
centroid_2218542	IVTT.AG	lysine arginine ornithine binding periplasmic family protein	0.0557918	0.311266	0.384711	0.0531621	0.00560445	-0.108551	-0.0812312	0.00387264	-0.00612904	0.325906	0.245668	-0.0971911	-0.109755	-0.0410879	0.00266045	-0.00575341	0.000407944	0.117001	0.0792425	0.0976977	0.032527	0.0438732	-0.0264828
centroid_1318085	IVTT.AG	cysteine desulfuration protein SufE	0.0557866	-0.117406	-0.0694236	-0.163624	-0.166705	-0.124254	-0.107174	-0.0770386	-0.090095	0.136707	0.188979	1.4514	1.45142	-0.11989	-0.0805162	-0.0934648	-0.0753316	-0.103394	-0.055132	-0.106899	-0.183993	-0.14614	-0.120716
centroid_388998	IVTT.AG	periplasmic nitrate reductase, large subunit	0.0557226	-0.156463	-0.00698486	1.11232	1.28105	-0.114664	-0.0941445	-0.0949485	-0.158351	0.198409	0.217452	-0.123591	-0.103998	-0.174088	-0.117774	-0.124216	-0.0956668	0.0501441	0.00951566	-0.112807	-0.165685	0.046176	-0.0457853
centroid_95825	IVTT.AG	asmA like C terminal region family protein	0.0556632	0.262926	0.168129	0.0432983	-0.000207851	-0.0757387	-0.0092556	-0.030183	0.00464104	0.282683	0.284839	0.0312327	0.0755152	-0.0143126	-0.0363779	-0.124216	0.0113729	0.0337282	0.0271097	0.0118784	-0.114101	0.137559	0.254069
centroid_406513	IVTT.AG	fumarate reductase subunit D family protein	0.054258	0.259119	0.206789	0.117252	-0.0389968	-0.136144	-0.0982338	0.000685363	-0.00220334	0.503859	0.483732	-0.106985	-0.0759242	-0.0764398	-0.00304266	-0.0193375	-0.00899875	0.137829	0.150349	0.0822677	-0.0623787	-0.083125	-0.0363942
centroid_531550	IVTT.AG	putative osmoprotectant uptake system permease protein YehW	0.0534875	0.122106	0.0375153	0.0638885	0.0306597	0.04611	0.018114	0.00659899	0.0629493	0.301551	0.326037	-0.0588556	-0.0289821	0.0306295	0.00171149	0.00770392	0.0916307	0.0184074	0.0537182	0.0134288	-0.0652574	0.0112422	0.0858176
centroid_525308	IVTT.AG	cytochrome o ubiquinol oxidase subunit IV	0.0528137	0.23993	0.271193	-0.0481468	0.011806	-0.142626	-0.214313	0.0331372	0.135122	0.569747	0.547157	-0.0969958	-0.18637	-0.0200085	-0.0118315	0.0435008	0.133123	0.111597	0.134203	-0.0694892	-0.177403	-0.0544695	-0.0469635
centroid_2107029	IVTT.AG	conserved hypothetical protein	0.0519448	0.318862	0.607485	0.232522	0.356248	-0.303149	-0.424746	0.0291204	0.0288236	0.0688334	-0.030663	-0.288108	-0.298505	-0.252989	-0.293227	-0.221995	-0.228385	1.32043	1.14777	-0.329572	-0.247239	0.0088829	-0.0576107
centroid_1517557	IVTT.AG	type IV pili methyl accepting chemotaxis transducer N term family protein	0.0518232	-0.0453511	-0.147611	0.0536301	-0.0492896	-0.00999137	0.0344658	0.0111315	-0.0224364	0.443923	0.436842	-0.0124639	0.0381651	0.0116365	0.0439927	0.0384961	0.084726	0.149596	0.201054	0.00097831	-0.141518	-0.0440219	0.0641551
centroid_614793	IVTT.AG	membrane AbrB duplication domain protein	0.0512316	0.140552	0.0674453	0.0347895	0.0536852	-0.0676511	-0.144994	0.0393634	0.0990302	0.378941	0.400316	-0.0119118	-0.0565188	-0.0426682	-0.0720992	-0.0579852	0.0433807	-0.0016259	0.0426394	0.0501484	-0.00567229	0.121269	0.116662
SF_p0102	IVTT.AG	orf, conserved hypothetical protein	0.0511655	0.453465	0.652106	-0.0326633	0.0208538	-0.083872	-0.176691	-0.00159558	-0.0174753	0.211197	0.170816	-0.100709	-0.153092	-0.0575014	-0.0728987	-0.107478	-0.0710417	-0.0107652	0.0358269	0.196551	0.139741	0.0920336	0.0388344
centroid_1506962	IVTT.AG	glutamate/aspartate periplasmic binding protein	0.0509744	-0.0239874	-0.0841212	-0.166892	-0.165771	-0.0881965	-0.146238	-0.0395269	-0.0110512	0.307034	0.218651	0.100959	0.0104774	-0.207376	-0.196395	-0.00535581	0.0105635	0.667798	0.555605	0.388599	0.242643	-0.0850138	-0.160968
centroid_643628	IVTT.AG	sulfatase family protein	0.0505336	0.137593	0.152256	0.234175	0.120253	-0.0260342	0.0834999	-0.114564	-0.0869734	0.136345	0.134743	0.0390696	0.10299	0.139309	0.134218	-0.201356	-0.037174	-0.0016259	0.0221047	0.0482588	-0.089798	0.0667373	0.117713
centroid_2353448	IVTT.AG	pseudouridine synthase, RluA family protein	0.0499711	1.20247	1.2423	-0.2482	-0.101885	-0.267294	-0.269123	-0.12497	-0.145304	0.45704	0.304174	-0.322384	-0.286934	-0.269342	-0.343229	0.192349	0.254651	0.0582826	-0.0095763	-0.286012	-0.24942	0.152598	0.159173
centroid_2419541	IVTT.AG	electron transport complex, RnfABCDGE type, B subunit	0.0490842	0.0216713	0.148261	0.469135	0.696772	0.247334	0.300208	-0.0954356	-0.0612195	0.240824	0.152735	-0.171705	-0.22605	-0.153264	-0.129578	-0.126809	-0.151188	0.117601	0.0481894	0.0134288	-0.0395538	-0.0649934	-0.15651
centroid_2390656	IVTT.AG	permease family protein	0.0488038	0.0331823	-0.0571791	0.214218	0.0488681	-0.0145569	-0.0213094	-0.00159558	0.000733947	0.250567	0.261755	-0.0390316	0.0488864	-0.0822063	-0.0693045	-0.0884027	0.0793328	0.124772	0.120219	0.0334345	-0.0452263	0.0920336	0.184493
centroid_1302458	IVTT.AG	amino ABC transporter, permease , 3 TM region, His/Glu/Gln/Arg/opine family domain protein	0.048787	-0.090439	0.00663603	0.00847536	0.161001	-0.064334	-0.0776646	0.0255406	-0.00514661	0.437173	0.200557	0.00328139	-0.050231	-0.0778793	-0.090196	0.0678892	0.0575558	0.232709	0.13999	-0.030227	0.055677	0.114701	0.0482439
centroid_1017555	IVTT.AG	inner membrane protein YciS	0.0486861	0.259119	0.31131	-0.00901207	0.0452448	-0.12105	-0.0755288	0.0291204	-0.00122358	0.0554803	0.102624	0.0285513	-0.000534221	-0.0196626	0.0162566	0.060312	0.0638114	-0.0405398	-0.0980805	0.257354	0.205441	-0.00416253	0.00626146
centroid_1194368	IVTT.AG	cation diffusion facilitator transporter family protein	0.0485826	-0.0807565	-0.0777562	-0.0178359	0.0138673	-0.0728791	-0.178473	-0.0306488	0.0316984	0.944993	0.777608	-0.106985	-0.124445	-0.0778793	-0.0857513	-0.0501724	-0.00571989	0.131909	0.107871	-0.0159231	-0.0933848	0.047326	0.0321552
centroid_724492	IVTT.AG	tonB dependent Receptor Plug domain protein	0.0485675	0.401368	0.337365	-0.151705	-0.24046	-0.0829128	-0.191006	0.105711	0.122592	0.517558	0.484231	-0.209824	-0.225425	-0.0775193	-0.0473356	0.158682	0.121925	0.066996	0.0164532	0.105715	0.0156743	-0.0900626	-0.0695339
centroid_545413	IVTT.AG	inhibitor of apoptosis promoting Bax1 family protein	0.048542	0.0702813	0.15026	0.01618	0.0179811	-0.244591	-0.236412	0.00159673	0.0412401	0.749182	0.737593	-0.154946	-0.178684	-0.142304	-0.0575857	0.00454876	0.0528462	0.196864	0.220847	-0.0362291	-0.129417	-0.0113282	0
centroid_2216788	IVTT.AG	aquaporin Z	0.0485368	0.090929	0.191615	0.0512884	-0.00771539	-0.181113	-0.136064	0.0661825	0.0811025	0.553012	0.49763	-0.0409079	-0.106298	0.0225922	0.0287946	-0.117755	0.00244479	0.0349976	0.0395468	0.00410103	-0.0452263	0.0369427	0.00171037
centroid_857446	IVTT.AG	inner membrane protein YgbE	0.0482688	-0.0183654	0.0276063	0.0152192	0.0257651	-0.0232713	-0.00383023	-0.00616831	-0.0249234	0.171075	0.104896	0.00109466	-0.0177521	0.0040027	-0.0408683	0.0163452	0.034251	0.0916055	0.0271097	0.333186	0.289465	0.0088829	0.0465879
centroid_298093	IVTT.AG	inner membrane protein YqaA	0.0471662	0.0973403	0.128115	-0.0673561	0.183884	-0.0762159	-0.0698489	-0.0232146	0.0393368	0.498512	0.378485	-0.0207717	-0.0796861	-0.0970889	-0.112627	0.0806798	0.0274656	0.109791	0.0531049	-0.0442709	0.0310302	0.0135976	-0.012605
centroid_154536	IVTT.AG	binding protein dependent transport system inner membrane component family protein	0.047109	0.15935	0.154819	0.00509159	-0.0407072	-0.217495	-0.148481	0.074002	0.122143	0.213259	0.293116	-0.102276	-0.127752	-0.00401371	-0.00762144	-0.0567488	0.071593	0.288058	0.269174	-0.0163185	-0.119077	0.0892447	0.137037
centroid_767167	IVTT.AG	10 kDa chaperonin	0.0465336	0.191668	0.15425	-0.0202966	-0.028777	-0.0260342	-0.153479	0.00569078	0.0638859	0.33667	0.287413	0.0429721	-0.0665621	0.0352974	-0.014517	0.0587918	0.0931606	0.0267263	0.0283583	0.00877247	-0.0211155	0.0340451	-0.0131806
centroid_1025357	IVTT.AG	aquaporin Z	0.0465119	0.0955114	0.106508	0.00992312	0.091653	-0.0387657	-0.140522	0.0591961	0.10723	0.647071	0.496889	-0.100514	-0.221887	-0.0186256	-0.00953356	-0.0314305	-0.00858848	0.041328	0.0345848	-0.0306264	-0.0875201	0.0288148	-0.00743511
centroid_725409	IVTT.AG	cyclic di GMP binding protein	0.0462507	0.195657	0.21254	-0.0183277	-0.0372885	-0.141127	-0.0982338	-0.0255336	0.0407645	0.399621	0.421301	-0.277451	-0.234832	-0.224014	-0.1592	0.0311502	0.0274656	0.144901	0.145754	-0.101435	-0.248693	0.439917	0.524579
centroid_2279121	IVTT.AG	aldehyde dehydrogenase family protein	0.0458111	-0.115287	-0.00412331	-0.0168528	0.0668496	-0.183168	-0.24066	-0.0376533	-0.0369209	0.279077	0.201164	-0.0708821	-0.109563	-0.118408	-0.134577	0.182611	0.207755	0.59134	0.536427	-0.102694	-0.0373538	0.114153	0.0366114
centroid_1195281	IVTT.AG	outer membrane transport family protein	0.0457783	-0.379098	-0.292924	-0.247046	-0.330689	-0.574586	-0.516406	0.807324	0.869233	-0.21524	-0.16028	-0.592098	-0.603166	2.27342	2.37295	-0.198626	-0.194393	0.448131	0.420438	-0.580082	-0.740898	-0.327282	-0.231549
centroid_1409563	IVTT.AG	catalase/peroxidase HPI	0.04545	-0.103334	-0.152179	-0.102904	-0.237024	-0.113929	-0.0571503	0.239202	0.285609	0.624254	0.65673	-0.420096	-0.43303	-0.236619	-0.277475	-0.145087	-0.0856797	0.311294	0.307218	0.750704	0.485361	-0.188831	-0.107135
centroid_346210	IVTT.AG	translation elongation factor P	0.0449604	0.0646834	-0.0181674	0.0399953	-0.0557601	-0.101248	-0.026801	-0.0325133	-0.0359173	0.400526	0.407958	-0.111316	-0.0604163	0.151491	0.170814	-0.0253713	0.06225	0.160687	0.149775	-0.00685818	-0.0360982	-0.109155	0.000570348
centroid_658511	IVTT.AG	hydroxyisourate hydrolase	0.0446616	0.188525	0.249777	0.124844	0.0383758	-0.122281	-0.0905459	-0.065062	-0.0535822	0.45704	0.452217	-0.129568	-0.100554	-0.0454818	-0.0711005	-0.0774954	-0.0250907	0.171693	0.221939	-0.0103985	-0.0781214	-0.082496	0.029922
centroid_313045_s1	IVTT.AG	AAA like domain protein	0.0443752	-0.0399805	-0.0717519	0.400149	0.314714	-0.0757387	0.0260921	-0.131449	-0.0663337	0.122873	0.137599	0.273339	0.311806	-0.0213927	-0.0408683	-0.172054	-0.128722	0.0787379	0.133623	0.0253887	-0.134783	-0.042186	0.0771916
centroid_654980	IVTT.AG	conserved hypothetical protein	0.0436939	0.172422	0.265144	0.0606324	0.00974181	-0.162248	-0.104027	0.0591961	0.0336118	0.334776	0.30078	-0.0386566	-0.128336	-0.0217389	0.0102297	-0.0350783	0.00650986	0.0241717	0.00951566	0.148324	0.0781717	0.0106527	-0.0725301
centroid_601208	IVTT.AG	periplasmic serine peptidase DegS	0.0431042	-0.00358861	0.0902362	-0.298084	-0.127555	-0.174457	-0.223217	0.0147473	0.0648218	1.49031	1.29653	-0.0901801	-0.14184	-0.216463	-0.185979	-0.128107	-0.12694	-0.150956	-0.196741	-0.157465	-0.0803845	0.169596	0.124009
centroid_246296	IVTT.AG	transcriptional regulator KdgR	0.0425091	0.0274383	0.188006	0.00750938	0.126363	-0.1066	-0.0520087	-0.0052526	-0.0515524	0.414938	0.28312	-0.0921242	-0.126584	-0.0959947	-0.120251	0.0033638	0.0194417	0.212656	0.138835	-0.00136817	0.0980355	0.104794	-0.0375648
SSON53G_RS27535	IVTT.AG	glycosyl transferase	0.04164	-0.161557	-0.0770878	-0.110224	-0.174664	-0.392428	-0.30176	-0.222163	-0.19653	-0.172416	-0.0381631	-0.242701	-0.250435	-0.160871	-0.148415	2.12965	2.18552	-0.224235	-0.166428	-0.154851	-0.246513	-0.0600314	0.102385
centroid_1641508	IVTT.AG	formate dehydrogenase, gamma subunit	0.0415391	1.51496	1.92492	-0.388012	-0.322344	-0.530437	-0.457126	0.638311	0.708154	0.411349	0.390772	-0.55865	-0.633257	0.173587	0.243902	-0.320442	-0.241824	-0.173504	-0.20552	-0.296539	-0.364473	-0.245441	-0.354525
SSON53G_RS27815	IVTT.AG	hypothetical protein	0.0415351	-0.0677189	-0.0634538	-0.0587308	-0.0407072	-0.0244219	0.0216653	-0.0172024	0.0182332	0.271507	0.326037	-0.0674357	-0.0876183	0.000937847	-0.0114482	-0.0514032	0.199612	0.144901	0.241988	-0.0556052	0.0138569	0.0357844	0.184995
centroid_214548	IVTT.AG	amino acid permease family protein	0.0412787	0.145275	0.234244	0.0128143	0.00394618	-0.308185	-0.278645	0.0570059	0.0412401	0.474919	0.533007	-0.197633	-0.191652	-0.0312938	-0.0514663	-0.0926199	0.00894342	0.318609	0.262824	-0.0678488	-0.147946	0.0564933	0.126101
centroid_119209	IVTT.AG	proton glutamate symport protein	0.0409259	0.170107	0.168411	0.0869352	-0.00855197	-0.186512	-0.174658	-0.000682769	0.00464104	0.213603	0.262337	-0.0571457	-0.0163094	-0.00418476	-0.0309301	-0.0867193	-0.0267514	0.0958693	0.0726011	0.119818	-0.0186335	0.100368	0.216758
centroid_1972738	IVTT.AG	beta lactamase	0.0406502	-0.0817908	-0.0591576	0.693231	0.731757	-0.229651	-0.182043	-0.100805	-0.090616	0.143935	0.205404	0.131935	0.127995	-0.0409124	-0.0430208	-0.172054	-0.12694	0.131909	0.119634	-0.0989203	-0.134111	-0.0625103	0.031039
centroid_703682	IVTT.AG	conserved hypothetical protein	0.0405052	0.135518	0.10886	-0.215689	-0.25627	-0.124994	-0.100886	-0.0362496	0.00171171	0.32145	0.351406	-0.29369	-0.288022	-0.156112	-0.159837	-0.130272	-0.00326563	1.17544	1.22248	-0.115346	-0.269198	-0.177367	-0.0985581
centroid_252961	IVTT.AG	ribosomal protein L9	0.0402662	0.0389035	-0.0414476	0.0503507	-0.0832574	0.0224605	0.0592991	-0.044692	0.0704245	0.170368	0.224633	0.0741649	0.0760225	0.0462407	-0.0218315	-0.0379219	0.0665397	0.0713331	0.148053	0.00799494	-0.073928	-0.0161252	0.0782727
centroid_1733268	IVTT.AG	acyl phosphate glycerol 3 phosphate acyltransferase	0.0382265	0.0621885	0.0439814	0.142111	0.0343198	-0.0145569	0.0114318	-0.0428116	-0.0369209	0.270517	0.206009	4.62e-08	-0.0268017	-0.0603441	0.0748195	-0.0403637	0.0258644	0.0113306	0.0195957	0.0387736	0.00504046	0.045025	0.0717741
centroid_803171	IVTT.AG	holliday junction DNA helicase RuvA	0.0367439	-0.0289662	-0.0304073	0.0933229	-0.00938905	-0.0027165	-0.0286362	-0.0470459	0.0220932	0.192147	0.255342	-0.0691579	0.0355592	0.0167033	0.0319586	0.0821772	0.164751	0.0457428	0.0995794	0.0855881	-0.0943645	-0.0330415	0.0271255
centroid_1763191	IVTT.AG	pseudouridine kinase	0.03663	-0.0534448	-0.125675	0.0290891	-0.0894398	0.00474749	0.0997611	0.0477705	0.110859	0.293448	0.304738	-0.0731843	-0.0262572	-0.00606762	-0.0493011	0.0116382	0.0893328	0.222717	0.209885	-0.0511418	-0.135119	-0.0373017	0.028804
centroid_1793349	IVTT.AG	bacterial regulatory , Fis family protein	0.0366063	-0.0173756	-0.0591576	0.219233	0.0814683	0.0907897	0.157192	-0.0555518	-0.0828218	0.0676937	0.148022	0.0809101	0.101994	0.035963	0.0764428	-0.111323	-0.0480941	-0.0101104	0.0277341	0.0172977	-0.053777	0.0519169	0.0868923
centroid_314231	IVTT.AG	protein tyrosine phosphatase family protein	0.0365593	-0.00228241	-0.0375414	0.111869	-0.00437388	0.0322325	0.0904914	-0.066494	0.0288236	0.196325	0.236521	-0.00347171	0.00195963	0.044588	0.0321445	-0.0808427	0.0520598	0.019049	0.0713903	0.0153646	-0.0607819	0.0264841	0.10079
centroid_1338792	IVTT.AG	lipoprotein NlpI	0.0363937	0.811957	1.11003	-0.327036	-0.382886	-0.511922	-0.472656	-0.030183	0.0760055	0.8683	0.824441	-0.65192	-0.658072	-0.0787797	0.0693951	0.0073099	-0.0359193	-0.159643	-0.129759	0.491754	0.320918	-0.194937	-0.145742
centroid_508113	IVTT.AG	copper translocating P type ATPase	0.0360711	-0.177685	-0.114316	0.0324171	-0.0377154	-0.0357463	0.0214436	0.150362	0.0554353	0.272826	0.219849	0.102489	0.14066	0.000937847	0.00588223	-0.0452597	0.0146058	0.0854924	0.0858535	-0.0572317	-0.126073	0.0427204	0.156616
centroid_701953	IVTT.AG	phospholipase A1	0.0351878	-0.0510795	0.0501127	0.165251	0.0696267	-0.409162	-0.345981	-0.0517652	-0.04548	0.220457	0.292832	-0.125581	-0.0766758	0.247573	0.27361	-0.0816808	0.0137983	0.140779	0.142299	0.225602	0.0250277	0.00178184	0.0927885
centroid_597417	IVTT.AG	conserved hypothetical protein	0.0348895	0.252022	0.368856	0.679044	0.776637	-0.432188	-0.439319	0.12633	0.133339	0.65822	0.429092	-0.42254	-0.523639	-0.362753	-0.382088	-0.205917	-0.135873	0.348527	0.276023	-0.106899	-0.168778	0.00415274	-0.104679
centroid_645946	IVTT.AG	thioesterase superfamily protein	0.0348875	0.109474	0.0704648	-0.0699027	-0.0639979	-0.0886778	-0.143999	0.0402507	0.0949128	0.686957	0.604475	-0.152307	-0.160244	-0.0965417	-0.0849447	-0.020944	0.0735318	0.146076	0.10136	-0.0707207	-0.100585	-0.0483147	-0.0587986
centroid_1141244	IVTT.AG	putative transport protein HsrA	0.034694	-0.105787	-0.0677628	0.119936	0.0814683	-0.0422575	0.0176695	-0.00433748	-0.0309097	0.105948	0.132199	0.0219157	0.0736535	0.0409452	0.00607153	-0.107478	-0.0197068	0.0663754	0.0918373	0.0376312	-0.0084399	0.110306	0.243989
centroid_1342254	IVTT.AG	conserved hypothetical protein	0.0343863	0.0152365	0.10739	0.0680642	0.153541	-0.11982	-0.148731	-0.162759	-0.191492	0.68051	0.576686	-0.137978	-0.152696	0.017883	0.0319586	-0.0113314	-0.0350835	0.105568	0.104915	-0.161833	-0.107492	0.0729619	0.0509998
centroid_1265697	IVTT.AG	rod shape determining protein RodA	0.0342536	-0.0229937	-0.0287908	0.100136	0.00850185	-0.0968845	-0.0192554	-0.0283215	-0.0319098	0.503297	0.466421	-0.0241083	-0.00714595	0.0155226	0.00209115	-0.0795866	-0.0380111	0.0151949	0.0665368	-0.0139476	-0.0930583	-0.00535434	0.065246
centroid_2365908	IVTT.AG	ribosome binding factor A	0.034158	-0.00358861	-0.0884925	0.0195379	-0.109044	-0.0563098	-0.021081	0.096783	0.155912	0.492296	0.51969	-0.152916	-0.063579	-0.0440743	-0.00266175	0.0241562	0.0801045	0.101939	0.142299	-0.0543866	-0.167059	-0.106594	-0.0114546
centroid_887855	IVTT.AG	zinc resistance associated protein	0.0338324	0.173289	0.323764	-0.140955	0.0708152	-0.125241	-0.0939043	0.0640029	0.0820273	0.357338	0.233558	-0.0476829	-0.167832	-0.171589	-0.181661	0.040423	-0.0757613	0.241533	0.218661	-0.0564182	0.0732354	0.00947308	-0.0827642
centroid_1005269	IVTT.AG	conserved hypothetical protein	0.0336152	0.233015	0.358764	-0.0894058	0.0576871	-0.0755002	-0.274012	0.030014	-0.0105583	0.275461	0.31206	-0.0983629	-0.212151	-0.147207	-0.08293	0.113634	0.0591223	0.12775	0.105507	0.0192282	0.0879938	0.0147739	-0.0653496
centroid_953623	IVTT.AG	conserved hypothetical protein	0.0334578	-0.00882526	-0.0388422	0.0503507	-0.0775403	-0.10052	-0.022909	-0.107177	-0.0490191	0.40745	0.46263	-0.0541108	0.0444001	-0.0377574	-0.0204813	0.184354	0.385271	-0.0819078	-0.0217999	-0.0822656	-0.149981	-0.0197335	0.0744854
centroid_204959	IVTT.AG	conserved hypothetical protein	0.0332593	0.258574	0.288153	-0.220208	-0.0797365	-0.309306	-0.424142	-0.115552	-0.0797159	0.62322	0.4265	0.512162	0.359815	-0.173127	-0.0849447	-0.0452597	-0.113643	0.243731	0.245213	-0.209868	-0.209597	-0.0342574	-0.126309
centroid_227927	IVTT.AG	acetolactate synthase, large subunit, biosynthetic type	0.0324428	-0.00195605	0.0418293	0.127069	-0.00687928	-0.258603	-0.195637	0.00977324	0.0307408	0.393569	0.429092	-0.0987537	-0.102657	-0.0818452	-0.0922208	-0.0774954	-0.0246759	0.163011	0.124896	0.103169	0.0186981	0.0673043	0.145313
centroid_1113990	IVTT.AG	bacterial Ig like domain family protein	0.0313377	-0.216538	-0.134687	-0.114424	-0.217064	-0.175223	-0.110815	-0.0775198	-0.133448	0.377102	0.354137	0.960031	0.931477	-0.160108	-0.0542267	-0.0787497	-0.0882784	0.110393	0.131882	-0.159647	-0.243611	-0.161337	-0.0499132
centroid_1984030	IVTT.AG	conserved hypothetical protein	0.0308231	0.22244	0.296171	0.031467	0.0688338	-0.132418	-0.319342	0.0156498	0.0264235	0.682	0.529146	-0.257242	-0.383367	-0.171013	-0.138757	0.0911288	0.0358429	0.117001	0.0954157	-0.0378338	-0.142193	0.0323038	0.0164492
centroid_678587	IVTT.AG	inner membrane protein YccS	0.0308225	-0.0193559	-0.112261	0.0745357	-0.0135817	0.0602894	0.102908	-0.0353147	0.0620122	0.111857	0.13633	0.0717358	0.118176	-0.0100125	-0.0262768	-0.12249	0.0390215	0.0222528	0.0333417	0.0573063	-0.071032	0.055922	0.142732
centroid_412364	IVTT.AG	phosphopantothenoylcysteine decarboxylase / phosphopantothenate cysteine ligase	0.0303086	0.171554	0.186336	-0.34543	-0.343826	-0.437083	-0.458672	-0.254439	-0.25547	0.136345	0.195693	-0.475859	-0.481973	0.349883	0.427248	1.71907	1.79695	-0.207626	-0.132547	-0.223956	-0.26331	-0.225166	-0.210934
centroid_1155058	IVTT.AG	protoheme IX farnesyltransferase	0.0290697	0.0854108	0.272767	0.127514	0.169162	-0.392428	-0.357467	0.0174532	-0.0369209	0.477782	0.42961	-0.116847	-0.145384	-0.0972714	-0.109548	-0.0338614	-0.108798	0.1128	0.0701784	0.0203853	0.0662377	0.09704	0.0917182
centroid_118561	IVTT.AG	MFS/sugar transport family protein	0.0287412	0.0979494	0.0686539	0.244051	0.0460508	-0.147632	-0.092704	-0.0320469	0.0254623	-0.00438791	0.120699	-0.0308047	0.0646499	-0.0153465	-0.00380478	-0.145964	-0.0718986	0.0457428	0.0549439	0.15957	0.00930339	0.0684376	0.171382
centroid_455776	IVTT.AG	conserved hypothetical protein	0.0276965	1.29595	1.6135	-0.193303	-0.230178	-0.208051	-0.2388	-0.13095	-0.129696	0.296695	0.331036	-0.228305	-0.294565	-0.240442	-0.308211	-0.125944	-0.0891456	-0.0385356	-0.0153535	-0.0491175	-0.190264	-0.123318	-0.09368
centroid_381877	IVTT.AG	ribosome association toxin RatA	0.0264171	-0.00358861	-0.0111282	-0.0658302	0.139639	0.0079024	-0.142756	-0.0190496	-0.0339122	0.334776	0.184076	0.00255284	-0.0823253	0.00790945	-0.115507	0.0411931	-0.013931	0.215458	0.0677517	-0.0294286	0.0491851	0.0740908	-0.0259019
centroid_851507	IVTT.AG	conserved hypothetical protein	0.0263114	0.00227999	-0.0375414	0.0569021	-0.00604367	-0.0459914	0.027859	-0.0320469	0.0230566	0.270187	0.331036	-0.060187	0.0217568	0.0356302	-0.0284077	-0.0608743	0.0410046	-0.0245836	0.00190917	0.0118784	-0.0862201	0.00592837	0.131319
centroid_351099	IVTT.AG	inner membrane protein YjiG	0.0255611	-0.0157273	0.0272955	0.0204959	0.130168	0.0654899	-0.0396967	-0.0218249	-0.0500319	0.334776	0.302195	-0.00786905	-0.109755	-0.0938088	-0.0322901	0.00770392	-0.0438843	0.0793533	0.0214779	-0.0580456	-0.052507	0.0937043	0.00512503
centroid_1836039	IVTT.AG	homoserine/Threonine efflux family protein	0.0253959	-0.0393105	-0.0724178	0.107367	-0.0102266	0.00812749	0.0993411	-0.0264623	0.00853759	0.190752	0.149595	0.0516264	0.0894853	0.0190618	0.00739588	-0.119045	0.00244479	-0.0016259	0.037068	0.0280756	-0.0468059	0.00178184	0.0739435
centroid_2007704	IVTT.AG	conserved hypothetical protein	0.0251833	0.0123314	0.100317	-0.067865	-0.188343	-0.276037	-0.175166	0.281839	0.269057	0.209475	0.262046	0.09721	0.152574	-0.0590997	-0.0324845	-0.134614	-0.0904475	0.261734	0.288061	0.0165247	-0.0878453	-0.178711	-0.10652
centroid_2372133	IVTT.AG	ccmE family protein	0.0250733	0.187667	0.20624	-0.445715	-0.456886	-0.466804	-0.43688	-0.262076	-0.216289	0.0692131	0.196302	-0.638505	-0.686759	0.708701	0.565316	1.08386	1.17707	-0.24874	-0.244192	-0.218941	-0.300137	0.367644	0.611528
centroid_1287380	IVTT.AG	putative transport protein HsrA	0.0242946	0.245164	0.362957	0.0171402	0.10641	-0.0802781	-0.176691	-0.0311147	-0.102124	0.29637	0.127738	-0.00640178	-0.13048	-0.0262479	-0.0222175	-0.0900881	-0.0830857	0.0738056	-0.0256816	-0.114499	-0.0518724	0.170652	0.075027
SF_p0228	IVTT.AG	plasmid mobilization protein	0.0240528	0.00520536	0.0113574	0.0754579	-0.0424196	-0.11246	-0.0279478	-0.0612504	-0.059179	0.509466	0.567067	-0.0708821	-0.0278915	-0.0250326	-0.00609356	-0.102792	-0.0122851	0.0241717	0.0208507	-0.0322249	-0.166029	-0.0113282	0.0734015
centroid_1355672	IVTT.AG	conserved hypothetical protein	0.0229736	-0.11776	-0.117405	0.107818	0.0408039	0.0528899	0.0815872	-0.113577	-0.0500319	0.167533	0.200557	-0.0226244	0.0884799	0.0426022	0.0215096	-0.0563369	0.0242614	0.0750403	0.148053	-0.00607262	-0.163284	0.0177103	0.083666
centroid_1536221	IVTT.AG	flagellar biosynthetic protein FliR	0.0221491	-0.122719	-0.0614694	-0.0158704	-0.122565	-0.0993072	0.0212219	0.00478199	-0.0304099	0.338561	0.322695	-0.0448561	0.0101235	0.0188934	0.00796309	0.00691578	0.0354451	0.221045	0.242526	-0.0682587	-0.181562	-0.0330415	0.0371675
centroid_1190974	IVTT.AG	PTS system sugar specific permease component family protein	0.0205512	0.141144	0.259335	0.0123328	0.0763489	-0.176758	-0.146238	0.0197042	-0.0339122	0.0962926	0.118773	-0.00805257	-0.0796861	-0.103855	-0.0510724	-0.111323	-0.134082	-0.037201	-0.0960385	0.257354	0.297953	0.0701359	0.0809719
centroid_1042056	IVTT.AG	lysine arginine ornithine binding periplasmic family protein	0.0201685	0.279668	0.429142	0.340028	0.249033	-0.202311	-0.154731	-0.171977	-0.0911371	0.230337	0.194475	-0.144015	-0.115729	0.0134964	0.0568412	-0.135049	-0.104408	0.107983	0.0506493	-0.0752452	-0.146929	-0.112361	-0.0540529
centroid_787294	IVTT.AG	DNA repair RadC family protein	0.0191634	-0.0821357	-0.0512596	0.0484734	0.117572	-0.223824	-0.319904	-0.0339133	-0.0150011	0.866554	0.763503	-0.193662	-0.278263	-0.0521863	0.0367843	0.111436	0.0457529	0.0286393	0.0258601	-0.135822	-0.162599	-0.0403524	-0.034056
centroid_1036039	IVTT.AG	conserved hypothetical protein	0.0190179	1.68737	1.89082	-0.190529	-0.044563	-0.398681	-0.40435	-0.0871764	-0.0828218	0.0454802	0.0156081	-0.351894	-0.380116	-0.0843747	-0.0554113	-0.106198	-0.136769	-0.144475	-0.188015	-0.106057	-0.0771527	-0.150749	-0.231549
centroid_449502	IVTT.AG	inner membrane protein YabI	0.0186221	-0.0786901	-0.0717519	0.0786807	-0.0727204	0.0246872	0.00471844	-0.0218249	0.0240194	0.232712	0.253003	-0.0339777	-0.0447055	-0.0189712	-0.0617459	-0.0633553	0.0402117	0.125964	0.198838	-0.111961	-0.141518	0.0633307	0.0847422
centroid_220583	IVTT.AG	orotate phosphoribosyltransferase	0.0186046	0.354983	0.554124	-0.0750096	0.0869613	-0.139132	-0.248659	0.168735	0.167722	0.577241	0.333252	-0.215746	-0.330642	-0.208558	-0.245801	0.200989	0.126414	-0.101301	-0.147272	-0.250226	-0.213494	0.059916	-0.0451966
centroid_815047	IVTT.AG	inner membrane protein YdgC	0.0185762	0.328237	0.32705	-0.160907	-0.0674805	-0.237102	-0.44054	0.0534946	0.0638859	0.796044	0.658498	-0.301091	-0.417237	-0.197563	-0.123146	0.150855	0.13869	0.197998	0.103139	-0.0629389	-0.0781214	-0.142858	-0.18023
centroid_160071	IVTT.AG	phosphocarrier, HPr family protein	0.0184992	-0.227943	-0.140611	-0.049654	0.127125	-0.143626	-0.123752	0.458832	0.546702	0.658724	0.392899	0.0822898	-0.018835	0.00127871	-0.101164	-0.203178	-0.234129	-0.123081	-0.175024	-0.190105	-0.128079	0.055922	-0.0576107
centroid_1436664	IVTT.AG	GMP synthase [glutamine hydrolyzing]	0.0181424	-0.0446787	-0.0871461	0.0503507	0.0196233	-0.173435	-0.224268	0.0371429	0.0769336	0.237112	0.257094	-0.131766	-0.145581	-0.155162	-0.132492	-0.116896	-0.0710417	0.487607	0.563378	-0.0475002	-0.112777	0.0177103	0.0949266
centroid_2464476	IVTT.AG	conserved hypothetical protein	0.0176228	-0.110705	-0.0434047	-0.263859	-0.170445	-0.212241	-0.14574	0.891595	0.906777	0.122507	0.0882627	-0.185752	-0.306637	-0.108812	-0.126048	-0.0804239	-0.103093	-0.0245836	-0.0185731	0.163416	0.120166	0.0352048	-0.0399087
centroid_850192	IVTT.AG	integration host factor, alpha subunit	0.0174431	-0.0514171	-0.0178467	-0.067865	0.0822543	0.0711027	-0.122771	-0.0555518	-0.0786821	0.331615	0.191424	-0.0954351	-0.165032	0.147493	0.167771	0.000595088	-0.0455667	-0.103394	-0.0804782	-0.125548	-0.111454	0.303158	0.209376
centroid_1194037	IVTT.AG	valine tRNA ligase	0.016454	-0.0684022	0.0232495	-0.00901207	-0.0368617	0.220388	0.0961867	-0.126463	-0.0601989	0.102984	0.220748	-0.280551	-0.316591	-0.0800412	-0.0777051	0.0492539	0.0816466	0.517884	0.471359	-0.333509	-0.359753	0.128894	0.19848
centroid_694554	IVTT.AG	conserved hypothetical protein	0.0161106	0.0733819	0.0776858	-0.0811619	-0.119851	-0.0218918	-0.0594935	-0.0794459	-0.0279135	0.253911	0.225826	-0.0541108	-0.0914108	0.0101129	-0.0744991	-0.143336	-0.0143428	0.115802	0.142875	0.0969667	0.0444452	0.0780349	0.00284949
centroid_801987	IVTT.AG	pantetheine phosphate adenylyltransferase	0.0160989	-0.10719	-0.0617999	-0.0556989	0.011806	-0.0218918	-0.0750546	0.0504152	0.0787879	0.314421	0.269877	-0.054869	-0.112643	-0.138544	-0.0991266	0.00770392	-0.0565507	0.340335	0.279173	-0.149636	-0.0790909	0.0194694	-0.00571592
centroid_2252388	IVTT.AG	putative 4 amino 4 deoxy L arabinose phosphoundecaprenol flippase subunit ArnF	0.015837	0.269971	0.383255	-0.128159	-0.12166	-0.29036	-0.262089	0.0138442	-0.0199537	0.404444	0.358496	-0.198261	-0.15032	-0.0635489	-0.042042	-0.0670848	-0.0650572	0.275225	0.199946	0.02462	-0.0158463	-0.131102	-0.0259019
centroid_847583	IVTT.AG	zinc transporter ZitB	0.0143504	-0.0403155	-0.0851288	0.000729329	-0.0974277	0.0784096	0.0221086	-0.0475171	0.0722872	0.102242	0.179156	-0.0369705	-0.0469131	0.0381241	-0.0546214	-0.0867193	0.0330559	0.111597	0.13999	-0.0645737	-0.0907753	0.0892447	0.0997258
centroid_1054364	IVTT.AG	fimbrial family protein	0.0134974	-0.14669	-0.0710863	0.310177	0.144539	-0.168339	-0.0524753	-0.0679273	-0.0510453	0.121409	0.198431	-0.0735684	-0.0561482	-0.0182801	-0.0365728	0.0171282	0.112526	0.0576582	0.0762275	-0.0202787	-0.0875201	-0.00893571	0.117713
centroid_1386701	IVTT.AG	inner membrane protein YejM	0.013379	0.00617916	0.0809834	0.0713036	0.00560445	-0.205961	-0.115927	-0.0278564	0.0220932	0.177782	0.194475	-0.0556275	-0.0557777	-0.010356	0.0963152	-0.118185	-0.0667645	0.031186	0.0333417	0.0852195	0.00107072	0.0519169	0.0933233
centroid_1848879	IVTT.AG	inner membrane ABC transporter permease YnjC domain protein	0.012711	0.0319078	0.0479697	-0.100819	0.0408039	-0.0740699	-0.0917444	-0.0437515	0.000244815	0.323362	0.203588	-0.000912763	-0.107833	-0.0669395	-0.0863566	0.0678892	0.0250631	0.0362659	0.00444913	0.00175962	0.092306	0.00178184	-0.0253212
centroid_2283109	IVTT.AG	histidine transport system permease protein HisQ	0.0122456	0.183943	0.0863632	-0.00901207	-0.00187282	-0.130434	-0.235352	-0.0107556	0.0245005	0.556808	0.486722	-0.14039	-0.233364	-0.161634	-0.157503	-0.00297251	0.0374331	0.0570335	0.0604469	-0.0682587	-0.155083	0.046176	0.0366114
centroid_805322	IVTT.AG	putative protein involved in utilization of DNA as a carbon source	0.0112065	0.0596892	0.151686	-0.13828	0.0496721	-0.108063	-0.152478	-0.0565	-0.0364191	0.320813	0.138866	0.178155	0.152574	-0.092899	-0.211722	-0.0133287	-0.013931	0.0254496	-0.061759	0.0859565	0.103173	-0.0269772	-0.107135
centroid_1795011	IVTT.AG	regulator of sigma D	0.0112007	0.067796	0.0179415	-0.085278	0.180952	-0.0313446	-0.16151	0.189279	0.14931	0.415536	0.209632	-0.0507042	-0.148541	-0.134794	-0.158988	-0.00178233	-0.0180542	0.104359	0.017711	-0.179438	-0.045542	0.0194694	-0.109594
centroid_1278545	IVTT.AG	inner membrane protein YhaH	0.0106656	0.1985	0.35059	0.0722278	0.016337	-0.211716	-0.217188	-0.0273916	-0.063263	0.443044	0.32381	-0.0905687	-0.140072	-0.0820257	-0.0204813	-0.0109322	-0.0114628	-0.0193038	-0.0315238	0.0126538	-0.0745724	-0.0687261	-0.113292
centroid_1180272	IVTT.AG	inner membrane protein YtfF	0.00844694	-0.00816964	0.0580446	-0.0207892	0.00850185	-0.0548984	-0.0302439	0.0228498	-0.0464903	0.197368	0.125822	0.186839	0.0819279	-0.145697	-0.146731	-0.0518137	-0.00367439	-0.0682134	-0.071757	-0.0314254	-0.0211155	0.102582	0.102916
centroid_427548	IVTT.AG	outer membrane protein A	0.00739614	0.0181357	0.00189915	-0.3479	-0.434791	-0.516448	-0.515763	0.88049	0.961824	1.64019	1.53397	-0.595127	-0.599381	0.115891	0.22841	-0.213704	-0.194393	-0.245654	-0.227704	-0.573084	-0.724119	-0.0464733	0.0164492
centroid_1515650	IVTT.AG	conserved hypothetical protein	0.00728989	0.294092	0.295913	-0.0198041	-0.132562	-0.126723	-0.0812312	-0.113577	-0.0848961	0.108167	0.177924	-0.109346	-0.0732967	-0.0603441	-0.0895891	-0.12508	-0.0676189	-0.0166711	0.0221047	0.107168	-0.00321664	0.0644671	0.194498
centroid_479744	IVTT.AG	glyceraldehyde 3 phosphate dehydrogenase, C terminal domain protein	0.00719187	-0.129476	-0.17381	-0.184446	-0.333831	-0.218548	-0.135322	-0.126463	-0.0735241	0.144656	0.231778	-0.227451	-0.205765	1.52598	1.60635	-0.238722	-0.133635	-0.194178	-0.153629	-0.20175	-0.347631	-0.163997	-0.108364
centroid_2274324	IVTT.AG	phosphoenolpyruvate synthase	0.00689915	-0.131973	-0.142707	-0.0326633	-0.0484291	-0.120312	0.000675384	-0.0348474	-0.0309097	0.212916	0.169886	0.00855234	0.0653314	0.0307965	0.0166325	-0.0534568	0.0162196	0.169383	0.162909	-0.0430617	-0.181562	0.0112422	0.10716
centroid_1958726	IVTT.AG	branched chain amino acid transport system II carrier protein	0.00628509	0.123004	0.146545	0.00363897	0.00726082	-0.242179	-0.187927	-0.0348474	0.00415324	0.294423	0.28312	-0.0345384	-0.138894	-0.117668	-0.0291833	-0.0666699	-0.0188803	0.109188	0.0314749	0.0569305	-0.073284	0.045025	-0.0224213
centroid_1595949	IVTT.AG	DSBA like thioredoxin domain protein	0.00584317	-0.138774	-0.0922017	-0.112323	-0.20983	-0.0115877	0.188928	-0.0255336	-0.090616	0.198756	0.19234	0.279968	0.278692	-0.0710546	-0.037743	-0.165376	-0.129614	-0.00227679	0.0221047	-0.137542	-0.208536	0.134315	0.266453
centroid_1458094	IVTT.AG	capsule biosynthesis GfcC family protein	0.0057561	0.086332	0.130142	0.00992312	-0.0609574	-0.128454	-0.114952	-0.0717566	-0.0730093	0.325588	0.311217	-0.0999268	-0.0701126	-0.121374	-0.0268577	-0.0745729	-0.0355014	0.0811977	0.035206	0.0718886	-0.0084399	-0.0257673	-0.0131806
centroid_54778	IVTT.AG	nucleoside permease NupC	0.00514397	-0.131259	-0.0928771	0.0123328	-0.0123226	-0.0118158	0.0913366	-0.0199741	-0.0745542	0.18165	0.121981	0.0262234	0.0649907	-0.00230436	-0.0185546	-0.12249	-0.0995937	0.0164808	-0.00573764	0.0299918	-0.0531419	0.0825293	0.130277
centroid_493465	IVTT.AG	histidinol phosphate transaminase	0.00450626	-0.17916	-0.129135	-0.108652	-0.135301	-0.325665	-0.210142	-0.123479	-0.161631	0.268865	0.279677	0.624151	0.610576	-0.169285	-0.176496	-0.20866	-0.186947	0.0909954	0.159494	0.111517	0.279415	-0.153389	-0.0576107
centroid_2386158	IVTT.AG	tRNA (guanine N(7) ) methyltransferase	0.00427693	-0.00751432	-0.0372163	-0.106037	-0.0762242	-0.151649	-0.249193	-0.0172024	0.00853759	0.295722	0.276801	-0.0766445	-0.158453	0.162353	0.282076	0.0326998	-0.0180542	0.1128	0.109641	-0.130676	-0.209243	0.0182969	0.0332706
SF_p0097	IVTT.AG	orf, conserved hypothetical protein	0.00377621	-0.307175	-0.224717	-0.326427	-0.366169	-0.451557	-0.48017	2.36988	2.53366	0.58894	0.623388	-0.428913	-0.537283	-0.303877	-0.28394	-0.47426	-0.370866	-0.318357	-0.276203	-0.205352	-0.318718	-0.200386	-0.158419
centroid_1065803	IVTT.AG	branched chain amino acid transport system / permease component family protein	0.00361839	0.172711	0.197704	0.0219316	0.0604818	-0.210145	-0.274012	0.074002	0.0852595	0.309929	0.343458	-0.152104	-0.25681	-0.143999	-0.088174	-0.00376651	-0.0275825	0.0406962	0.0383079	-0.0760693	-0.157471	0.0621934	0.0630634
centroid_603260	IVTT.AG	phenylalanine specific permease	0.00343108	0.358292	0.374242	-0.0109683	-0.02454	-0.188059	-0.100645	-0.0475171	-0.0249234	0.171783	0.126461	-0.0278247	-0.102849	-0.105138	-0.0613492	-0.176971	-0.12072	-0.000975307	0.0936276	-0.0254432	-0.136463	0.0288148	0.0766508
centroid_1568957	IVTT.AG	putative lipoprotein	0.00277659	-0.090439	-0.0323495	0.00847536	-0.0236941	-0.0853121	-0.0686684	-0.0765576	0.0469349	0.452099	0.494416	-0.0968007	-0.0974998	-0.0370573	-0.101368	-0.0905098	-0.0346657	-0.0166711	-0.0147105	-0.0653918	-0.146251	0.0357844	0.101322
centroid_128561	IVTT.AG	thioredoxin	0.00270255	0.318862	0.391488	-0.162536	-0.249826	-0.316899	-0.25509	0.0997651	0.142233	0.395084	0.387044	-0.301091	-0.259581	-0.161634	-0.125425	-0.103217	-0.0586726	0.531439	0.51788	-0.209868	-0.32254	-0.147456	-0.0505038
centroid_1277912	IVTT.AG	conserved hypothetical protein	0.00247236	-0.0273047	-0.0858009	-0.067865	-0.127101	-0.101248	-0.0696127	-0.0736751	-0.0174753	0.373109	0.413991	-0.103844	-0.108218	0.0711324	0.0330736	-0.113893	-0.0110518	0.222717	0.213731	-0.0719532	-0.227399	-0.0799826	0.0130613
centroid_1304942	IVTT.AG	thiol:disulfide interchange protein DsbD	0.00236193	0.0578119	0.105036	-0.0396353	-0.00520853	-0.218021	-0.320466	0.0661825	0.0861816	0.358582	0.336018	-0.0674357	-0.0849694	-0.0769794	-0.0966855	-0.0825193	0.000815543	-0.100604	-0.0237394	0.017684	-0.0217367	0.0769091	0.0847422
centroid_928237	IVTT.AG	penicillin binding protein 1A	0.00201776	0.129274	0.364926	-0.0012137	-0.0548957	0.534603	0.670514	-0.13445	-0.157259	0.403239	0.40717	-0.323297	-0.262998	-0.269342	-0.271956	-0.119475	-0.121163	0.0725699	0.0208507	-0.243266	-0.33561	-0.156695	-0.107135
centroid_1984675	IVTT.AG	hydrogenase assembly chaperone HypC/HupF	0.000788609	0.0171699	-0.0368913	-0.0925095	-0.141252	-0.169357	-0.0764776	0.0468878	0.0834134	0.633784	0.333806	-0.146437	-0.0539264	-0.0428438	-0.0463538	-0.0399564	-0.00571989	-0.0365342	0.0246094	-0.0621222	-0.129082	-0.0513888	0.00853163
centroid_243449	IVTT.AG	putative endopeptidase Spr	-0.000297581	-0.0814459	-0.157468	-0.0237486	-0.106355	-0.335628	-0.305927	-0.155629	-0.123819	0.273156	0.529629	-0.375376	-0.319702	1.07519	1.15554	-0.173394	-0.0561267	0.0438524	0.0183395	-0.249296	-0.414171	-0.139583	-0.0845778
centroid_1058264	IVTT.AG	conserved hypothetical protein	-0.000342301	-0.0602244	0.00411163	0.0708412	0.0179811	0.00767728	0.0271967	-0.0409337	-0.0581597	0.180947	0.161804	0.0267609	-0.00481946	-0.0219121	-0.00857718	-0.0650117	-0.113202	-0.0675321	-0.0419687	-0.0182972	-0.0614204	0.0328845	0.0243236
centroid_970944	IVTT.AG	cyd operon protein YbgE	-0.000419279	-0.0273047	-0.0420996	-0.0173443	-0.0912111	-0.0343548	0.0571378	-0.0910572	0.0469349	0.19702	0.261173	-0.0213273	-0.00499828	0.0272861	-0.0256962	-0.0981207	-0.00204007	-0.0285561	-0.0198629	-0.0338252	-0.105515	0.00237493	0.0421624
centroid_1046085	IVTT.AG	dipeptide transport system permease protein DppC	-0.00045301	0.0712122	0.0050588	0.020017	-0.119851	-0.0520797	-0.0103885	-0.0837892	-0.00318376	0.253577	0.300497	0.0900264	0.0986686	-0.121003	-0.147573	-0.152993	-0.0540085	0.0601542	0.0798448	-0.0727755	-0.182603	-0.0342574	0.0454828
centroid_28565	IVTT.AG	membrane YeiB domain protein	-0.00104491	0.337551	0.294881	-0.0668473	-0.019472	-0.179831	-0.118123	-0.0172024	0.0080511	0.557349	0.451962	-0.322156	-0.315703	-0.236016	-0.239728	-0.0403637	0.0485156	0.155444	0.0756237	-0.0564182	-0.188869	-0.0963986	-0.0552379
centroid_1111103	IVTT.AG	conserved hypothetical protein	-0.0024055	0.154673	0.160215	0.0324171	-0.084139	-0.277134	-0.183575	-0.0442217	-0.122753	0.617001	0.563532	-0.18783	-0.14184	-0.145508	-0.144418	-0.0596354	-0.0350835	0.0682365	0.0653209	0.007217	-0.134783	-0.126556	-0.034056
centroid_1614155	IVTT.AG	gntP permease family protein	-0.00244686	-0.00162976	-0.0631229	0.0324171	0.0302525	-0.0292643	-0.0860004	-0.0339133	-0.0339122	0.32527	0.393164	-0.0425987	-0.0946424	-0.090173	-0.110163	-0.129406	-0.0573991	-0.0405398	0.0339634	-0.0939036	-0.136127	0.0667373	0.10716
SF_p0251	IVTT.AG	FinO, putative fertility inhibition protein	-0.00269189	-0.227561	-0.166327	0.00363897	-0.0753474	-0.0154717	-0.0855228	-0.149546	-0.125953	0.717073	0.659602	-0.217231	-0.180298	-0.188788	-0.121284	-0.160941	-0.102655	0.0719516	0.1371	-0.238184	-0.265515	0.32086	0.351179
SSON53G_RS26730	IVTT.AG	hypothetical protein	-0.00443342	0.103117	0.22289	-0.171807	-0.0631285	-0.174457	-0.233234	-0.0679273	-0.112137	0.331931	0.221346	-0.146235	-0.143611	0.392216	0.745496	-0.226622	-0.191131	-0.0425468	-0.138839	-0.267067	-0.197264	0.0276499	0.0338279
centroid_2286385	IVTT.AG	ferric uptake regulation protein	-0.00479282	-0.0510795	-0.0310544	0.054098	-0.0631285	0.0186672	0.0638274	-0.0503478	0.0326554	0.0828164	0.123903	-0.0226244	0.0104774	-0.00315878	-0.0359881	-0.113036	0.0178315	-0.0232618	-0.0250339	-0.0370312	-0.0989456	0.00947308	0.0354987
centroid_1573740	IVTT.AG	quaternary ammonium compound resistance protein SugE	-0.0050659	0.0702813	0.158797	-0.0847628	0.165458	-0.0591368	-0.136311	-0.0292519	-0.0556149	0.189705	-0.00734193	-0.0228098	-0.113992	-0.0265953	-0.098109	-0.0608743	-0.0921852	0.0106855	-0.0670826	0.0103263	0.0807782	0.0836507	-0.0270639
centroid_425703	IVTT.AG	DNA topoisomerase I	-0.00535436	-0.165938	-0.162777	-0.0316701	-0.165771	-0.103921	-0.0805171	0.104439	0.0953708	0.249562	0.166472	-0.0563864	-0.028255	-0.126578	-0.134577	-0.135484	-0.0848145	0.277372	0.273393	-0.12299	-0.214204	0.101476	0.228005
centroid_1630917	IVTT.AG	sorbitol 6 phosphate 2 dehydrogenase	-0.00556188	-0.14057	-0.167393	-0.0237486	-0.118947	-0.17855	-0.0982338	-0.138962	-0.090095	0.415237	0.330481	-0.160851	-0.111487	0.435866	0.425267	-0.185054	-0.037174	0.0551578	0.0918373	-0.110272	-0.248693	-0.0837543	0.0175768
centroid_2325110	IVTT.AG	K+ transporting ATPase, A subunit	-0.00558078	0.146453	0.14196	-0.021282	-0.214166	-0.413979	-0.393668	-0.150052	-0.167114	1.10521	1.16927	-0.122001	-0.116309	-0.173896	-0.154115	-0.251868	-0.272033	-0.0936511	-0.0764465	0.00916107	-0.156447	-0.0143245	0.0965281
centroid_1998236	IVTT.AG	ABC transporter family protein	-0.00594914	-0.00685929	-0.144807	-0.104991	-0.212719	-0.223032	-0.216665	0.030014	0.0421908	0.395993	0.441985	-0.385592	-0.313265	-0.3119	-0.239279	0.55865	0.85874	0.321733	0.226298	-0.269421	-0.33909	-0.16933	-0.0695339
centroid_2283090	IVTT.AG	sulfite exporter TauE/SafE family protein	-0.00611757	0.235508	0.234513	0.0352636	-0.0330265	-0.384429	-0.374578	-0.0320469	0.0620122	0.138155	0.246256	-0.163097	-0.128726	-0.0318168	-0.0948574	-0.121628	-0.0676189	0.180897	0.201054	0.0531666	-0.156106	-0.0385212	0.10504
centroid_565285	IVTT.AG	pilZ domain protein	-0.00627951	-0.145968	-0.286729	-0.262111	-0.0996544	-0.43647	-0.495634	-0.233914	-0.2731	0.0631258	0.0252353	-0.442986	-0.539353	-0.458877	-0.477313	2.34187	2.41203	0.253578	0.199946	-0.431356	-0.407661	-0.145483	-0.297324
centroid_704943	IVTT.AG	NADH quinone oxidoreductase subunit N	-0.00628587	-0.0677189	-0.0717519	0.0615634	0.0109807	-0.0331963	-0.0510758	-0.117035	-0.045985	0.176725	0.195084	0.0119953	0.0221079	-0.0236449	-0.0609525	-0.132007	-0.0659106	-0.0365342	-0.0250339	0.00332098	-0.089798	0.117989	0.0825889
centroid_113367	IVTT.AG	putative pseudouridine transporter	-0.00709158	-0.154286	-0.160651	-0.0109683	0.0134553	-0.0619693	-0.0529421	-0.0939747	-0.106859	0.137793	0.0724305	0.0755511	0.0118922	-0.0789598	-0.08293	-0.016931	-0.0718986	0.0337282	0.126062	-0.0576386	0.0597932	0.127807	0.13548
centroid_233225	IVTT.AG	sugar efflux transporter A	-0.0072471	-0.168133	-0.0858009	0.0726897	0.0568876	-0.0939827	-0.121547	-0.0550779	-0.0838586	0.137793	0.070107	0.0489826	-0.0114509	-0.000767668	-0.0491044	-0.0625278	-0.0710417	-0.0179869	-0.0577792	-0.0179013	0.0709066	0.148317	0.13184
SF_p0170	IVTT.AG	orf, conserved hypothetical protein	-0.00734406	-0.0980926	-0.0598177	0.094688	-0.0321756	-0.0417914	-0.00654036	-0.0385898	-0.101599	0.0197797	0.125182	0.103339	0.186171	0.0539835	0.0722907	-0.143336	-0.0943602	-0.0506028	-0.0121411	-0.101016	-0.204299	0.0438732	0.123485
centroid_142082	IVTT.AG	sensor protein CpxA	-0.00752333	-0.0104656	-0.0342942	0.01618	-0.072283	-0.134155	-0.128172	-0.0367174	-0.0209463	0.128714	0.226422	-0.106985	-0.0955942	-0.0330379	-0.0979055	-0.0943102	0.0186368	0.0576582	0.117875	0.0584333	-0.0236019	0.0513438	0.0476921
centroid_1450771	IVTT.AG	mutatrotase, YjhT family protein	-0.0079637	0.216562	0.401114	-0.00705852	-0.106355	-0.208574	-0.176691	-0.0423419	-0.0354158	0.474919	0.37768	-0.199518	-0.250647	-0.176207	-0.140851	-0.0976968	-0.0599473	0.0100402	0.0451087	-0.0179013	-0.0569568	-0.048929	-0.0755326
SF_p0186	IVTT.AG	orf, hypothetical protein	-0.0086503	-0.0283014	-0.0664356	-0.044636	-0.024117	-0.0683629	-0.10669	-0.0395269	-0.0359173	0.450351	0.444806	-0.0948503	-0.153488	-0.05254	-0.0653213	-0.135484	-0.0430438	-0.0325396	-0.0354317	-0.0645737	-0.12074	0.045025	0.0815111
centroid_479039	IVTT.AG	conserved hypothetical protein	-0.009082	-0.145608	-0.0300839	0.0418836	-0.0696615	-0.0471602	0.0528054	-0.11259	-0.133985	0.211884	0.232371	-0.00475288	-0.0403003	-0.117298	-0.0418463	0.0272688	0.0649813	0.0260881	-0.0121411	-0.0649827	-0.106174	0.0328845	0.0366114
centroid_723278	IVTT.AG	protein CrcB	-0.00971907	0.135221	0.254298	-0.0842478	0.048466	-0.236302	-0.287682	-0.0395269	-0.00318376	0.235759	0.182847	-0.120413	-0.144005	-0.0523631	-0.105248	-0.0395493	-0.0590974	0.136646	0.152641	-0.0727755	-0.105515	-0.00178184	-0.00800864
centroid_1384708	IVTT.AG	proton antiporter 2 family protein	-0.0103858	-0.0554754	-0.117405	0.0257534	-0.0753474	-0.00589474	0.0353444	-0.00616831	-0.0490191	0.0631258	0.147078	0.00782646	0.0433628	0.0040027	-0.0229898	-0.17384	-0.0296622	0.0119754	0.0414032	-0.0450775	-0.162599	0.0311417	0.103978
centroid_125536	IVTT.AG	macrolide export ATP binding/permease protein MacB	-0.0104398	-0.115993	-0.0271762	-0.110224	-0.176543	-0.246201	-0.210663	0.711989	0.785983	0.418221	0.410584	-0.256806	-0.355737	-0.3119	-0.266915	-0.267516	-0.11232	-0.0922646	0.037068	0.130217	0.00290427	-0.110436	-0.0659466
centroid_454743	IVTT.AG	helicase IV	-0.0104742	-0.177316	-0.107476	-0.0257249	0.0592848	-0.203353	-0.173642	-0.0964104	-0.0958356	0.662756	0.532043	-0.109149	-0.127168	-0.184324	-0.193784	-0.0583976	0.0105635	0.268765	0.190497	-0.245119	-0.165342	0.0392565	-0.0305557
centroid_1196486	IVTT.AG	aerobic C4 dicarboxylate transport protein	-0.0117284	0.0893983	0.111794	-0.0966582	0.123311	-0.26267	-0.455891	-0.193197	-0.160536	0.633784	0.435553	-0.286104	-0.396913	-0.202069	-0.189009	0.253432	0.232609	0.427013	0.277599	-0.356354	-0.254522	0.0524897	-0.0410821
centroid_2363206	IVTT.AG	amino acid permease family protein	-0.0117939	-0.143806	-0.0249187	-0.0431339	0.0286223	-0.140628	-0.14574	-0.0246056	-0.075585	0.21429	0.224633	-0.0497594	-0.0736718	-0.0850982	-0.076502	-0.0666699	0.00488521	0.216577	0.121975	-0.128109	-0.0820031	0.0409895	0.0487955
centroid_222754	IVTT.AG	nucleoside recognition family protein	-0.0118123	-0.0725086	-0.140611	-0.00608273	-0.0527369	-0.0283407	0.0183362	-0.0669716	-0.0150011	0.0824403	0.171126	-0.119223	-0.0220888	-0.0262479	-0.0319014	-0.133745	0.0354451	0.154276	0.196063	-0.0781318	-0.204651	-0.0391314	0.119815
centroid_1537274	IVTT.AG	pfkB carbohydrate kinase family protein	-0.0120003	-0.0653301	-0.025241	-0.0597429	-0.00270602	-0.0769319	-0.0679606	0.0389196	-0.0404391	0.212916	0.186836	0.0426178	0.00746645	-0.0959947	-0.0669133	-0.070824	-0.081359	0.0305497	-0.00382214	-0.0785446	-0.106174	0.046176	0.0124959
centroid_2392539	IVTT.AG	sensor protein PhoQ	-0.0124282	0.0258387	0.062601	0.0428269	-0.042848	-0.0619693	-0.0679606	-0.0451624	-0.059179	0.166469	0.206614	-0.062091	0.0147175	-0.0750018	-0.103613	-0.145087	-0.0714701	0.0368996	0.0518776	-0.0366301	-0.1368	-0.0233508	0.0498981
centroid_2220128	IVTT.AG	outer membrane beta barrel domain protein	-0.0125904	-0.0206777	-0.0313781	-0.0173443	-0.0523055	-0.0709758	-0.195637	0.0705319	0.141346	0.270187	0.250073	-0.0816572	-0.174655	-0.0878146	-0.0942485	0.0108522	-0.106601	-0.125206	-0.128367	0.0866932	0.0784615	0.000594924	0.00114047
SF_p0200	IVTT.AG	orf, conserved hypothetical protein	-0.0126844	-0.100536	-0.119812	-0.0386372	-0.019472	-0.0788431	-0.179237	-0.0588732	-0.0329107	0.525881	0.505021	-0.111316	-0.135366	-0.0896284	-0.115919	-0.107051	-0.0697572	0.0638901	0.115527	-0.175458	-0.179481	0.0392565	0.083666
centroid_163861	IVTT.AG	hydrogenase 4 component C	-0.0142526	-0.129119	-0.0558615	-0.127098	-0.0670447	-0.0459914	-0.156485	-0.0746353	-0.0469957	0.42417	0.401901	-0.0822367	-0.190431	-0.094355	-0.0695039	-0.070408	-0.0430438	0.202524	0.201054	-0.133247	-0.190264	0.0369427	-0.00342683
centroid_2217173	IVTT.AG	deoxycytidine triphosphate deaminase	-0.0142813	-0.218432	-0.171668	-0.204453	-0.0313252	-0.219601	-0.213269	-0.131449	-0.131303	0.292473	0.162427	-0.170473	-0.255745	-0.225409	-0.228995	0.258738	0.299076	0.0177655	-0.114522	-0.218941	-0.169466	0.675695	0.684688
centroid_2299060	IVTT.AG	flagellar basal body associated FliL family protein	-0.014403	0.0271185	0.0881521	-0.0683742	0.0109807	-0.209359	-0.168069	-0.0508201	-0.0683844	0.267542	0.196911	-0.121009	-0.144793	-0.135543	-0.0589711	-0.0534568	-0.0388487	0.165911	0.0616669	0.00993797	0.0373061	-0.0330415	-0.0317215
centroid_2475783	IVTT.AG	ATP dependent metallopeptidase HflB family protein	-0.0154258	-0.0561528	-0.0456913	-0.0306775	-0.144466	-0.0579582	0.00606361	-0.0993388	-0.100549	0.395387	0.383305	-0.135169	-0.0891341	-0.0685484	-0.0705016	-0.130272	-0.0544319	0.0273643	0.000637512	0.034962	-0.089798	-0.0409633	0.0265656
centroid_501881	IVTT.AG	high affinity nickel transport family protein	-0.0154748	-0.0359655	-0.0535587	0.0352636	-0.0411351	-0.0836321	-0.0515421	-0.0376533	-0.0838586	0.0673136	0.0990474	-0.0420349	0.0140117	-0.0335615	-0.105861	-0.138097	-0.107919	0.0614006	0.0246094	0.0219267	-0.0373538	0.0438732	0.144281
SF_p0245	IVTT.AG	plasmid maintenance protein	-0.0155208	-0.0399805	-0.152531	0.102852	-0.062694	0.0344442	0.0427912	0.0102261	-0.0419495	-0.0168267	0.0644487	-0.068775	0.0138352	-0.0849173	-0.0736987	-0.110468	-0.000815543	-0.0338699	0.0283583	-0.0182972	-0.106174	0.0496233	0.122962
centroid_1249953	IVTT.AG	periplasmic binding and sugar binding domain of LacI family protein	-0.0155853	-0.0326283	-0.00698486	-0.0222682	-0.166705	-0.0733553	-0.00970863	-0.0236781	0.0364771	0.116274	0.136013	-0.0752979	-0.02535	0.0235993	0.00038191	-0.0981207	-0.00490134	0.0564086	-0.000635267	0.00527031	-0.121073	-0.0324339	-0.0241605
centroid_1372152	IVTT.AG	conserved hypothetical protein	-0.0156391	-0.17658	-0.113974	-0.0791082	-0.11084	-0.0530187	-0.0158386	-0.00800146	-0.0766166	0.29052	0.238887	-0.076452	-0.00178277	0.00638198	-0.0249225	-0.0596354	-0.0304949	0.156028	0.162909	-0.100596	-0.126741	-0.099577	-0.0446081
centroid_1193976	IVTT.AG	HokA domain protein	-0.015662	0.0881725	0.116768	0.0606324	0.0939931	-0.241912	-0.277281	-0.08041	-0.0612195	0.511982	0.481985	-0.142806	-0.17546	-0.117668	-0.1275	-0.176971	-0.178616	-0.0682134	-0.0263295	-0.117041	-0.163284	0.109756	0.14686
centroid_2049112	IVTT.AG	L alanine exporter AlaE	-0.015848	-0.0423277	-0.0817729	0.0305163	-0.086787	0.0264661	0.0603786	-0.0828229	-0.0404391	0.150409	0.181618	-0.00933782	0.0454366	-0.0465383	0.00228094	-0.109613	0.00163039	-0.078472	-0.00127208	-0.0670293	-0.166372	-0.07122	0.0366114
centroid_346217	IVTT.AG	conserved hypothetical protein	-0.0158976	0.109776	0.190228	-0.0709227	-0.0381424	-0.284834	-0.326379	-0.0755962	0.00659063	0.544025	0.566831	-0.218929	-0.22064	-0.0631925	-0.0979055	-0.0464863	0.0170258	0.162431	0.199946	-0.188767	-0.307314	-0.104039	-0.103453
centroid_2286735	IVTT.AG	conserved hypothetical protein	-0.016217	-0.239054	-0.224717	-0.361563	-0.213684	-0.258603	-0.369627	-0.25989	-0.197651	0.279405	0.216252	-0.0672445	-0.158453	-0.477755	-0.501327	1.48571	1.26147	0.477839	0.446824	-0.415623	-0.410099	-0.162666	-0.206319
centroid_133151	IVTT.AG	acetyltransferase family protein	-0.0169013	-0.139133	-0.0532301	-0.0546896	-0.129829	-0.0705004	0.00112517	-0.0432815	-0.0974051	0.331615	0.299648	-0.026337	-0.0315301	-0.0150018	-0.0274387	-0.0567488	-0.0443047	0.0922154	0.0283583	-0.061306	-0.168778	-0.07122	-0.034056
centroid_245286	IVTT.AG	bacteriophage lysis family protein	-0.0174853	-0.0711385	-0.00412331	-0.0466411	-0.0801762	-0.0874748	-0.000224613	-0.0755962	-0.116905	0.296046	0.3213	-0.0281968	-0.0978812	-0.126205	-0.147152	-0.0604612	0.0162196	-0.0101104	0.0208507	-0.0298277	-0.117417	-0.00535434	0.0657912
SSON53G_RS26635	IVTT.AG	phosphoadenosine phosphosulfate reductase	-0.0175211	-0.129119	-0.0156037	-0.0242424	0.0408039	-0.233106	-0.280558	-0.0343803	-0.00514661	0.506665	0.435037	-0.241622	-0.211738	-0.126578	-0.0569924	-0.17384	-0.0961026	0.095261	0.119634	0.0203853	-0.0748947	0.0774721	0.0232013
centroid_1880197	IVTT.AG	inner membrane transport protein YdhC	-0.0179806	0.177906	0.183829	-0.0770575	-0.141711	-0.301475	-0.249728	-0.0684054	-0.0284124	0.999602	1.0365	-0.313285	-0.288457	-0.285882	-0.266001	-0.142462	-0.0213612	0.0425907	0.0383079	-0.200851	-0.361718	-0.102762	-0.0247407
centroid_1570846	IVTT.AG	inner membrane protein YhhQ	-0.0188563	0.291964	0.417332	-0.0688835	0.0704192	-0.372366	-0.380718	-0.0736751	-0.0859344	1.00438	0.835427	-0.343533	-0.343022	-0.322099	-0.339376	-0.0534568	-0.0727561	-0.0600587	-0.113144	-0.118738	-0.107492	-0.0951291	-0.083973
SSON53G_RS27380	IVTT.AG	transcriptional regulator	-0.0205726	-0.0991394	-0.0664356	0.00169986	-0.0657381	-0.0473941	-0.0346168	-0.044692	-0.0379253	0.108906	0.166472	-0.0060352	-0.068056	-0.00350069	-0.0629367	-0.163601	-0.0396867	-0.0771	0.0233576	-0.0466922	-0.032964	0.0496233	0.0938579
centroid_807603	IVTT.AG	oxygen independent coproporphyrinogen III oxidase	-0.0208924	-0.120591	-0.135035	0.0333665	-0.0735955	-0.134155	-0.110572	-0.0930015	0.0143627	0.294423	0.327705	-0.0704988	-0.0652563	-0.0326889	-0.112216	-0.107051	-0.0384298	0.0682365	0.156072	-0.128964	-0.229909	0.058776	0.0393896
centroid_205670	IVTT.AG	NAD(P) transhydrogenase subunit beta	-0.0219897	0.284224	0.373019	-0.107606	-0.165771	-0.134404	-0.084568	-0.0712774	-0.077649	-0.0527328	0.0231778	-0.0308047	0.0873061	0.00332219	0.00985217	-0.207745	-0.142609	-0.0438864	-0.0147105	-0.0194858	-0.158836	-0.0107297	0.0581405
centroid_688071	IVTT.AG	amino acid permease family protein	-0.0222932	0.0817203	0.106508	-0.142026	-0.208388	-0.295906	-0.248391	-0.0746353	-0.0204499	0.466584	0.505021	-0.0944605	-0.104381	-0.0516558	-0.100756	-0.128107	-0.0246759	0.0768903	0.065929	-0.0547927	-0.109141	-0.0989407	-0.0363942
SF_p0201	IVTT.AG	orf, conserved hypothetical protein	-0.022626	0.0452339	0.0313301	-0.049654	-0.119851	-0.0877153	-0.113004	-0.0367174	0.00512869	0.397203	0.370415	-0.139586	-0.126584	-0.142304	-0.113038	-0.12508	-0.00981963	-0.0298827	0.0481894	-0.161833	-0.250148	0.0392565	0.0706881
centroid_1572566	IVTT.AG	threonine tRNA ligase	-0.0228531	-0.172534	-0.23549	-0.210621	-0.29351	-0.306504	-0.277281	-0.121493	-0.0469957	0.57216	0.540699	-0.572696	-0.563645	-0.338611	-0.340579	-0.148595	-0.0275825	1.80173	1.72534	-0.470372	-0.641601	-0.230731	-0.14385
centroid_1194566	IVTT.AG	tyrosine specific transport protein	-0.0232124	0.147924	0.115891	-0.0956199	-0.113987	-0.266477	-0.265331	-0.0470459	-0.0244257	0.448309	0.577387	-0.192828	-0.203916	-0.0299001	-0.0324845	-0.110468	-0.0590974	0.048888	0.00951566	-0.166214	-0.283281	-0.00356698	0.0360552
centroid_1597364	IVTT.AG	copper homeostasis protein CutC	-0.0232361	-0.139851	-0.0278218	-0.0198041	-0.0253864	-0.174968	-0.111787	-0.065062	-0.0414459	0.42417	0.314867	-0.214475	-0.131066	-0.07914	-0.0187472	-0.0981207	-0.0523162	0.110995	0.0858535	-0.104375	-0.174292	0.0253174	0.00626146
SF_p0194	IVTT.AG	plasmid stable inheritance protein	-0.0256905	-0.130546	-0.0391677	-0.13561	-0.125739	-0.122528	-0.198733	0.420501	0.457941	0.278749	0.272189	-0.196587	-0.28411	-0.216067	-0.227659	-0.203634	-0.24617	0.25902	0.259638	-0.147902	-0.244336	-0.00297169	0.00853163
centroid_1049813	IVTT.AG	CDP diacylglycerol pyrophosphatase	-0.0256973	-0.0918276	-0.128442	-0.0436345	-0.146307	-0.0145569	0.0445378	-0.0508201	-0.0556149	0.22114	0.221047	-0.121604	-0.0682428	0.0151851	-0.00743037	-0.113036	0.0406082	-0.0074945	0.0308521	-0.0826796	-0.159178	-0.0749689	0.0271255
centroid_1098417	IVTT.AG	RNA 2' O ribose methyltransferase substrate binding family protein	-0.0257116	-0.0725086	0.598727	-0.166347	-0.239477	0.137218	0.105629	-0.0964104	-0.0786821	0.301551	0.228805	-0.133967	-0.109755	-0.200108	-0.142529	-0.105346	-0.0869785	-0.078472	-0.114522	-0.227157	-0.302777	-0.0318266	0.249278
centroid_686440	IVTT.AG	protein YhgF	-0.026731	-0.105787	-0.0861371	-0.00364616	0.0716071	0.0741159	-0.0394654	-0.0517652	-0.0683844	0.144656	0.116845	-0.0427867	-0.103615	-0.0843747	-0.0771034	-0.141588	-0.0646306	0.0177655	-0.0818246	-0.0645737	-0.0943645	0.0992596	-0.00228365
SSON53G_RS26865	IVTT.AG	chaperone protein IpgE	-0.0272299	-0.238669	-0.181692	0.00847536	-0.0744712	-0.070738	-0.0101618	-0.0185876	-0.0895743	0.187957	0.160556	-0.0461746	0.00622481	-0.0205274	0.00171149	-0.15652	-0.0952311	0.00292212	0.0195957	-0.0682587	-0.0917533	0.0644671	0.11139
centroid_2439282	IVTT.AG	putrescine aminotransferase	-0.0276718	-0.151387	-0.0817729	0.0328919	-0.116691	-0.221447	-0.140026	-0.115552	-0.110024	0.217719	0.220149	-0.0938761	-0.0768638	0.204112	0.277379	-0.0596354	-0.0659106	-0.0285561	-0.0926415	-0.0270361	-0.13882	-0.0538529	0.0130613
centroid_689403	IVTT.AG	2 keto 3 deoxygluconate permease family protein	-0.027699	0.00227999	0.0737789	-0.0945824	-0.195947	-0.254277	-0.226373	-0.0517652	-0.0637743	0.0790505	0.128695	-0.26797	-0.156266	0.14934	0.222557	-0.219687	-0.144862	0.205909	0.226298	0.137345	-0.0217367	-0.131102	-0.00628875
centroid_1307972	IVTT.AG	DNA recombination protein RmuC	-0.0277097	-0.120946	-0.0972751	0.0791406	0.00560445	-0.250772	-0.207801	-0.0423419	-0.0607091	0.0676937	0.0604413	-0.118827	-0.0578168	0.00926585	-0.00876841	-0.153433	-0.104408	0.00227328	0.00571743	0.151144	0.0807782	0.0305603	0.120865
centroid_969924	IVTT.AG	putative Holliday junction resolvase	-0.028012	-0.0186955	-0.0117667	-0.181689	-0.12801	-0.0495007	-0.230591	-0.0311147	-0.0339122	0.383223	0.328817	-0.010992	-0.107833	-0.116743	-0.060556	0.0446532	-0.0409447	0.116402	0.062886	-0.196364	-0.234582	-0.0306127	-0.0683371
centroid_778178	IVTT.AG	conserved hypothetical protein	-0.0280467	0.312578	0.469732	-0.0562038	-0.109942	-0.334486	-0.304814	-0.0794459	-0.0735241	0.22114	0.292262	-0.252017	-0.229598	-0.119519	-0.106066	-0.0592227	-0.146666	0.116402	-0.0147105	0.113687	-0.0442793	-0.142202	-0.0701326
centroid_280486	IVTT.AG	DMSO reductase anchor subunit family protein	-0.0290082	-0.157553	-0.0476541	-0.0178359	-0.0987633	-0.0853121	0.0623196	-0.0264623	-0.0838586	0.197715	0.199343	-0.077222	-0.028255	-0.0433711	-0.00456731	-0.0879817	-0.0961026	0.0286393	0.0308521	-0.0777191	-0.122071	-0.0606508	-0.0416692
centroid_2210886	IVTT.AG	conserved hypothetical protein	-0.0292873	-0.0500669	-0.0717519	-0.040634	-0.159254	-0.0436566	0.0575703	-0.132949	-0.105805	0.673284	0.572705	-0.150078	-0.164233	-0.152505	-0.111395	-0.0993931	-0.100468	0.100727	0.0432571	-0.166653	-0.253427	-0.151408	-0.138188
centroid_347215	IVTT.AG	RND transporter, hydrophobe/amphiphile efflux 1 family protein	-0.0295135	-0.221089	-0.205964	-0.0119474	-0.100992	-0.19815	-0.0413168	-0.117529	-0.0828218	0.0508735	0.0664483	-0.0930972	0.000535102	-0.0987318	-0.0418463	-0.145087	-0.117177	0.242632	0.294302	-0.145305	-0.215625	0.211235	0.321358
centroid_2393059	IVTT.AG	major Facilitator Superfamily protein	-0.0301939	0.150569	0.160781	-0.0148886	-0.157397	-0.239237	-0.236942	-0.064585	-0.0510453	0.241162	0.251832	-0.120016	-0.0375539	-0.0302484	-0.0643273	-0.104494	-0.0359193	0.00551456	0.0561686	-0.0386369	-0.122405	-0.157357	-0.0552379
centroid_929500	IVTT.AG	undecaprenyl phosphate glucose phosphotransferase	-0.0302043	-0.00882526	0.148832	-0.00267268	0.0269903	-0.0786041	-0.121302	-0.0660165	-0.0642858	0.151127	0.0503736	-0.0349123	-0.0954038	-0.113971	-0.0375479	-0.112179	-0.12205	0.00551456	-0.038043	-0.0810242	-0.102227	0.0576351	-0.0259019
centroid_299961	IVTT.AG	putative D,D dipeptide transport system permease protein DdpC	-0.0304079	0.0184575	0.000316728	-0.00218619	-0.0814959	-0.175223	-0.137548	-0.0660165	0.00756444	0.224553	0.274497	-0.118431	-0.108986	-0.0599885	-0.0391095	-0.169825	-0.0321618	-0.0587041	-0.00446036	0.0118784	-0.148285	-0.0275824	0.0237626
centroid_1881605	IVTT.AG	putative arginine/ornithine antiporter	-0.0305521	-0.0921749	-0.0644471	0.10466	-0.0283527	-0.0693125	-0.0208527	-0.0755962	-0.0911371	0.0948015	0.13379	-0.0940709	-0.00678779	-0.0267691	-0.060556	-0.166709	-0.0843821	0.0196903	0.0567806	-0.0851663	-0.196914	0.0182969	0.0630634
SSON53G_RS26980	IVTT.AG	hypothetical protein	-0.0312123	0.191097	0.345614	0.0328919	-0.140793	-0.151146	0.0161126	-0.161738	-0.129161	0.0903187	0.153049	-0.130767	-0.15726	-0.116743	-0.033846	-0.255646	-0.104846	-0.130177	-0.0751051	-0.061306	-0.159178	-0.0293998	0.321358
centroid_2210476	IVTT.AG	NADH Ubiquinone/plastoquinone (complex I), various chains family protein	-0.031347	-0.198476	-0.23251	-0.104991	-0.29964	-0.0781261	0.446259	-0.188513	-0.238053	0.380165	0.427019	-0.350032	-0.214631	-0.207573	0.0617666	-0.19999	0.0457529	-0.123081	0.0420214	-0.29462	-0.440922	-0.00297169	1.08151
centroid_2240046	IVTT.AG	inhibitor of apoptosis promoting Bax1 family protein	-0.0317877	-0.0477071	-0.0532301	0.0974143	-0.0709716	-0.140628	-0.119101	-0.137456	-0.0384277	0.176725	0.218951	-0.0826232	-0.0626481	-0.0328634	-0.0797124	-0.175629	-0.0616485	-0.0285561	0.0233576	-0.0358281	-0.15304	0.059916	0.0443768
centroid_1110409	IVTT.AG	asmA like C terminal region family protein	-0.0319076	-0.208231	-0.179538	-0.0899227	-0.0823764	-0.191415	-0.0609012	0.00387264	-0.0249234	0.322088	0.297379	-0.12578	-0.131847	0.0777736	0.0419632	-0.0917755	-0.0917506	0.117601	0.1555	-0.125974	-0.269936	-0.0557037	0.0119302
SSON53G_RS27320	IVTT.AG	hypothetical protein	-0.0327564	-0.110001	-0.0945671	-0.0796213	-0.0467095	-0.0513759	-0.0468853	-0.0881456	-0.0359173	0.227958	0.238001	-0.0647609	-0.11014	-0.0269428	-0.0585751	-0.169379	-0.0710417	-0.0936511	-0.0205083	-0.0653918	-0.0544124	0.0253174	0.0761097
centroid_1080358	IVTT.AG	enterobactin exporter EntS	-0.0329656	0.0107149	0.0226261	-0.0281991	-0.0912111	-0.383543	-0.318219	-0.0693621	-0.0848961	0.394175	0.500345	-0.16801	-0.107449	-0.168518	-0.156443	0.096325	0.132379	0.0885522	0.151495	-0.157901	-0.309967	-0.100214	0.0220782
centroid_338298	IVTT.AG	formate/nitrite transporter family protein	-0.0332757	0.197932	0.202666	-0.0567088	-0.02454	-0.296462	-0.370209	0.0156498	0.0469349	0.303489	0.423903	-0.245079	-0.332661	-0.188205	-0.167929	-0.0551019	0.00813269	0.102544	0.0082507	-0.138402	-0.217759	0.0071109	0.0443768
centroid_513068	IVTT.AG	pyridoxal phosphate phosphatase YigL	-0.0332863	-0.193622	-0.102026	-0.0770575	-0.0415632	0.062025	0.0423542	-0.11951	-0.139364	0.229997	0.128695	-0.067627	-0.081948	-0.0571464	-0.110163	-0.0699922	-0.0761911	0.0762739	0.0389275	-0.103114	-0.0761845	-0.0227473	0.0276852
centroid_2297479	IVTT.AG	tol pal system associated acyl CoA thioesterase	-0.0334145	0.0389035	-0.010171	-0.158194	-0.1969	-0.164022	-0.197701	0.053934	0.132446	0.796274	0.812576	-0.347708	-0.413909	-0.254209	-0.274713	-0.0322404	0.112149	0.0787379	0.106098	-0.296539	-0.38271	-0.0724685	-0.0647528
centroid_1180256	IVTT.AG	maltose binding periplasmic protein	-0.0337759	-0.241748	-0.244092	2.44454	2.48114	-0.432799	-0.386884	-0.228561	-0.222555	0.0481794	0.0974185	-0.338909	-0.271578	-0.354006	-0.371721	-0.468768	-0.44165	-0.275241	-0.273893	-0.382622	-0.539776	-0.229337	-0.11021
centroid_842512	IVTT.AG	inner membrane protein YbhN	-0.0338043	-0.152111	-0.103387	-0.00315934	-0.100992	-0.0762159	-0.0569162	-0.098362	-0.0761008	0.219089	0.241545	-0.0543003	-0.0535564	-0.157823	-0.0928288	-0.102366	-0.081359	0.0682365	0.0432571	-0.0298277	-0.109471	-0.012526	0.0454828
centroid_563605	IVTT.AG	macB like periplasmic core domain protein	-0.035184	-0.165572	-0.0959204	-0.0207892	-0.0309002	0.0745458	-0.0710304	-0.0910572	-0.0735241	0.291822	0.21505	-0.0345384	-0.0445217	-0.124531	-0.0463538	-0.200445	-0.153	-0.0245836	-0.0289243	-0.0703101	-0.162599	0.0802838	0.00284949
centroid_2370266	IVTT.AG	putative galactarate transporter	-0.035258	0.00780072	0.0665382	-0.0306775	-0.0965379	-0.36273	-0.251871	-0.129453	-0.120092	0.0450942	0.183769	-0.244214	-0.134387	0.453411	0.465469	-0.159171	-0.135873	0.0958693	0.0580037	-0.128109	-0.287757	-0.0724685	0.00171037
centroid_1624183	IVTT.AG	conserved hypothetical protein	-0.0355617	-0.127695	-0.0871461	-0.0391362	0.0568876	-0.0251127	0.0216653	-0.118519	-0.10844	0.437173	0.279102	-0.0678183	-0.091221	-0.139295	-0.231225	-0.129406	-0.171251	-0.0580272	-0.102173	-0.101855	-0.0591869	0.0610551	0.0192664
centroid_1517290	IVTT.AG	conserved hypothetical protein	-0.0358905	-0.13734	-0.0932149	-0.0476447	0.0986621	-0.114174	-0.0468853	-0.0660165	-0.0921799	0.180244	0.0948085	0.0355127	-0.0702997	-0.089084	-0.153058	-0.000196949	-0.0891456	0.0501441	-0.0263295	-0.134105	-0.0411272	0.0124204	-0.0605823
SF_p0124	IVTT.AG	Acp, putative acyl carrier protein	-0.0364011	-0.0423277	-0.0804328	0.022888	-0.093872	-0.107819	-0.0515421	-0.0329798	-0.048513	0.0899445	0.161804	-0.101492	-0.0326235	-0.0858221	-0.064526	-0.158287	-0.0757613	-0.0259065	0.0158239	-0.0266377	-0.137473	-0.00893571	0.083666
SSON53G_RS27255	IVTT.AG	hypothetical protein	-0.036513	-0.0994885	-0.113288	-0.0883728	-0.167639	-0.0752617	0.0114318	-0.0910572	-0.0490191	0.134169	0.161804	-0.114474	-0.105531	-0.0269428	-0.0532402	-0.161384	0.0524531	0.0824261	0.135363	-0.101016	-0.211013	-0.0197335	0.0965281
centroid_1459805	IVTT.AG	serine transporter family protein	-0.0373975	-0.00620456	-0.0271762	-0.0188197	0.0253564	-0.0831525	-0.252407	-0.0679273	-0.0551064	0.0714892	0.0764049	-0.101101	-0.146173	-0.113602	-0.0785077	-0.111323	-0.0443047	0.0362659	0.0918373	-0.0298277	-0.11377	0.0931476	0.0321552
centroid_1461614	IVTT.AG	ribosome hibernation promoting factor	-0.0379097	0.00747655	-0.12119	-0.0714329	-0.189292	-0.048096	0.0218869	-0.0707984	-0.0135186	0.170368	0.221645	-0.0795343	-0.0340826	-0.0293778	-0.0546214	-0.147718	-0.0230176	-0.0418775	-0.0250339	-0.0686688	-0.166029	-0.0976691	0.0265656
centroid_1414686	IVTT.AG	lipoprotein NlpE	-0.0383693	-0.0821357	0.0409059	0.5296	0.478906	-0.421235	-0.374287	-0.175063	-0.232294	0.46543	0.475479	-0.39564	-0.327284	-0.302193	-0.332419	-0.0766598	-0.0565507	0.349037	0.314912	-0.218031	-0.336383	-0.148114	-0.0201056
centroid_211289	IVTT.AG	NADP specific glutamate dehydrogenase	-0.0384432	-0.114581	-0.144457	-0.0863088	-0.208868	-0.113684	-0.0641913	-0.0727156	-0.122753	0.0895702	0.189591	-0.11962	-0.000890838	0.209728	0.325347	-0.152112	-0.118062	-0.0654901	-0.0147105	-0.0378338	-0.146251	-0.0705961	-0.00686182
centroid_149132	IVTT.AG	CSS motif domain associated with EAL family protein	-0.0387496	0.271861	0.396549	0.0305163	-0.133474	-0.373539	-0.290432	-0.0669716	-0.131303	0.220799	0.221645	-0.240759	-0.188602	-0.180839	-0.15348	-0.122059	-0.0921852	0.0976928	-0.00254654	0.0486369	-0.0836236	-0.07122	-0.00915637
centroid_309980	IVTT.AG	conserved hypothetical protein	-0.0388079	-0.100187	-0.0255633	-0.0997775	-0.132562	-0.113684	-0.0376164	0.0521757	-0.0289115	0.342336	0.387577	-0.110134	-0.145975	-0.101108	-0.109753	-0.0976968	-0.0663375	0.0836534	-0.0095763	-0.156157	-0.241439	-0.113646	-0.0293908
centroid_1129248	IVTT.AG	glutathione transport system permease protein GsiC	-0.0389236	-0.117053	-0.115345	-0.0386372	-0.0854624	-0.183168	-0.120323	0.272808	0.285208	0.183405	0.231778	-0.111316	-0.0606021	-0.0841938	-0.064526	-0.177867	-0.141709	-0.082596	-0.136739	-0.0922353	-0.172222	-0.0563211	0.0107982
centroid_123136	IVTT.AG	sel1 repeat family protein	-0.0390114	-0.0413213	0.0507244	0.00750938	-0.0700981	-0.284559	-0.240128	-0.0881456	-0.117436	0.685967	0.68542	-0.31851	-0.201455	-0.297155	-0.245125	-0.132007	-0.0761911	0.112198	0.199392	-0.215759	-0.34219	-0.0269772	0.0975948
centroid_694684	IVTT.AG	cytochrome d ubiquinol oxidase, subunit II	-0.0390603	-0.143806	-0.0837855	-0.0366432	-0.114438	-0.0853121	-0.0122029	-0.0588732	-0.071466	0.0748967	0.0948085	-0.06171	-0.0344476	-0.0379325	-0.0621427	-0.176076	-0.0908817	0.0830399	0.062886	-0.0572317	-0.095345	-0.0233508	0.0706881
centroid_313045_s2	IVTT.AG	AAA like domain protein	-0.0393391	-0.133403	-0.0684269	0.00750938	-0.0347298	-0.0920514	-0.0385406	-0.160718	-0.090616	0.185158	0.228805	-0.0304318	-0.0300736	-0.0567916	-0.0805162	-0.15652	-0.118062	-0.0140433	-0.0704199	-0.051547	-0.134783	0.00296778	0.0717741
centroid_556510	IVTT.AG	feS assembly ATPase SufC	-0.0393846	-0.0745661	-0.0807677	-0.0919918	-0.114438	-0.133907	-0.135816	0.252662	0.185902	0.346728	0.328261	-0.315782	-0.216493	-0.222023	-0.252805	0.206148	0.307338	-0.0259065	0.00317971	-0.258154	-0.302022	-0.149431	-0.122578
centroid_1626003	IVTT.AG	cytochrome d ubiquinol oxidase, subunit II	-0.0401005	-0.170332	-0.0864734	-0.0247364	0.0496721	-0.132914	-0.178218	-0.0799279	-0.101599	0.321769	0.231184	-0.0104404	-0.125223	-0.0896284	-0.114684	-0.0625278	-0.148473	0.0132641	-0.0899297	-0.111116	-0.0298365	0.0769091	-0.0189491
centroid_93346	IVTT.AG	PAS fold family protein	-0.0409313	-0.0890518	-0.103387	-0.0551942	-0.133474	-0.137637	-0.123752	-0.0227512	-0.0704381	0.401431	0.463895	-0.226383	-0.161041	-0.219042	-0.157291	-0.14684	-0.0624999	0.163011	0.202161	-0.208964	-0.318718	-0.0101315	0.115609
centroid_1426184	IVTT.AG	inner membrane protein YohC	-0.0416711	-0.0963496	-0.0538875	-0.0729647	0.0632712	-0.142876	-0.223743	-0.08041	-0.0974051	0.209131	0.171126	-0.0291277	-0.0974998	-0.0822063	-0.078307	-0.0900881	-0.104846	-0.0179869	-0.054471	-0.109428	0.018396	0.0404121	0.0124959
centroid_302623	IVTT.AG	copper resistance D family protein	-0.0421834	-0.0346297	0.0338074	-0.0683742	0.0229022	-0.10222	-0.0703214	-0.0339133	-0.113195	0.0454802	0.0961141	0.0228142	0.0201759	-0.0410879	-0.0473356	-0.140714	-0.0991568	-0.0978188	-0.170719	0.0165247	-0.032964	-0.0668586	-0.0665438
centroid_593600	IVTT.AG	protein YcgL	-0.0430247	-0.0862814	-0.0634538	0.0123328	-0.044134	-0.0581938	-0.0106151	-0.0755962	-0.0932234	0.0322978	-0.00454058	-0.037907	-0.0620898	0.0356302	0.00455649	-0.10492	-0.0548554	-0.118839	-0.0624234	-0.045481	-0.0774755	-0.0330415	0.00171037
centroid_2399338	IVTT.AG	P protein	-0.0431709	-0.163746	-0.193233	-0.16962	-0.223849	-0.136642	-0.0466528	0.232619	0.241178	-0.087861	0.0463267	-0.12081	0.00994652	0.471483	0.441035	-0.212327	-0.121607	-0.156017	-0.0697518	-0.204	-0.319482	-0.123318	-0.0434318
centroid_1247261	IVTT.AG	inner membrane amino acid ABC transporter permease protein YhdY	-0.043254	-0.0697697	-0.0797632	-0.0148886	-0.00520853	-0.113439	0.000225456	-0.11951	-0.116374	0.132353	0.123262	-0.00310587	-0.00696686	-0.0985491	-0.0924235	-0.187758	-0.116293	-0.0232618	-0.0511704	-0.0190895	-0.147607	-0.0318266	0.0895754
centroid_893049	IVTT.AG	ribosomal protein L16	-0.0434635	-0.0869735	-0.0538875	-0.175642	-0.169509	-0.0357463	-0.25509	-0.00846012	-0.048007	0.229318	0.153676	-0.124386	-0.242191	-0.113233	-0.0609525	0.111069	-0.0518934	0.176303	0.237677	-0.121288	-0.206415	-0.0606508	-0.0499132
centroid_2368013	IVTT.AG	glycine zipper 2TM domain protein	-0.0435932	-0.0953048	-0.0837855	-0.0441351	-0.0106456	-0.0511414	-0.0183435	-0.00616831	-0.0854152	0.0103194	0.0358196	-0.0503262	-0.106874	-0.0753612	-0.121284	-0.128539	-0.0969746	-0.0798453	-0.0577792	-0.0100047	-0.0662182	0.100368	0.0825889
SF_p0243	IVTT.AG	DNA transport protein	-0.0439907	0.0490188	0.0204418	-0.0832184	-0.1969	-0.202051	-0.0501435	-0.100805	-0.0786821	0.463121	0.494911	-0.154743	-0.11014	-0.142304	-0.18771	-0.215542	-0.0667645	-0.0166711	-0.0321744	-0.0338252	-0.209243	-0.0762207	-0.0381504
centroid_1848745	IVTT.AG	ribosomal RNA large subunit methyltransferase M	-0.0443219	-0.136982	-0.135035	-0.0376399	-0.0992088	-0.0728791	-0.0450267	-0.0679273	-0.0838586	0.137431	0.221047	-0.127374	-0.0483868	-0.0889026	-0.0742989	-0.138097	0.00650986	0.0750403	0.0989853	-0.126401	-0.237465	-0.0434096	0.0487955
centroid_713648	IVTT.AG	papC N terminal domain protein	-0.0448189	-0.0890518	-0.112946	-0.138814	-0.222878	-0.313238	-0.207541	-0.0470459	-0.109496	-0.0461376	0.0580984	-0.294809	-0.175862	-0.186651	-0.198575	0.818769	0.913238	-0.0312106	0.0195957	-0.212584	-0.32101	-0.0963986	0.00853163
SF_p0109	IVTT.AG	orf, conserved hypothetical protein	-0.0451747	-0.175475	-0.0707536	-0.0919918	-0.213202	-0.183425	0.0811618	-0.126463	-0.134522	0.382001	0.305585	-0.232373	-0.191245	-0.165263	-0.114066	-0.117326	0.296754	0.0836534	0.162909	-0.166214	-0.324838	-0.0856439	0.0868923
centroid_765281	IVTT.AG	inner membrane protein YbiR	-0.0457665	-0.130189	-0.111576	-0.0476447	-0.0960933	-0.120312	-0.0641913	-0.0451624	-0.0724947	0.206717	0.27824	-0.0808849	-0.0496775	-0.0461861	-0.115919	-0.119045	-0.0607976	-0.08122	0.0158239	-0.105216	-0.19446	0.0135976	0.0198292
SSON53G_RS27420	IVTT.AG	plasmid stabilization protein	-0.0462476	-0.120591	-0.163131	0.00557547	-0.134387	-0.0553687	0.0661937	-0.113084	-0.124886	0.0615999	0.0915393	-0.0810779	-0.00589276	-0.0726681	-0.0534375	-0.157845	-0.103093	-0.0265685	0.0289821	-0.147036	-0.239993	0.0808455	0.246876
centroid_283109	IVTT.AG	conserved hypothetical protein	-0.0468056	1.01217	1.32326	-0.0386372	-0.205507	-0.220656	-0.219806	-0.185916	-0.170965	0.0516423	0.070107	-0.374903	-0.214424	-0.232205	-0.200758	-0.266563	-0.22743	-0.147352	-0.0591046	-0.163584	-0.344131	-0.144827	-0.0701326
centroid_385031	IVTT.AG	diacylglycerol kinase	-0.0468429	-0.0473703	0.0254295	-0.114424	0.00601872	-0.0906046	-0.190749	-0.052238	-0.0551064	0.324634	0.243608	-0.154337	-0.284327	-0.193657	-0.108318	-0.016931	-0.0770511	-0.0127311	-0.129759	0.0531666	0.0877059	-0.0799826	-0.163522
centroid_1933103	IVTT.AG	GTP pyrophosphokinase	-0.0469099	-0.104385	-0.120501	0.0782208	-0.0635631	-0.0464588	0.0232162	-0.120501	-0.0927015	0.192147	0.222243	-0.0847506	-0.0320767	-0.0486537	-0.107908	-0.221995	-0.109238	-0.0539728	-0.0459051	-0.083508	-0.200074	-0.0587936	0.0471401
centroid_2282212	IVTT.AG	conserved hypothetical protein	-0.0473713	-0.00685929	-0.138517	-0.0914742	-0.119399	-0.110016	0.0221086	-0.0641081	-0.0309097	0.293773	0.293116	-0.0529744	-0.0710484	-0.190928	-0.165369	-0.102792	0.00203765	-0.00227679	-0.0147105	-0.134105	-0.271413	-0.0976691	0.0113643
centroid_2297393	IVTT.AG	nitroreductase family protein	-0.0474802	-0.0359655	-0.0737505	0.0550333	-0.0177866	-0.162248	-0.221117	-0.021362	-0.0159903	0.172136	0.198127	-0.0751056	-0.107833	-0.0916262	-0.0891847	-0.181905	-0.0676189	-0.0978188	-0.102173	-0.0756572	-0.140168	0.0553505	0.0521006
centroid_700655	IVTT.AG	histidine transport system permease protein HisM	-0.0476376	-0.0711385	-0.0443842	-0.0321666	-0.0432766	-0.216442	-0.231384	-0.0273916	-0.0414459	0.380165	0.356318	-0.15922	-0.104764	-0.102756	-0.0831314	-0.134614	-0.0965385	-0.0127311	0.00951566	-0.10732	-0.192011	-0.0881672	-0.0051433
centroid_1188865	IVTT.AG	conserved hypothetical protein	-0.0478493	0.44559	0.656131	-0.236137	-0.174195	-0.244859	-0.304259	-0.135451	-0.158351	0.529473	0.4959	-0.267311	-0.287152	-0.23441	-0.250994	-0.166265	-0.15164	-0.0259065	-0.0858715	-0.106057	-0.143545	-0.124612	-0.0827642
SF_p0082	IVTT.AG	invasion plasmid gene product	-0.0480002	-0.0900921	-0.0601479	-0.00705852	-0.0119032	-0.37618	-0.334301	0.0653111	-0.0349144	0.185858	0.225229	-0.173351	-0.153092	-0.0635489	-0.107703	-0.152112	-0.139013	0.107983	0.0846538	-0.0330248	-0.130421	0.0415667	0.100258
SF_p0142	IVTT.AG	MxiL, secreted by and putative component of the Mxi-Spa secretion machinery	-0.0484274	-0.230999	-0.243342	-0.240146	-0.284363	-0.268656	-0.195895	1.73162	1.78257	0.0392917	0.111044	-0.230445	-0.219602	-0.371994	-0.395527	-0.352954	-0.338538	-0.219687	-0.164287	-0.349363	-0.403607	-0.146798	-0.0737304
centroid_1889738	IVTT.AG	conserved hypothetical protein	-0.0492228	-0.0259768	-0.069756	-0.0567088	-0.0407072	-0.0786041	-0.211184	-0.0465748	-0.0409424	0.241835	0.199343	-0.0522173	-0.14125	-0.0541329	-0.129786	-0.0674998	-0.0438843	-0.0894955	-0.0892525	-0.0939036	-0.0904495	-0.0477006	-0.0540529
centroid_1584218	IVTT.AG	conserved hypothetical protein	-0.0497045	-0.148856	-0.0657725	-0.0699027	-0.0766627	0.0370938	-0.0142468	-0.0930015	-0.090095	0.0977822	-0.0381631	-0.0056687	-0.0557777	-0.0834708	-0.047532	-0.175629	-0.117177	0.0273643	-0.0511704	-0.0760693	-0.0691046	0.0496233	-0.0270639
centroid_306174	IVTT.AG	PRD domain protein	-0.0500956	-0.0352975	-0.0611389	-0.0441351	-0.200719	-0.148635	-0.113734	-0.0828229	-0.0249234	0.389318	0.446087	-0.15028	-0.114957	-0.118778	-0.143788	-0.0674998	0.0669291	-0.0894955	-0.0095763	-0.140987	-0.258909	-0.122024	-0.0767354
centroid_290436	IVTT.AG	phosphate ABC transporter, permease protein PstC	-0.0501841	-0.0649892	-0.107476	-0.0760332	-0.135757	-0.168085	-0.119834	-0.0339133	-0.0540901	0.312497	0.285697	-0.127174	-0.0917906	-0.102023	-0.0903984	-0.0858783	-0.0422038	-0.0160137	0.0500347	-0.16446	-0.249056	-0.0674808	0.0443768
centroid_613895	IVTT.AG	NADH Ubiquinone/plastoquinone (complex I), various chains family protein	-0.0501902	-0.0793785	-0.121879	-0.0526733	-0.0283527	-0.0516105	-0.0440984	-0.08041	-0.0520595	0.116274	0.121661	-0.0471171	-0.0674956	-0.0980014	-0.104021	-0.174287	-0.13274	-0.0729917	-0.087223	-0.0719532	-0.111123	0.067871	0.0674253
centroid_1066430	IVTT.AG	putative glucarate transporter	-0.0502163	-0.0286337	0.0166897	-0.0770575	-0.147228	-0.335342	-0.291808	0.00114112	-0.0100655	0.212572	0.324924	-0.258988	-0.196749	-0.159727	-0.0999412	-0.132442	-0.0817905	0.233815	0.193283	-0.0905689	-0.19306	-0.0544695	0.0706881
SF_p0216	IVTT.AG	orf, hypothetical protein	-0.0502438	0.0955114	0.0653279	0.0399953	-0.11084	-0.114419	-0.0454911	-0.113084	-0.118498	0.280389	0.309249	-0.128371	-0.0974998	-0.167944	-0.168356	-0.153874	-0.122494	-0.0153566	-0.061095	-0.184317	-0.281792	-0.0209382	0.00853163
centroid_2299922	IVTT.AG	inner membrane metabolite transport protein YgcS	-0.0505478	-0.0725086	-0.12602	-0.0476447	-0.11624	-0.140628	0.0112085	-0.00800146	0.0201645	-0.00199273	0.0449753	-0.0954351	-0.051708	-0.0919898	-0.0999412	-0.126809	-0.10748	-0.0365342	0.0107795	-0.00764418	-0.11377	-0.0470869	0.0922535
centroid_1397138	IVTT.AG	DSBA like thioredoxin domain protein	-0.0507642	-0.11317	-0.0538875	-0.296891	-0.313013	-0.464304	-0.458981	-0.0479885	-0.0289115	0.742531	0.552161	-0.397803	-0.398557	-0.502429	-0.450051	1.38087	1.39492	-0.17644	-0.282381	-0.362876	-0.469026	-0.177367	-0.193216
centroid_315304	IVTT.AG	putative permease family protein	-0.0520037	-0.0286337	-0.0737505	-0.0178359	-0.0657381	-0.18214	-0.209882	-0.0886305	-0.0561235	0.187258	0.255342	-0.100709	-0.077804	-0.0708754	-0.0813203	-0.181007	-0.0531621	-0.0212815	-0.0591046	-0.122139	-0.20571	0.0570643	0.0521006
centroid_219939	IVTT.AG	DNA binding protein H NS	-0.052104	-0.142007	-0.215861	-0.131348	-0.221422	-0.122774	-0.0261134	-0.0385898	-0.0120377	0.115539	0.151166	-0.152104	-0.118242	-0.0706963	-0.120458	-0.105346	0.0194417	0.35464	0.344785	-0.182097	-0.260374	-0.127205	-0.0851828
centroid_656734	IVTT.AG	AAA domain family protein	-0.0521268	-0.309597	-0.304221	-0.122861	-0.144926	-0.254817	-0.241724	-0.00937786	0.0355227	0.183405	0.183769	0.662014	0.724329	-0.312747	-0.315289	-0.270857	-0.279933	-0.0398714	-0.0764465	-0.354353	-0.344908	-0.0938608	0.539962
centroid_2277680	IVTT.AG	L,D transpeptidase catalytic domain protein	-0.0523136	0.179633	0.310544	-0.259783	-0.386143	-0.434633	-0.39722	-0.274158	-0.295745	0.291497	0.259426	-0.208347	-0.251496	-0.479181	-0.401038	-0.335357	-0.339569	-0.135879	-0.169287	-0.431883	-0.503317	1.47581	1.63523
centroid_1229820	IVTT.AG	protein UshA	-0.0523287	-0.357226	-0.351527	-0.501003	-0.495067	-0.535349	-0.533894	0.0309071	0.0450391	-0.209702	-0.210642	-0.531225	-0.558124	2.46708	2.50327	-0.416027	-0.366653	0.340335	0.347288	-0.4758	-0.638739	-0.37424	-0.329937
centroid_1371157	IVTT.AG	protein YdgH	-0.0528753	-0.108595	-0.195045	-0.0821898	-0.185503	-0.0906046	-0.104269	0.0687938	0.106776	0.0962926	0.181618	-0.134769	-0.063579	-0.0557275	-0.0251159	-0.134614	-0.0540085	0.00551456	-0.0172844	-0.0947385	-0.188869	-0.0913276	0.00398771
SSON53G_RS26880	IVTT.AG	protein MxiH	-0.0529241	-0.13734	-0.0159239	-0.103947	-0.0814959	0.0344442	-0.0126568	-0.107668	-0.131303	0.188657	0.121019	-0.0218831	-0.0594873	-0.0850982	-0.0445883	-0.218765	-0.14126	-0.0232618	-0.0308735	-0.126828	-0.154402	0.0270671	-0.0387363
centroid_286181	IVTT.AG	RND transporter, hydrophobe/amphiphile efflux 1 family protein	-0.0533084	-0.190644	-0.138866	-0.0612623	0.0520813	-0.128701	-0.084568	-0.121493	-0.0786821	0.198409	0.118773	-0.0960202	-0.0879971	-0.125647	-0.174993	-0.0998175	0.00203765	0.14901	0.0677517	-0.205352	-0.133439	0.0112422	-0.0446081
centroid_1614058	IVTT.AG	conserved hypothetical protein	-0.0533809	-0.101935	-0.0355922	0.0305163	0.0775319	0.00519861	-0.0903063	-0.127459	-0.105279	0.424764	0.272766	-0.149066	-0.288022	-0.171397	-0.12667	-0.0862987	-0.0943602	-0.0499298	-0.13534	-0.199952	-0.210659	0.0323038	-0.0451966
centroid_412157	IVTT.AG	ribonuclease Z	-0.0537926	-0.106839	-0.161359	-0.0801347	-0.194042	-0.0352823	-0.0478154	-0.0881456	-0.133448	0.202569	0.258844	-0.0969958	-0.0439704	-0.0396847	-0.0906007	-0.181456	-0.0930548	0.0375331	0.115527	-0.0922353	-0.277335	-0.0837543	0.0482439
centroid_1021817	IVTT.AG	histidine kinase , DNA gyrase B , and HSP90 like ATPase family protein	-0.0537963	-0.0821357	-0.0545452	0.00750938	-0.0762242	-0.0774095	-0.103301	-0.107668	-0.0663337	0.229997	0.172983	-0.101688	-0.107833	-0.143811	-0.132284	-0.204091	-0.100905	-0.00227679	0.0283583	-0.128964	-0.238187	0.00237493	0.102916
centroid_1302846	IVTT.AG	branched chain amino acid transport system / permease component family protein	-0.0538329	0.0764758	0.125214	-0.0904397	-0.0338779	-0.154165	-0.271294	-0.0273916	-0.0080959	0.08432	0.193255	-0.150888	-0.274593	-0.151747	-0.140432	-0.0774954	-0.0321618	-0.00814804	-0.0518299	-0.065801	-0.136127	0.0200552	-0.00915637
SSON53G_RS27285	IVTT.AG	Virulence factor VirK	-0.0540877	-0.162286	-0.121879	0.332333	0.140393	-0.344797	-0.306762	-0.0395269	-0.0942677	0.190403	0.262337	-0.301541	-0.149529	-0.311053	-0.168356	-0.217383	-0.10748	0.0362659	0.0858535	-0.0698996	-0.209243	0.127807	0.23868
centroid_282979	IVTT.AG	nitrate reductase cytochrome c type subunit family protein	-0.0542631	-0.0807565	-0.0790938	-0.127098	-0.10546	0.0157596	-0.0977521	-0.0852399	-0.0495254	0.217719	0.227614	-0.0851377	-0.193893	-0.0939908	-0.110573	-0.0456684	-0.110118	-0.0620931	-0.0360841	-0.149636	-0.124738	-0.00714392	-0.0108797
centroid_1594021	IVTT.AG	3 isopropylmalate dehydratase small subunit	-0.0551664	-0.104385	-0.151827	-0.0336573	-0.112638	0.0814077	0.0661937	-0.0698407	-0.0673587	0.23339	0.354683	-0.194915	-0.133019	-0.109548	-0.152424	-0.154755	-0.0396867	-0.00227679	-0.0211539	-0.179438	-0.254522	-0.15471	-0.0131806
SF_p0140	IVTT.AG	MxiK, putative component of the Mxi-Spa secretion machinery	-0.0551768	-0.244834	-0.238476	-0.137745	-0.118496	-0.181627	-0.235882	-0.195807	-0.20046	0.358582	0.284553	0.107919	0.0284124	-0.0635489	-0.0175923	-0.0821	-0.14306	0.153108	0.160633	-0.221219	-0.163284	-0.00535434	-0.0576107
centroid_691020	IVTT.AG	sigma E factor regulatory protein RseC	-0.0554967	0.349622	0.423249	-0.0719433	-0.127101	-0.373539	-0.363824	-0.202613	-0.144763	0.784297	0.751331	0.0339092	-0.0224508	-0.279657	-0.291597	-0.216002	-0.193927	-0.189723	-0.170719	-0.219852	-0.327524	-0.205856	-0.162244
centroid_1872194	IVTT.AG	putative permease family protein	-0.0556195	0.23246	0.312331	-0.111273	-0.0570576	-0.19867	-0.262089	-0.120501	-0.148555	0.141409	0.147707	-0.161463	-0.211738	-0.163161	-0.166648	-0.181905	-0.158451	-0.0709419	-0.0485353	0.0520355	-0.0155369	0.0323038	-0.0653496
SF_p0135	IVTT.AG	IpgF, periplasmic protein, similarities to the catalytic site of lyzozymes	-0.055752	-0.0718233	-0.0578383	-0.0139075	-0.0622597	-0.0786041	-0.000224613	-0.0784825	-0.118498	0.0447081	0.0948085	-0.0218831	-0.0443379	-0.0536017	-0.0916131	-0.237321	-0.128276	-0.0819078	-0.0710883	-0.0653918	-0.15236	0.0206409	0.0427163
SSON53G_RS27590	IVTT.AG	hypothetical protein	-0.0566407	-0.271335	-0.193958	-0.0471428	-0.133474	-0.143626	-0.0424751	-0.086692	-0.130767	0.17355	0.152735	-0.120413	-0.0811937	-0.0872709	-0.098516	-0.118185	-0.0472511	0.111597	0.150349	-0.174134	-0.141518	-0.00595062	0.0895754
centroid_1279213	IVTT.AG	conserved hypothetical protein	-0.0568812	0.0615641	0.0970631	-0.165257	-0.127101	-0.29674	-0.377499	-0.13495	-0.0495254	0.136707	0.208727	-0.122001	-0.147554	-0.0689061	-0.00380478	0.181563	0.21866	-0.120958	-0.143752	-0.151372	-0.202889	-0.0209382	-0.0224213
centroid_1209810	IVTT.AG	PTS system, cellobiose specific IIC component	-0.0576626	0.00617916	0.0182543	-0.0873404	-0.189766	-0.197891	-0.166806	-0.13445	-0.178144	0.518114	0.517743	-0.180779	-0.124445	-0.166794	-0.175208	-0.187758	-0.12694	-0.0160137	0.0221047	-0.145305	-0.255252	-0.0379113	0.0198292
centroid_660687	IVTT.AG	conserved hypothetical protein	-0.0582028	0.0780203	0.249244	-0.0577195	-0.12166	-0.113195	-0.0670173	-0.188513	-0.163273	-0.0412109	-0.0507506	-0.140994	-0.0511539	-0.0446019	-0.0195176	-0.20866	-0.118947	0.118798	0.0665368	-0.125974	-0.271043	-0.0631307	0.0542999
centroid_285604	IVTT.AG	glucose 1 phosphatase	-0.0589862	-0.455688	-0.348298	-0.693353	-0.663381	0.689571	1.69338	-0.494162	-0.504785	-0.0253144	0.326037	-0.915815	-0.939104	-0.448832	0.717332	-0.422913	0.511062	-0.213644	0.296376	-0.727675	-0.826221	-0.0850138	2.23275
centroid_213480	IVTT.AG	amino acid permease family protein	-0.0590556	-0.0963496	-0.0213783	-0.048649	-0.00353971	-0.0031701	-0.0681965	-0.0978739	-0.13721	0.0497195	0.119736	-0.0556275	-0.112065	-0.0809429	-0.0673115	-0.174287	-0.154815	-0.132313	-0.0994435	-0.0744215	-0.10157	0.0610551	-0.000570573
centroid_1640763	IVTT.AG	shikimate dehydrogenase	-0.0601656	0.0203867	-0.0229865	-0.270874	-0.240951	-0.354025	-0.454657	0.19447	0.224942	0.197368	0.313183	-0.327185	-0.364888	-0.258896	-0.298126	-0.138097	-0.149377	0.177453	0.21428	-0.299424	-0.355049	0.375906	0.492905
centroid_1689550	IVTT.AG	conserved hypothetical protein	-0.0602915	-0.20372	-0.128788	-0.187761	-0.0458505	-0.365935	-0.407929	0.326892	0.371324	0.382001	0.156182	0.127598	0.104151	-0.201873	-0.310566	-0.22987	-0.154815	0.131909	-0.00127208	-0.283154	-0.243611	-0.0293998	-0.131924
centroid_1537614	IVTT.AG	superoxide dismutase [Mn]	-0.0607179	-0.0173756	-0.00126743	-0.110224	-0.0518743	0.00947727	-0.154981	-0.0755962	-0.0581597	0.316341	0.199646	-0.107772	-0.190025	-0.133858	-0.110163	-0.0821	-0.14306	-0.133738	-0.114522	-0.127255	-0.124738	-0.0526203	-0.0719304
centroid_1625736	IVTT.AG	putative membrane protein	-0.0613201	-0.0440066	-0.0365664	-0.130284	0.123311	-0.118836	-0.105237	-0.0944615	-0.0724947	0.104467	-0.0356587	-0.014859	-0.0725469	-0.150989	-0.149258	0.00296859	-0.0701852	-0.17644	-0.111768	-0.0810242	0.00107072	-0.00356698	-0.112675
centroid_2281121	IVTT.AG	argininosuccinate lyase	-0.061921	-0.163016	-0.175955	-0.0888892	-0.142629	-0.111482	-0.0450267	-0.0583983	-0.0828218	0.0174205	0.11588	-0.109346	-0.0337177	-0.101291	-0.0565969	0.123484	0.174901	-0.120252	-0.0811513	-0.15398	-0.20571	-0.0963986	0.032713
centroid_656539	IVTT.AG	8 amino 7 oxononanoate synthase	-0.0621905	-0.123428	-0.148664	-0.115476	-0.134387	-0.152152	-0.166048	-0.0998274	-0.0505385	0.314421	0.302478	-0.214263	-0.246413	-0.119519	-0.125011	-0.179212	-0.0843821	0.0688564	0.0900448	-0.0179013	-0.0966532	-0.0354743	-0.0346402
centroid_1998574	IVTT.AG	transcription antitermination factor NusB	-0.0623669	-0.0578479	0.0129278	-0.114424	-0.110391	-0.101977	-0.0431706	-0.0451624	-0.123286	0.154351	0.137916	-0.0622815	-0.0609739	-0.0985491	-0.103	-0.158287	-0.155723	-0.0743598	-0.055132	-0.0694892	-0.101242	-0.0391314	-0.10284
SSON53G_RS27455	IVTT.AG	hypothetical protein	-0.0627111	-0.128051	-0.130174	-0.0971776	-0.127555	-0.11295	-0.00247707	-0.10816	-0.0838586	0.132353	0.16118	-0.114079	-0.0587446	-0.0807625	-0.0813203	-0.206831	-0.000815543	0.0482595	0.0598365	-0.148769	-0.230986	-0.0951291	0.0265656
centroid_396476	IVTT.AG	adenylate cyclase	-0.0634379	-0.222229	-0.139913	0.029565	-0.0635631	-0.118836	-0.0543435	-0.0784825	-0.143682	0.219773	0.206614	-0.186168	-0.103998	-0.0996453	-0.117155	-0.0947331	-0.0969746	-0.0259065	0.00508342	-0.123842	-0.195862	-0.048929	0.0575925
centroid_154498	IVTT.AG	phosphoribosylformylglycinamidine cyclo ligase	-0.0642527	-0.0718233	-0.110208	-0.0242424	-0.183139	-0.195297	-0.202095	-0.0199741	-0.045985	0.0816877	0.178232	-0.184093	-0.148344	-0.00555386	0.0675825	-0.120767	-0.109238	-0.0016259	0.0512636	-0.145737	-0.181909	-0.0643722	0.0220782
centroid_56368	IVTT.AG	preprotein translocase, SecE subunit	-0.0644518	0.0973403	0.169819	-0.201099	0.0759543	-0.238436	-0.386002	-0.041403	-0.0510453	0.232373	0.0530652	-0.186168	-0.308623	-0.161252	-0.179291	-0.0542791	-0.114526	0.117601	-0.0031842	-0.0785446	0.0583245	-0.0563211	-0.162244
centroid_563125	IVTT.AG	acetyl CoA carboxylase, carboxyl transferase, beta subunit	-0.0647934	-0.100187	-0.0162442	-0.226444	-0.222878	-0.254817	-0.236412	0.114584	0.0990302	0.376488	0.347575	0.287913	0.235143	-0.237624	-0.165795	-0.20866	-0.157541	-0.169113	-0.158593	-0.175899	-0.19376	-0.193578	-0.168642
centroid_655391	IVTT.AG	NADH quinone oxidoreductase subunit J	-0.0663343	-0.0568306	-0.0558615	-0.0821898	-0.166705	-0.307064	-0.28576	0.020154	0.00853759	0.258913	0.296528	-0.211302	-0.197771	0.0693453	0.024129	-0.109186	-0.11232	-0.00357945	-0.0341279	-0.125121	-0.212785	-0.137621	-0.0387363
centroid_2368768	IVTT.AG	inner membrane protein YpjD	-0.0666352	0.105845	0.17207	-0.00218619	-0.177013	-0.374125	-0.284389	-0.13495	-0.118498	0.380165	0.441728	-0.260299	-0.242612	-0.194437	-0.213484	-0.101091	-0.0476725	0.107983	0.106098	-0.175458	-0.319482	-0.0989407	-0.0352246
SSON53G_RS26460	IVTT.AG	chromosome partitioning protein ParB	-0.0667251	-0.175475	-0.244843	-0.245318	-0.343299	-0.305385	-0.292635	-0.209452	-0.212882	-0.0743778	0.109429	1.14131	1.00294	-0.339043	-0.345401	-0.319454	-0.252471	0.232709	0.206579	-0.32222	-0.456795	-0.07122	0.0493469
centroid_319735	IVTT.AG	inner membrane protein YbjJ	-0.0675929	-0.14705	-0.0492919	-0.00901207	-0.108147	-0.153158	-0.0748176	-0.102763	-0.140982	0.16256	0.168025	-0.125382	-0.0539264	-0.0182801	0.0299121	-0.148156	-0.131846	-0.0936511	-0.132547	-0.0934864	-0.186777	-0.0662366	-0.0120297
SF_p0169	IVTT.AG	orf, hypothetical protein	-0.0677026	-0.107541	-0.0479815	-0.193859	-0.280316	-0.207529	-0.16151	-0.183325	-0.185915	1.17108	1.11652	-0.309888	-0.294565	-0.265031	-0.29183	-0.264658	-0.263197	-0.0101104	0.0283583	-0.162708	-0.280305	-0.179384	-0.115762
centroid_2398898	IVTT.AG	putative pseudouridine transporter	-0.0679261	-0.22947	-0.178104	-0.0863088	-0.086787	0.00316744	-0.0618405	-0.110619	-0.138825	0.0684536	0.081687	-0.0619005	-0.0228129	-0.0698009	-0.053043	-0.182355	-0.127385	-0.055323	-0.0224461	-0.10732	-0.15168	0.0276499	0.0706881
centroid_1978986	IVTT.AG	RNA methyltransferase, TrmH , group 1 family protein	-0.0680726	-0.193995	-0.162068	-0.234421	-0.271252	-0.225941	-0.212487	-0.0828229	-0.0859344	0.305424	0.301629	-0.266433	-0.253619	0.444414	0.451914	-0.154314	-0.11232	0.167648	0.101953	-0.275561	-0.371978	-0.2141	-0.153335
centroid_524980	IVTT.AG	hok/gef family protein	-0.0681711	0.205582	0.174317	-0.141491	-0.144007	-0.246201	-0.441456	0.000685363	0.0249815	0.308643	0.28398	-0.226169	-0.368565	-0.192682	-0.171349	0.115463	-0.0753316	-0.117429	-0.138139	-0.0855812	-0.130756	-0.0197335	-0.114527
centroid_2457235	IVTT.AG	5'/3' nucleotidase SurE	-0.0704859	-0.139133	-0.165971	-0.100819	-0.170445	-0.016845	0.0623196	-0.133949	-0.0890538	0.105948	0.162427	-0.126975	-0.0550369	-0.140047	-0.0918156	-0.135919	-0.0540085	-0.045898	0.0333417	-0.130676	-0.188171	-0.110436	-0.0195272
centroid_600112	IVTT.AG	conserved hypothetical protein	-0.0710792	-0.0524306	-0.00158447	-0.0775699	0.101766	-0.132418	-0.263709	-0.0698407	-0.039936	0.0201726	-0.0966242	-0.0882386	-0.132237	-0.101474	-0.220997	-0.0575729	-0.0718986	0.00939451	-0.0804782	-0.120013	-0.0386105	0.0644671	-0.113909
centroid_2278531	IVTT.AG	lipid A biosynthesis lauroyl acyltransferase	-0.0716667	0.143211	0.243905	-0.157111	-0.0198936	-0.255357	-0.195122	-0.105704	-0.127022	0.0861973	0.0584333	-0.0847506	-0.142037	-0.158014	-0.135412	-0.142025	-0.189735	-0.0791585	-0.17287	-0.0645737	0.00137647	0.00296778	-0.083973
centroid_707966	IVTT.AG	low affinity inorganic phosphate transporter 1	-0.0720147	-0.152836	-0.149717	0.0343154	-0.122565	-0.112705	-0.021081	-0.11259	-0.104752	-0.0457264	-0.0122574	-0.089209	-0.0329881	-0.030771	-0.0068573	-0.152552	-0.146666	-0.0445566	-0.136739	-0.0394404	-0.157129	-0.0149245	0.0674253
centroid_2229999	IVTT.AG	alkanesulfonate monooxygenase	-0.0721466	-0.222609	-0.147611	0.390548	0.8031	-0.218811	-0.189466	-0.169924	-0.203837	0.0955472	0.0327547	-0.136172	-0.17828	-0.253396	-0.245575	-0.251396	-0.199067	0.0145516	-0.113833	-0.111116	-0.0956719	-0.0600314	-0.126932
centroid_362787	IVTT.AG	NADH dehydrogenase family protein	-0.0727957	-0.0302968	0.0331885	-0.130284	-0.102778	-0.218021	-0.150478	-0.0939747	-0.125953	0.0520266	0.0657821	-0.0728003	-0.0591159	-0.127323	-0.0841385	-0.140714	-0.120276	0.031186	-0.0432796	-0.0629389	-0.0959989	-0.0581751	-0.0671414
centroid_1373835	IVTT.AG	papC N terminal domain protein	-0.0728146	-0.048718	0.00726644	-0.175642	-0.0705348	0.0184437	-0.164029	-0.0813747	-0.102124	0.216348	0.209331	-0.0735684	-0.152696	-0.14664	-0.140851	-0.106198	-0.202817	-0.0764144	-0.0591046	-0.170608	-0.182603	0.00651976	-0.105906
centroid_564834	IVTT.AG	branched chain amino acid transport system / permease component family protein	-0.0731101	-0.0852439	-0.0265308	-0.00608273	-0.044134	-0.249157	-0.372246	-0.065062	-0.0379253	0.268203	0.252125	-0.150078	-0.237561	-0.193071	-0.161962	-0.101091	-0.125605	0.0854924	0.0610571	-0.167531	-0.222035	0.0288148	-0.0587986
centroid_1217757	IVTT.AG	trehalose operon repressor	-0.0735217	-0.144887	-0.110892	-0.227013	-0.214166	-0.273299	-0.222692	-0.165825	-0.138825	0.906625	0.775979	-0.339371	-0.368565	-0.096177	0.0128696	-0.186856	-0.139462	0.12358	0.0555564	-0.231741	-0.351921	-0.118151	-0.162244
centroid_688291	IVTT.AG	cytochrome c nitrite reductase, NrfD subunit	-0.0737976	-0.120591	-0.161359	-0.0371414	-0.16344	-0.0964005	-0.0088027	-0.216853	-0.154533	0.189355	0.228805	-0.0806918	-0.0264387	-0.0321656	-0.0689057	-0.257065	-0.137218	-0.101301	-0.0511704	-0.0901526	-0.196563	-0.0674808	0.0265656
SF_p0104	IVTT.AG	orf, conserved hypothetical protein	-0.0747941	-0.145608	-0.142008	-0.0842478	-0.175603	-0.120804	-0.0788525	-0.120005	-0.114784	0.129443	0.174529	-0.218292	-0.20741	-0.120261	-0.137502	-0.184153	0.0362406	0.0750403	0.144603	-0.179438	-0.195862	-0.028188	0.0476921
SF_p0193	IVTT.AG	orf, conserved hypothetical protein	-0.0752827	-0.171432	-0.119468	-0.0336573	-0.11624	-0.123021	-0.115439	-0.15868	-0.136672	0.211541	0.158058	-0.0588556	-0.0535564	-0.10918	-0.085348	-0.241061	-0.0947956	-0.0352014	-0.0472196	-0.122139	-0.216336	-0.0538529	0.0663361
SF_p0059	IVTT.AG	orf, conserved hypothetical protein	-0.0753251	-0.275274	-0.169529	-0.0997775	-0.127101	-0.107087	0.0178918	-0.161738	-0.145304	0.190054	0.224036	-0.139586	-0.090272	-0.0685484	-0.098516	-0.210492	-0.104846	-0.00684125	0.0995794	-0.171049	-0.207829	-0.0470869	0.0421624
centroid_383728	IVTT.AG	3 oxoacyl [acyl carrier protein] reductase	-0.0762196	-0.140929	-0.0717519	-0.147396	-0.197854	-0.164783	-0.105721	0.215439	0.232458	0.216348	0.168956	-0.109149	-0.127168	-0.186263	-0.152635	-0.217383	-0.187876	-0.0272307	0.0345848	-0.17237	-0.259275	-0.157357	-0.119476
centroid_979603	IVTT.AG	conserved hypothetical protein	-0.0778546	-0.0953048	-0.0317018	-0.0688835	0.0391856	-0.197112	-0.262629	-0.0881456	-0.0704381	0.109644	0.129652	-0.100709	-0.176668	-0.118778	-0.155596	-0.105772	-0.146666	-0.0219413	-0.129759	-0.147469	-0.0127557	0.0218114	-0.0827642
SSON53G_RS26715	IVTT.AG	hypothetical protein	-0.0786067	-0.262708	-0.159943	-0.120747	-0.26524	-0.0906046	0.0807363	-0.198944	-0.244415	0.0910668	0.263499	-0.330164	-0.257023	-0.329795	-0.177785	-0.00336945	0.226	-0.16255	0.371102	-0.248831	-0.0480709	-0.0354743	0.173913
centroid_2294027	IVTT.AG	yedD like family protein	-0.0786232	-0.0602244	-0.00634847	-0.237281	-0.169509	-0.121789	-0.350564	0.0335828	0.0288236	0.504701	0.440444	-0.274799	-0.32639	-0.240644	-0.195089	0.042732	-0.0969746	0.041328	0.0221047	-0.20806	-0.261108	-0.104039	-0.190609
centroid_417181	IVTT.AG	glycyl radical enzyme activating family protein	-0.0793762	-0.0666947	-0.0878192	-0.0617691	-0.0823764	-0.225941	-0.312898	-0.108651	-0.0259194	0.259246	0.261755	-0.196587	-0.246413	-0.104772	-0.0867603	-0.160056	-0.127385	-0.0702593	-0.0524897	-0.083508	-0.144897	-0.0306127	0.00853163
centroid_57745	IVTT.AG	conserved hypothetical protein	-0.079878	-0.204471	-0.108841	-0.18224	-0.0727204	-0.136144	-0.131619	-0.161738	-0.168213	0.104467	0.0310492	-0.106199	-0.0866717	-0.158204	-0.242424	-0.194994	-0.211761	0.465182	0.384814	-0.18743	-0.131762	-0.106594	-0.150799
centroid_2241300	IVTT.AG	putative transposase	-0.0803495	-0.176211	-0.114316	-0.0821898	-0.177013	-0.144376	-0.150478	-0.131949	-0.0469957	0.178838	0.215952	-0.113486	-0.0853475	-0.06998	-0.0974988	-0.203178	-0.123382	-0.0634509	-0.0393503	-0.148769	-0.219183	-0.00356698	0.0282447
SSON53G_RS27125	IVTT.AG	hypothetical protein	-0.0806639	-0.210492	-0.135731	-0.0371414	-0.168574	-0.241109	-0.0965486	-0.0828229	-0.175379	0.346728	0.298514	-0.176648	-0.174253	-0.129933	-0.10198	-0.152552	-0.0926199	-0.0166711	-0.00829561	-0.17811	-0.210659	-0.0501584	0.0198292
SSON53G_RS26810	IVTT.AG	Virulence regulon transcriptional activator VirB	-0.0810547	-0.0793785	-0.0918641	0.000729329	-0.137129	-0.343073	-0.322715	-0.0348474	-0.0469957	0.102242	0.18254	-0.26797	-0.17828	-0.143246	-0.159625	-0.176971	-0.0659106	0.0848796	0.0151943	0.102805	-0.0891468	-0.13501	0.000570348
SSON53G_RS27400	IVTT.AG	replication regulatory protein repA2	-0.0812845	-0.151387	-0.220651	-0.0791082	-0.128919	-0.0781261	0.0114318	-0.110619	-0.190375	0.0918145	0.154929	-0.12857	-0.0309837	-0.0932629	-0.123975	-0.203634	-0.186019	-0.0153566	-0.038043	-0.169728	-0.278819	-0.0336493	0.214793
centroid_124179	IVTT.AG	conserved hypothetical protein	-0.081294	-0.0453511	0.048276	-0.0925095	-0.244396	-0.365935	-0.240128	-0.086692	-0.140982	-0.011999	-0.00769248	0.420775	0.348662	-0.0978188	-0.0738987	-0.24857	-0.214125	-0.128755	-0.10902	-0.0993391	-0.202185	-0.141547	-0.0552379
centroid_434222	IVTT.AG	putative ypdI colanic acid synthesis lipoprotein	-0.0816054	0.0487038	0.0979512	-0.259202	-0.177013	-0.274394	-0.263709	-0.0707984	-0.119029	0.192844	0.0368397	-0.156369	-0.180298	-0.231003	-0.219669	-0.221995	-0.181388	-0.114611	-0.100808	0.313497	0.365067	-0.128503	-0.151433
centroid_1091366	IVTT.AG	dnaJ domain protein	-0.0816788	-0.166303	-0.0207356	-0.129221	-0.0727204	-0.131178	-0.151728	-0.132449	-0.113195	0.0764086	0.0162979	-0.0923187	-0.0984535	0.121232	0.0866818	-0.178315	-0.170333	-0.160369	-0.143752	-0.123842	-0.15168	-0.048929	-0.0120297
centroid_17395	IVTT.AG	inner membrane protein YghB	-0.0821495	0.0562457	-0.0750845	0.0219316	-0.0484291	-0.298131	-0.258047	-0.17095	-0.116374	0.327811	0.324646	-0.215534	-0.142824	-0.155542	-0.123768	-0.231729	-0.0926199	-0.0265685	-0.0289243	-0.162708	-0.279561	-0.07122	-0.0399087
centroid_1039664	IVTT.AG	thioesterase domain protein	-0.0827462	-0.134833	-0.0804328	-0.121804	-0.118947	-0.179831	-0.262899	-0.08041	-0.0520595	0.361685	0.356863	-0.196378	-0.280209	-0.159727	-0.154538	-0.07499	-0.0921852	-0.0445566	-0.0263295	-0.149636	-0.245061	-0.0330415	-0.0510947
centroid_119874	IVTT.AG	NMN amidohydrolase like protein YfaY	-0.0827898	-0.181745	-0.133992	-0.0158704	-0.0398518	-0.0455241	-0.0396967	-0.152584	-0.0890538	0.0130851	0.00661074	-0.0743368	-0.0563335	-0.0912628	-0.160262	-0.130272	-0.173088	-0.0573507	-0.12212	-0.0876573	-0.174292	-0.0440219	0.0282447
SF_p0258	IVTT.AG	RepB, replication protein	-0.083156	-0.14994	-0.143407	-0.0617691	-0.139876	-0.117854	-0.0436344	-0.143489	-0.14747	0.242172	0.235929	-0.0929025	-0.0955942	-0.118778	-0.14589	-0.219687	-0.112761	-0.100604	-0.113833	-0.111539	-0.158495	-0.048929	-0.0410821
centroid_339386	IVTT.AG	phosphate starvation inducible E family protein	-0.0841036	-0.0220007	-0.122223	-0.049654	-0.167639	-0.0714514	-0.0576186	-0.127957	-0.0766166	0.0562467	0.11169	-0.114276	-0.029164	-0.107342	-0.117155	-0.182804	-0.0565507	-0.0915718	-0.0367368	-0.137111	-0.236384	-0.187477	-0.0264828
centroid_2236347	IVTT.AG	enterobactin exporter EntS	-0.0841386	-0.083171	-0.0522445	-0.145245	-0.000207851	-0.148133	-0.212748	-0.0891155	-0.136134	0.100757	0.00487402	-0.127573	-0.138501	-0.126578	-0.164942	-0.132007	-0.163009	-0.0614146	-0.131152	-0.0859962	0.079041	0.0194694	-0.0570171
centroid_256089	IVTT.AG	intracellular septation protein A	-0.0841924	0.179921	0.155388	-0.17674	-0.243411	-0.367978	-0.347125	-0.167873	-0.159443	0.819707	0.797407	-0.312832	-0.230434	-0.207376	-0.174993	-0.201356	-0.16804	-0.0723081	-0.0960385	-0.183873	-0.326372	-0.218931	-0.149533
centroid_479269	IVTT.AG	YMGG like Gly zipper family protein	-0.0843909	0.0792546	0.216907	-0.154405	-0.20983	-0.473703	-0.485832	-0.184361	-0.144222	-0.0103933	0.0961141	-0.3176	-0.300698	-0.214285	-0.183386	0.623587	0.606816	0.0228928	0.0120423	-0.254884	-0.332139	-0.16933	-0.0791439
centroid_1036008	IVTT.AG	yniB like family protein	-0.0848904	-0.00358861	-0.0532301	-0.0597429	-0.106803	-0.324815	-0.346553	-0.0813747	0.00366526	0.179541	0.231481	-0.164528	-0.225008	-0.089084	-0.150102	-0.161827	-0.0650572	-0.0318749	0.0221047	-0.106057	-0.209951	-0.0600314	-0.0647528
centroid_1585661	IVTT.AG	trimethylamine N oxide reductase c type cytochrome TorC	-0.0856156	0.0687285	0.0659332	-0.167983	-0.296572	-0.185997	-0.127188	-0.258798	-0.163273	0.00397788	0.0347987	-0.230445	-0.15726	0.433089	0.510997	-0.309603	-0.236049	-0.17644	-0.161437	-0.148335	-0.312625	-0.0787275	0.00966538
centroid_1300571	IVTT.AG	inner membrane protein YiaB	-0.0856825	0.296217	0.359999	-0.208936	-0.100992	-0.374712	-0.356314	-0.0315807	-0.0520595	0.440112	0.343183	-0.426213	-0.482471	-0.336671	-0.277475	0.0179108	-0.0159912	0.0551578	-0.0644184	-0.143576	-0.154743	-0.197659	-0.173781
centroid_2200132	IVTT.AG	hydrogenase 2 large chain	-0.0863177	0.206995	0.207612	-0.241868	-0.334356	-0.358371	-0.343123	0.547621	0.533579	0.42832	0.470202	-0.328559	-0.261288	-0.401879	-0.349028	-0.160499	-0.123382	-0.135165	-0.0764465	-0.317827	-0.403607	-0.266006	-0.191912
centroid_1215390	IVTT.AG	sulfate ABC transporter, permease protein CysW	-0.0866315	0.207841	0.35208	-0.213434	-0.258259	-0.531418	-0.474531	-0.179188	-0.228849	0.832513	0.722455	0.170878	0.0883123	-0.359029	-0.387299	-0.127674	-0.0255057	-0.104792	-0.1508	-0.362876	-0.447167	-0.193578	-0.235573
centroid_2095169	IVTT.AG	inner membrane protein YdgC	-0.0866402	0.0795631	0.184665	-0.193303	-0.0648677	-0.274668	-0.292084	-0.0775198	-0.105805	0.178486	0.0724305	-0.163506	-0.185964	-0.146452	-0.174993	-0.162714	-0.163923	-0.0398714	-0.0953585	-0.0744215	-0.0149184	-0.082496	-0.108364
SSON53G_RS27370	IVTT.AG	hypothetical protein	-0.0867021	-0.205974	-0.0737505	-0.14042	-0.183612	-0.114909	-0.00337903	-0.126463	-0.143141	0.0741402	0.0449753	-0.116649	-0.209263	-0.163925	-0.0713002	-0.0411785	0.0804901	-0.197156	-0.140943	-0.108584	-0.204299	-0.0724685	0.210363
centroid_947558	IVTT.AG	aldo/keto reductase family protein	-0.0869468	-0.112113	-0.168105	-0.154946	-0.189292	-0.195038	-0.298158	-0.0190496	0.00951008	0.351419	0.356863	-0.245944	-0.324827	-0.0764398	-0.0701024	-0.197717	-0.134082	-0.104792	-0.11728	0.0126538	-0.0487038	-0.086905	-0.0997802
centroid_2246348	IVTT.AG	lysE type translocator family protein	-0.0869622	-0.0852439	-0.0800979	-0.0587308	-0.178895	-0.242447	-0.245454	-0.0669716	-0.0571412	0.210164	0.260009	-0.142201	-0.213804	-0.103672	-0.133743	-0.189112	-0.0557028	-0.10759	-0.0737649	-0.134534	-0.201833	0.00770181	-0.0201056
centroid_1467270	IVTT.AG	electron transport complex, RnfABCDGE type, D subunit	-0.0872862	-0.0326283	0.000316728	0.0328919	-0.0956488	-0.3342	-0.234028	-0.0631549	-0.077649	0.0596903	0.115558	-0.190118	-0.139679	-0.103122	-0.105861	-0.150353	-0.156632	-0.0593812	0.00571743	-0.110694	-0.231345	-0.0976691	0.0476921
centroid_177978	IVTT.AG	RNA binding protein YhbY	-0.0875127	-0.0804119	-0.116375	-0.132944	-0.209349	-0.126476	-0.0738699	-0.0583983	-0.0369209	0.202569	0.277377	-0.201196	-0.130285	-0.143057	-0.134369	-0.160941	-0.0573991	-0.104792	-0.0858715	-0.119588	-0.189217	-0.176025	-0.0677391
centroid_2281244	IVTT.AG	conserved hypothetical protein	-0.0878576	-0.137698	-0.108841	-0.0750096	-0.140793	-0.132418	-0.101127	-0.12497	-0.159443	0.113331	0.144871	-0.0278247	-0.100745	-0.155542	-0.128331	-0.18866	-0.115409	-0.10689	-0.111768	-0.12982	-0.176366	0.00178184	0.028804
centroid_832988	IVTT.AG	binding protein dependent transport system inner membrane component family protein	-0.0879006	-0.013423	-0.0207356	0.0257534	-0.0947601	-0.248888	-0.23297	-0.12696	-0.0963586	0.0150573	0.0987218	-0.102668	-0.064697	-0.136106	-0.138757	-0.212786	-0.219812	-0.0499298	-0.0328252	-0.103534	-0.218827	-0.0397418	0.0804324
centroid_261406	IVTT.AG	HAD super, subIIIB family protein	-0.0879643	0.118508	0.197428	-0.124978	-0.0596563	-0.253737	-0.302037	-0.216853	-0.224841	0.152561	0.109752	-0.133567	-0.157061	-0.233808	-0.260526	-0.155196	-0.1902	0.0989072	-0.0354317	-0.0604902	0.00168216	-0.0674808	-0.138188
centroid_1080037	IVTT.AG	thioredoxin disulfide reductase	-0.0880404	-0.194741	-0.0770878	-0.17674	-0.214649	-0.158201	-0.107659	0.120888	0.118542	0.136707	0.127738	-0.16228	-0.207205	-0.219638	-0.169852	-0.0460773	-0.0238465	-0.0232618	-0.0538103	-0.196812	-0.249056	-0.0625103	-0.097337
centroid_1024970	IVTT.AG	lysR substrate binding domain protein	-0.0880557	-0.236748	-0.170242	-0.0257249	-0.0978727	-0.174712	-0.129156	-0.0939747	-0.19709	0.132353	0.0537373	-0.0461746	-0.018474	-0.153074	-0.119838	-0.121628	-0.134977	0.00162415	-0.0406589	-0.173692	-0.175329	-0.0538529	0.038279
SF_p0271	IVTT.AG	IcsP (SopA), outermembrane protease of the OmpP family, involved in cleavage of surface exposed IcsA	-0.0881178	0.0801797	0.173194	0.0371581	-0.157397	-0.402565	-0.301483	-0.152584	-0.214017	-0.0925251	0.0334364	0.077282	0.178632	-0.25706	-0.163026	-0.284782	-0.172169	-0.120958	-0.0604312	-0.160958	-0.307314	0.095929	0.232867
centroid_2078399	IVTT.AG	protein BolA	-0.0895947	-0.14994	-0.0740839	-0.0546896	-0.211756	-0.17318	-0.0637208	-0.0755962	-0.158351	0.118477	0.107812	-0.104236	-0.131066	-0.128068	-0.0581793	0.0284343	-0.0531621	-0.143757	-0.147977	-0.0905689	-0.180174	-0.132404	-0.094898
centroid_841896	IVTT.AG	glycine cleavage system T protein	-0.0903274	-0.0793785	-0.186369	-0.049654	-0.20983	-0.0983376	-0.013111	-0.0978739	-0.0880132	0.248892	0.231778	-0.177886	-0.126195	-0.156492	-0.142109	-0.196809	-0.119833	-0.0888041	-0.0419687	-0.173251	-0.258909	-0.121378	-0.0416692
centroid_2450628	IVTT.AG	hypothetical protein	-0.0905333	0.47144	0.483389	-0.262111	-0.297083	-0.293685	-0.43688	0.14501	0.181594	0.304779	0.322974	-0.407937	-0.419142	-0.238831	-0.31387	-0.0846178	-0.0188803	-0.0259065	-0.061759	-0.227157	-0.357791	-0.237717	-0.217552
centroid_1555863	IVTT.AG	marC integral membrane family protein	-0.0919318	-0.0160568	-0.084457	-0.137211	-0.127101	-0.196334	-0.253479	-0.0479885	0.0191991	0.263566	0.340431	-0.313512	-0.291289	-0.212505	-0.192915	-0.0825193	-0.00163178	0.0375331	0.0641039	-0.239106	-0.368418	-0.116863	-0.0659466
SSON53G_RS26815	IVTT.AG	acyl carrier protein	-0.0921778	-0.181376	-0.195045	-0.0536811	-0.176073	-0.117608	-0.0117491	-0.183843	-0.127022	0.0558635	0.0980703	-0.106985	-0.0199188	-0.090173	-0.107294	-0.228013	-0.145764	-0.0418775	-0.0147105	-0.0859962	-0.225609	-0.0900626	0.0209541
centroid_1484349	IVTT.AG	osmolarity sensor protein EnvZ	-0.0925722	0.102813	0.150831	-0.101861	-0.0836981	-0.372659	-0.332317	-0.140972	-0.18258	0.0888214	0.0664483	0.226688	0.0933327	-0.337964	-0.292761	-0.0733221	-0.123382	-0.198647	-0.22324	-0.244192	0.182973	-0.0989407	-0.14196
centroid_2086019	IVTT.AG	multiple antibiotic resistance protein MarR	-0.0925775	-0.119883	-0.0515879	-0.126038	-0.118947	-0.104165	-0.0457234	-0.127459	-0.110552	0.130171	0.0681125	-0.126776	-0.126389	-0.100011	-0.120458	-0.122059	-0.109678	-0.0378681	-0.091285	-0.161395	-0.197966	-0.136968	-0.0997802
centroid_2276198	IVTT.AG	rod shape determining protein MreC	-0.0929744	-0.134118	-0.117062	0.0128143	-0.0381424	-0.111971	-0.202872	-0.0808922	-0.0663337	0.0638881	0.0704392	-0.164733	-0.200431	-0.10918	-0.186411	-0.168934	-0.1314	-0.149514	-0.143049	-0.0793707	-0.115426	-0.00297169	0.0102319
centroid_1763034_s2	IVTT.AG	potassium efflux system KefA	-0.0930642	-0.0677189	-0.0824435	-0.115476	-0.157397	-0.191415	-0.222167	-0.0385898	-0.0500319	0.307356	0.295107	-0.295481	-0.30774	-0.215275	-0.252578	-0.130272	-0.0388487	-0.0716248	0.00571743	-0.165337	-0.232064	-0.0409633	0.0198292
centroid_1307129	IVTT.AG	cell division protein FtsN	-0.0931646	0.70307	1.14225	-0.504443	-0.46318	-0.551513	-0.598868	-0.482646	-0.435653	0.497384	0.365821	-0.840352	-0.899335	0.467048	0.488141	-0.4309	-0.470175	0.987597	0.974966	-0.531796	-0.612302	-0.429962	-0.424768
centroid_2316239	IVTT.AG	conserved hypothetical protein	-0.0934563	-0.168866	-0.0657725	-0.0311737	-0.0974277	-0.193484	-0.114464	-0.14904	-0.175931	0.0876973	0.0162979	-0.0820435	-0.0348127	-0.102756	-0.0546214	-0.214163	-0.157541	-0.133025	-0.204053	-0.0596749	-0.143207	-0.0101315	0.0321552
centroid_523436	IVTT.AG	conserved hypothetical protein	-0.0935154	-0.075596	0.0191922	-0.0976972	-0.205028	-0.252119	-0.0943847	-0.0910572	-0.134522	0.0170269	0.085636	-0.127972	-0.0931207	-0.0934448	-0.098516	-0.161827	-0.129614	-0.0285561	-0.0341279	-0.114499	-0.207829	-0.116863	-0.0224213
centroid_36092	IVTT.AG	phosphate transporter family protein	-0.0943056	-0.0473703	-0.111234	-0.0536811	-0.0613914	-0.317181	-0.358621	-0.131449	-0.090095	0.25224	0.343733	-0.200776	-0.259581	-0.240442	-0.24175	-0.170716	-0.133635	-0.133025	-0.0704199	-0.133675	-0.170154	0.0948171	0.159684
centroid_650170	IVTT.AG	PTS system N acetylmuramic acid specific EIIBC component	-0.0944032	-0.0873197	0.000949905	-0.13188	-0.0548957	-0.13988	-0.236677	-0.133949	-0.175931	0.226257	0.0597723	-0.144419	-0.208645	-0.0732063	-0.156443	-0.241998	-0.205635	-0.0179869	-0.0777891	-0.24003	-0.181909	0.103136	0.0416083
centroid_2083226	IVTT.AG	prepilin type N terminal cleavage/methylation domain protein	-0.0947702	-0.0504044	-0.0578383	-0.16308	0.0302525	-0.161235	-0.277281	-0.090086	-0.0890538	0.139602	-0.0478637	-0.106199	-0.206382	-0.146452	-0.211502	-0.0964259	-0.110998	0.00421892	-0.0764465	-0.16227	-0.045542	-0.00535434	-0.154604
centroid_1638663	IVTT.AG	pseudouridine synthase family protein	-0.0949804	0.014914	0.0495007	-0.136677	-0.171381	-0.365351	-0.370209	-0.0456331	-0.0329107	0.382001	0.387577	0.0202971	-0.00303239	-0.148719	-0.0434126	-0.244811	-0.210345	-0.178645	-0.196741	-0.235419	-0.273631	-0.160009	-0.126932
centroid_1050469	IVTT.AG	lysophospholipid transporter LplT	-0.0954245	-0.185817	-0.0989702	-0.0436345	-0.118947	-0.0877153	0.0143312	-0.11654	-0.207222	0.0745185	0.0757432	-0.0899858	-0.0885655	-0.0996453	-0.0667142	-0.216923	-0.169874	-0.112501	-0.136739	-0.124695	-0.189217	-0.108514	-0.0017124
centroid_1879188	IVTT.AG	nucleoside transporter family protein	-0.0954569	0.131656	0.309267	-0.117056	-0.165305	-0.479371	-0.339417	-0.052238	-0.117436	0.258913	0.345929	-0.309661	-0.372713	-0.210136	-0.14968	-0.119475	-0.160273	0.146663	0.00951566	-0.160958	-0.343354	-0.162666	-0.0422565
centroid_725938	IVTT.AG	RNA chaperone Hfq	-0.0955167	-0.000977399	0.0421369	-0.171807	-0.187396	-0.194002	-0.0696127	-0.0842726	-0.0979287	0.085822	0.137282	-0.178712	-0.196341	-0.154023	-0.13792	-0.210492	-0.199067	0.0909954	0.183229	-0.163584	-0.258909	-0.211347	-0.124442
centroid_1735744	IVTT.AG	PTS dependent dihydroxyacetone kinase, phosphotransferase subunit DhaM	-0.0955549	-0.114934	-0.0979529	-0.173997	-0.18787	-0.287594	-0.224268	-0.0246056	-0.0995005	-0.0560417	-0.0667323	-0.261174	-0.138501	-0.207967	-0.224991	-0.244811	-0.220762	-0.134452	-0.104908	-0.200851	-0.241439	0.54827	0.662875
centroid_191191	IVTT.AG	proton antiporter 2 family protein	-0.0956193	-0.0326283	0.0881521	-0.104991	-0.0177866	-0.20179	-0.259393	-0.0755962	-0.0937454	0.130171	-0.0521962	-0.189078	-0.234622	-0.125089	-0.213484	-0.205917	-0.1314	-0.0888041	-0.142347	-0.0760693	-0.0192536	0.0147739	-0.0725301
centroid_60316	IVTT.AG	conserved hypothetical protein	-0.0961376	1.17228	1.39883	-0.243592	-0.307855	-0.342786	-0.249461	-0.254439	-0.184803	-0.00558699	-0.0196622	-0.292795	-0.252982	-0.203836	-0.175208	-0.305191	-0.30591	-0.231085	-0.279289	-0.24003	-0.319864	-0.281805	-0.189958
SSON53G_RS27425	IVTT.AG	RelE toxin	-0.0967247	-0.227561	-0.168461	-0.107082	-0.181723	-0.118836	-0.00428156	-0.0837892	-0.14747	-0.0768963	0.0235209	-0.0718409	-0.0620898	-0.0351336	-0.0322901	-0.176971	-0.177693	-0.0232618	-0.0899297	-0.0752452	-0.200074	-0.102762	0.0119302
SF_p0244	IVTT.AG	orf, conserved hypothetical protein	-0.0970136	-0.212379	-0.107476	-0.299279	-0.222392	1.00362	1.55816	0.113741	0.219909	0.23339	0.262337	-0.492452	-0.594259	-0.47112	-0.431989	-0.463297	-0.395328	-0.236436	-0.273123	-0.404194	-0.507226	-0.2141	-0.200408
centroid_1282048	IVTT.AG	multidrug transporter MdfA	-0.0973496	-0.110705	-0.00539441	-0.0925095	-0.00187282	-0.0614968	-0.211705	-0.174034	-0.161631	0.0816877	0.0169874	-0.113684	-0.171239	-0.158585	-0.172849	-0.20866	-0.183239	-0.10619	-0.0697518	-0.20355	-0.155765	0.095929	0.0265656
centroid_239675	IVTT.AG	molybdopterin guanine dinucleotide biosynthesis protein A	-0.0984328	-0.182485	-0.130867	-0.114424	-0.194042	-0.28649	-0.211705	-0.125467	-0.142061	0.493145	0.522364	-0.200357	-0.131066	-0.126578	-0.161112	-0.166265	-0.138564	-0.0432164	-0.000635267	-0.184761	-0.317193	-0.208599	-0.115144
centroid_1806766	IVTT.AG	coA transferase III family protein	-0.0986585	-0.204847	-0.225828	-0.117056	-0.136215	-0.129691	-0.0124298	-0.104233	-0.121688	-0.0655974	0.0279742	-0.113684	-0.0300736	-0.131054	-0.158351	-0.173394	-0.134977	-0.0120755	0.0580037	-0.139263	-0.281792	-0.00416253	0.0399446
centroid_86342	IVTT.AG	sensor histidine kinase DcuS	-0.0987781	-0.331163	-0.321928	-0.106037	-0.235554	-0.361275	-0.308711	0.627429	0.485462	0.477782	0.429869	-0.401655	-0.302895	-0.633087	-0.561768	-0.314027	-0.264176	-0.274455	-0.327985	-0.31102	-0.382311	0.531931	0.712457
centroid_622358	IVTT.AG	conserved hypothetical protein	-0.0989295	-0.0745661	-0.0447108	-0.132412	-0.152766	-0.390054	-0.305927	-0.0116748	-0.0510453	0.137431	0.181618	-0.280773	-0.184748	-0.166603	-0.206449	-0.156078	-0.0878449	0.00939451	0.104915	-0.179438	-0.31643	0.00770181	0.124009
centroid_1807540	IVTT.AG	conserved hypothetical protein	-0.0989984	0.031589	-0.0278218	-0.0536811	-0.132562	-0.216968	-0.220593	-0.116046	-0.075585	0.242846	0.329094	-0.186583	-0.110525	-0.151179	-0.14169	-0.176076	-0.157541	-0.0992107	-0.0445917	-0.171049	-0.341802	-0.197659	-0.16033
SSON53G_RS26675	IVTT.AG	insertion element iso-IS1N protein insA	-0.0991213	-0.167401	-0.0831144	-0.109176	-0.0236941	-0.19219	-0.167564	-0.0479885	-0.0239281	0.177782	0.123262	-0.0689665	-0.0923605	-0.167177	-0.206449	-0.207288	-0.23317	-0.0894955	-0.129063	-0.158338	-0.122405	-0.0724685	-0.119476
centroid_885374	IVTT.AG	phage shock protein B	-0.0992282	-0.0561528	0.046437	0.107367	0.177278	-0.497151	-0.477035	-0.27747	-0.248478	0.466584	0.428056	-0.451946	-0.430146	-0.343148	-0.339136	-0.168934	-0.110118	0.424109	0.436986	-0.24003	-0.405227	-0.166661	-0.0582045
centroid_2379824	IVTT.AG	RNA 3' phosphate cyclase	-0.0994508	-0.124849	-0.119124	-0.0821898	-0.0992088	-0.125241	-0.213791	-0.125965	-0.0807504	0.0782962	0.10165	-0.109346	-0.177474	-0.155922	-0.143158	-0.165376	-0.145313	-0.0929577	-0.0684166	-0.162708	-0.197966	0.00770181	0.0141915
centroid_36196	IVTT.AG	putative protein insertion permease FtsX	-0.100301	-0.0800673	-0.0492919	-0.160907	-0.0415632	-0.159464	-0.189209	-0.11654	-0.0647975	0.272167	0.151166	-0.174174	-0.281075	-0.202658	-0.217899	-0.118185	-0.12516	-0.101998	-0.107648	-0.137111	-0.178788	-0.0101315	-0.113292
centroid_698258	IVTT.AG	conserved hypothetical protein	-0.100323	0.0420721	0.00978534	-0.220773	-0.256767	-0.245127	-0.397516	-0.103742	-0.045985	0.508346	0.459844	-0.273475	-0.0729217	-0.268314	-0.303043	0.0147779	-0.0770511	-0.121666	-0.0967189	-0.190105	-0.238548	-0.179384	-0.150799
centroid_116281	IVTT.AG	voltage gated potassium channel Kch	-0.101406	-0.013423	0.0056899	-0.212309	-0.138502	-0.327368	-0.380132	-0.166849	-0.148555	0.219773	0.177924	-0.341913	-0.453384	0.0851886	0.148522	-0.250454	-0.219812	-0.0074945	-0.0670826	-0.369428	-0.477523	0.365801	0.340406
SSON53G_RS26750	IVTT.AG	hypothetical protein	-0.101482	-0.204847	-0.111576	-0.085278	-0.170445	-0.0563098	-0.0826603	-0.148029	-0.189259	0.184457	0.120378	-0.131166	-0.125223	-0.0667609	-0.0936399	-0.214623	-0.19486	-0.101998	-0.169287	-0.171929	-0.207122	-0.0501584	0.0377233
centroid_1694367	IVTT.AG	regulatory protein YeiL	-0.102038	0.013946	0.1115	-0.154405	-0.221907	-0.354893	-0.184087	-0.145505	-0.192051	0.0992703	0.0540732	-0.292795	-0.264282	0.358157	0.395231	-0.276603	-0.261241	-0.0675321	-0.0289243	-0.330555	-0.367628	-0.104039	-0.0305557
centroid_46338	IVTT.AG	mannosylglycerate hydrolase	-0.10238	-0.209738	-0.164196	-0.23385	-0.317671	-0.310429	0.00695969	-0.214735	-0.234595	-0.0490193	0.0238639	-0.17541	-0.187181	-0.172742	0.0504312	-0.270379	0.638071	-0.0819078	0.0107795	-0.254884	-0.213494	-0.158683	0.266453
centroid_369596	IVTT.AG	putative aliphatic sulfonates binding protein	-0.10266	-0.20147	-0.139913	-0.260365	-0.252301	-0.108063	-0.0206244	0.215831	0.254774	-0.0444935	0.00626356	-0.237743	-0.145975	-0.159727	-0.223215	-0.209576	-0.192994	0.0545321	0.0954157	-0.140125	-0.294496	-0.199022	-0.0552379
centroid_1700169	IVTT.AG	aluminium activated malate transporter family protein	-0.103021	-0.163016	-0.103387	-0.049654	0.00601872	-0.138135	-0.124242	-0.144496	-0.218564	0.132353	0.0300249	-0.0144903	-0.0766758	-0.21211	-0.195307	-0.223382	-0.194393	-0.137308	-0.214353	-0.141418	-0.0681418	0.0135976	-0.0293908
centroid_479869	IVTT.AG	putative sensor like histidine kinase YehU	-0.103077	-0.0575088	-0.13782	-0.131348	-0.125739	-0.214603	-0.257778	-0.0503478	-0.0140126	0.0925618	0.100674	-0.150078	-0.185356	-0.151368	-0.18425	-0.179212	-0.0770511	-0.144475	-0.107648	-0.0876573	-0.128748	-0.0477006	-0.0282269
centroid_120839	IVTT.AG	carbon starvation protein A	-0.103854	-0.261145	-0.178104	-0.106559	-0.164372	-0.144626	-0.0869562	-0.08234	-0.144222	0.190403	0.186836	-0.142	-0.107065	-0.120446	-0.120045	-0.204091	-0.203756	-0.10759	-0.0697518	-0.137972	-0.247239	-0.0251628	-0.00858239
centroid_1040997	IVTT.AG	protein TolR	-0.104058	-0.185076	-0.0804328	-0.0956199	-0.160183	-0.145878	-0.105237	-0.08234	-0.105279	-0.0314077	-0.061628	-0.140591	-0.0851584	-0.0834708	-0.102592	-0.127674	-0.128722	0.0151949	0.0543312	-0.218941	-0.231705	-0.114932	-0.0719304
centroid_1584229	IVTT.AG	inner membrane metabolite transport protein YhjE	-0.104122	-0.0869735	-0.0181674	-0.150088	-0.118044	-0.00544028	-0.141018	-0.13445	-0.101074	0.0233114	0.0987218	-0.185752	-0.263854	-0.0431953	0.0498805	-0.23266	-0.156177	-0.153123	-0.1508	-0.221219	-0.284771	0.0288148	-0.0446081
centroid_60692	IVTT.AG	pyridoxine 5' phosphate synthase	-0.104254	0.1242	0.00978534	-0.151705	-0.22969	-0.245932	-0.337141	-0.0451624	-0.0359173	0.253577	0.306995	-0.3343	-0.244723	-0.18026	-0.211282	-0.145525	-0.0856797	-0.0607365	-0.0354317	-0.20265	-0.243611	-0.0887987	-0.109594
centroid_718369	IVTT.AG	alpha D glucose 1 phosphate phosphatase YihX	-0.105181	-0.199224	-0.146909	-0.134543	-0.0343038	-0.170885	-0.309548	-0.192676	-0.166016	0.315061	0.232965	-0.0874628	-0.155472	-0.13442	-0.153269	-0.191371	-0.173088	-0.088113	-0.125587	-0.18121	-0.144221	-0.0113282	-0.0623682
SSON53G_RS26350	IVTT.AG	hypothetical protein	-0.10557	-0.205222	-0.18241	0.0414118	-0.108147	-0.456208	-0.391305	0.649111	0.716218	0.0443219	0.127099	-0.308757	-0.296314	-0.299252	-0.29183	-0.375385	-0.322132	0.053906	0.0543312	-0.296539	-0.446333	-0.048929	0.0198292
centroid_2114105	IVTT.AG	conserved hypothetical family protein	-0.105653	-0.196607	-0.0821082	-0.404632	-0.318189	-0.489822	-0.4525	-0.20524	-0.234595	1.41762	1.22344	-0.377508	-0.476259	-0.410015	-0.458385	-0.360053	-0.300878	-0.159643	-0.25175	0.398126	0.355293	-0.243331	-0.297324
SSON53G_RS26885	IVTT.AG	protein MxiI	-0.106043	-0.190272	-0.145858	-0.0734757	-0.173256	-0.173691	-0.0715032	-0.149546	-0.208353	0.0707309	0.0276321	-0.0956301	-0.0827028	-0.199912	-0.142948	-0.301282	-0.23701	-0.10619	-0.126282	0.0944052	0.0606737	-0.0532365	-0.0552379
SF_p0137	IVTT.AG	MxiH, component of the Mxi-Spa secretion machinery	-0.106086	-0.22337	-0.15042	-0.17674	-0.0454212	-0.0728791	-0.106932	-0.139464	-0.162178	0.219089	0.195693	-0.150483	-0.22751	-0.150043	-0.17392	-0.233591	-0.192528	-0.0232618	0.00444913	-0.223043	-0.243611	-0.0131252	-0.0446081
centroid_120834	IVTT.AG	conserved hypothetical protein	-0.106547	-0.172534	-0.142358	-0.426006	-0.530076	-0.483796	-0.408526	-0.190593	-0.228849	-0.0798401	0.0783879	1.49232	1.31582	-0.450929	-0.509421	-0.353966	-0.343703	-0.326485	-0.324793	-0.478521	-0.598336	0.328921	0.489252
centroid_63107	IVTT.AG	citrate transporter family protein	-0.108709	-0.199224	-0.143757	0.0156997	-0.028777	-0.210145	-0.230064	-0.197898	-0.151813	0.20153	0.110075	-0.109937	-0.0921705	-0.105505	-0.140641	-0.206831	-0.177232	-0.0894955	-0.122813	-0.15311	-0.235663	-0.0656149	-0.0582045
centroid_769572	IVTT.AG	6,7 dimethyl 8 ribityllumazine synthase	-0.108782	-0.144887	-0.0744174	-0.184998	-0.0419913	-0.130187	-0.0982338	-0.164802	-0.198213	0.233728	0.149909	-0.121207	-0.145187	-0.196976	-0.220111	-0.152993	-0.133187	-0.0593812	-0.10902	-0.244192	-0.203594	-0.0938608	-0.0593929
centroid_1484577	IVTT.AG	L carnitine/gamma butyrobetaine antiporter	-0.109363	-0.247153	-0.230651	-0.100298	-0.157397	-0.240574	-0.0793279	-0.0925152	-0.14747	-0.0735392	-0.0645425	-0.158812	-0.113607	-0.11989	-0.113038	-0.218304	-0.0363375	-0.0418775	-0.0478773	-0.155722	-0.0794142	0.0206409	0.0917182
centroid_1395142	IVTT.AG	methyl accepting chemotaxis (MCP) signalling domain protein	-0.110036	-0.183595	-0.162422	-0.208375	-0.267241	-0.0886778	-0.0881517	-0.149546	-0.101074	0.234744	0.311498	-0.258988	-0.240084	-0.115449	-0.184034	-0.210492	-0.0642042	-0.0101104	-0.0341279	-0.199952	-0.259642	-0.0737182	-0.0671414
centroid_1162054	IVTT.AG	30S ribosomal protein S17	-0.110622	0.0458654	0.0689558	-0.208375	-0.215132	-0.167322	-0.351138	0.138396	0.173807	0.248221	0.17422	-0.22148	-0.325943	-0.233207	-0.256887	-0.00336945	-0.16164	-0.183804	-0.195283	-0.207157	-0.29	-0.131102	-0.131299
centroid_400820	IVTT.AG	protein YecM	-0.110848	-0.0987904	-0.144807	-0.0976972	-0.19214	-0.164783	-0.114952	-0.13846	-0.0389303	0.184457	0.214449	-0.193245	-0.178079	-0.171205	-0.21569	-0.192729	-0.0961026	-0.10689	-0.055132	-0.17237	-0.326372	-0.086905	-0.0522773
centroid_554222	IVTT.AG	sugar (and other) transporter family protein	-0.11111	-0.0473703	-0.0831144	-0.0296856	-0.084139	-0.301475	-0.347698	-0.0998274	-0.074039	0.225235	0.33657	-0.328101	-0.363053	-0.242257	-0.246252	-0.185054	-0.114526	-0.0607365	-0.0485353	-0.180767	-0.216336	-0.00535434	0.0521006
centroid_246586	IVTT.AG	flagellar P ring family protein	-0.111144	-0.048718	-0.0262083	-0.217946	-0.199286	-0.393617	-0.476408	-0.0896007	-0.0229335	0.835641	0.748843	-0.500433	-0.599111	-0.415919	-0.397779	-0.271335	-0.280428	0.223831	0.259638	-0.205352	-0.279561	-0.0637513	-0.0247407
centroid_729003	IVTT.AG	putative multidrug resistance protein MdtD	-0.111186	-0.134118	-0.133297	-0.0491515	-0.198808	-0.22806	-0.137548	-0.08041	-0.0942677	-0.0626824	-0.00384109	-0.0964104	-0.142234	-0.0892655	-0.0673115	-0.182804	-0.203756	-0.0922646	-0.091285	-0.0698996	-0.186429	-0.0976691	-0.00457092
centroid_511070	IVTT.AG	FHIPEP family protein	-0.111227	-0.110705	-0.169529	-0.098737	-0.176073	-0.12376	-0.105721	-0.155629	-0.105805	-0.0367095	-0.00524041	-0.0514606	-0.114764	-0.0980014	-0.107498	-0.197717	-0.203286	-0.0641303	-0.10354	-0.121713	-0.190963	-0.0951291	-0.0108797
SF_p0187	IVTT.AG	orf, conserved hypothetical protein	-0.111452	-0.240978	-0.174882	-0.101861	-0.0894398	-0.0610245	-0.0857616	-0.162759	-0.187029	0.0326872	-0.0370893	-0.0431627	-0.081948	-0.143434	-0.194002	-0.179212	-0.213652	-0.120958	-0.201124	-0.135822	-0.0989456	0.0633307	0.00512503
centroid_1437700	IVTT.AG	FCD domain protein	-0.11152	-0.215402	-0.176313	-0.367817	-0.419133	-0.237635	-0.162014	-0.0536572	-0.0974051	0.147176	0.18561	-0.239897	-0.178684	0.43637	0.407607	-0.212327	-0.199535	-0.126624	-0.10354	-0.141849	-0.224179	-0.342264	-0.131924
centroid_502653	IVTT.AG	conserved hypothetical protein	-0.11212	-0.0711385	-0.0522445	-0.34543	-0.288929	-0.269475	-0.23112	-0.0479885	-0.117436	0.270847	0.238296	-0.372302	-0.364659	-0.260938	-0.345642	-0.226622	-0.17171	-0.00227679	-0.00190917	0.216881	0.0668221	-0.107234	0.0175768
centroid_2294143	IVTT.AG	RNase E specificity factor CsrD	-0.112341	-0.142727	-0.173096	-0.0868245	-0.221422	-0.113684	-0.0501435	-0.176093	-0.170414	0.113331	0.130926	-0.0657156	-0.068056	-0.131427	-0.124389	-0.299818	-0.228385	-0.108992	-0.1508	-0.143144	-0.226683	-0.0799826	0.0460354
centroid_274565	IVTT.AG	conserved hypothetical protein	-0.113267	-0.114934	-0.00793997	-0.49483	-0.341189	-0.434939	-0.490883	-0.281899	-0.296947	2.23627	2.07235	-0.4497	-0.490461	-0.42826	-0.526843	-0.374358	-0.365602	-0.206126	-0.294038	-0.448329	-0.398758	-0.141547	-0.212916
centroid_1080129	IVTT.AG	glycosyl transferase 2 family protein	-0.113302	-0.0684022	0.0863632	-0.0207892	-0.183612	-0.384134	-0.357179	-0.157663	-0.155623	0.619595	0.578555	-0.433836	-0.416761	-0.343364	-0.296491	-0.140278	-0.0987201	0.130722	0.0683588	-0.17237	-0.274001	-0.257461	-0.215563
SSON53G_RS27290	IVTT.AG	Lipid A biosynthesis myristoyltransferase 2	-0.113576	-0.134475	-0.159236	-0.0744981	-0.143088	-0.191932	-0.167816	-0.140469	-0.145845	0.062363	0.113625	-0.126975	-0.107833	-0.112495	-0.164942	-0.25896	-0.197196	-0.068895	-0.0577792	-0.133247	-0.267724	-0.048929	0.0276852
centroid_556788	IVTT.AG	lipopolysaccharide export system permease protein LptF	-0.11374	0.011685	0.124343	-0.165802	-0.200719	-0.350846	-0.295118	-0.0617263	-0.115844	0.00238813	0.0466644	-0.234304	-0.190025	-0.0658679	-0.098516	-0.164488	-0.119833	-0.153846	-0.162861	-0.0147375	-0.0852459	-0.15471	-0.0528689
centroid_1110489_s1	IVTT.AG	glutamine amidotransferases class II family protein	-0.113875	-0.216916	-0.13782	-0.132412	-0.144466	-0.169357	-0.122771	-0.112097	-0.206093	0.308643	0.258261	-0.221906	-0.208028	-0.235815	-0.256887	-0.13114	-0.158451	0.0299132	-0.0159968	-0.266596	-0.267724	-0.0600314	-0.0375648
centroid_1087828	IVTT.AG	aspT/YidE/YbjL antiporter duplication domain protein	-0.114524	-0.107541	-0.0837855	-0.0306775	0.135479	-0.374712	-0.507422	-0.117529	-0.0828218	0.0221352	-0.0207231	-0.135169	-0.233364	-0.172742	-0.215911	-0.211409	-0.179078	0.0177655	-0.0472196	-0.175016	-0.105515	0.0836507	0.0220782
centroid_667047	IVTT.AG	trimethylamine N oxide reductase 2	-0.114574	-0.0890518	0.0223142	-0.0899227	-0.0220038	-0.412774	-0.472032	-0.119014	-0.131839	0.0408413	0.0392173	-0.193662	-0.263212	-0.237825	-0.217015	-0.101091	-0.156632	-0.0312106	-0.0906072	-0.0543866	-0.00905565	0.050197	0.0181402
centroid_1585359	IVTT.AG	obg family GTPase CgtA	-0.115057	-0.19176	-0.204503	-0.100819	-0.209349	-0.0676511	-0.0251971	-0.166337	-0.129161	-0.0277486	0.0476769	-0.147852	-0.0480182	-0.0878146	-0.14169	-0.231729	-0.0995937	-0.157466	-0.0472196	-0.142281	-0.261841	-0.086905	-0.00399876
centroid_2231579	IVTT.AG	xylulokinase	-0.115186	-0.267015	-0.169885	-0.131348	-0.114438	-0.0429568	-0.102576	-0.160718	-0.167114	0.0722472	-0.0399546	-0.1222	-0.108218	-0.0916262	-0.158563	-0.243403	-0.198131	-0.06481	-0.0885757	-0.117041	-0.192711	-0.0233508	-0.0017124
centroid_1690076	IVTT.AG	sensor protein ZraS	-0.115237	-0.215781	-0.191786	-0.0811619	-0.245382	-0.297018	-0.197443	-0.157663	-0.0911371	0.0813112	0.183769	-0.204978	-0.134387	-0.158394	-0.187277	-0.266563	-0.113643	0.0394318	0.0995794	-0.0822656	-0.168778	-0.127853	-0.0177936
centroid_2359212	IVTT.AG	respiratory nitrate reductase, gamma subunit	-0.11531	-0.0362997	0.0860649	-0.134543	-0.0762242	-0.386499	-0.398702	-0.156646	-0.124886	0.425653	0.417651	-0.290338	-0.340312	-0.276142	-0.288112	-0.147279	-0.134977	-0.0358676	-0.114522	-0.163584	-0.179135	-0.0951291	-0.0869994
SSON53G_RS26740	IVTT.AG	hypothetical protein	-0.115645	-0.279223	-0.191062	-0.305268	-0.166705	-0.34336	-0.307318	-0.140469	-0.243835	0.600545	0.477233	-0.280551	-0.356421	-0.389314	-0.32764	-0.319454	-0.306919	-0.134452	-0.199661	0.468769	0.491469	-0.14417	-0.146373
centroid_144531	IVTT.AG	miniconductance mechanosensitive channel	-0.115695	-0.0544597	0.0698614	-0.24647	-0.217064	-0.418813	-0.393668	-0.143992	-0.142601	0.11811	0.126461	-0.255498	-0.271148	-0.267493	-0.217015	0.0595521	0.114034	0.214898	0.149202	-0.170608	-0.238909	-0.237717	-0.121957
centroid_93484	IVTT.AG	lysR substrate binding domain protein	-0.115887	-0.0153979	-0.0584978	-0.0729647	-0.137129	-0.338201	-0.305927	-0.135952	-0.14747	0.344848	0.34538	-0.260518	-0.172243	-0.11471	-0.156867	-0.181456	-0.183239	-0.10619	-0.0419687	-0.170608	-0.353875	-0.179384	-0.107135
SF_p0134	IVTT.AG	IpgE, cytoplasmic chaperone for IpgD	-0.116267	-0.260364	-0.212188	-0.0976972	-0.0644327	-0.0877153	-0.142259	-0.147019	-0.199336	0.0454802	-0.0722213	-0.045421	-0.0978812	-0.177749	-0.217236	-0.217844	-0.211761	-0.0675321	-0.108334	-0.18743	-0.0940379	0.0718321	0.0332706
centroid_1191974	IVTT.AG	[2Fe 2S] binding domain protein	-0.117512	-0.135191	-0.149717	-0.239573	-0.0579233	-0.128948	-0.21353	-0.144496	-0.120624	0.242172	0.141082	-0.215111	-0.295439	-0.203836	-0.251899	-0.142462	-0.10748	0.0132641	-0.056455	-0.239106	-0.0996012	-0.0415745	-0.138816
centroid_1402363	IVTT.AG	ATP synthase F1, epsilon subunit	-0.117768	-0.0346297	-0.120501	-0.159279	-0.273261	-0.264572	-0.165543	-0.136955	-0.108968	0.0805581	0.0862931	-0.134368	-0.103615	-0.132549	-0.107498	-0.127241	-0.145764	0.00162415	0.0414032	-0.20265	-0.281048	-0.1841	-0.118237
centroid_395014	IVTT.AG	conserved hypothetical protein	-0.117981	0.00358088	-0.0479815	-0.269703	-0.302202	-0.255898	-0.383651	-0.103742	-0.071466	0.226597	0.138866	-0.262925	-0.329074	-0.205802	-0.20382	-0.0724889	-0.190666	0.307097	0.282839	-0.23634	-0.29	-0.163997	-0.1648
centroid_216391	IVTT.AG	lipid A export permease/ATP binding protein MsbA	-0.118499	-0.209738	-0.240346	-0.0597429	-0.18787	-0.200229	-0.157238	0.308229	0.359931	-0.129084	-0.0471429	-0.201616	-0.0736718	-0.137418	-0.140851	-0.301282	-0.301883	-0.158917	-0.131152	-0.205803	-0.291123	-0.0925936	-0.00743511
centroid_691040	IVTT.AG	asmA like C terminal region family protein	-0.118538	-0.135907	-0.107817	-0.0556989	-0.0152622	-0.308185	-0.383064	-0.213676	-0.177037	0.517558	0.345929	-0.1814	-0.195729	-0.155162	-0.145679	-0.24575	-0.283899	-0.100604	-0.0953585	-0.19189	-0.265147	-0.148114	-0.0659466
centroid_2263553	IVTT.AG	outer membrane beta barrel domain protein	-0.118634	-0.273303	-0.194683	0.0238438	-0.0744712	-0.170885	-0.171106	-0.167873	-0.18258	0.0764086	0.00799861	-0.123193	-0.0948327	-0.0941729	-0.0891847	-0.242935	-0.228863	-0.116724	-0.131152	-0.166214	-0.187822	-0.0464733	0.038279
centroid_1188440	IVTT.AG	conserved hypothetical protein	-0.119495	-0.172901	-0.135035	-0.127098	-0.231642	-0.145127	-0.0557462	-0.155121	-0.160536	0.0508735	0.0757432	-0.130767	-0.0759242	-0.142492	-0.121284	-0.192276	-0.176771	-0.100604	-0.0960385	-0.133247	-0.248693	-0.107234	-0.0469635
centroid_257687	IVTT.AG	high affinity gluconate transporter	-0.121272	0.0350919	0.0616909	-0.0925095	-0.195947	-0.301754	-0.209882	-0.113577	-0.059179	0.00119467	0.0385384	-0.169241	-0.140857	-0.145697	-0.143788	-0.297382	-0.245686	-0.0805325	-0.1159	-0.117041	-0.228474	-0.113003	-0.034056
centroid_1120081	IVTT.AG	ribosomal protein L14	-0.121303	-0.106489	-0.0555323	-0.334365	-0.383971	-0.479687	-0.432925	1.64314	1.76799	0.156497	0.175455	-0.493736	-0.405386	-0.387528	-0.434041	-0.366166	-0.289869	-0.277603	-0.22324	-0.45904	-0.62735	-0.349057	-0.305761
centroid_1189487	IVTT.AG	wzyE family protein	-0.122102	-0.165938	-0.0304073	-0.00803496	-0.0484291	-0.308745	-0.245987	-0.22963	-0.167114	0.0869475	0.0611099	-0.0622815	-0.121146	-0.164307	-0.124804	-0.247629	-0.265156	-0.0839732	-0.115211	-0.146603	-0.232783	-0.0373017	-0.0288088
centroid_702070	IVTT.AG	sugar (Glycoside Pentoside Hexuronide) transporter domain protein	-0.122272	-0.0276368	-0.122568	-0.1097	-0.220453	-0.289253	-0.30287	-0.168385	-0.142061	0.474632	0.547873	-0.3844	-0.350274	-0.170053	-0.158988	-0.205917	-0.151188	-0.0512762	-0.0818246	-0.209416	-0.389108	-0.127205	-0.0499132
centroid_180947	IVTT.AG	proteolipid membrane potential modulator family protein	-0.122462	0.249557	0.281654	-0.248777	-0.221422	-0.3217	-0.385414	-0.0755962	-0.063263	0.24755	0.291123	-0.359835	-0.354825	-0.276348	-0.269433	-0.0783315	-0.0646306	-0.123081	-0.0858715	-0.182541	-0.280305	-0.216168	-0.15651
centroid_1717982	IVTT.AG	SCP 2 sterol transfer family protein	-0.123022	0.30811	0.210626	-0.173997	-0.26574	-0.225147	-0.340272	-0.0669716	-0.0637743	0.249897	0.310093	-0.357963	-0.212564	-0.311688	-0.367546	-0.147718	-0.114526	-0.118839	-0.114522	-0.218941	-0.337156	-0.188154	-0.159693
centroid_427335	IVTT.AG	outer membrane autotransporter barrel domain protein	-0.123533	-0.0440066	0.0132416	-0.186655	-0.248343	-0.459939	-0.414812	-0.188513	-0.11956	0.471476	0.443012	-0.340295	-0.311716	-0.389091	-0.352664	-0.120767	0.00244479	0.449083	0.457986	-0.406265	-0.520772	-0.280361	-0.171209
centroid_1679690	IVTT.AG	fimbrial family protein	-0.123755	-0.25491	-0.177746	-0.0396353	-0.0683525	-0.230182	-0.197701	-0.14601	-0.189817	0.0481794	0.0231778	-0.123193	-0.100172	-0.264007	-0.208205	-0.211409	-0.245686	0.100727	0.0345848	-0.169289	-0.228474	-0.0257673	-0.0487326
centroid_1067186	IVTT.AG	molydopterin dinucleotide binding domain protein	-0.12401	-0.29633	-0.157468	-0.177289	-0.0850211	-0.255898	-0.24759	-0.15919	-0.206658	0.462832	0.451962	-0.306047	-0.321705	-0.250755	-0.267373	-0.206831	-0.163466	0.179176	0.173105	-0.362374	-0.337929	-0.0850138	-0.108364
centroid_554863	IVTT.AG	flavodoxin	-0.124479	-0.457925	-0.497257	-0.591045	-0.555525	-0.735606	-0.791465	1.22776	1.21043	-0.0111959	0.0724305	-0.986015	-0.910012	-0.694143	-0.716518	-0.466578	-0.47697	-0.245654	-0.192371	-0.874794	-1.0143	2.41975	2.54847
centroid_667367	IVTT.AG	peroxiredoxin OsmC	-0.124515	-0.207478	-0.0884925	-0.166892	-0.106355	-0.138135	-0.0967892	-0.121493	-0.138286	-0.0354843	-0.0558165	-0.0716491	-0.117468	-0.134981	-0.176066	-0.119045	-0.160273	-0.138739	-0.192371	-0.14617	-0.143545	-0.0913276	-0.092463
centroid_85878	IVTT.AG	succinyl CoA ligase [ADP forming] subunit beta	-0.126112	-0.182855	-0.219545	-0.365312	-0.299128	-0.237635	-0.378376	-0.104723	-0.136672	0.0925618	0.133472	0.621069	0.57704	-0.164116	-0.124182	-0.275164	-0.251014	-0.0908794	-0.0845213	-0.439818	-0.513765	-0.145483	-0.18541
centroid_1536035_s1	IVTT.AG	multidrug resistance protein MdtC	-0.126253	-0.255688	-0.256524	-0.131348	-0.251311	-0.145627	-0.0798035	-0.171464	-0.170414	-0.158568	-0.105601	-0.0446679	-0.0329881	-0.222819	-0.205572	-0.31896	-0.292863	0.330547	0.420913	-0.24651	-0.363685	-0.0774736	0.00284949
centroid_7032	IVTT.AG	fecCD transport family protein	-0.12629	-0.048718	0.0151234	-0.0729647	-0.144466	-0.410064	-0.377207	-0.0736751	-0.145845	0.592379	0.555012	-0.433589	-0.410588	-0.28963	-0.245125	-0.127674	-0.127831	-0.0499298	-0.0419687	-0.267067	-0.393925	-0.188154	-0.092463
SSON53G_RS27220	IVTT.AG	hypothetical protein	-0.126424	-0.267407	-0.252746	-0.067865	-0.213202	-0.179062	0.0136626	-0.147524	-0.209484	0.0291784	0.041591	-0.135169	-0.0982627	-0.130307	-0.132076	-0.260857	-0.242788	-0.0472407	-0.056455	-0.17811	-0.261475	0.00178184	0.0124959
centroid_1414061	IVTT.AG	H+ symporter permease	-0.12648	-0.0745661	0.00284777	-0.127098	-0.0372885	-0.399576	-0.30704	-0.0489317	-0.0683844	0.133806	0.134425	-0.140591	-0.223551	-0.185099	-0.186628	-0.308131	-0.232691	-0.0620931	-0.202587	-0.199054	-0.205004	-0.0083382	-0.0369794
centroid_1579528	IVTT.AG	conserved hypothetical protein	-0.126563	-0.00391535	0.17964	-0.326427	-0.287405	-0.434021	-0.368755	-0.303124	-0.313877	1.1452	0.924292	-0.42744	-0.422721	-0.412737	-0.490872	-0.271335	-0.306919	-0.298236	-0.350528	-0.208512	-0.253062	0.188483	0.257891
centroid_315362	IVTT.AG	aerobic respiration control sensor protein ArcB	-0.126589	-0.220329	-0.223607	-0.147396	-0.171381	-0.138883	-0.0684324	-0.145505	-0.168213	0.0079446	-0.0221389	-0.147448	-0.0578168	-0.13124	-0.177355	-0.185955	-0.152093	-0.0888041	0.0158239	-0.157029	-0.255617	-0.125908	-0.0235806
centroid_370030	IVTT.AG	conserved hypothetical protein	-0.126637	-0.077658	-0.0284678	-0.154946	-0.202632	-0.262399	-0.260471	-0.143992	-0.0797159	0.276119	0.294539	-0.259862	-0.266638	-0.217256	-0.252352	-0.197717	-0.140361	-0.0485846	-0.0657499	-0.19502	-0.29675	-0.113646	-0.092463
centroid_2079833	IVTT.AG	bacterial virulence factor hemolysin family protein	-0.12684	0.152916	0.31844	-0.319137	-0.201675	-0.456829	-0.41962	0.030014	-0.0309097	0.127256	0.071767	-0.0733763	-0.180298	-0.347915	-0.28997	-0.217844	-0.224569	-0.0992107	-0.213615	0.00643864	0.0723626	-0.222391	-0.272306
centroid_1894331	IVTT.AG	PTS system fructose IIA component family protein	-0.12765	-0.206726	-0.0982919	-0.16962	-0.224821	-0.202832	-0.164534	-0.149546	-0.14747	0.183054	0.100674	-0.204767	-0.210088	-0.163543	-0.19031	-0.135049	-0.1314	0.0700953	0.0604469	-0.242803	-0.267724	-0.177367	-0.135679
centroid_769051	IVTT.AG	inner membrane transport protein YbaT	-0.127859	-0.0456875	-0.0469995	-0.160364	-0.123471	-0.285386	-0.328355	-0.0479885	0.0254623	0.0562467	0.136965	-0.283658	-0.310389	-0.171589	-0.210182	-0.17966	-0.146666	-0.0901873	-0.0885757	-0.24003	-0.295247	0.00415274	0.0187034
centroid_818310	IVTT.AG	conserved hypothetical protein	-0.128101	-0.118113	-0.118093	-0.221906	0.079895	-0.219601	-0.281651	-0.131449	-0.130231	0.190752	-0.0143692	-0.183678	-0.235461	-0.192097	-0.201851	-0.13114	-0.145764	-0.0412085	-0.126977	-0.290788	-0.117085	-0.0391314	-0.148268
centroid_701777	IVTT.AG	protein WzxE	-0.128231	-0.0362997	0.00189915	-0.0791082	-0.0304753	-0.283732	-0.352862	-0.125467	-0.11956	0.146816	0.0426071	-0.183678	-0.254894	-0.19639	-0.173063	-0.197263	-0.193461	-0.0519499	-0.114522	-0.168409	-0.312625	-0.00297169	-0.135679
centroid_2382585	IVTT.AG	inner membrane protein YidG	-0.128337	0.331866	0.446213	-0.211184	-0.293	-0.290913	-0.253479	-0.176093	-0.170414	0.0876973	0.143609	-0.27017	-0.21339	-0.199325	-0.207327	-0.22292	-0.149377	-0.164734	-0.0892525	-0.252087	-0.37992	-0.188831	-0.100392
centroid_478365	IVTT.AG	anaerobic ribonucleoside triphosphate reductase	-0.128569	-0.249863	-0.19432	-0.290342	-0.310947	-0.253197	-0.302037	-0.0993388	-0.112666	0.860205	0.773533	-0.459454	-0.392228	-0.194047	-0.243324	-0.209576	-0.200941	0.128345	0.109641	-0.458502	-0.498985	-0.142858	-0.0876055
centroid_1980768	IVTT.AG	inner membrane transport protein YhaO	-0.128839	-0.261536	-0.144807	-0.117582	-0.111738	-0.277134	-0.212226	-0.157154	-0.167664	-0.109184	-0.135935	-0.0886267	-0.0971185	-0.178521	-0.166648	-0.246689	-0.299874	-0.139455	-0.153629	0.123771	0.102318	0.0124204	-0.00743511
centroid_1082895	IVTT.AG	RNA polymerase sigma factor RpoE	-0.129307	0.343214	0.498713	-0.295698	-0.216098	-0.232308	-0.275101	-0.217913	-0.278431	0.131989	0.085636	-0.163506	-0.29238	-0.318266	-0.262805	-0.0538679	-0.0624999	-0.259593	-0.239677	-0.174134	-0.186429	-0.165328	-0.210274
centroid_598738	IVTT.AG	conserved hypothetical protein	-0.12933	-0.190272	-0.0591576	-0.418846	-0.18787	-0.439536	-0.428678	0.356402	0.329103	0.889096	0.669503	-0.372774	-0.474772	-0.374645	-0.374922	-0.157403	-0.103969	0.0595306	-0.0328252	-0.452604	-0.38271	-0.31985	-0.378055
centroid_687096	IVTT.AG	amino acid carrier family protein	-0.129875	-0.12556	-0.109524	-0.110224	-0.151841	-0.229121	-0.155984	-0.186435	-0.113195	0.0790505	0.147393	-0.200357	-0.136933	-0.168327	-0.169424	-0.280927	-0.0822221	-0.10759	-0.122813	-0.22487	-0.29	-0.0976691	-0.0206842
SSON53G_RS26575	IVTT.AG	hypothetical protein	-0.130081	-0.0862814	0.0815821	-0.0476447	-0.148149	-0.380004	-0.312619	-0.159699	-0.171516	0.351107	0.26379	-0.349567	-0.262143	-0.179294	-0.170707	-0.255173	-0.243754	-0.0245836	-0.056455	-0.147902	-0.295247	-0.200386	-0.0671414
centroid_1898246	IVTT.AG	conserved hypothetical protein	-0.130343	-0.22947	-0.229165	-0.366564	-0.448348	-0.481266	-0.476408	-0.312721	-0.339651	0.292473	0.338778	-0.592373	-0.614854	-0.613122	-0.570492	-0.47426	-0.435571	-0.400057	-0.348906	2.18611	1.96774	-0.386611	-0.332808
centroid_2111082	IVTT.AG	transcriptional regulator SlyA	-0.130867	-0.1601	-0.101686	-0.216817	-0.225793	-0.17599	-0.144496	-0.0968981	-0.165467	0.00238813	0.0059163	-0.151293	-0.103998	-0.1101	-0.191612	-0.119045	-0.138564	-0.100604	-0.0354317	-0.116193	-0.243974	-0.206541	-0.0827642
SF_p0002	IVTT.AG	putative resolvase	-0.130915	-0.236364	-0.262971	-0.34543	-0.323905	-0.311552	-0.384532	1.47959	1.57949	-0.0597733	0.0197419	-0.536774	-0.556026	-0.47728	-0.458385	-0.187307	-0.177693	-0.206126	-0.199661	-0.46983	-0.595559	-0.07122	-0.0985581
centroid_2385142	IVTT.AG	ribosomal protein serine acetyltransferase	-0.132203	0.129274	0.0151234	-0.267362	-0.253788	-0.327368	-0.465181	-0.0978739	-0.0530745	0.212228	0.184996	-0.324211	-0.424873	-0.276761	-0.303512	0.238738	0.33508	-0.189723	-0.181505	-0.282203	-0.346463	-0.113003	-0.116999
centroid_1237218	IVTT.AG	tellurite resistance protein TehA	-0.132519	-0.0605642	-0.0784248	-0.180037	-0.185503	-0.312957	-0.462698	-0.0698407	-0.100549	0.246208	0.245962	-0.16228	-0.322596	-0.211715	-0.190527	-0.13331	-0.133635	-0.137308	-0.0973995	-0.183873	-0.262208	-0.0526203	-0.0695339
centroid_1627610	IVTT.AG	ribosomal RNA small subunit methyltransferase J	-0.133058	-0.205222	-0.178462	-0.245318	-0.202154	-0.22859	-0.233234	-0.135451	-0.144763	0.359824	0.338778	-0.322841	-0.334682	-0.250146	-0.213044	-0.101091	-0.0969746	0.0842666	0.0707845	-0.316853	-0.325605	-0.145483	-0.101003
centroid_497921	IVTT.AG	superoxide dismutase [Fe]	-0.13311	-0.215024	-0.216965	-0.156569	-0.197854	-0.29424	-0.260201	0.239202	0.165106	0.00119467	0.102624	-0.26797	-0.177071	-0.165072	-0.160262	-0.185955	-0.173088	-0.114611	-0.0670826	-0.194125	-0.320628	-0.183425	-0.0863936
centroid_355822	IVTT.AG	D lactate dehydrogenase	-0.133996	0.441996	0.441556	-0.213434	-0.301689	-0.439229	-0.447888	-0.236061	-0.218564	0.21429	0.307277	-0.556769	-0.548708	-0.00298786	0.0897215	-0.375385	-0.315012	-0.286296	-0.253266	0.228275	0.132501	-0.361212	-0.247036
centroid_431893	IVTT.AG	hydrogenase 1 operon protein HyaE	-0.134056	-0.0373026	-0.148313	-0.137745	-0.100992	-0.23284	-0.322153	-0.105704	-0.0329107	0.58947	0.618626	-0.436303	-0.429666	-0.354879	-0.353635	-0.145087	-0.0380111	-0.068895	-0.0967189	-0.310535	-0.37634	-0.201752	-0.227536
centroid_835201	IVTT.AG	inner membrane protein YibH	-0.134724	-0.00620456	0.0513358	-0.159279	-0.221422	-0.216968	-0.154731	-0.113577	-0.175931	0.0103194	-0.0027925	-0.186168	-0.156862	-0.143999	-0.16409	-0.279004	-0.241824	-0.0791585	-0.100808	-0.169289	-0.249784	-0.131753	-0.0719304
centroid_2141781	IVTT.AG	NADH Ubiquinone/plastoquinone (complex I), various chains family protein	-0.134769	-0.166669	-0.173096	-0.00218619	-0.123018	-0.243251	-0.233234	-0.146514	-0.160536	0.135257	0.157433	-0.192828	-0.140464	-0.194632	-0.181876	-0.243872	-0.180925	-0.160369	-0.11659	-0.207608	-0.326756	-0.0563211	-0.00686182
centroid_154502	IVTT.AG	EAL domain protein	-0.136013	-0.2379	-0.215861	-0.126038	-0.218999	-0.144126	-0.144496	-0.137456	-0.124886	0.0884468	0.0224912	-0.154946	-0.147949	-0.151747	-0.181445	-0.172947	-0.234129	-0.104792	-0.114522	-0.188767	-0.186081	-0.0762207	-0.0399087
centroid_541621	IVTT.AG	fimbrial family protein	-0.136519	-0.261926	-0.241843	-0.153865	-0.0228487	-0.181113	-0.163525	-0.181255	-0.25547	0.08432	-0.0136649	-0.134769	-0.179491	-0.184324	-0.238831	-0.341868	-0.307928	0.169383	0.144027	-0.334494	-0.257445	0.0427204	0.0107982
centroid_519693	IVTT.AG	alpha amylase	-0.136914	-0.164111	-0.146208	-0.0930275	-0.207427	-0.29674	-0.207541	-0.191634	-0.260736	0.0392917	0.071767	-0.266652	-0.225842	-0.241248	-0.154749	0.223892	0.26385	-0.192691	-0.184394	-0.212584	-0.334452	-0.148114	-0.0827642
centroid_1449859	IVTT.AG	L alanyl gamma D glutamyl meso diaminopimelate ligase	-0.136938	-0.15828	-0.133645	-0.237281	-0.264241	-0.2887	-0.347125	0.0246442	0.0857207	0.294423	0.298514	-0.388217	-0.405858	-0.299882	-0.290899	-0.19908	-0.127831	0.115202	0.113176	-0.325647	-0.378726	-0.0625103	-0.0363942
centroid_911465	IVTT.AG	putative lipoprotein	-0.137068	-0.214268	-0.238103	-0.0516662	-0.142629	-0.10222	-0.136558	-0.143992	-0.18036	-0.129519	-0.0217849	-0.134368	-0.049493	-0.130867	-0.144208	-0.241061	-0.206576	-0.17644	-0.065084	-0.18565	-0.308829	-0.0293998	0.0175768
centroid_1138038	IVTT.AG	outer membrane lipoprotein LolB	-0.137201	-0.0855896	-0.0827789	-0.350375	-0.351766	-0.239237	-0.223217	-0.240903	-0.317531	0.228298	0.217452	0.426626	0.378718	-0.517732	-0.473613	0.376302	0.34635	-0.303039	-0.394187	-0.45904	-0.496393	-0.172004	-0.284761
centroid_297519	IVTT.AG	sensor histidine kinase QseE	-0.137352	-0.20297	-0.249353	-0.0709227	-0.261745	-0.22092	-0.0943847	-0.174548	-0.174274	0.0730047	0.099373	-0.14765	-0.117855	-0.128814	-0.175637	-0.309112	-0.198131	-0.0888041	-0.0744348	-0.163584	-0.219539	-0.111719	-0.00973057
centroid_1371830	IVTT.AG	endoglucanase	-0.138112	-0.228324	-0.186009	-0.130284	-0.211756	-0.242447	-0.14375	-0.17095	-0.144763	0.145736	0.146133	-0.224462	-0.179693	-0.208755	-0.212163	-0.178315	-0.136321	-0.0418775	-0.0198629	-0.190105	-0.286263	-0.133055	-0.0611773
SSON53G_RS26615	IVTT.AG	K88 minor fimbrial subunit faeF	-0.138549	-0.148856	-0.168817	-0.132944	-0.156006	-0.160476	-0.248659	-0.093488	-0.106859	0.0256611	0.0770662	-0.180779	-0.201865	-0.156302	-0.208205	-0.234522	-0.211761	-0.138739	-0.0973995	-0.230823	-0.244336	-0.0293998	-0.000570573
centroid_791412	IVTT.AG	branched chain amino acid transport system / permease component family protein	-0.138678	-0.161557	-0.199039	-0.0976972	-0.185976	-0.175479	-0.104753	-0.171977	-0.144222	-0.0997631	-0.0143692	-0.118827	-0.0293459	-0.0910811	-0.124389	-0.365656	-0.292364	-0.111798	-0.143752	-0.120863	-0.251604	-0.0600314	0.0136265
centroid_432428	IVTT.AG	4 alpha glucanotransferase	-0.138791	-0.142727	-0.0777562	-0.198867	-0.24046	-0.303149	-0.253479	-0.154614	-0.188143	0.402938	0.317108	-0.132966	-0.158851	-0.21924	-0.265315	-0.275164	-0.286881	-0.108992	-0.0730953	-0.268008	-0.355832	-0.0755946	0.00569336
centroid_385192	IVTT.AG	inner membrane protein YbaL	-0.139003	-0.136265	-0.260692	-0.122861	-0.166705	-0.199189	-0.209622	-0.100805	-0.133448	0.0760308	0.179772	-0.195542	-0.152696	-0.164499	-0.180799	-0.234988	-0.169874	-0.102696	-0.0791331	-0.250691	-0.324838	-0.0862743	-0.0422565
centroid_457629	IVTT.AG	tryptophan specific transport protein	-0.139407	0.282885	0.249777	-0.184446	-0.215132	-0.371195	-0.302592	-0.195807	-0.150726	0.208786	0.321021	-0.430388	-0.365577	-0.307672	-0.341542	-0.0976968	-0.0654838	-0.0232618	-0.055132	-0.266126	-0.429338	-0.1841	-0.143219
centroid_695555	IVTT.AG	nicotinate (nicotinamide) nucleotide adenylyltransferase	-0.139945	-0.234829	-0.156056	-0.189975	-0.170445	-0.116872	-0.105479	-0.164802	-0.156168	0.270517	0.193255	-0.285881	-0.199817	-0.21132	-0.276093	-0.176076	-0.247621	-0.0061883	-0.0263295	-0.284106	-0.294496	-0.140237	-0.0997802
centroid_650452	IVTT.AG	putative phospholipid ABC transporter binding protein MlaB	-0.140822	-0.107893	-0.161713	-0.172902	-0.273261	-0.0896409	-0.146238	-0.110619	-0.112666	-0.036301	0.0664483	-0.177886	-0.0684297	-0.121559	-0.0877699	-0.238255	-0.136321	-0.206126	-0.111768	-0.179438	-0.341414	-0.214789	-0.0695339
SSON53G_RS26775	IVTT.AG	hypothetical protein	-0.140967	0.0107149	0.149975	-0.283232	-0.269245	-0.40736	-0.344551	-0.223227	-0.298751	0.592115	0.505758	-0.328101	-0.304875	-0.452095	-0.396527	-0.394521	-0.361405	-0.170575	-0.240428	0.303393	0.246518	-0.237717	-0.197134
centroid_1398846	IVTT.AG	methyltransferase family protein	-0.141255	-0.181376	-0.231394	-0.110224	-0.208388	-0.11982	-0.0566821	-0.166849	-0.184246	-0.116506	-0.0232017	-0.183885	-0.0800629	-0.17968	-0.157715	-0.230335	-0.206106	-0.130177	-0.102857	-0.134105	-0.28142	-0.0379113	0.0153208
centroid_49482	IVTT.AG	transposase family protein	-0.141312	-0.114581	-0.161713	-0.133477	-0.199286	-0.223296	-0.129156	-0.18229	-0.107913	0.0714892	0.110398	-0.203716	-0.151112	-0.143057	-0.212603	-0.309112	-0.176771	-0.125206	-0.10354	-0.178995	-0.318337	-0.1034	-0.0131806
centroid_2376212	IVTT.AG	alanine racemase	-0.141937	-0.239438	-0.23885	-0.180037	-0.112638	-0.0667025	-0.221117	-0.184361	-0.201022	0.0570126	-0.0413894	-0.130367	-0.161041	-0.127695	-0.166221	-0.271335	-0.178616	-0.0479125	-0.126977	-0.280302	-0.192011	0.0507705	-0.0623682
centroid_1879941	IVTT.AG	protein SbmA	-0.141992	-0.00424216	-0.0355922	-0.18224	-0.307855	-0.451248	-0.413313	0.396796	0.519312	0.206717	0.333252	-0.399728	-0.367645	-0.331082	-0.295091	-0.264658	-0.186947	-0.145194	-0.0960385	-0.29462	-0.451345	-0.222391	-0.130674
centroid_2274484	IVTT.AG	fusaric acid resistance family protein	-0.14209	0.0961213	-0.0355922	-0.134543	-0.122565	-0.325665	-0.460219	0.00569078	-0.0100655	0.474919	0.514085	-0.450199	-0.523896	-0.310207	-0.309388	-0.0951561	-0.0472511	-0.088113	-0.118661	-0.30135	-0.410505	-0.263152	-0.210274
centroid_726355	IVTT.AG	ferric aerobactin receptor	-0.14341	-0.118113	-0.212922	-0.191084	-0.195947	-0.245127	-0.292084	-0.139464	-0.14747	0.127256	0.0727621	-0.0278247	-0.0159489	-0.212703	-0.273563	-0.264658	-0.17631	-0.138024	-0.129759	-0.26895	-0.302777	-0.000592968	-0.0017124
centroid_651060	IVTT.AG	transcriptional regulatory protein CreB	-0.143741	-0.15356	-0.199039	-0.267947	-0.373156	-0.374125	-0.278919	-0.197898	-0.235746	0.190054	0.314867	-0.383924	-0.298066	-0.410468	-0.37369	0.680546	0.800465	-0.177174	-0.13954	-0.388753	-0.505921	-0.254624	-0.135679
centroid_2382624	IVTT.AG	putative lipoprotein	-0.144135	-0.194741	-0.176671	-0.169074	-0.115789	-0.0427237	-0.137301	-0.145001	-0.174274	0.0205653	-0.0164841	-0.162689	-0.177272	-0.164307	-0.201632	-0.250454	-0.218862	-0.173504	-0.148682	-0.199054	-0.233502	-0.0354743	-0.0540529
centroid_885846	IVTT.AG	outer membrane G family protein	-0.14456	-0.179898	-0.203409	-0.040634	-0.115338	-0.252658	-0.281104	-0.212091	-0.174826	0.246879	0.258844	-0.169446	-0.187181	-0.257468	-0.220554	-0.275164	-0.212234	-0.124497	-0.111768	-0.224413	-0.314146	-0.087536	-0.0416692
centroid_1130985	IVTT.AG	putative iPs transposase	-0.145185	-0.213512	-0.20706	-0.524563	-0.428059	-0.539291	-0.524476	2.03514	1.98525	0.26688	0.207218	-0.577318	-0.664837	-0.484898	-0.483146	-0.388805	-0.318059	-0.178645	-0.199661	-0.550573	-0.584503	-0.410095	-0.41105
centroid_386690	IVTT.AG	tRNA dimethylallyltransferase	-0.14548	-0.236748	-0.146909	-0.267362	-0.301689	-0.343935	-0.33175	-0.227492	-0.239208	0.23339	0.337398	0.489982	0.413121	-0.453262	-0.417192	-0.137661	-0.0514708	-0.0805325	-0.0677495	-0.43611	-0.522529	-0.230034	-0.182818
centroid_1287004	IVTT.AG	conserved hypothetical protein	-0.145977	0.164593	0.185501	-0.228719	-0.26025	-0.378826	-0.351425	-0.191634	-0.102649	1.2361	1.23252	-0.568359	-0.550273	-0.420934	-0.429939	-0.350932	-0.218862	-0.225755	-0.253266	-0.448329	-0.623573	-0.254624	-0.171852
centroid_417494	IVTT.AG	substrate binding domain of ABC type glycine betaine transport system family protein	-0.146043	0.00227999	-0.0117667	-0.336817	-0.325468	-0.544564	-0.533894	-0.245761	-0.185359	0.231695	0.262918	-0.501983	-0.516738	-0.426883	-0.455775	-0.261806	-0.213179	-0.114611	-0.11728	-0.456354	-0.575355	0.980869	1.13288
centroid_2390519	IVTT.AG	permease family protein	-0.14762	0.116104	0.0568272	-0.338658	-0.4586	-0.191415	0.0338065	-0.0273916	0.0549644	0.192844	0.2489	-0.524383	-0.536765	-0.384853	-0.379365	-0.0875608	0.0457529	-0.0298827	-0.123506	-0.199952	-0.335996	-0.225166	-0.153335
centroid_463454	IVTT.AG	cytidine deaminase	-0.147906	-0.302345	-0.194683	0.622752	0.650355	-0.459316	-0.42656	-0.0871764	-0.0963586	0.12397	0.148651	-0.353059	-0.392228	-0.41251	-0.332179	-0.40026	-0.390509	-0.127334	-0.157173	-0.433467	-0.514639	0.134315	0.145829
centroid_393552	IVTT.AG	cell division protein FtsW	-0.148552	0.00553003	0.105919	-0.163624	-0.104118	-0.34681	-0.460838	-0.135451	-0.123819	0.302843	0.279677	-0.346315	-0.410115	-0.356188	-0.282552	-0.228941	-0.1902	-0.0252449	-0.0994435	-0.212584	-0.292246	-0.0391314	-0.14448
centroid_121573	IVTT.AG	fimbrial family protein	-0.148959	1.37748	1.55671	-0.172354	-0.264241	-0.487599	-0.436271	-0.284119	-0.290948	0.331615	0.357952	-0.625495	-0.580069	-0.465927	-0.405563	-0.430366	-0.411508	-0.208377	-0.12212	-0.461191	-0.652142	-0.338504	-0.264062
centroid_877023	IVTT.AG	putative minor fimbrial subunit, D mannose specific adhesin domain protein	-0.149007	-0.0612441	-0.00444098	-0.13828	-0.193091	-0.48095	-0.456509	0.0486526	0.108592	0.141048	0.181311	-0.487582	-0.40397	-0.297993	-0.312454	-0.228941	-0.165751	0.090385	0.0586149	-0.265186	-0.403607	-0.0687261	0.0619709
centroid_1594262	IVTT.AG	gram negative pili assembly chaperone, C terminal domain protein	-0.149094	0.149982	0.193278	-0.43189	-0.424706	-0.469936	-0.554567	-0.275261	-0.257808	-0.0124007	0.0490259	1.04678	0.96272	-0.439318	-0.498639	-0.403399	-0.303895	-0.400057	-0.398375	-0.499927	-0.614174	0.107001	0.195495
centroid_542914	IVTT.AG	yecR like lipofamily protein	-0.150201	-0.154286	-0.11055	-0.067865	0.198094	-0.2887	-0.376622	-0.146514	-0.155623	0.102984	-0.0840015	-0.211091	-0.309727	-0.197368	-0.252805	-0.177867	-0.199535	-0.150235	-0.208458	-0.261431	-0.0989456	-0.028188	-0.125686
centroid_455951	IVTT.AG	HTH type transcriptional regulator YjdC	-0.151222	-0.196981	-0.0837855	-0.231567	-0.189292	-0.207529	-0.179492	-0.167873	-0.169313	0.204644	0.207822	-0.159627	-0.244089	-0.230803	-0.172634	-0.219687	-0.159817	-0.144475	-0.189465	-0.206254	-0.26883	-0.123318	-0.194521
centroid_1110673	IVTT.AG	thiamine biosynthesis protein ThiC	-0.151319	-0.164111	-0.173096	-0.195526	-0.238986	-0.328505	-0.411815	-0.166849	-0.110024	0.782677	0.751746	-0.483494	-0.541167	-0.411375	-0.445903	0.0373387	0.194632	-0.0846624	-0.0684166	-0.449397	-0.506791	-0.173343	-0.14196
centroid_1004176	IVTT.AG	conserved hypothetical protein	-0.151322	-0.243291	-0.191786	-0.206132	-0.263242	-0.309306	-0.293738	-0.120005	-0.133985	0.243519	0.26785	-0.242701	-0.158055	-0.211518	-0.17392	-0.183254	-0.191597	-0.0634509	-0.0697518	-0.207608	-0.254522	-0.188154	-0.134426
centroid_569562	IVTT.AG	shikimate dehydrogenase substrate binding domain protein	-0.151373	-0.232913	-0.187451	-0.0832184	-0.176073	-0.318309	-0.399593	-0.195807	-0.134522	0.187957	0.180388	-0.230873	-0.232527	-0.293387	-0.209962	-0.212327	-0.174929	0.0861049	0.112587	-0.289831	-0.426867	-0.0900626	-0.00858239
SSON53G_RS27505	IVTT.AG	transporter	-0.151988	-0.252578	-0.183129	-0.181138	-0.239477	-0.292022	-0.166048	-0.207344	-0.23517	0.211541	0.176381	-0.164119	-0.137717	-0.140423	-0.180368	-0.319948	-0.279933	-0.0682134	-0.0354317	-0.211678	-0.314907	-0.0762207	-0.0457853
centroid_707768	IVTT.AG	na+ symporter family protein	-0.152172	0.0171699	-0.0558615	-0.17126	-0.264241	-0.360113	-0.333734	-0.168898	-0.159443	0.49569	0.543095	-0.401173	-0.381044	-0.28963	-0.316709	-0.210492	-0.0982835	-0.0133871	0.0214779	-0.354353	-0.4835	-0.207227	-0.155875
centroid_147047	IVTT.AG	conserved hypothetical protein	-0.152234	0.006828	0.123471	-0.315506	-0.263742	-0.300917	-0.286035	-0.0622023	-0.071466	0.140687	0.109752	-0.264239	-0.325496	-0.266056	-0.20601	-0.17966	-0.111439	-0.187501	-0.168572	-0.138402	-0.186777	-0.146798	-0.249069
centroid_720647	IVTT.AG	nlpC/P60 family protein	-0.152971	-0.148494	-0.0372163	-0.279691	-0.0364351	-0.37765	-0.337425	-0.208398	-0.184803	0.514494	0.310093	-0.177473	-0.326167	-0.420477	-0.363872	-0.138097	-0.216018	-0.0943449	-0.173588	-0.239568	-0.197966	-0.0403524	-0.191912
centroid_1129783	IVTT.AG	beta lactamase superfamily domain protein	-0.153025	-0.20147	-0.148313	-0.27146	-0.216098	-0.446922	-0.382771	-0.150052	-0.14964	0.126527	0.172983	-0.245295	-0.316591	-0.125647	-0.0867603	-0.271813	-0.229341	-0.110394	-0.207723	0.133072	0.0376042	-0.150749	-0.125686
centroid_1390491	IVTT.AG	conserved hypothetical protein	-0.153549	-0.0332951	-0.00285333	-0.232138	-0.122565	-0.367978	-0.433229	-0.0574488	0.0412401	0.23745	0.0677798	-0.282326	-0.374329	-0.314443	-0.364606	-0.102366	-0.0822221	0.0946524	-0.0892525	-0.312961	-0.27919	-0.116219	-0.251783
centroid_1005874	IVTT.AG	mechanosensitive ion channel family protein	-0.153752	-0.0220007	-0.0515879	-0.286191	-0.349645	-0.48633	-0.447888	-0.0158185	0.0153313	-0.125603	-0.0977433	0.186197	0.134828	0.0946437	0.155024	-0.299818	-0.250529	-0.112501	-0.134641	-0.369933	-0.513328	-0.186125	-0.218879
centroid_157813	IVTT.AG	chemotaxis protein methyltransferase	-0.15421	-0.233296	-0.25086	-0.153865	-0.223849	-0.165798	-0.0604318	-0.138962	-0.195969	-0.0148132	-0.00384109	-0.211936	-0.122116	-0.196781	-0.115507	-0.254228	-0.259776	-0.0978188	-0.155046	-0.139263	-0.247966	-0.13501	-0.0154852
SF_p0009	IVTT.AG	OspD2, probably secreted by the Mxi-Spa secretion machinery, function unknown	-0.15473	-0.245993	-0.269447	-0.265026	-0.385057	-0.298688	0.228456	-0.254439	-0.223126	0.116274	0.182847	-0.566466	-0.513427	-0.405037	-0.148837	-0.305191	0.501301	-0.204627	0.0120423	-0.372462	0.109143	-0.222391	0.126101
centroid_17221	IVTT.AG	periplasmic binding and sugar binding domain of LacI family protein	-0.155074	-0.182115	-0.13782	-0.23385	-0.306311	-0.169103	-0.119345	-0.155629	-0.164918	0.00199042	-0.034944	-0.151699	-0.132433	-0.149097	-0.178861	-0.175181	-0.197196	-0.0964282	-0.122813	-0.152241	-0.204299	-0.216168	-0.133175
centroid_431872	IVTT.AG	regulatory protein SoxS	-0.155096	-0.205222	-0.124984	-0.195526	-0.125739	-0.14688	-0.170093	-0.174034	-0.146929	-0.0552138	-0.0962513	-0.123193	-0.162636	-0.176978	-0.221441	-0.145964	-0.203756	-0.154569	-0.22547	-0.199054	-0.15236	-0.0575568	-0.148268
centroid_1469569	IVTT.AG	ribokinase	-0.155177	-0.221849	-0.218807	-0.195526	-0.198808	-0.197631	-0.229008	-0.187474	-0.207787	0.341708	0.171126	-0.178299	-0.214217	-0.16068	-0.250768	-0.266563	-0.239415	-0.10619	-0.0432796	-0.239568	-0.32906	-0.148114	-0.09368
centroid_93202	IVTT.AG	type VII secretion system (T7SS), usher family protein	-0.155693	-0.0800673	0.0979512	-0.331918	-0.312496	-0.329642	-0.345981	-0.270852	-0.271918	0.133806	0.164918	-0.462972	-0.479238	-0.536164	-0.546697	0.379959	0.354346	0.353623	0.341775	-0.462807	-0.533561	-0.142202	-0.145111
centroid_1677217	IVTT.AG	conserved hypothetical protein	-0.155711	-0.0551367	0.0580446	-0.241868	-0.271754	-0.297018	-0.232441	-0.158171	-0.144222	0.145376	0.0836629	-0.273695	-0.221264	-0.237021	-0.194219	-0.145087	-0.171251	-0.123081	-0.20332	-0.108163	-0.179828	-0.247555	-0.207636
centroid_725263	IVTT.AG	HTH type transcriptional regulator AdiY	-0.155836	-0.171065	-0.192509	-0.268532	-0.26574	-0.157696	-0.133099	-0.151571	-0.0932234	0.0948015	0.198735	-0.284547	-0.262998	-0.199716	-0.19031	-0.252339	-0.109238	-0.130177	-0.0315238	-0.243729	-0.334838	-0.18073	-0.0683371
centroid_247683	IVTT.AG	transcriptional regulator NrdR	-0.155869	-0.167767	-0.186009	-0.100819	-0.218515	-0.127711	-0.0552785	-0.27747	-0.174826	0.146096	0.160556	-0.229803	-0.225425	-0.196195	-0.28209	-0.233591	-0.216965	-0.228798	-0.0885757	-0.21032	-0.304288	-0.162002	-0.0493228
centroid_570911	IVTT.AG	fusaric acid resistance protein like family protein	-0.156772	-0.178422	-0.139215	-0.133477	-0.0587896	-0.243518	-0.190492	-0.131949	-0.206093	-0.0697719	-0.018602	-0.127573	-0.149134	-0.188594	-0.215249	-0.221995	-0.265156	-0.205376	-0.238175	-0.182985	-0.177403	-0.0452471	-0.0617726
centroid_1026389	IVTT.AG	2 polyprenyl 6 methoxyphenol 4 hydroxylase	-0.157509	-0.190272	-0.225457	-0.13561	-0.204548	-0.237369	-0.114221	-0.12497	-0.215153	0.0888214	0.153049	-0.274799	-0.206176	-0.227804	-0.246026	-0.252339	-0.203756	-0.0971233	-0.0459051	-0.198157	-0.328676	-0.137621	-0.0410821
centroid_2109493	IVTT.AG	free methionine R sulfoxide reductase	-0.157553	-0.111409	-0.131561	-0.198867	-0.156006	-0.427919	-0.409123	-0.109635	-0.164918	-0.00638693	0.131563	-0.242054	-0.237141	-0.0339107	0.0717482	-0.177867	-0.133187	-0.101998	-0.11728	-0.247438	-0.32254	-0.160009	-0.18023
centroid_653826	IVTT.AG	sodium:dicarboxylate symporter family protein	-0.158559	-0.154648	-0.0868097	-0.142026	-0.138502	-0.314082	-0.230591	-0.141475	-0.23517	0.0315186	0.0644487	-0.15922	-0.176668	-0.183355	-0.204477	-0.233591	-0.274497	-0.0964282	-0.218049	-0.213037	-0.24615	-0.0575568	-0.0779391
centroid_2302303	IVTT.AG	sensor protein CreC	-0.15882	-0.310405	-0.232882	-0.098217	-0.12801	-0.205961	-0.19925	-0.184361	-0.160536	0.0178139	-0.0880732	-0.121803	-0.144793	-0.140235	-0.189443	-0.252811	-0.266627	-0.101998	-0.13534	-0.200402	-0.204299	-0.0887987	-0.0576107
centroid_1372747	IVTT.AG	2 keto 3 deoxygluconate permease family protein	-0.159198	-0.0520927	-0.108841	-0.163624	-0.194042	-0.327084	-0.273468	-0.156646	-0.0786821	2.2e-07	0.0432841	-0.309209	-0.284978	-0.171205	-0.166648	-0.216002	-0.136321	-0.0405398	-0.0459051	-0.248366	-0.351921	-0.15471	-0.0653496
centroid_269403	IVTT.AG	high affinity branched chain amino acid transport system permease protein LivH	-0.159485	-0.237516	-0.237729	-0.223039	-0.248343	-0.21434	-0.185365	-0.0930015	-0.184803	0.06465	0.0895742	-0.263144	-0.177071	-0.110284	-0.180799	-0.261806	-0.230297	-0.0634509	-0.0393503	-0.199054	-0.278448	-0.138929	-0.096117
centroid_1831635	IVTT.AG	tonB dependent receptor family protein	-0.160345	-0.274879	-0.213656	-0.164712	-0.242427	-0.242447	-0.118856	-0.189552	-0.203837	-0.0963525	-0.0353013	-0.123591	-0.0994078	-0.140987	-0.170066	-0.272291	-0.202817	-0.0432164	-0.0644184	-0.193231	-0.287757	-0.107874	-0.0399087
centroid_439545	IVTT.AG	conserved hypothetical protein	-0.160506	-0.0292987	-0.0447108	-0.286783	-0.348585	-0.222503	-0.110572	-0.131449	-0.153989	0.0669334	0.208727	-0.253104	-0.226884	-0.294224	-0.224546	-0.105346	-0.000815543	-0.256484	-0.199661	-0.233119	-0.411726	-0.201069	-0.0719304
centroid_1562971	IVTT.AG	2 octaprenyl 3 methyl 6 methoxy 1,4 benzoquinol hydroxylase	-0.160865	-0.167767	-0.145858	0.0123328	0.0302525	-0.192966	-0.300097	-0.193719	-0.150726	0.252574	0.294254	-0.306047	-0.436403	-0.347915	-0.347818	-0.260857	-0.205635	-0.101301	-0.0465622	-0.259557	-0.36605	-0.106594	-0.192564
centroid_427597	IVTT.AG	xylulokinase	-0.161165	-0.139133	-0.171311	-0.175642	-0.28639	-0.315771	-0.184342	-0.196852	-0.157259	0.404444	0.489953	0.0905407	0.0666934	-0.448599	-0.446939	-0.301282	-0.196728	-0.148793	-0.119353	-0.430302	-0.601118	-0.157357	-0.120096
centroid_1452711	IVTT.AG	prepilin type N terminal cleavage/methylation domain protein	-0.161279	-0.0339623	0.104153	-0.194414	-0.238005	-0.302033	-0.224268	-0.198944	-0.226557	0.249562	0.2489	-0.263582	-0.348684	-0.310207	-0.294625	-0.297382	-0.256362	-0.206876	-0.21583	-0.121288	-0.227041	-0.07122	-0.119476
SF_p0123	IVTT.AG	VirB, transcriptional activator required for tanscription of the ipa, mxi, and spa operons	-0.161484	-0.139133	-0.217334	-0.327036	-0.372617	-0.420932	-0.440845	-0.00250897	-0.0209463	-0.0980568	-0.0164841	-0.33384	-0.297628	-0.395134	-0.410102	-0.261806	-0.117177	0.0532797	0.0401659	0.358721	0.160151	-0.199704	-0.09368
centroid_553457	IVTT.AG	succinate dehydrogenase, hydrophobic membrane anchor protein	-0.161839	0.0709019	0.181038	-0.165802	-0.242427	-0.464929	-0.411516	-0.105704	-0.115844	0.366945	0.372571	-0.469527	-0.481475	-0.286922	-0.329072	-0.133745	-0.163923	-0.0580272	-0.0657499	-0.20355	-0.324838	-0.291949	-0.236917
centroid_543674	IVTT.AG	conserved hypothetical protein	-0.16192	-0.0369682	0.00537438	-0.363437	-0.33593	-0.41187	-0.411516	0.0371429	0.0917022	0.0166332	0.0974185	-0.0141217	-0.0606021	-0.273047	-0.241974	-0.212786	-0.248106	0.0651333	0.0580037	-0.331539	-0.393523	-0.283973	-0.314247
centroid_726617	IVTT.AG	mgtC family protein	-0.161943	0.0997752	0.189395	-0.248777	0.0648627	-0.440457	-0.578899	-0.120005	-0.13721	0.121409	-0.0590826	-0.287217	-0.395506	-0.264007	-0.276553	-0.19908	-0.224569	-0.00684125	-0.136739	-0.212584	-0.138146	-0.0856439	-0.226868
centroid_1632687	IVTT.AG	glucans biosynthesis protein G	-0.16282	-0.136623	-0.048309	-0.178937	-0.281326	-0.256168	-0.182553	-0.169924	-0.228849	0.355472	0.254757	-0.336833	-0.262571	-0.25706	-0.271956	-0.27277	-0.256362	-0.0425468	-0.13954	-0.272724	-0.395534	-0.15471	-0.0469635
centroid_483629	IVTT.AG	methyltransferase domain protein	-0.163127	-0.201845	-0.144807	-0.000241856	-0.15647	-0.302312	-0.330618	-0.236061	-0.210616	0.203953	0.252417	-0.17541	-0.2105	-0.232205	-0.235918	-0.34237	-0.257337	-0.194178	-0.0657499	-0.293661	-0.38271	-0.042186	-0.0299732
centroid_1283752	IVTT.AG	inner membrane protein YcfT	-0.163272	-0.17916	-0.0891662	-0.125508	-0.093872	-0.29313	-0.254016	-0.17095	-0.22713	0.0669334	0.103274	-0.122398	-0.197362	-0.229602	-0.272185	-0.275164	-0.282411	-0.133738	-0.230688	-0.261431	-0.260008	0.010063	-0.0743309
centroid_206048	IVTT.AG	tetratricopeptide repeat family protein	-0.163383	0.0721424	0.0610838	-0.317321	-0.129829	-0.290913	-0.397813	-0.223227	-0.210616	0.178134	0.0783879	0.0852174	-0.0055349	-0.283596	-0.351451	-0.2481	-0.266137	-0.125915	-0.199661	-0.355353	-0.281048	-0.131102	-0.251783
centroid_1157261	IVTT.AG	sugar (Glycoside Pentoside Hexuronide) transporter domain protein	-0.163948	-0.0821357	-0.110208	-0.328255	-0.132562	-0.414281	-0.546328	-0.157663	-0.215153	0.154709	0.0849786	-0.459454	-0.528773	-0.388198	-0.440734	-0.344883	-0.216492	-0.1316	-0.18729	-0.44141	-0.425634	0.82028	0.884238
centroid_1743978	IVTT.AG	coA transferase III family protein	-0.164732	-0.179529	-0.203409	-0.103425	0.0712112	-0.254547	-0.331184	-0.17764	-0.235746	0.0828164	0.0176765	-0.239897	-0.295002	-0.321885	-0.295791	-0.249512	-0.24472	-0.0894955	-0.0994435	-0.19726	-0.11941	-0.0470869	-0.110826
centroid_1310112	IVTT.AG	3 hydroxyacyl CoA dehydrogenase, NAD binding domain protein	-0.164792	-0.0714809	-0.0555323	-0.181138	-0.29555	-0.398383	-0.386296	-0.127957	-0.0869734	0.138879	0.151794	-0.256806	-0.245356	-0.190928	-0.179076	-0.225233	-0.156177	-0.0936511	-0.0604312	-0.194125	-0.365261	-0.223778	-0.121957
centroid_864626	IVTT.AG	transaldolase family protein	-0.165415	-0.166669	-0.19577	-0.170167	-0.289946	-0.194261	-0.0898272	-0.198944	-0.183691	-0.0752168	-0.0478637	-0.150483	-0.111295	-0.135169	-0.146941	-0.221533	-0.182313	-0.150956	-0.158593	-0.188767	-0.274001	-0.204487	-0.102227
centroid_601288	IVTT.AG	inner membrane protein YbjO	-0.165981	0.155551	0.0749821	-0.192193	-0.271754	-0.389461	-0.348844	-0.152584	-0.118498	0.192844	0.24655	-0.421561	-0.430146	-0.258692	-0.345642	-0.2481	-0.145764	-0.138739	-0.122813	-0.109428	-0.288504	-0.203118	-0.135679
centroid_1638800	IVTT.AG	binding protein dependent transport system inner membrane component family protein	-0.16605	-0.0359655	0.0731769	-0.193303	-0.179366	-0.477164	-0.52092	-0.169924	-0.185915	0.361995	0.269877	-0.37301	-0.381276	-0.309361	-0.30727	-0.218765	-0.24472	0.184906	0.116702	-0.351856	-0.414578	-0.170667	-0.125686
SSON53G_RS26860	IVTT.AG	inositol phosphate phosphatase IpgD	-0.166303	-0.162286	-0.0608085	-0.227013	-0.279811	-0.117854	0.0480246	-0.166849	-0.234595	0.278749	0.271322	-0.414004	-0.363971	-0.327225	-0.258478	-0.275164	-0.30138	0.0337282	0.035206	-0.329572	-0.486498	-0.209972	-0.11021
centroid_1507801	IVTT.AG	3 deoxy D manno octulosonate 8 phosphate phosphatase KdsC	-0.16633	-0.104385	-0.103727	-0.262693	-0.188343	-0.187543	-0.260471	-0.153599	-0.141521	0.258247	0.297379	-0.317373	-0.416761	-0.302824	-0.284866	-0.0875608	-0.151188	-0.204627	-0.20552	-0.277456	-0.331369	-0.111719	-0.121336
centroid_2202955	IVTT.AG	bacterial transferase hexapeptide family protein	-0.166723	-0.271335	-0.197949	-0.209498	-0.207427	-0.183682	-0.286035	-0.245761	-0.268377	0.718526	0.642726	-0.210246	-0.193077	-0.417741	-0.390535	-0.345889	-0.312985	-0.0472407	-0.0445917	-0.409378	-0.516826	-0.14614	-0.124442
SF_p0261	IVTT.AG	orf, hypothetical protein	-0.166738	-0.207478	-0.178462	-0.134543	-0.202632	-0.296184	-0.245987	-0.258798	-0.18036	0.490312	0.455781	-0.328559	-0.330418	-0.322738	-0.355579	-0.25896	-0.189735	-0.0485846	-0.087223	-0.356354	-0.458055	-0.114289	-0.0593929
centroid_283673	IVTT.AG	conserved hypothetical protein	-0.166758	0.0878659	0.219358	-0.204453	-0.19214	-0.517095	-0.510945	-0.140972	-0.13721	0.197368	0.28398	-0.509758	-0.437126	-0.338611	-0.231448	-0.155637	-0.195327	0.00292212	-0.0445917	-0.20806	-0.280676	-0.239118	-0.116999
centroid_896886	IVTT.AG	glyoxalase like domain protein	-0.168138	-0.195114	-0.116718	-0.349756	-0.215615	-0.442609	-0.518984	-0.195285	-0.170414	0.149691	0.0882627	-0.146841	-0.241559	-0.275109	-0.289505	-0.183254	-0.212234	-0.0485846	-0.0865471	0.0737475	0.0836688	-0.165328	-0.240956
centroid_2358883	IVTT.AG	cytochrome C and Quinol oxidase polypeptide I family protein	-0.169539	-0.24754	-0.286729	-0.28028	-0.322864	-0.471504	-0.47016	-0.321243	-0.258979	0.00715212	0.0402351	-0.4582	-0.462196	0.00127871	0.00303986	-0.388287	-0.268591	0.880808	0.999365	-0.469289	-0.588179	-0.209285	-0.158419
centroid_1416201	IVTT.AG	low affinity gluconate transporter	-0.169793	-0.142727	-0.0993094	-0.100298	-0.084139	-0.420023	-0.415712	-0.216323	-0.227703	0.144656	0.100674	-0.147246	-0.206999	-0.275935	-0.253258	-0.24575	-0.265156	-0.0634509	-0.0994435	-0.280777	-0.280305	-0.110436	-0.0457853
centroid_842227	IVTT.AG	cysteine synthase B	-0.169798	-0.238669	-0.139215	-0.319743	-0.315081	-0.342786	-0.268309	-0.165825	-0.185359	0.486053	0.507722	-0.244862	-0.267496	-0.302614	-0.207327	-0.24857	-0.228863	-0.117429	-0.133943	-0.240954	-0.319482	-0.207227	-0.235573
centroid_852810	IVTT.AG	binding protein dependent transport system inner membrane component family protein	-0.169921	-0.0890518	-0.0502754	-0.143099	-0.146307	-0.461185	-0.477661	-0.0508201	-0.0724947	0.445094	0.360127	-0.404551	-0.412959	-0.338396	-0.316945	-0.176524	-0.16164	-0.137308	-0.215091	-0.270364	-0.333295	-0.116863	-0.168642
SF_p0218	IVTT.AG	orf, hypothetical protein	-0.169962	-0.28239	-0.164196	-0.13828	-0.208388	-0.217495	-0.172628	-0.221099	-0.221985	0.0079446	0.0107704	-0.109346	-0.129505	-0.26852	-0.167075	-0.262756	-0.255388	-0.169113	-0.24118	-0.148769	-0.206415	-0.124612	-0.0487326
centroid_1494719	IVTT.AG	inner membrane protein YohK	-0.169978	-0.0718233	-0.0949053	-0.186102	-0.317153	-0.301196	-0.241724	-0.127459	-0.140982	-0.0107946	0.0627803	-0.238389	-0.153885	-0.169285	-0.173063	-0.275644	-0.198131	-0.166192	-0.10902	-0.2022	-0.367628	-0.173343	-0.0833685
SF_p0238	IVTT.AG	MsbB2, probable lipid A transacetylase	-0.170035	-0.0636262	-0.144457	-0.174545	-0.136215	-0.322549	-0.349417	-0.135451	-0.109496	0.0439356	0.136013	-0.223183	-0.286499	-0.208164	-0.287184	-0.284782	-0.220762	-0.160369	-0.0939994	-0.265186	-0.360539	-0.0637513	-0.0305557
centroid_1874361	IVTT.AG	galactitol specific phosphotransferase enzyme IIB component	-0.170369	-0.159372	-0.176313	-0.247623	-0.0965379	-0.276037	-0.332883	-0.211035	-0.18258	0.0895702	0.0570932	-0.17541	-0.25192	-0.226606	-0.237486	-0.167154	-0.225045	-0.133738	-0.157883	-0.218486	-0.143207	-0.0900626	-0.18541
SSON53G_RS27500	IVTT.AG	UDP-glucose 4-epimerase	-0.170453	-0.154286	-0.157115	-0.0668473	-0.250321	-0.23417	-0.224794	-0.102763	-0.164918	0.0439356	0.125182	-0.313058	-0.185356	-0.278622	-0.257341	-0.280927	-0.236049	-0.145913	-0.102173	-0.305693	-0.397951	-0.0806105	0.0198292
centroid_835551	IVTT.AG	putative dNA replication protein	-0.170597	-0.307579	-0.311671	-0.196083	-0.199763	-0.133659	-0.0774271	-0.174034	-0.212315	-0.119532	-0.0634488	-0.155759	-0.153092	-0.129933	-0.223215	-0.308621	-0.216965	-0.10689	-0.1159	-0.193678	-0.272891	-0.0812387	0.000570348
centroid_415906	IVTT.AG	hypothetical lipo family protein	-0.170645	-0.154286	-0.204138	-0.380406	-0.419133	-0.36827	-0.331184	-0.266457	-0.247316	0.700256	0.730885	-0.43927	-0.454361	-0.205015	-0.197267	-0.363107	-0.335447	-0.0232618	-0.0147105	-0.199952	-0.37793	-0.146798	-0.0570171
centroid_858229	IVTT.AG	sbmA/BacA like family protein	-0.17098	-0.0273047	0.0160634	-0.0770575	-0.019472	-0.464929	-0.515441	-0.215264	-0.162178	0.0608364	0.0327547	-0.324668	-0.434956	-0.325942	-0.330027	0.0179108	-0.0497814	-0.0506028	-0.091285	-0.333509	-0.341027	-0.0501584	-0.0755326
centroid_449396	IVTT.AG	phosphate regulon transcriptional regulatory protein PhoB	-0.171174	-0.168499	-0.138517	-0.331918	-0.297594	-0.272206	-0.309827	-0.156646	-0.133448	0.261241	0.317108	-0.365937	-0.368335	-0.269136	-0.311038	-0.283818	-0.158451	0.135463	0.199392	-0.340423	-0.416619	-0.166661	-0.189958
centroid_1240574	IVTT.AG	D tyrosyl tRNA(Tyr) deacylase	-0.171506	-0.163016	-0.0881558	-0.259202	-0.08458	-0.229917	-0.290432	-0.111605	-0.0989764	0.0895702	0.0111165	-0.273695	-0.311937	-0.250552	-0.317893	-0.172054	-0.173088	-0.0999071	-0.132547	-0.283154	-0.229909	-0.0856439	-0.217552
centroid_1311921	IVTT.AG	molybdopterin synthase sulfurylase MoeB	-0.172411	-0.17916	-0.234	-0.253401	-0.122565	-0.26566	-0.296499	-0.147524	-0.153989	0.265555	0.162116	-0.289446	-0.336706	-0.284219	-0.323353	-0.195901	-0.163466	-0.0298827	-0.0684166	-0.333016	-0.236023	-0.0806105	-0.226868
centroid_2392002	IVTT.AG	lipid A palmitoyltransferase PagP	-0.173305	-0.0239874	0.0644195	-0.129221	-0.044992	-0.435245	-0.457126	-0.154614	-0.174826	-0.00398843	0.0190538	-0.311019	-0.308181	-0.246904	-0.248734	-0.273727	-0.24086	-0.0365342	-0.0899297	-0.167531	-0.243611	-0.160673	-0.14448
SF_p0266	IVTT.AG	orf, hypothetical protein	-0.173378	-0.288746	-0.162777	-0.122332	-0.149071	-0.274942	-0.189979	-0.20524	-0.216289	0.0439356	0.00034873	-0.171911	-0.146173	-0.227404	-0.261209	-0.238255	-0.273018	-0.172039	-0.253266	-0.224413	-0.184689	-0.0569388	-0.0399087
centroid_1339410	IVTT.AG	peptidoglycan synthase FtsI	-0.174524	-0.329524	-0.355574	0.827098	0.871081	-0.427614	-0.360353	-0.311023	-0.324867	0.2853	0.210235	-0.460207	-0.483966	-0.298622	-0.256887	-0.350932	-0.432816	-0.0798453	-0.0217999	-0.437168	-0.602047	-0.313931	-0.186059
centroid_2233797	IVTT.AG	RNA polymerase sigma factor RpoS	-0.175316	-0.0292987	0.0126138	-0.139884	-0.187396	-0.374419	-0.388945	-0.197375	-0.132375	0.135257	0.16118	-0.305595	-0.310389	-0.269342	-0.304216	-0.23266	-0.199067	-0.209128	-0.129759	-0.21349	-0.305422	-0.152068	-0.0851828
centroid_1063719	IVTT.AG	divalent metal cation transporter MntH	-0.17533	-0.171065	-0.122568	-0.201099	-0.168574	-0.329927	-0.472032	-0.151571	-0.0911371	0.277435	0.324924	-0.289446	-0.34982	-0.25543	-0.308682	-0.259908	-0.205635	-0.119545	-0.0885757	-0.293661	-0.401989	-0.0699725	-0.108979
centroid_1924262	IVTT.AG	conserved hypothetical protein	-0.176568	-0.307982	-0.242593	-0.104991	-0.207907	-0.190381	-0.151978	-0.151571	-0.18258	-0.169726	-0.122585	-0.184922	-0.140464	-0.174281	-0.178646	-0.279965	-0.278943	-0.166922	-0.1242	-0.200851	-0.225967	-0.0850138	-0.0120297
centroid_346262	IVTT.AG	formate dehydrogenase, beta subunit	-0.176623	0.090929	0.209804	-0.374727	-0.413028	-0.281804	-0.300374	-0.234987	-0.239208	0.166824	0.244197	-0.185752	-0.211119	-0.405263	-0.473613	-0.297382	-0.216018	-0.157466	-0.155046	-0.0826796	-0.281792	-0.180056	-0.107135
centroid_164429	IVTT.AG	outer membrane assembly complex, YaeT protein	-0.177421	-0.206726	-0.207791	-0.295102	-0.345411	-0.196593	-0.0996799	-0.157663	-0.193729	0.275791	0.208426	-0.465994	-0.388957	-0.291716	-0.280011	-0.125944	-0.0744726	0.0638901	0.142299	-0.440879	-0.555431	-0.13501	-0.132549
SSON53G_RS26870	IVTT.AG	protein IpgF	-0.177619	0.784219	0.777132	-0.2482	-0.314047	-0.420326	-0.338563	-0.251179	-0.224269	0.0315186	0.0899019	-0.425968	-0.391292	-0.346614	-0.40657	-0.396084	-0.281419	-0.155293	-0.150094	-0.415623	-0.523409	-0.188154	-0.113292
centroid_1738686	IVTT.AG	conserved hypothetical protein	-0.177692	-0.126271	-0.025241	-0.404632	-0.268243	-0.494598	-0.473593	-0.174548	-0.256639	0.19145	0.179156	-0.404793	-0.454849	-0.415919	-0.368282	-0.345889	-0.271049	0.903572	0.814159	-0.429248	-0.440507	-0.333256	-0.309998
centroid_86703	IVTT.AG	conserved hypothetical protein	-0.177701	-0.0824807	-0.0565201	-0.365312	-0.259254	-0.232308	-0.379547	-0.164802	-0.171516	-0.0111959	-0.0711218	-0.285881	-0.399967	-0.135356	-0.053832	-0.164932	-0.199067	0.0824261	0.0120423	-0.244655	-0.231345	-0.230731	-0.264062
centroid_412940	IVTT.AG	ribosomal protein S7	-0.177878	-0.195487	-0.154292	-0.225876	-0.281326	-0.175223	-0.0975113	-0.139967	-0.234595	0.143214	0.160556	-0.232373	-0.230852	-0.22262	-0.241075	-0.237321	-0.196261	-0.228798	-0.238926	-0.230364	-0.317193	-0.211347	-0.125686
SF_p0012	IVTT.AG	orf, conserved hypothetical protein	-0.178086	-0.0897453	-0.123948	-0.17126	-0.299128	-0.219601	-0.197443	-0.217913	-0.24152	0.0699722	0.182233	-0.252017	-0.210088	-0.295898	-0.373936	-0.179212	-0.133187	-0.198647	-0.154337	-0.264246	-0.368418	-0.113003	-0.0665438
centroid_731645	IVTT.AG	secretion monitor family protein	-0.178222	-0.231382	-0.215126	-0.241868	-0.226766	-0.252658	-0.207541	-0.147524	-0.199898	-0.00959114	0.0490259	-0.234734	-0.196545	-0.182	-0.150102	-0.258012	-0.211289	-0.0894955	-0.131152	-0.23266	-0.265515	-0.165328	-0.120716
centroid_1004904	IVTT.AG	rare lipoA family protein	-0.178232	-0.0339623	3.48e-08	-0.219076	-0.243411	-0.244323	-0.245187	-0.152584	-0.193169	0.0884468	0.0480143	-0.232588	-0.24599	-0.248119	-0.288576	-0.2481	-0.275978	-0.134452	-0.260871	-0.26895	-0.313385	-0.128503	-0.0803496
centroid_362352	IVTT.AG	binding protein dependent transport system inner membrane component family protein	-0.178264	-0.276852	-0.242593	-0.160364	-0.173725	-0.292853	-0.378376	0.0371429	0.0573175	0.0707309	0.0114625	-0.202245	-0.240927	-0.199129	-0.209523	-0.346393	-0.307423	-0.222717	-0.212877	-0.284583	-0.309208	0.00829247	-0.0469635
centroid_1550682	IVTT.AG	hydroxymethylpyrimidine/phosphomethylpyrimidine kinase	-0.178822	-0.261926	-0.221021	-0.204453	-0.114888	-0.103192	-0.235352	-0.162759	-0.188701	0.0150573	-0.0521962	-0.221906	-0.291726	-0.281314	-0.316235	-0.223382	-0.282907	-0.0641303	-0.100808	-0.274615	-0.241439	-0.0342574	-0.0719304
centroid_37118	IVTT.AG	galactokinase	-0.179023	-0.0615842	-0.142707	-0.217946	-0.27477	-0.266749	-0.328638	-0.125467	-0.0786821	0.164693	0.210838	-0.320104	-0.310169	-0.355315	-0.316235	-0.280927	-0.157996	-0.160369	-0.131152	-0.259557	-0.302777	-0.119441	-0.103453
centroid_1650587	IVTT.AG	flavo, HI0933 family protein	-0.179073	-0.243291	-0.197585	-0.279101	-0.15647	-0.187801	-0.237473	-0.232842	-0.240363	0.0940553	-0.061628	-0.314646	-0.365807	-0.279036	-0.361184	-0.279004	-0.297867	0.23492	0.168582	-0.279828	-0.295247	-0.0269772	-0.101003
centroid_49285	IVTT.AG	conserved hypothetical protein	-0.179511	-0.279223	-0.272504	-0.0997775	-0.213202	-0.273299	-0.146238	-0.203138	-0.266611	-0.0387539	-0.0914132	-0.116649	-0.14125	-0.156112	-0.171778	-0.273248	-0.284892	-0.145194	-0.0818246	-0.239106	-0.330984	-0.0806105	-0.0434318
centroid_2377815	IVTT.AG	putative NAD(P)H nitroreductase YdjA	-0.179723	-0.311618	-0.264873	-0.471746	-0.481647	0.00135955	0.120196	-0.380564	-0.397771	0.0315186	0.0797085	-0.488862	-0.538835	-0.203836	-0.153058	-0.107905	-0.124271	0.100121	0.0308521	0.478344	0.0322277	-0.484594	-0.418655
centroid_2411005	IVTT.AG	putative lipoprotein	-0.180207	-0.188414	-0.233627	-0.281461	-0.04628	-0.28263	-0.275646	-0.167873	-0.173722	0.125432	-0.0207231	-0.236023	-0.336706	-0.337102	-0.227437	-0.166265	-0.185092	0.00292212	-0.0777891	-0.331047	-0.191662	-0.0850138	-0.248391
SSON53G_RS26540	IVTT.AG	hypothetical protein	-0.18058	-0.213512	-0.135731	-0.27322	-0.244396	-0.156434	-0.165543	-0.202089	-0.208353	0.0315186	0.0252353	-0.224249	-0.259154	-0.211518	-0.200758	-0.302258	-0.269082	-0.163278	-0.165	-0.239106	-0.262208	-0.099577	-0.034056
centroid_1171182	IVTT.AG	L rhamnose 1 epimerase	-0.180877	-0.21957	-0.144107	-0.218511	-0.13896	-0.249695	-0.177709	-0.237673	-0.272509	0.183054	0.12134	-0.188662	-0.193689	-0.26852	-0.263261	-0.269424	-0.226476	-0.118839	-0.238175	-0.247902	-0.245061	-0.196297	-0.168642
SF_p0224	IVTT.AG	post-segregation antitoxin	-0.181642	-0.215781	-0.275568	-0.165802	-0.242427	-0.163261	-0.0948653	-0.192676	-0.188143	-0.0371181	0.041591	-0.277009	-0.156664	-0.215671	-0.227659	-0.285748	-0.234129	-0.174971	-0.056455	-0.261431	-0.362111	-0.110436	-0.0997802
centroid_1481833	IVTT.AG	haemolysin E family protein	-0.182584	-0.0541213	0.0988387	-0.27557	-0.29351	-0.385316	-0.339132	-0.256617	-0.30297	0.166114	0.156808	0.186999	0.131578	-0.505816	-0.443058	-0.303235	-0.344739	-0.1316	-0.266984	-0.455818	-0.441338	0.00770181	0.034942
centroid_228734	IVTT.AG	2 keto 3 deoxygluconate permease family protein	-0.182663	-0.161557	-0.0932149	-0.174545	-0.211274	-0.33363	-0.283294	-0.165825	-0.153989	0.0752748	0.14928	-0.255063	-0.270933	-0.214285	-0.211943	-0.191371	-0.221713	-0.166922	-0.185841	-0.22487	-0.245061	-0.268866	-0.208954
centroid_1995242	IVTT.AG	conserved hypothetical protein	-0.183532	0.793462	0.960995	-0.743699	-0.752368	-0.665719	-0.61016	0.14501	0.140459	-0.212469	-0.16067	-0.766776	-0.817908	-0.649581	-0.640176	-0.423444	-0.475268	1.6869	1.65109	-0.611999	-0.692619	-0.609521	-0.583252
centroid_6054	IVTT.AG	ni/Fe hydrogenase, b type cytochrome subunit	-0.183616	-0.239438	-0.150069	-0.240146	-0.288929	-0.327368	-0.25509	-0.154614	-0.202148	0.272826	0.193255	-0.312832	-0.246413	-0.192682	-0.172206	-0.215542	-0.187412	-0.101998	-0.1508	-0.274615	-0.35114	-0.248966	-0.193216
centroid_1440408	IVTT.AG	inner membrane YebZ domain protein	-0.183965	-0.161922	-0.114316	-0.0868245	-0.0635631	-0.400174	-0.477035	-0.206818	-0.203837	0.206026	0.12134	-0.256588	-0.306637	-0.293178	-0.338895	-0.257538	-0.274991	-0.161823	-0.160725	-0.336468	-0.276593	0.0147739	-0.0114546
centroid_119675	IVTT.AG	tetratricopeptide repeat family protein	-0.184277	-0.215781	-0.342664	-0.43189	-0.477587	-0.559497	-0.472968	-0.379377	-0.335941	0.33288	0.422342	0.67887	0.52696	-0.548334	-0.523833	-0.334358	-0.281915	0.408523	0.326123	-0.54657	-0.680798	-0.352844	-0.265432
centroid_1409120	IVTT.AG	liporeleasing system, transmembrane protein LolE	-0.184822	-0.0433348	-0.102026	-0.169074	-0.258259	-0.355472	-0.277554	-0.203138	-0.169313	0.149691	0.281973	-0.355392	-0.38267	-0.306405	-0.251446	-0.253755	-0.177693	-0.134452	-0.0980805	-0.269893	-0.487356	-0.150749	-0.0516859
SF_p0197	IVTT.AG	orf, hypothetical protein	-0.18483	-0.276063	-0.343467	-0.207253	-0.255277	-0.199709	-0.172628	-0.130451	-0.209484	-0.102326	-0.0353013	-0.219779	-0.150716	-0.251161	-0.225213	-0.283336	-0.257337	-0.113204	-0.0953585	-0.171049	-0.220965	-0.102762	-0.0434318
SSON53G_RS26340	IVTT.AG	phosphothreonine lyase OspF	-0.186414	-0.320136	-0.245218	0.435773	0.48961	-0.480003	-0.328921	-0.228561	-0.282591	-0.0192467	0.0724305	-0.358431	-0.311274	-0.30493	-0.271956	-0.292038	-0.258312	-0.0716248	-0.0664161	-0.340423	-0.443833	-0.274602	-0.200408
SF_p0252	IVTT.AG	orf, conserved hypothetical protein	-0.186481	-0.248701	-0.245593	-0.136677	-0.258756	-0.238703	-0.213791	-0.191634	-0.234019	0.345161	0.391836	-0.327872	-0.341892	-0.376415	-0.323828	-0.274685	-0.312478	-0.151678	-0.10902	-0.313933	-0.42317	-0.110436	-0.00628875
centroid_1854660	IVTT.AG	conserved hypothetical protein	-0.186837	0.717015	0.455943	-0.477145	-0.404194	-0.560498	-0.428376	-0.177124	-0.217426	0.142131	0.171126	0.0229939	-0.0257128	-0.345746	-0.319552	-0.295437	-0.348368	-0.183804	-0.173588	-0.420848	-0.593249	-0.366562	-0.281984
centroid_1232522	IVTT.AG	methylated DNA [] cysteine S methyltransferase family protein	-0.187558	-0.240208	-0.188533	-0.227013	-0.261745	-0.220392	-0.106205	-0.214205	-0.201022	-0.0668485	-0.0417483	-0.19868	-0.182319	-0.112311	-0.167929	-0.215083	-0.200003	-0.196411	-0.161437	-0.190105	-0.277335	-0.291949	-0.1648
centroid_771318	IVTT.AG	histidinol dehydrogenase	-0.188227	0.561196	0.461705	-0.336817	-0.271252	-0.35692	-0.53194	-0.236598	-0.221985	0.0985265	0.109752	-0.301541	-0.375947	-0.283389	-0.257341	-0.367699	-0.316027	-0.165463	-0.193826	-0.373475	-0.44675	-0.113003	-0.222202
SSON53G_RS26625	IVTT.AG	K88 minor fimbrial subunit faeH	-0.188257	-0.268977	-0.235117	0.223399	0.295525	-0.375299	-0.430194	-0.252265	-0.2731	0.23745	0.139816	-0.46423	-0.530574	-0.497605	-0.53343	-0.249041	-0.318568	0.390784	0.322057	-0.457428	-0.508531	-0.178039	-0.178292
SF_p0011	IVTT.AG	orf, conserved hypothetical protein	-0.188631	-0.217674	-0.184569	-0.278512	-0.172319	-0.204917	-0.294842	-0.221099	-0.219704	-0.036301	-0.107103	-0.113684	-0.15131	-0.151368	-0.159837	-0.328875	-0.266137	-0.101301	-0.175743	-0.342405	-0.253792	-0.0513888	-0.116999
SSON53G_RS26855	IVTT.AG	virulence factor	-0.189164	-0.293132	-0.240346	-0.224173	-0.28335	-0.189349	-0.123752	-0.242521	-0.258393	0.0489497	0.103923	-0.393961	-0.315703	-0.140423	-0.179937	-0.26561	-0.253443	-0.151678	-0.126977	-0.338444	-0.438017	0.0610551	0.083666
centroid_195971	IVTT.AG	protein DcrB	-0.189391	-0.195487	-0.136427	-0.375357	-0.0903251	-0.419721	-0.508061	-0.250094	-0.217426	0.00952823	-0.173985	-0.284769	-0.360534	-0.270164	-0.35777	0.427265	0.528977	-0.124497	-0.261634	-0.358358	-0.362898	-0.163997	-0.220872
centroid_650234	IVTT.AG	uracil xanthine permease family protein	-0.190786	-0.0111223	0.00726644	-0.193303	-0.169509	-0.396892	-0.446968	-0.206292	-0.198213	0.194934	0.146133	-0.361944	-0.352093	-0.2591	-0.353635	-0.241061	-0.188805	-0.125915	-0.128367	-0.261431	-0.355049	-0.163997	-0.131924
SSON53G_RS26380	IVTT.AG	isocitrate lyase	-0.191733	-0.22947	-0.0831144	-0.203893	-0.237515	-0.214077	-0.21902	-0.288011	-0.268967	0.640954	0.482984	-0.358197	-0.350728	-0.283389	-0.336493	-0.385697	-0.312985	-0.183066	-0.274662	-0.351357	-0.430574	-0.180056	-0.150799
centroid_272582	IVTT.AG	caudovirales tail fibre assembly family protein	-0.191809	-0.162651	-0.069756	-0.215125	-0.317153	-0.303708	-0.295947	-0.233914	-0.191492	0.102984	0.150538	-0.396361	-0.357106	-0.303035	-0.244674	-0.0290038	0.0394184	-0.135879	-0.208458	-0.255817	-0.335996	-0.239118	-0.217552
centroid_914957	IVTT.AG	DNA binding protein HU beta	-0.191855	-0.283977	-0.203044	-0.336203	-0.29555	-0.303708	-0.200284	-0.129453	-0.137748	-0.0412109	0.00556896	-0.197006	-0.135757	-0.228403	-0.204915	-0.240125	-0.270065	0.0861049	0.0977964	-0.289831	-0.379522	-0.290496	-0.24298
centroid_376470	IVTT.AG	phosphonate ABC transporter, periplasmic phosphonate binding protein	-0.191884	-0.0153979	0.0207541	-0.217946	-0.244396	-0.232308	-0.252943	-0.149546	-0.0911371	0.0189937	0.0800384	-0.352826	-0.363283	-0.280278	-0.345884	-0.321927	-0.255388	-0.216662	-0.178621	-0.29702	-0.3488	-0.0989407	-0.0779391
SF_p0237	IVTT.AG	VirK, required for proper localization of IcsA (VirG) at the surface of bacteria	-0.192203	-0.169599	-0.189256	0.178615	0.0179811	-0.555832	-0.525447	-0.255528	-0.198213	0.0079446	0.154929	-0.398284	-0.339635	-0.307038	-0.272874	-0.4277	-0.316027	-0.0452271	-0.0684166	-0.157465	-0.347242	-0.0563211	0.0421624
centroid_2019303	IVTT.AG	putative diguanylate cyclase domain protein	-0.192248	-0.230999	-0.21807	-0.211746	-0.28639	-0.347098	-0.175929	-0.137456	-0.201022	-0.0273426	-0.086221	-0.27017	-0.225216	-0.228403	-0.265772	-0.216002	-0.286384	0.0126199	-0.0302235	-0.20175	-0.316049	-0.180056	-0.0997802
centroid_1221246	IVTT.AG	PTS system, alpha glucoside specific IIBC component domain protein	-0.192374	-0.228706	-0.154645	-0.117582	-0.186922	-0.390647	-0.271837	-0.139464	-0.169313	0.129807	0.108459	-0.301991	-0.258301	-0.306827	-0.246026	-0.267993	-0.273018	-0.188241	-0.118661	-0.254884	-0.343742	-0.15802	-0.09368
centroid_2233924	IVTT.AG	fusaric acid resistance protein like family protein	-0.193868	-0.244834	-0.262591	-0.192193	-0.257264	-0.304267	-0.31206	-0.177124	-0.19261	-0.0643474	0.052729	-0.242485	-0.177071	-0.198346	-0.213484	-0.246219	-0.255875	-0.143039	-0.102173	-0.253951	-0.341802	-0.129802	-0.00628875
centroid_1307455	IVTT.AG	conserved hypothetical protein	-0.194406	-0.0690858	-0.0621305	-0.327036	-0.0458505	-0.258332	-0.348844	-0.216853	-0.236899	0.0162394	-0.163401	-0.203296	-0.289981	-0.246904	-0.30774	-0.216923	-0.239896	-0.20014	-0.224726	-0.242803	-0.0797376	-0.0970337	-0.215563
centroid_1100616	IVTT.AG	conserved hypothetical protein	-0.194657	-0.0848982	-0.0817729	-0.220208	-0.310947	-0.356631	-0.327226	-0.187474	-0.144222	0.160423	0.207822	-0.327872	-0.312601	-0.196585	-0.204258	-0.250454	-0.173088	-0.213644	-0.165	-0.270364	-0.434291	-0.2141	-0.175068
centroid_1316291	IVTT.AG	conserved hypothetical protein	-0.194958	0.118508	0.0328789	-0.316716	-0.375312	-0.338201	-0.293186	-0.107668	-0.0164851	0.0992703	0.176999	-0.514182	-0.508095	-0.389314	-0.355093	-0.138969	-0.102218	-0.0743598	-0.0980805	-0.200851	-0.393925	-0.302166	-0.191912
centroid_337965	IVTT.AG	voltage gated chloride channel family protein	-0.195202	-0.162651	-0.0375414	-0.333141	-0.18503	-0.473074	-0.369918	0.0429092	0.0741476	0.111857	0.206614	-0.391565	-0.471062	-0.303877	-0.255752	-0.280927	-0.24086	-0.140171	-0.175024	-0.32859	-0.322158	-0.100214	-0.158419
centroid_1045734	IVTT.AG	succinate dehydrogenase iron sulfur subunit	-0.195716	-0.155374	-0.167393	-0.286783	-0.0863453	-0.395998	-0.53977	-0.219506	-0.203837	0.513099	0.314306	-0.364057	-0.453628	-0.286714	-0.342988	-0.140714	-0.151188	-0.130177	-0.183671	-0.360364	-0.321775	-0.105955	-0.236917
centroid_441560	IVTT.AG	conserved hypothetical protein	-0.195968	-0.000977399	0.0776858	-0.253401	-0.346468	-0.519364	-0.405542	-0.166849	-0.20046	0.211541	0.245962	-0.424008	-0.346643	-0.239435	-0.182092	-0.185955	-0.207518	-0.125206	-0.114522	-0.175899	-0.301645	-0.385059	-0.265432
centroid_2345221	IVTT.AG	conserved hypothetical protein	-0.195968	0.0223133	0.0622977	-0.299279	-0.338031	-0.413376	-0.374287	-0.139464	-0.100549	0.136707	0.211441	-0.356326	-0.375947	-0.252583	-0.210842	-0.238255	-0.130953	-0.0519499	-0.0524897	-0.361368	-0.493805	-0.317627	-0.236917
centroid_39702	IVTT.AG	methyl accepting chemotaxis protein IV	-0.196117	-0.228324	-0.133645	-0.227013	-0.179837	-0.326233	-0.270751	-0.185398	-0.234595	0.0813112	0.074419	-0.16842	-0.220018	-0.253192	-0.258251	-0.267516	-0.312985	-0.259593	-0.328784	-0.20806	-0.236744	-0.0687261	-0.102227
centroid_853516	IVTT.AG	outer membrane protein F	-0.196175	-0.312022	-0.292148	-0.376618	-0.279306	-0.351712	-0.479229	-0.318965	-0.287958	0.0711101	-0.056179	0.284021	0.137423	-0.435623	-0.410355	-0.403923	-0.304902	0.432803	0.353278	-0.463885	-0.417437	-0.176696	-0.227536
SSON53G_RS27105_s2	IVTT.AG	outer membrane autotransporter barrel domain-containing protein	-0.19678	-0.565219	-0.183489	-0.632607	-0.639858	-0.330496	0.433152	-0.668752	-0.656943	-0.0449043	0.137916	-1.03791	-0.908004	-0.804203	-0.088174	-0.0795866	1.33476	-0.578801	0.431805	-0.703913	0.722665	-0.140237	0.673644
centroid_60399	IVTT.AG	ATP dependent DNA helicase RecG	-0.197109	-0.290339	-0.231023	-0.160364	-0.179366	-0.227	-0.170093	-0.232842	-0.218564	-0.0297803	-0.0605365	-0.220629	-0.223343	-0.278415	-0.203382	-0.283336	-0.302889	-0.10619	-0.158593	-0.264246	-0.295998	-0.0806105	-0.118856
centroid_397572	IVTT.AG	conserved hypothetical protein	-0.197241	-0.285565	-0.247848	-0.443732	-0.28335	-0.299802	-0.42535	-0.217913	-0.169313	0.260909	0.126461	-0.125182	-0.247682	-0.42826	-0.462831	-0.342872	-0.283899	0.0513992	-0.0478773	-0.470372	-0.411726	0.224005	0.191504
centroid_701768	IVTT.AG	conserved hypothetical protein	-0.197915	-0.0780019	-0.142707	-0.314902	-0.381801	-0.395105	-0.389535	0.54356	0.591878	-0.0200542	0.0375195	-0.381307	-0.402556	-0.313807	-0.256206	-0.302258	-0.242788	-0.214398	-0.156463	-0.407302	-0.500283	-0.340759	-0.286847
centroid_358494	IVTT.AG	putative lipoprotein	-0.19795	-0.205222	-0.209988	-0.265026	-0.367779	-0.229917	-0.228481	-0.15868	-0.215153	-0.08279	-0.0385212	-0.172117	-0.144793	-0.143811	-0.180583	-0.249512	-0.220762	-0.140171	-0.107648	-0.262838	-0.329445	-0.248966	-0.1527
centroid_1682114	IVTT.AG	signal peptidase II	-0.198334	0.0379515	-0.029114	-0.239573	-0.27477	-0.474961	-0.432014	-0.161738	-0.135596	0.0988984	0.168336	-0.344923	-0.332436	-0.280071	-0.291365	-0.216002	-0.215071	-0.116019	-0.108334	-0.257686	-0.407661	-0.222391	-0.128802
centroid_521569	IVTT.AG	helix turn helix family protein	-0.198495	0.181646	0.236934	-0.27146	-0.29964	-0.339919	-0.487093	-0.195807	-0.128091	0.282356	0.297947	-0.424008	-0.542984	-0.379962	-0.418715	-0.143336	-0.216492	-0.134452	-0.1508	-0.342405	-0.448837	-0.21824	-0.223534
centroid_289919	IVTT.AG	penicillin binding protein 1C	-0.198657	-0.243291	-0.247848	-0.243017	-0.159718	-0.149388	-0.274557	-0.219506	-0.243256	0.186908	0.0740878	-0.225315	-0.255532	-0.267288	-0.323828	-0.324901	-0.23701	-0.0964282	-0.236674	-0.354853	-0.274741	-0.0843839	-0.169925
centroid_864330	IVTT.AG	hha toxicity modulator TomB	-0.199273	-0.134833	-0.12602	-0.263276	-0.314047	-0.363603	-0.252407	-0.132449	-0.169313	0.174609	0.24508	-0.29369	-0.265138	-0.258692	-0.182092	-0.177867	-0.274991	-0.180854	-0.147272	-0.317827	-0.415803	-0.342264	-0.19126
centroid_366813	IVTT.AG	protein export membrane protein SecD	-0.199312	-0.230234	-0.163486	-0.117582	-0.156933	-0.273846	-0.212748	-0.269752	-0.268967	-0.109184	-0.0792042	-0.178299	-0.203506	-0.258896	-0.195524	-0.285748	-0.309948	-0.189723	-0.192371	-0.241878	-0.28813	-0.0737182	-0.0851828
centroid_1275615	IVTT.AG	dihydroorotate dehydrogenase family domain protein	-0.199403	-0.240978	-0.217334	-0.445054	-0.388319	-0.41579	-0.603306	-0.224825	-0.225413	0.0714892	0.0694425	-0.416925	-0.506322	-0.413191	-0.449532	-0.36107	-0.360358	0.889606	1.03831	-0.545428	-0.639216	-0.203118	0.200468
centroid_1201606	IVTT.AG	cytochrome d ubiquinol oxidase subunit 1	-0.199814	-0.122719	-0.119812	-0.159279	-0.234575	-0.259144	-0.269394	-0.199468	-0.153989	-0.0228842	0.113625	-0.354458	-0.265138	-0.259508	-0.289273	-0.292038	-0.265156	-0.225755	-0.206988	-0.208964	-0.338703	-0.152068	-0.11021
centroid_1122083	IVTT.AG	lysR substrate binding domain protein	-0.19993	-0.2379	-0.258796	-0.208936	-0.234575	-0.265116	-0.194349	-0.235524	-0.231145	-0.0192467	-0.0101487	-0.184922	-0.257023	-0.198737	-0.191612	-0.264658	-0.328262	-0.155293	-0.168572	-0.260494	-0.353875	-0.116863	-0.0224213
centroid_1133496	IVTT.AG	oriC binding nucleoid associated protein	-0.201734	-0.0259768	-0.101347	-0.316111	-0.394867	-0.411569	-0.568516	-0.110127	-0.108968	0.280389	0.309811	-0.495022	-0.567601	-0.380628	-0.345884	-0.0534568	-0.159817	0.208162	0.340268	-0.417189	-0.492513	-0.305832	-0.321358
centroid_248507	IVTT.AG	cytochrome c nitrite reductase, pentaheme subunit	-0.201751	-0.0157273	-0.0575086	-0.239	-0.311463	-0.329642	-0.324405	-0.25989	-0.212882	0.287586	0.298514	-0.379406	-0.417475	-0.331082	-0.335294	-0.325893	-0.261241	-0.111798	-0.0818246	-0.234959	-0.329445	-0.232125	-0.23356
centroid_1153138	IVTT.AG	sulfate adenylyltransferase subunit 2	-0.202339	-0.20372	-0.283641	-0.354095	-0.354955	-0.34336	-0.259932	-0.166849	-0.153989	0.109644	0.19995	-0.338448	-0.2443	-0.251161	-0.249186	-0.191371	-0.137666	0.031186	0.00698462	-0.354353	-0.462265	-0.247555	-0.202376
centroid_1313717	IVTT.AG	phage shock protein G	-0.202343	0.0505929	0.176561	-0.232708	-0.262743	-0.505481	-0.472344	-0.153599	-0.170965	0.0828164	0.0793785	-0.336833	-0.304875	-0.196195	-0.287184	-0.254228	-0.213652	-0.118839	-0.133943	-0.346377	-0.469026	-0.211347	-0.170567
centroid_2298708	IVTT.AG	HTH type transcriptional repressor NemR	-0.20309	-0.147411	-0.15394	-0.237281	-0.26025	-0.365643	-0.367303	-0.188513	-0.212882	0.300257	0.317388	-0.419607	-0.350728	-0.289004	-0.331222	-0.297382	-0.224569	-0.104792	-0.055132	-0.330555	-0.393925	-0.233521	-0.121957
centroid_1338884	IVTT.AG	conserved hypothetical protein	-0.203953	-0.234829	-0.236236	-0.364062	-0.320265	-0.593929	-0.529989	1.62447	1.70666	0.114803	-0.0143692	-0.541282	-0.571569	-0.578581	-0.649091	-0.405496	-0.445532	-0.329749	-0.366848	-0.600095	-0.573532	-0.250379	-0.327071
centroid_1056466	IVTT.AG	conserved hypothetical protein	-0.207216	-0.0855896	-0.124984	-0.50169	-0.530076	-0.466179	-0.454657	-0.225358	-0.166016	0.168951	0.279102	-0.728171	-0.66625	-0.567922	-0.573601	-0.00694688	0.029065	0.782205	0.829997	-0.409378	-0.568078	-0.290496	-0.282677
centroid_161957	IVTT.AG	conserved hypothetical protein	-0.20805	-0.117053	-0.0162442	-0.207814	-0.212238	-0.469622	-0.421729	-0.146514	-0.179252	0.218062	0.182847	-0.403344	-0.411536	-0.272841	-0.267144	-0.216002	-0.213652	-0.0957335	-0.165	-0.274615	-0.364867	-0.313193	-0.209614
centroid_1176368	IVTT.AG	inner membrane YjiG domain protein	-0.208183	-0.180637	-0.143757	-0.244743	-0.220937	-0.232042	-0.253479	-0.165825	-0.151813	0.0369642	0.11298	-0.355392	-0.374098	-0.347047	-0.370738	-0.279004	-0.271049	-0.188241	-0.167857	-0.322709	-0.383907	-0.0391314	-0.0375648
centroid_574807	IVTT.AG	flagellar biosynthetic protein FliR	-0.20851	-0.244448	-0.225087	-0.172902	-0.201675	-0.350846	-0.244387	-0.218975	-0.224841	0.0985265	0.123262	-0.273916	-0.286717	-0.232405	-0.196831	-0.242935	-0.284892	-0.233376	-0.155046	-0.246046	-0.367233	-0.209972	-0.19648
SSON53G_RS27415	IVTT.AG	hypothetical protein	-0.208556	-0.289941	-0.0381917	-0.286191	-0.333831	-0.377062	-0.311501	-0.288568	-0.3471	0.44363	0.385443	-0.512359	-0.51929	-0.492317	-0.430451	-0.128107	0.0234592	-0.215907	0.0840535	-0.435581	-0.250512	-0.188154	-0.0797466
centroid_1323049	IVTT.AG	ribosomal protein S19	-0.208689	-0.20222	-0.20706	-0.329475	-0.216098	-0.274942	-0.312619	-0.180738	-0.173722	-0.0668485	-0.102603	-0.174998	-0.217943	-0.217256	-0.246703	-0.176971	-0.227908	-0.163278	-0.168572	-0.2975	-0.317193	-0.182077	-0.134426
centroid_1202378	IVTT.AG	inorganic pyrophosphatase	-0.209278	-0.142727	-0.13295	-0.236137	-0.254284	-0.354893	-0.354875	-0.192676	-0.0995005	-0.0273426	0.0537373	-0.286326	-0.349593	-0.263802	-0.277014	-0.228013	-0.192994	-0.183066	-0.11728	-0.320754	-0.374752	-0.148772	-0.120096
centroid_1449084	IVTT.AG	BAAT / Acyl CoA thioester hydrolase C terminal family protein	-0.209411	0.577011	0.700659	-0.350375	-0.429179	-0.456208	-0.481741	-0.214735	-0.169313	0.0361875	0.198735	-0.392044	-0.350274	-0.344446	-0.34927	-0.294465	-0.180925	-0.180117	-0.184394	-0.506023	-0.629242	-0.322818	-0.284066
centroid_805371	IVTT.AG	winged helix turn helix DNA binding family protein	-0.209648	-0.25219	-0.178104	-0.286191	-0.18078	-0.28511	-0.347125	-0.208398	-0.206093	-0.115643	-0.102603	-0.159424	-0.228345	-0.208755	-0.260753	-0.22061	-0.270065	-0.201634	-0.242686	-0.249296	-0.15168	-0.0913276	-0.16544
SF_p0023	IVTT.AG	orf, hypothetical protein	-0.209872	-0.30114	-0.210354	-0.249931	-0.305797	-0.192449	-0.252675	-0.145001	-0.214017	-0.0718636	-0.0977433	-0.227878	-0.232317	-0.301142	-0.289737	-0.195901	-0.204225	-0.143039	-0.221013	-0.183428	-0.32101	-0.138275	-0.118237
centroid_610809	IVTT.AG	binding protein dependent transport system inner membrane component family protein	-0.20992	0.0483887	0.143968	-0.324601	-0.19214	-0.308185	-0.462698	-0.191634	-0.184803	0.214976	0.238296	-0.492709	-0.572629	-0.411375	-0.416938	-0.201356	-0.179539	-0.20014	-0.186565	-0.326627	-0.334066	-0.100214	-0.177647
SSON53G_RS27025	IVTT.AG	membrane protein	-0.210894	-0.316885	-0.283641	-0.143099	-0.238496	-0.388275	-0.220069	-0.224292	-0.257223	0.0619815	-0.00034873	-0.284992	-0.183533	-0.233608	-0.298126	-0.273248	-0.317043	-0.135879	-0.132547	-0.317827	-0.428102	-0.0397418	0.0153208
centroid_1837085	IVTT.AG	flagellar biosynthetic protein FliO	-0.210994	0.396672	0.638742	-0.287376	-0.396509	-0.564509	-0.566848	-0.270852	-0.226557	0.251571	0.267561	-0.332001	-0.374098	-0.413645	-0.395777	-0.325893	-0.247621	-0.212137	-0.179341	-0.30908	-0.434705	-0.378867	-0.280597
centroid_224434	IVTT.AG	inner membrane protein CreD	-0.211179	-0.286359	-0.225457	-0.235565	-0.193091	-0.377356	-0.472032	-0.207344	-0.220274	-0.0314077	-0.0471429	-0.360069	-0.396913	-0.151179	-0.150946	-0.260857	-0.284396	-0.0922646	-0.185118	-0.291745	-0.285517	0.084211	0.0248844
SSON53G_RS27465	IVTT.AG	hypothetical protein	-0.211438	-0.187301	-0.153235	-0.276746	-0.236534	-0.151649	-0.1706	-0.214205	-0.21345	0.0276162	0.00661074	-0.25637	-0.290199	-0.258284	-0.242424	-0.374358	-0.276471	-0.232612	-0.248722	-0.285536	-0.342578	-0.110436	-0.164161
SSON53G_RS27545	IVTT.AG	aquaporin	-0.211753	-0.136623	-0.0670991	-0.178387	-0.243411	-0.378238	-0.378961	-0.2436	-0.227703	0.145736	0.188367	-0.335451	-0.413434	-0.327439	-0.29836	-0.345386	-0.259288	-0.224235	-0.1982	-0.244192	-0.371978	-0.0737182	-0.0469635
centroid_1156513	IVTT.AG	D alanine D alanine ligase family protein	-0.212679	-0.287154	-0.210721	-0.283824	-0.23213	-0.331065	-0.233763	-0.16378	-0.232869	0.0447081	0.0777272	-0.232159	-0.205354	-0.268931	-0.28904	-0.291069	-0.265156	-0.130177	-0.212877	-0.303761	-0.279561	-0.158683	-0.189308
centroid_83907	IVTT.AG	mce related family protein	-0.213323	-0.23253	-0.274801	-0.551359	-0.544563	-0.748097	-0.64739	-0.299191	-0.363374	0.226938	0.200557	-0.736661	-0.757306	-0.582151	-0.535633	0.453823	0.431358	1.40999	1.33674	-0.688077	-0.849742	-0.492929	-0.448704
centroid_599878	IVTT.AG	pyrimidine specific ribonucleoside hydrolase RihA	-0.213605	-0.122719	-0.130174	-0.368444	-0.168106	-0.259144	-0.377499	-0.0465748	-0.0859344	0.0593081	-0.0507506	-0.289	-0.349365	-0.325942	-0.340579	-0.319948	-0.262708	-0.144475	-0.239677	-0.354853	-0.272152	-0.113003	-0.137561
SSON53G_RS27165	IVTT.AG	hypothetical protein	-0.213775	-0.316885	-0.25766	-0.191638	-0.331736	-0.268656	-0.146487	-0.171977	-0.253136	-0.0289673	0.0145728	-0.217231	-0.238822	-0.215275	-0.168356	-0.312059	-0.266137	-0.140171	-0.193826	-0.256751	-0.383508	-0.225166	-0.133175
SSON53G_RS27440	IVTT.AG	hypothetical protein	-0.214082	-0.249088	-0.262211	-0.259202	-0.303742	-0.255898	-0.101852	-0.202089	-0.290948	-0.0176329	0.133472	-0.446961	-0.331315	-0.445576	-0.352907	-0.263707	-0.102655	-0.227276	0.0438746	-0.357355	-0.327524	-0.165328	0.0761097
centroid_298856	IVTT.AG	fimbrial family protein	-0.214522	-0.0780019	-0.0304073	-0.308272	-0.413028	-0.545554	-0.432621	-0.31726	-0.314485	-0.10618	0.0131913	-0.513921	-0.521847	-0.466163	-0.350481	-0.326886	-0.300878	-0.206126	-0.276203	-0.287921	-0.401181	0.631138	0.8336
centroid_1505611	IVTT.AG	CDP diacylglycerol glycerol 3 phosphate 3 phosphatidyltransferase	-0.214584	0.225509	0.258276	-0.312487	-0.268243	-0.520013	-0.445435	-0.192676	-0.217426	0.0692131	0.10165	-0.458702	-0.495477	-0.400077	-0.388045	-0.28189	-0.24086	-0.217418	-0.246455	-0.138402	-0.225609	-0.164662	-0.161606
centroid_562728	IVTT.AG	D serine ammonia lyase	-0.214634	-0.270156	-0.17524	-0.174545	-0.272256	-0.338201	-0.295947	-0.212619	-0.173722	-0.0989097	-0.00734193	-0.264678	-0.239663	-0.302614	-0.284634	-0.334857	-0.315012	-0.128044	-0.133943	-0.20355	-0.308829	-0.127205	-0.0599875
centroid_259875	IVTT.AG	hydrogenase 4 component A	-0.215014	-0.155011	-0.296421	-0.219642	-0.258259	-0.343935	-0.308154	-0.141475	-0.190933	0.408651	0.460858	-0.459203	-0.278911	-0.446273	-0.38556	-0.286231	-0.261241	-0.241038	-0.185118	-0.348367	-0.456375	-0.204487	-0.133175
centroid_2259521	IVTT.AG	ribosomal protein S12	-0.216563	-0.128763	-0.272121	-0.297487	-0.28639	-0.303149	-0.24492	-0.199992	-0.159443	-0.0412109	0.0381989	-0.312832	-0.328179	-0.261142	-0.299763	-0.233591	-0.0882784	-0.17791	-0.169287	-0.300387	-0.419891	-0.184774	-0.0930714
SF_p0010	IVTT.AG	OspF, secreted by the Mxi-Spa secretion machinery	-0.21802	-0.247153	-0.186009	0.735557	0.776394	-0.516771	-0.511907	-0.276365	-0.25547	-0.00959114	0.095135	-0.520713	-0.568658	-0.45794	-0.467292	-0.341868	-0.250529	-0.192691	-0.236674	-0.387729	-0.532233	-0.254624	-0.189308
centroid_2003976	IVTT.AG	inner membrane protein YgaP	-0.218563	-0.145608	-0.201951	-0.426658	-0.175603	-0.579989	-0.683799	-0.0479885	-0.0284124	-0.00279068	-0.0722213	-0.032297	-0.0957847	-0.413645	-0.395277	-0.312059	-0.213179	-0.224235	-0.250235	-0.194572	-0.174983	-0.0348657	-0.102227
centroid_2141962	IVTT.AG	pseudouridine kinase	-0.219668	-0.322987	-0.306178	-0.235565	-0.334356	-0.254817	-0.135075	-0.112097	-0.142061	0.123239	0.164918	-0.401655	-0.295439	-0.202854	-0.258705	-0.353966	-0.334419	-0.234905	-0.145863	-0.321732	-0.416619	-0.197659	-0.113909
centroid_1593284	IVTT.AG	lipopolysaccharide export system protein LptC	-0.21967	-0.194368	-0.208523	-0.282051	-0.329643	-0.39719	-0.401969	-0.256617	-0.215153	0.42595	0.496642	-0.48963	-0.398557	-0.321672	-0.331462	-0.258012	-0.239896	-0.239502	-0.161437	-0.351357	-0.48607	-0.130452	-0.0617726
centroid_1114895	IVTT.AG	small conductance mechanosensitive channel	-0.219991	-0.119883	-0.262211	-0.226444	-0.270248	-0.310429	-0.340272	-0.142482	-0.0658214	-0.0643474	-0.00139555	-0.320104	-0.324157	-0.236016	-0.261893	-0.280927	-0.228385	-0.167652	-0.146567	-0.307628	-0.4203	-0.148114	-0.194521
centroid_2407272	IVTT.AG	bacterial regulatory, tetR family protein	-0.220521	-0.102284	-0.0797632	-0.27322	-0.360284	-0.389757	-0.337425	-0.20104	-0.121688	0.0115053	0.146763	-0.350032	-0.271793	-0.264621	-0.266458	-0.303724	-0.203756	-0.188241	-0.189465	-0.314906	-0.440922	-0.197659	-0.1527
centroid_1372033	IVTT.AG	nitrogen regulation protein NR	-0.220868	-0.288746	-0.269447	-0.313694	-0.390499	-0.409764	-0.222167	-0.106686	-0.220274	0.173903	0.193255	-0.389651	-0.295439	-0.348784	-0.302574	-0.181905	-0.252471	-0.137308	-0.128367	-0.312961	-0.386305	-0.177367	-0.0918549
centroid_69930	IVTT.AG	GTP binding protein LepA	-0.220999	0.260208	0.433135	-0.261529	-0.230178	-0.41851	-0.408825	-0.11259	-0.112666	0.384444	0.392367	-0.519143	-0.625263	-0.519687	-0.505099	-0.341868	-0.327239	-0.194178	-0.212877	-0.513818	-0.559935	-0.189508	-0.279212
centroid_887275	IVTT.AG	conserved hypothetical protein	-0.221517	-0.302345	-0.243342	-0.187761	-0.308885	-0.267021	-0.190749	-0.234987	-0.191492	-0.210163	-0.105226	-0.263363	-0.155075	-0.211913	-0.23547	-0.341366	-0.232212	-0.183066	-0.149388	-0.24003	-0.363292	-0.153389	-0.10284
centroid_126571	IVTT.AG	phospholipase D family protein	-0.22164	0.199068	0.356787	-0.336817	-0.399249	-0.395105	-0.356891	-0.268653	-0.290948	0.00715212	0.0330956	-0.431865	-0.415572	-0.418652	-0.418715	-0.324901	-0.351486	-0.154569	-0.132547	-0.328099	-0.495961	-0.0470869	0.0949266
centroid_262918	IVTT.AG	30S ribosomal protein S11	-0.221845	-0.253355	-0.161713	-0.30767	-0.29453	-0.316335	-0.353724	-0.190593	-0.161631	0.17602	0.0915393	-0.353759	-0.381973	-0.284427	-0.337694	-0.22987	-0.220762	0.0209722	-0.0108581	-0.425567	-0.445499	-0.219622	-0.219543
SF_p0115	IVTT.AG	OspC3, probably secreted by the Mxi-Spa secretion machinery, function unknown	-0.221866	0.177041	0.424194	-0.283824	-0.29453	-0.459939	-0.372538	-0.262623	-0.293344	-0.188667	-0.103726	-0.139988	-0.11979	-0.31063	-0.357039	-0.384663	-0.409881	-0.215907	-0.218789	-0.380584	-0.488643	-0.12526	-0.0719304
centroid_219531	IVTT.AG	exodeoxyribonuclease V, alpha subunit	-0.222215	-0.409075	-0.344271	-0.488684	-0.549425	-0.541266	-0.39042	-0.389497	-0.474556	0.24755	0.199343	-0.843296	-0.841346	0.188781	0.299942	-0.322918	0.572129	-0.0153566	-0.00190917	-0.0314254	-0.190264	-0.310981	-0.251783
centroid_386313	IVTT.AG	CSS motif domain associated with EAL family protein	-0.222432	-0.236364	-0.184569	-0.259202	-0.140793	-0.309026	-0.569852	-0.182807	-0.229996	-0.129955	-0.115768	-0.308305	-0.31238	-0.222421	-0.274023	-0.371281	-0.2515	-0.0839732	-0.190918	-0.229906	-0.174638	-0.022144	-0.09368
centroid_4247	IVTT.AG	yobH like family protein	-0.22351	-0.0107939	0.0328789	-0.230997	-0.247356	-0.513214	-0.490566	-0.20104	-0.20046	0.00238813	0.0214609	-0.342839	-0.307961	-0.182193	-0.226102	-0.243403	-0.27746	-0.137308	-0.188015	-0.235419	-0.360932	-0.312455	-0.265432
centroid_2375252_s1	IVTT.AG	cation efflux system protein CusA	-0.223808	-0.35389	-0.2821	-0.249354	-0.278297	-0.318309	-0.215881	-0.245761	-0.256054	0.0714892	0.0375195	-0.273475	-0.234622	-0.280486	-0.270579	-0.33286	-0.288872	-0.123081	-0.0791331	-0.300387	-0.411319	-0.163997	-0.0743309
centroid_271089	IVTT.AG	arginine/agmatine antiporter	-0.223899	-0.213134	-0.192871	-0.194414	-0.25627	-0.501631	-0.401375	-0.226425	-0.253719	-0.036301	0.0197419	-0.372065	-0.355509	-0.324232	-0.299763	-0.301282	-0.316535	0.256846	0.210985	-0.362374	-0.484784	-0.208599	-0.112059
centroid_1032656	IVTT.AG	small Multidrug Resistance family protein	-0.224992	-0.259584	-0.282485	-0.205572	-0.133474	-0.408261	-0.487408	-0.257707	-0.247316	-0.0735392	-0.123345	-0.197843	-0.281075	-0.232806	-0.254844	-0.295437	-0.380388	-0.197156	-0.173588	-0.256284	-0.213849	0.045025	-0.0328883
SSON53G_RS26955	IVTT.AG	surface presentation of antigens protein SpaO	-0.225023	-0.349316	-0.343065	-0.0914742	-0.177954	-0.354314	-0.117391	-0.206292	-0.23517	-0.0367095	0.0707713	-0.438775	-0.331539	-0.294224	-0.245575	-0.33286	-0.245686	-0.205376	-0.138839	-0.358859	-0.47157	-0.110436	0.0641551
centroid_687438	IVTT.AG	lumazine binding domain protein	-0.225384	-0.316479	-0.209622	-0.260365	-0.169509	-0.315208	-0.375454	-0.258798	-0.266022	0.34798	0.266112	-0.288554	-0.344605	-0.317628	-0.41643	-0.326886	-0.338538	-0.256484	-0.262397	-0.356354	-0.293746	-0.0799826	-0.119476
centroid_510558	IVTT.AG	tetratricopeptide repeat family protein	-0.225585	-0.210869	-0.232882	-0.346665	-0.356551	-0.376474	-0.373703	-0.161738	-0.120624	0.298315	0.402956	-0.604254	-0.580069	-0.364069	-0.393029	-0.30617	-0.253443	0.233262	0.209334	-0.434523	-0.537553	-0.251085	-0.203032
centroid_1510391	IVTT.AG	conserved hypothetical protein	-0.225973	0.152623	0.253235	-0.557779	-0.5476	0.132476	0.258301	-0.140972	-0.240363	0.119211	0.255342	-0.497854	-0.522103	-0.515292	-0.480757	-0.293494	-0.294863	-0.318357	-0.318431	-0.370439	-0.456375	-0.3483	-0.239609
centroid_2270516	IVTT.AG	conserved hypothetical protein	-0.226055	-0.251802	-0.168105	-0.292125	-0.318189	-0.31099	-0.24759	-0.208398	-0.191492	-0.0887079	-0.034944	-0.284769	-0.204122	-0.241652	-0.218341	-0.241998	-0.247621	-0.197901	-0.202587	-0.273669	-0.32714	-0.251792	-0.169283
SSON53G_RS26335	IVTT.AG	hypothetical protein	-0.22722	-0.316885	-0.188894	-0.145245	-0.100546	-0.274394	-0.362088	-0.247385	-0.283782	-0.0560417	-0.127149	-0.26183	-0.296314	-0.224412	-0.343953	-0.374358	-0.325194	-0.101998	-0.186565	-0.292702	-0.239993	-0.0919605	-0.157146
centroid_1456381	IVTT.AG	conserved hypothetical protein	-0.227975	-0.233296	-0.204503	-0.338044	-0.435915	-0.148635	-0.0494447	-0.251179	-0.276652	0.00318322	0.0704392	-0.111513	-0.0684297	-0.34488	-0.347818	-0.300306	-0.283403	-0.242575	-0.211402	-0.323688	-0.446333	-0.293404	-0.177647
centroid_159809	IVTT.AG	carbohydrate kinase, FGGY family	-0.228082	-0.174739	-0.0784248	-0.45434	-0.347526	-0.145127	-0.320747	-0.369917	-0.321194	0.0035806	0.0587682	-0.182849	-0.293472	-0.439087	-0.490604	-0.34438	-0.344221	0.0132641	0.00190917	-0.194572	-0.238187	-0.165328	-0.190609
centroid_693948	IVTT.AG	phosphocarrier protein NPr	-0.228498	-0.268977	-0.171311	-0.304668	-0.329643	-0.307624	-0.224268	-0.182807	-0.211749	0.0474087	-0.018602	-0.258552	-0.242191	-0.245084	-0.222771	-0.24575	-0.265646	-0.179381	-0.24721	-0.315879	-0.358968	-0.251085	-0.222202
centroid_524116	IVTT.AG	peptidase M48 family protein	-0.228678	-0.274879	-0.236609	-0.209498	-0.300664	-0.349692	-0.314297	-0.22376	-0.264258	-0.0212664	0.00661074	-0.220204	-0.221471	-0.263188	-0.287415	-0.302258	-0.334419	-0.166192	-0.111081	-0.307144	-0.426045	-0.115575	-0.0876055
centroid_1260824	IVTT.AG	member of ATP dependent helicase superfamily II domain protein	-0.229098	-0.107893	-0.120501	-0.331918	-0.297594	-0.258603	-0.265872	-0.156646	-0.107913	-0.0249091	0.0570932	-0.341682	-0.385228	-0.326583	-0.359964	-0.295437	-0.213179	-0.288676	-0.233678	-0.325647	-0.426456	-0.115575	-0.113292
centroid_1080445	IVTT.AG	lipopolysaccharide export system permease protein LptG	-0.229484	-0.268977	-0.216597	-0.247623	-0.222392	-0.262399	-0.257509	-0.222163	-0.231145	-0.0168267	-0.0718547	-0.264897	-0.215458	-0.267904	-0.301402	-0.291553	-0.308938	-0.158917	-0.31526	-0.298462	-0.344908	-0.160009	-0.103453
centroid_1518370	IVTT.AG	methyl accepting chemotaxis protein III	-0.230293	-0.374866	-0.362072	0.0465937	0.0138673	-0.230182	-0.095346	-0.237135	-0.303574	-0.139576	-0.18227	-0.275462	-0.210913	-0.280486	-0.34927	-0.301282	-0.369811	-0.246425	-0.136739	-0.334494	-0.448001	-0.168662	-0.0803496
centroid_1652958	IVTT.AG	cyclic peptide transporter family protein	-0.230536	-0.172167	-0.18673	-0.198867	-0.285376	-0.437083	-0.347698	-0.167873	-0.19261	0.0985265	0.16118	-0.446961	-0.411062	-0.305984	-0.258251	-0.240593	-0.263197	-0.166922	-0.223983	-0.276982	-0.425634	-0.199704	-0.123821
centroid_841352	IVTT.AG	thiamine/thiamine pyrophosphate ABC transporter, permease protein	-0.23062	-0.131259	-0.126712	-0.243017	-0.138044	-0.397786	-0.506782	-0.153599	-0.198213	0.142492	0.0836629	-0.381544	-0.481724	-0.381294	-0.319552	-0.316491	-0.229819	-0.17644	-0.262397	-0.288876	-0.369208	-0.0837543	-0.113292
SSON53G_RS26470	IVTT.AG	malate transporter	-0.231027	-0.268977	-0.204138	-0.314902	-0.244396	-0.237635	-0.295947	-0.213676	-0.253136	0.106688	0.071767	-0.338909	-0.353914	-0.299252	-0.383079	-0.297382	-0.188805	-0.130889	-0.171436	-0.401609	-0.369604	-0.151408	-0.14196
centroid_2070331	IVTT.AG	exodeoxyribonuclease VII, large subunit	-0.231191	-0.183965	-0.191062	-0.287376	-0.282338	-0.284834	-0.354587	-0.151571	-0.116374	0.100757	0.156495	-0.407211	-0.410588	-0.322525	-0.293227	-0.322918	-0.287876	-0.252607	-0.253266	-0.31005	-0.414986	-0.104039	-0.112059
centroid_1516651	IVTT.AG	tRNA i(6)A37 thiotransferase enzyme MiaB	-0.231313	-0.310405	-0.344271	0.151761	0.197732	-0.378238	-0.349991	-0.253895	-0.30297	0.0775415	0.0691101	-0.541813	-0.47304	-0.352481	-0.373197	-0.350932	-0.363502	-0.146632	-0.0960385	-0.182097	-0.32714	-0.287593	-0.150799
centroid_1221497	IVTT.AG	voltage gated ClC type chloride channel ClcB	-0.232156	-0.0514171	-0.0466724	-0.247623	-0.312496	-0.393617	-0.31206	-0.24901	-0.268377	0.142853	0.21505	-0.416437	-0.412959	-0.396481	-0.377142	-0.259434	-0.313491	-0.187501	-0.158593	-0.2975	-0.452182	-0.211347	-0.101003
centroid_1967130	IVTT.AG	anti adapter protein IraD	-0.232577	-0.272122	-0.200494	-0.339272	-0.221907	-0.390647	-0.4596	-0.0760768	-0.0995005	0.0501043	0.00348313	-0.421561	-0.430146	-0.328938	-0.296258	-0.264658	-0.236049	-0.00357945	-0.0624234	-0.408339	-0.480081	-0.116863	-0.0617726
centroid_952641	IVTT.AG	conserved hypothetical protein	-0.232862	-0.0973951	-0.00539441	-0.30767	-0.325468	-0.473074	-0.40763	-0.203663	-0.206658	-0.0651806	-0.0550917	-0.408422	-0.47304	-0.432397	-0.384319	-0.233591	-0.192062	-0.265832	-0.237424	0.100618	-0.0569568	-0.180056	-0.212255
centroid_1166837	IVTT.AG	outer membrane lipo, Slp family protein	-0.234027	-0.0117792	0.11238	-0.274394	-0.288929	-0.393617	-0.334869	-0.165313	-0.193729	0.0126903	0.0429457	-0.414977	-0.371559	-0.35881	-0.292994	-0.302258	-0.293363	-0.213644	-0.200392	-0.338939	-0.407255	-0.278919	-0.180877
centroid_1192871	IVTT.AG	conserved hypothetical protein	-0.234731	-0.165207	-0.0684269	-0.206693	-0.303742	-0.383248	-0.317098	-0.238749	-0.260736	-0.091676	-0.0115542	-0.263363	-0.266424	-0.255023	-0.257114	-0.31896	-0.347849	-0.195666	-0.22324	-0.269893	-0.363685	-0.179384	-0.176357
centroid_1052192	IVTT.AG	inner membrane protein YjeH	-0.235141	-0.120237	-0.00126743	-0.234993	-0.224821	-0.484429	-0.403755	-0.224292	-0.266022	0.0936821	0.164296	-0.356093	-0.392696	-0.34358	-0.333137	-0.315012	-0.290866	-0.119545	-0.257824	-0.298462	-0.387506	-0.216858	-0.159693
centroid_2260520	IVTT.AG	NADH quinone oxidoreductase subunit I	-0.235142	-0.314452	-0.292148	-0.213998	-0.30734	-0.333059	-0.230064	-0.22376	-0.232294	-0.174663	-0.136318	-0.237958	-0.211738	-0.220432	-0.212163	-0.33286	-0.349407	-0.192691	-0.163574	-0.255817	-0.344908	-0.16933	-0.0241605
centroid_1282240	IVTT.AG	lipopolysaccharide heptosyltransferase II	-0.235986	-0.179898	-0.186369	-0.243017	-0.218999	-0.189349	-0.321028	-0.214735	-0.249641	-0.0802612	-0.0780993	-0.239897	-0.355965	-0.275522	-0.300699	-0.312059	-0.347849	-0.254932	-0.183671	-0.298943	-0.394327	-0.137621	-0.128802
SF_p0225	IVTT.AG	post-segregation toxin	-0.236067	-0.254132	-0.23885	-0.38992	-0.263242	-0.239505	-0.366723	-0.187474	-0.249059	-0.118667	-0.153282	-0.338448	-0.305536	-0.291299	-0.393029	-0.343375	-0.291365	0.115202	0.0906425	-0.365393	-0.328292	-0.100214	-0.181523
centroid_2281716	IVTT.AG	gamma glutamyltransferase	-0.236124	0.167788	0.181317	-0.24072	-0.234086	-0.311552	-0.432014	-0.176093	-0.175379	0.0722472	0.177615	-0.611764	-0.768496	-0.224213	-0.182523	-0.196809	-0.119833	-0.150235	-0.132547	-0.589465	-0.661792	-0.245441	-0.340733
centroid_1265482	IVTT.AG	cell division protein ZipA	-0.236517	0.00942045	0.0543892	-0.272633	-0.272256	-0.459939	-0.467668	-0.227492	-0.215721	0.0520266	0.134107	-0.53017	-0.542984	-0.354006	-0.29836	-0.39244	-0.285886	-0.272883	-0.229195	-0.067439	-0.158153	-0.215479	-0.190609
centroid_1046706	IVTT.AG	MFS transporter, sugar porter family protein	-0.236846	-0.230234	-0.145507	-0.28028	-0.336455	-0.419721	-0.297329	-0.193719	-0.236323	-0.0618507	-0.0891857	-0.218717	-0.26471	-0.283389	-0.266915	-0.311567	-0.29887	-0.0771	-0.173588	-0.27178	-0.357399	-0.194257	-0.201719
centroid_1507523	IVTT.AG	thiamin/thiamine pyrophosphate ABC transporter, thiamin/thiamine pyrophospate binding protein	-0.237011	-0.313236	-0.218807	-0.312487	-0.297594	-0.277957	-0.235352	-0.268653	-0.294544	0.133806	0.0691101	-0.245079	-0.263854	-0.402781	-0.375168	-0.26847	-0.282907	-0.117429	-0.13534	-0.370439	-0.362111	-0.150749	-0.2242
centroid_1023682	IVTT.AG	bifunctional (p)ppGpp synthase/hydrolase SpoT	-0.237056	-0.295129	-0.234372	-0.241868	-0.272256	-0.244859	-0.234028	-0.252808	-0.313877	0.219089	0.142346	-0.378694	-0.312601	-0.2809	-0.393528	-0.344883	-0.277954	-0.185282	-0.193826	-0.359361	-0.381514	-0.19222	-0.186708
centroid_2366826	IVTT.AG	peptidyl tRNA hydrolase YaeJ	-0.237654	-0.131973	-0.146208	-0.310077	-0.374773	-0.386499	-0.285486	-0.192155	-0.211749	0.31762	0.292262	-0.433836	-0.390358	-0.334089	-0.291365	-0.218765	-0.257824	-0.259593	-0.176462	-0.357355	-0.477523	-0.313931	-0.288239
centroid_285013	IVTT.AG	DNA repair protein RecN	-0.238227	-0.126271	0.0767851	-0.355337	-0.273261	-0.385316	-0.505184	-0.323524	-0.324867	-0.0216707	-0.0136649	-0.458702	-0.527488	-0.439318	-0.433015	-0.404447	-0.445532	0.271998	0.174233	-0.102694	-0.126741	-0.237017	-0.259957
centroid_1208651	IVTT.AG	flagellar biosynthetic protein FliQ	-0.238859	-0.21389	-0.231394	-0.300475	-0.35975	-0.33363	-0.247322	-0.194763	-0.208353	0.0221352	0.114914	-0.331541	-0.286717	-0.23441	-0.212603	-0.223382	-0.257824	-0.242575	-0.209929	-0.302314	-0.381115	-0.340759	-0.279212
SF_p0048	IVTT.AG	OspE2, secreted by the Mxi-Spa secretion machinery	-0.23952	-0.245607	-0.197585	-0.331918	-0.213684	-0.181883	-0.259124	-0.256617	-0.271918	0.0221352	0.00661074	-0.196169	-0.357563	-0.371552	-0.363628	-0.376413	-0.276965	-0.177174	-0.209929	-0.330555	-0.417437	-0.0989407	-0.163522
centroid_2383413	IVTT.AG	hypothetical protein	-0.240236	-0.280806	-0.203773	-0.148472	-0.218031	-0.347674	-0.311222	-0.217913	-0.242677	0.0361875	0.0200859	-0.420584	-0.345284	-0.250552	-0.287647	-0.254228	-0.265646	-0.174971	-0.224726	-0.329572	-0.379522	-0.247555	-0.190609
centroid_218917	IVTT.AG	conserved hypothetical protein	-0.240555	-0.108244	-0.235863	-0.296891	-0.351766	-0.318309	-0.399296	0.0705319	0.0797142	0.0638881	0.171435	-0.495279	-0.472051	-0.37067	-0.41263	-0.321432	-0.18185	-0.237968	-0.262397	-0.355353	-0.480081	-0.193578	-0.184113
centroid_64427	IVTT.AG	50S ribosomal protein L25	-0.241182	-0.218432	-0.199766	-0.390557	-0.287913	-0.271659	-0.309827	-0.218975	-0.222555	0.103725	0.130608	-0.343533	-0.350728	-0.365387	-0.283015	-0.302258	-0.250529	-0.168382	-0.106963	-0.411456	-0.401181	-0.190863	-0.24636
centroid_1114430	IVTT.AG	hydrogenase 4 component E domain protein	-0.241266	-0.301943	-0.192509	-0.30227	-0.12166	-0.265116	-0.274012	-0.245761	-0.280213	-0.0354843	-0.121068	-0.253321	-0.268999	-0.267904	-0.371475	-0.347904	-0.290866	-0.201634	-0.273123	-0.354353	-0.29675	-0.0913276	-0.150166
centroid_1591879	IVTT.AG	H+ symporter family protein	-0.24222	-0.295929	-0.215861	-0.171807	-0.232619	-0.431577	-0.308433	-0.239287	-0.279025	-0.0322221	-0.0313756	-0.199518	-0.188399	-0.289213	-0.24896	-0.408647	-0.362453	-0.214398	-0.321609	-0.281252	-0.362898	-0.123318	-0.0900322
centroid_1343219	IVTT.AG	conserved hypothetical family protein	-0.242397	-0.227561	-0.284027	-0.255718	-0.306825	-0.316617	-0.269394	-0.158171	-0.2731	-0.0322221	0.071767	-0.587428	-0.449972	-0.49568	-0.435069	-0.323909	-0.322132	-0.20313	-0.155046	0.0685365	-0.143545	-0.16933	-0.0641563
SF_p0264	IVTT.AG	putative transposase	-0.242535	-0.336503	-0.240346	-0.183342	-0.210311	-0.218021	-0.239597	-0.260982	-0.323641	-0.104038	-0.118794	-0.234519	-0.190838	-0.265031	-0.244449	-0.325893	-0.374033	-0.214398	-0.26316	-0.270364	-0.409286	-0.194937	-0.113292
SF_p0100	IVTT.AG	orf, conserved hypothetical protein	-0.243024	-0.289941	-0.216597	-0.189975	-0.0679165	-0.333059	-0.321028	-0.294149	-0.333472	0.236774	0.0750813	-0.313512	-0.378262	-0.392893	-0.42738	-0.295437	-0.265646	-0.249513	-0.29092	-0.354353	-0.364473	-0.0563211	-0.223534
centroid_1231977	IVTT.AG	AI 2 transport protein TqsA	-0.243112	-0.210492	-0.169173	-0.187761	-0.241443	-0.372952	-0.437185	-0.25989	-0.257808	0.236098	0.272189	-0.46549	-0.44075	-0.417741	-0.384319	-0.324901	-0.243754	-0.0506028	-0.0604312	-0.441941	-0.517702	-0.227945	-0.14448
centroid_1182526	IVTT.AG	taurine ABC transporter, periplasmic binding protein	-0.243216	-0.295929	-0.231023	-0.336817	-0.248343	-0.538633	-0.56485	-0.253895	-0.307808	0.202223	0.143609	-0.428668	-0.456805	-0.385522	-0.501058	-0.323413	-0.414765	0.510603	0.46538	-0.453674	-0.46691	-0.201752	-0.262692
centroid_1303222	IVTT.AG	rod shape determining protein MreD	-0.243409	0.185949	0.276171	-0.409785	-0.490385	-0.429137	-0.392486	-0.203138	-0.236323	0.222165	0.293401	-0.623244	-0.562855	-0.458409	-0.439187	-0.192276	-0.177693	-0.221959	-0.190918	-0.278878	-0.458896	-0.305098	-0.262008
centroid_545872	IVTT.AG	amino ABC transporter, permease , 3 TM region, His/Glu/Gln/Arg/opine family domain protein	-0.243641	-0.0890518	-0.189978	-0.244167	-0.284363	-0.398383	-0.418116	-0.210507	-0.21345	-0.0297803	0.044299	-0.32833	-0.257875	-0.283181	-0.293227	-0.340864	-0.234609	-0.227276	-0.165	-0.295579	-0.463108	-0.239118	-0.198443
centroid_415191	IVTT.AG	isochorismatase family protein	-0.244238	-0.14669	-0.0617999	-0.306469	-0.314047	-0.522938	-0.511265	-0.135451	-0.0932234	0.246879	0.26379	-0.501725	-0.529544	-0.259304	-0.273104	-0.242935	-0.226476	-0.0964282	-0.108334	-0.372462	-0.511145	-0.337753	-0.332808
centroid_1489189	IVTT.AG	lysine decarboxylase, constitutive	-0.245373	-0.0223316	0.105036	-0.267947	-0.33698	-0.385907	-0.449731	-0.311023	-0.318751	-0.063931	-0.0249747	-0.401173	-0.336706	-0.397604	-0.356553	-0.451334	-0.411508	-0.20014	-0.260871	-0.346377	-0.455535	0.0808455	0.215285
centroid_1325080	IVTT.AG	superoxide dismutase [Cu Zn]	-0.245503	-0.166669	-0.165971	0.586662	0.630073	-0.424269	-0.505823	-0.28523	-0.297548	-0.111764	-0.094761	-0.544473	-0.586745	-0.537896	-0.557286	-0.205003	-0.191597	-0.20313	-0.206988	-0.439818	-0.492083	-0.324305	-0.276445
centroid_1489426	IVTT.AG	conserved hypothetical protein	-0.245676	-0.143446	-0.0864734	-0.398217	-0.364562	-0.458072	-0.474531	-0.142482	-0.100025	0.035799	0.0843209	-0.410361	-0.48646	-0.33538	-0.291597	-0.246689	-0.217914	0.0756572	-0.00509886	-0.374489	-0.430987	-0.313931	-0.319933
centroid_225679	IVTT.AG	2',3' cyclic nucleotide 2' phosphodiesterase	-0.24568	0.3089	0.400394	-0.418846	-0.508022	-0.483163	-0.480798	-0.298629	-0.329778	0.478068	0.418173	-0.738487	-0.791756	-0.529255	-0.49542	-0.504283	-0.387839	0.575725	0.566389	-0.659384	-0.785036	-0.373471	-0.36845
centroid_1900105	IVTT.AG	cytochrome C biogenesis family protein	-0.245737	-0.074223	0.0276063	-0.393106	-0.414691	-0.400174	-0.340272	-0.183325	-0.178144	0.0423893	0.0684451	-0.502242	-0.508602	-0.238429	-0.250994	-0.282372	-0.363502	-0.0206219	-0.0400045	-0.31005	-0.396339	-0.363503	-0.284066
centroid_1074583	IVTT.AG	conserved hypothetical protein	-0.245838	-0.0419921	-0.167393	-0.490729	-0.527076	-0.457761	-0.344266	-0.0760768	-0.0545982	0.189705	0.287698	-0.314646	-0.322819	-0.503154	-0.51974	-0.180558	-0.105285	-0.186761	-0.202587	-0.229906	-0.41254	-0.418009	-0.329937
centroid_705449	IVTT.AG	conserved hypothetical protein	-0.246124	0.0621885	0.209804	-0.35907	-0.333831	-0.489822	-0.456509	0.00114112	0.00268882	0.194238	0.136965	-0.48835	-0.558649	-0.379518	-0.38556	-0.316985	-0.311972	-0.304644	-0.291699	-0.419279	-0.494667	-0.195617	-0.235573
centroid_1578948	IVTT.AG	type VII secretion system (T7SS), usher family protein	-0.246338	-0.201845	-0.137123	-0.295102	-0.160183	-0.229121	-0.296499	-0.228026	-0.283782	-0.00358907	-0.145161	-0.299294	-0.320592	-0.278209	-0.385063	-0.366166	-0.341635	-0.148793	-0.24118	-0.410417	-0.345297	-0.109155	-0.193216
centroid_1420850	IVTT.AG	conserved hypothetical protein	-0.246808	0.067796	0.0501127	-0.399498	-0.413582	-0.373539	-0.465181	-0.24901	-0.183691	0.0462519	0.146763	-0.596782	-0.630771	-0.480846	-0.51974	0.352923	0.424994	-0.344529	-0.335996	-0.464425	-0.609498	-0.241925	-0.209614
centroid_1438488	IVTT.AG	N acetylmuramoyl L alanine amidase AmiA	-0.247121	-0.388026	-0.253123	-0.50169	-0.536698	-0.547207	-0.510303	1.49358	1.54116	0.144656	0.191424	-0.645911	-0.703204	-0.574511	-0.560927	-0.484198	-0.389974	-0.295042	-0.303432	-0.625207	-0.716054	-0.410885	-0.361104
centroid_1648900	IVTT.AG	conserved hypothetical protein	-0.247166	-0.0862814	-0.114659	-0.471746	-0.1969	-0.45745	-0.574201	-0.0579235	-0.0469957	0.329714	0.109106	-0.310566	-0.372713	-0.322525	-0.401038	-0.319948	-0.304399	-0.234905	-0.308939	-0.407302	-0.33561	-0.221006	-0.331372
centroid_2010822	IVTT.AG	putative IS1294 ORF domain protein	-0.24749	-0.174739	-0.161005	-0.308873	-0.322344	-0.341065	-0.337425	-0.111112	-0.0209463	0.0828164	0.129333	-0.429405	-0.499503	-0.298413	-0.414656	-0.291553	-0.202347	-0.320791	-0.232182	-0.354353	-0.393523	-0.201069	-0.241631
centroid_651430	IVTT.AG	transglycosylase SLT domain protein	-0.24784	0.757674	0.949069	-0.169074	-0.267241	-0.5615	-0.530314	-0.336134	-0.264846	0.062363	0.131563	-0.597334	-0.636578	-0.434009	-0.450051	-0.380532	-0.364552	-0.308664	-0.248722	-0.557462	-0.686204	-0.29997	-0.259957
centroid_666125	IVTT.AG	outer membrane pore protein E	-0.247876	0.581809	0.707076	-0.408495	-0.403644	-0.409764	-0.347698	-0.361689	-0.295745	-0.0461376	-0.0601729	-0.406969	-0.372482	-0.403006	-0.364117	-0.463844	-0.349407	-0.369505	-0.287033	-0.394909	-0.522529	-0.281805	-0.193216
centroid_807532	IVTT.AG	prokaryotic membrane lipolipid attachment site family protein	-0.248155	0.3509	0.531951	-0.301672	-0.358683	-0.532073	-0.43688	-0.412985	-0.34089	0.790298	0.636458	-0.539955	-0.549751	-0.446971	-0.40355	-0.496439	-0.418031	-0.341232	-0.340018	-0.473083	-0.598336	-0.435574	-0.342902
SSON53G_RS26565	IVTT.AG	isocitrate lyase	-0.248218	-0.215024	-0.224717	-0.277923	-0.323384	-0.320569	-0.246521	-0.298069	-0.212882	0.051258	0.102949	-0.529116	-0.487459	-0.398503	-0.377636	-0.348408	-0.0874116	-0.157466	-0.142347	-0.441941	-0.427279	-0.122671	0.0243236
SSON53G_RS27340	IVTT.AG	conjugal transfer protein TraD	-0.248461	-0.389306	-0.321136	-0.312487	-0.352297	-0.383248	-0.274557	-0.294149	-0.309019	0.05433	0.119415	-0.569713	-0.464162	-0.337533	-0.139175	-0.407596	-0.0405253	-0.206876	-0.142347	-0.354853	-0.120407	-0.200386	-0.0201056
centroid_2360571	IVTT.AG	amidophosphoribosyltransferase	-0.248763	-0.291136	-0.318764	-0.289748	-0.210311	-0.317745	-0.381304	-0.238211	-0.193729	0.444509	0.312622	-0.447708	-0.541946	-0.497846	-0.445385	-0.294465	-0.319585	-0.157466	-0.192371	-0.433467	-0.407661	-0.105316	-0.145742
centroid_2033728	IVTT.AG	conserved hypothetical protein	-0.250025	-0.266623	-0.175955	-0.362188	-0.267241	-0.44384	-0.371373	-0.198421	-0.227703	0.469751	0.300214	-0.319193	-0.484464	-0.4141	-0.429171	-0.280927	-0.254415	-0.174238	-0.263924	-0.451534	-0.408067	-0.186801	-0.290331
centroid_269720	IVTT.AG	gamma glutamylputrescine synthetase PuuA	-0.250614	-0.321765	-0.24973	-0.234993	-0.300664	-0.243518	-0.296499	-0.281345	-0.254302	0.00437504	-0.0733216	-0.306047	-0.282592	-0.296317	-0.300465	-0.280927	-0.322132	-0.209128	-0.245701	-0.299424	-0.38271	-0.203118	-0.133175
centroid_344730	IVTT.AG	cytochrome c type biogenesis protein CcmF	-0.251406	-0.22337	-0.202679	-0.252243	-0.18787	-0.287594	-0.393372	-0.264813	-0.276059	0.0381284	-0.0239106	-0.291231	-0.407512	-0.385076	-0.278858	-0.321927	-0.295863	-0.219687	-0.233678	-0.367409	-0.384706	-0.0668586	-0.204346
centroid_2299563	IVTT.AG	fructose like phosphotransferase enzyme IIB component 1	-0.251605	-0.0329617	-0.115688	-0.411076	-0.387231	-0.381772	-0.462698	-0.157663	-0.0911371	0.072626	0.175764	-0.506125	-0.537283	-0.331082	-0.351693	-0.172947	-0.0633518	-0.215152	-0.232182	-0.299424	-0.416211	-0.333256	-0.284761
centroid_1062890	IVTT.AG	conserved hypothetical protein	-0.252523	-0.265447	-0.26792	-0.247623	-0.273764	-0.332204	-0.268038	-0.309327	-0.257808	-0.0289673	-0.0157788	-0.32056	-0.306417	-0.31784	-0.363383	-0.366166	-0.291864	-0.111798	-0.0465622	-0.321732	-0.479655	-0.224472	-0.138188
centroid_850384	IVTT.AG	oxalyl CoA decarboxylase	-0.252571	-0.125915	-0.214391	-0.293315	-0.373156	-0.305105	-0.263439	-0.186435	-0.145304	-0.0481953	0.112335	-0.498885	-0.526974	-0.402104	-0.39853	-0.303724	-0.23317	-0.0985146	0.0695721	-0.429248	-0.537553	-0.18073	-0.173781
centroid_1313260	IVTT.AG	thymidine kinase family protein	-0.252689	-0.240978	-0.27787	-0.294506	-0.333831	-0.266749	-0.15774	-0.212619	-0.138825	0.0178139	0.0836629	-0.354225	-0.303775	-0.355752	-0.322639	-0.399737	-0.285886	-0.250286	-0.252508	-0.369933	-0.466064	-0.226555	-0.150166
SF_p0060a	IVTT.AG	orf, hypothetical protein	-0.252905	-0.265447	-0.269065	-0.239573	-0.31198	-0.306784	-0.192034	-0.258798	-0.279619	-0.0819466	-0.0421074	-0.257461	-0.25532	-0.309784	-0.260526	-0.334857	-0.30591	-0.204627	-0.291699	-0.304244	-0.424812	-0.192899	-0.174424
centroid_1884048	IVTT.AG	nucleoside triphosphatase NudI	-0.252931	-0.181376	-0.168817	-0.382937	-0.401994	-0.339059	-0.286858	-0.167361	-0.154533	0.214976	0.237113	-0.450698	-0.473535	-0.33237	-0.293227	-0.284782	-0.234609	-0.175705	-0.185118	-0.364386	-0.504184	-0.337003	-0.298025
centroid_2054679	IVTT.AG	conserved hypothetical protein	-0.25335	-0.0369682	-0.0578383	-0.45301	-0.531277	-0.398979	-0.393668	-0.275261	-0.276652	-0.0240988	0.0631142	-0.443731	-0.384762	-0.467578	-0.446939	0.261384	0.241949	-0.286296	-0.260871	-0.325647	-0.519017	-0.294861	-0.262692
centroid_2365887	IVTT.AG	lppC lipofamily protein	-0.254776	-0.336503	-0.279022	-0.531566	-0.531277	-0.612842	-0.524152	-0.364622	-0.474556	0.104467	0.130926	-0.783643	-0.775495	-0.719757	-0.717455	-0.570381	-0.573185	1.91775	1.81795	-0.554588	-0.658891	-0.288318	-0.279904
centroid_1385285	IVTT.AG	putative lipoprotein	-0.256354	0.0900108	0.0396739	-0.282051	-0.186449	-0.44015	-0.698696	-0.095923	-0.0974051	0.133442	0.176073	-0.541282	-0.684179	-0.476805	-0.391033	-0.0583976	-0.248106	-0.169113	-0.208458	-0.378041	-0.489502	-0.291949	-0.341455
centroid_397920	IVTT.AG	fimbrial family protein	-0.256422	-0.142007	-0.0717519	-0.446377	-0.207427	-0.438309	-0.530964	-0.26317	-0.273691	-0.0461376	-0.201791	-0.169241	-0.0268017	-0.327225	-0.387051	-0.323909	-0.328262	-0.209128	-0.279289	-0.280777	-0.26331	-0.162666	-0.262008
centroid_18891	IVTT.AG	2 C methyl D erythritol 4 phosphate cytidylyltransferase	-0.258435	-0.255688	-0.278254	-0.274394	-0.29249	-0.481582	-0.384238	-0.203663	-0.239785	0.220457	0.202377	-0.409876	-0.354369	-0.282559	-0.326686	-0.335857	-0.307423	-0.209128	-0.160725	-0.391828	-0.449672	-0.297049	-0.173137
centroid_1279953	IVTT.AG	undecaprenyldiphospho muramoylpentapeptide beta N acetylglucosaminyltransferase	-0.258781	-0.300738	-0.200858	-0.318531	-0.187396	-0.463055	-0.359775	-0.229095	-0.238053	-0.0128025	0.00034873	-0.26951	-0.328626	-0.347264	-0.326924	-0.237321	-0.269082	-0.238735	-0.320019	-0.376518	-0.337929	-0.0963986	-0.234902
centroid_2061366	IVTT.AG	30S ribosomal protein S8	-0.258966	-0.225654	-0.250483	-0.47242	-0.349115	-0.391834	-0.570186	-0.162759	-0.142061	0.379553	0.304456	-0.510538	-0.57927	-0.450695	-0.493813	-0.23919	-0.241342	0.0842666	0.0120423	-0.539732	-0.517702	-0.127205	-0.213577
SSON53G_RS27280	IVTT.AG	glycosyl transferase family 1	-0.259185	-0.171065	-0.0548742	-0.312487	-0.247356	-0.157443	-0.188952	-0.294149	-0.247316	0.257914	0.234151	-0.415463	-0.550795	-0.43447	-0.432501	-0.445389	-0.361405	-0.225755	-0.234427	-0.430302	-0.572622	-0.203118	-0.214239
centroid_2363421	IVTT.AG	branched chain amino acid transport system / permease component family protein	-0.259221	-0.340624	-0.281715	-0.244743	-0.298617	-0.321134	-0.33572	-0.281899	-0.284974	-0.176912	-0.178319	-0.300192	-0.2733	-0.301142	-0.311038	-0.345889	-0.382513	-0.126624	-0.199661	-0.30521	-0.377135	-0.0837543	0.0482439
centroid_1680797	IVTT.AG	UDP N acetylglucosamine diphosphorylase/glucosamine 1 phosphate N acetyltransferase	-0.259698	-0.276063	-0.218807	-0.263859	-0.164839	-0.428528	-0.456509	-0.265361	-0.297548	-0.0281547	-0.0962513	-0.310793	-0.348684	-0.371552	-0.496492	-0.320442	-0.302889	0.0725699	-0.0114995	-0.412497	-0.443001	-0.0938608	-0.178292
centroid_1951172	IVTT.AG	acid shock repeat family protein	-0.261068	-0.236748	-0.24072	-0.45301	-0.531277	-0.360694	-0.241192	-0.240364	-0.22713	0.339191	0.301629	-0.362179	-0.38058	-0.315716	-0.30445	-0.336857	-0.292863	-0.284712	-0.260109	-0.359361	-0.447584	-0.310981	-0.197788
centroid_1906545	IVTT.AG	periplasmic protein CpxP	-0.261646	-0.24754	-0.132255	-0.465027	-0.348585	-0.439229	-0.628829	-0.241981	-0.208918	-0.0281547	0.0162979	-0.610928	-0.699148	-0.540126	-0.507258	0.653104	0.459209	-0.0298827	-0.0276263	-0.608417	-0.642556	-0.19222	-0.286151
centroid_1121228	IVTT.AG	fimbrial family protein	-0.261765	-0.210492	-0.205598	-0.255139	-0.322344	-0.416696	-0.391895	-0.167873	-0.247316	0.0268345	0.0941553	-0.5082	-0.444141	-0.429637	-0.439444	-0.23266	-0.195794	-0.127334	-0.122813	-0.343397	-0.502449	-0.162002	-0.154604
centroid_1077330	IVTT.AG	transcriptional regulator, Spx/MgsR family protein	-0.262079	-0.175843	-0.140262	-0.394382	-0.272256	-0.489505	-0.49881	-0.192676	-0.247897	0.553555	0.430904	-0.428177	-0.491713	-0.47396	-0.534256	-0.198626	-0.158451	-0.068895	-0.136739	-0.554588	-0.521651	-0.349813	-0.421708
centroid_766963	IVTT.AG	conserved hypothetical protein	-0.262863	-0.126983	-0.106111	-0.320956	-0.404745	-0.386795	-0.309269	-0.289125	-0.264846	-0.0764762	0.0324138	-0.343302	-0.357563	-0.31784	-0.278858	-0.360053	-0.313998	-0.188241	-0.250235	-0.192784	-0.344908	-0.306566	-0.275755
centroid_2294915	IVTT.AG	na+/H+ antiporter	-0.262917	-0.303149	-0.235117	-0.207814	-0.19119	-0.422448	-0.377207	-0.236061	-0.25547	0.0501043	0.00730484	-0.33384	-0.350728	-0.400978	-0.369264	-0.311076	-0.339569	-0.198647	-0.21583	-0.358358	-0.381115	-0.177367	-0.176357
centroid_1616672	IVTT.AG	membrane protein insertase YidC	-0.263039	-0.272122	-0.220282	-0.287376	-0.330166	-0.470877	-0.345123	-0.24901	-0.268377	0.0654115	0.0661153	-0.373247	-0.293035	-0.372877	-0.317656	-0.263707	-0.279933	-0.222717	-0.326388	-0.265186	-0.381912	-0.243331	-0.135053
centroid_148593	IVTT.AG	putative membrane protein	-0.263591	0.0640601	0.203767	-0.292125	-0.28639	-0.479371	-0.505503	-0.239287	-0.235746	0.0873225	0.136965	-0.503794	-0.621968	-0.463574	-0.417445	-0.322918	-0.281915	-0.182328	-0.163574	-0.28363	-0.393925	-0.293404	-0.324212
centroid_458735	IVTT.AG	putative cryptic C4 dicarboxylate transporter DcuD	-0.264717	-0.029964	-0.017526	-0.238427	-0.345411	-0.454966	-0.451576	-0.355258	-0.26367	0.114803	0.213848	-0.457699	-0.439783	-0.405941	-0.448754	-0.413915	-0.341118	-0.270529	-0.256303	-0.242803	-0.379522	-0.16933	-0.169925
centroid_545649	IVTT.AG	fructose like permease IIC component 1	-0.265203	-0.0797229	-0.0165645	-0.329475	-0.379094	-0.519689	-0.42777	-0.258798	-0.250223	0.308643	0.305867	-0.52859	-0.51929	-0.459581	-0.386057	-0.349922	-0.317043	-0.0472407	-0.0289243	-0.48891	-0.623573	-0.266006	-0.172494
centroid_147701	IVTT.AG	alanine racemase	-0.26525	-0.325027	-0.229165	-0.269117	-0.324426	-0.34451	-0.361798	-0.262076	-0.253136	0.224894	0.16554	-0.347011	-0.344153	-0.390879	-0.399784	-0.342872	-0.395328	-0.20014	-0.238175	-0.372462	-0.419072	-0.203118	-0.203689
centroid_1199889	IVTT.AG	glutamate cysteine ligase	-0.265511	-0.215781	-0.274035	-0.227581	-0.306825	-0.342786	-0.415712	-0.211563	-0.246735	-0.0660143	0.0327547	-0.342144	-0.446568	-0.314019	-0.340098	-0.319948	-0.255388	-0.256484	-0.212139	-0.353354	-0.463108	-0.145483	-0.118237
SF_p0265a	IVTT.AG	OspE1, secreted by the Mxi-Spa secretion machinery	-0.265635	-0.358478	-0.351527	-0.230427	-0.379635	-0.272752	-0.113004	-0.251179	-0.310232	-0.1528	-0.183062	-0.233875	-0.203711	-0.308094	-0.356553	-0.313535	-0.342669	-0.249513	-0.202587	-0.2975	-0.468603	-0.176025	-0.0882118
SSON53G_RS27230	IVTT.AG	hypothetical protein	-0.266034	-0.178054	-0.0326734	-0.251665	-0.22969	-0.352868	-0.407331	-0.303124	-0.279025	0.0570126	0.0503736	-0.444227	-0.432549	-0.351393	-0.414402	-0.356499	-0.319585	-0.237968	-0.274662	-0.350359	-0.388307	-0.150749	-0.205004
centroid_1178289	IVTT.AG	inner membrane protein YgjV	-0.266245	-0.176948	-0.170955	-0.243017	-0.117142	-0.344797	-0.521243	-0.247926	-0.217426	0.0330766	-0.0482243	-0.388217	-0.434956	-0.345096	-0.430451	-0.386733	-0.283403	-0.213644	-0.24721	-0.432939	-0.397145	-0.0743434	-0.168642
centroid_1974834	IVTT.AG	membrane bound lytic murein transglycosylase A	-0.266322	-0.164476	-0.119812	-0.290936	-0.329121	-0.427919	-0.421729	-0.127459	-0.153989	0.06465	0.161492	-0.596782	-0.697991	-0.451628	-0.378377	-0.204091	-0.118947	-0.233376	-0.180062	-0.448329	-0.530464	-0.0983048	-0.111442
centroid_2092765	IVTT.AG	50S ribosomal protein L3	-0.267228	-0.157917	-0.0420996	-0.378511	-0.348585	-0.35721	-0.29567	-0.299752	-0.289153	0.190403	0.172983	-0.448704	-0.470568	-0.387082	-0.355579	-0.334358	-0.343703	-0.147352	-0.213615	-0.402125	-0.506791	-0.230731	-0.232889
centroid_1076084	IVTT.AG	dnaB like helicase N terminal domain protein	-0.268415	-0.328706	-0.275568	-0.331307	-0.141711	-0.338487	-0.271294	-0.237673	-0.32732	-0.140454	-0.128673	-0.216806	-0.252345	-0.339258	-0.3068	-0.396084	-0.378797	-0.29584	-0.313677	-0.363882	-0.298254	-0.0625103	-0.159693
centroid_1487252	IVTT.AG	asnC type helix turn helix domain protein	-0.26872	-0.165572	-0.247848	-0.259202	-0.349645	-0.330496	-0.280558	-0.192676	-0.142061	0.0888214	0.0797085	-0.470286	-0.482471	-0.354006	-0.375661	-0.284782	-0.201878	-0.196411	-0.211402	-0.42767	-0.568532	-0.303631	-0.235573
centroid_2383228	IVTT.AG	amino acid acetyltransferase domain protein	-0.268935	-0.128763	-0.123258	-0.42405	-0.405847	-0.286214	-0.367884	-0.0357821	-0.063263	0.0676937	0.115236	-0.487838	-0.538318	-0.355752	-0.388045	-0.290584	-0.272033	-0.270529	-0.276974	-0.400576	-0.47157	-0.244737	-0.267491
centroid_1435298	IVTT.AG	acid shock repeat family protein	-0.269063	-0.346413	-0.252368	-0.260365	-0.201675	-0.486647	-0.451576	-0.28523	-0.303574	0.261573	0.177307	-0.278115	-0.302236	-0.329152	-0.297659	-0.416027	-0.423489	-0.279969	-0.310517	-0.431356	-0.384307	-0.15471	-0.162883
SSON53G_RS26555	IVTT.AG	hypothetical protein	-0.269908	-0.36392	-0.362072	-0.205572	-0.33488	-0.264028	-0.175166	-0.270852	-0.321194	0.0412285	0.0641152	-0.40262	-0.37641	-0.334089	-0.407074	-0.340864	-0.407175	-0.209128	-0.211402	-0.397482	-0.508531	-0.133055	-0.0177936
centroid_1245367	IVTT.AG	translocation and assembly module TamA	-0.270757	-0.230234	-0.292148	-0.259202	-0.361887	-0.417905	-0.321028	-0.218975	-0.26015	-0.171519	0.0128457	-0.364997	-0.286065	-0.462868	-0.331701	-0.30715	-0.296364	-0.192691	-0.111768	-0.301832	-0.448001	-0.193578	-0.139444
centroid_2268911	IVTT.AG	na+ dependent nucleoside transporter family protein	-0.270864	-0.0286337	0.0119858	-0.316111	-0.376392	-0.489822	-0.442068	-0.276365	-0.339032	0.0835684	0.137916	-0.550608	-0.559436	-0.464985	-0.479431	-0.379501	-0.377207	-0.116019	-0.125587	-0.199952	-0.362111	-0.184774	-0.124442
centroid_1224383	IVTT.AG	amino ABC transporter, permease , 3 TM region, His/Glu/Gln/Arg/opine family domain protein	-0.271502	-0.107893	-0.130867	-0.402063	-0.383971	-0.316617	-0.433229	-0.212091	-0.206658	-0.0314077	-0.0253296	-0.306498	-0.372944	-0.492557	-0.375908	-0.36821	-0.27746	-0.215152	-0.28393	-0.199054	-0.343742	-0.237717	-0.249747
centroid_144072	IVTT.AG	PTS system, galactitol specific IIC component family protein	-0.271506	-0.337326	-0.318369	-0.25398	-0.307855	-0.416998	-0.441762	-0.278023	-0.273691	-0.0747972	0.0276321	-0.357495	-0.314595	-0.32851	-0.282321	-0.397127	-0.368758	-0.118839	-0.0737649	-0.376518	-0.415803	-0.162002	-0.102227
centroid_2470440	IVTT.AG	putative lipoprotein	-0.272147	-0.20147	-0.202315	-0.373468	-0.248343	-0.25752	-0.350277	-0.265361	-0.244415	0.211884	0.0862931	-0.483238	-0.601272	-0.410695	-0.384071	-0.268947	-0.250529	-0.189723	-0.287033	-0.410936	-0.472843	-0.129802	-0.253142
centroid_2226577	IVTT.AG	ATP synthase F1, beta subunit	-0.272239	-0.252578	-0.19432	-0.38992	-0.29402	-0.25725	-0.356891	-0.274158	-0.277838	-0.0655974	0.0218044	-0.311472	-0.421527	-0.333229	-0.276784	-0.337858	-0.306919	-0.242575	-0.224726	-0.392854	-0.435532	-0.145483	-0.219543
centroid_731990	IVTT.AG	bacterial extracellular solute binding family protein	-0.27314	-0.281202	-0.380096	-0.599115	-0.612891	-0.489505	-0.471408	-0.327524	-0.34275	0.241498	0.297095	-0.838719	-0.751594	-0.556087	-0.537839	-0.438395	-0.343703	-0.362802	-0.317638	-0.683673	-0.846987	1.2784	1.35587
centroid_858407	IVTT.AG	6 phospho beta glucosidase	-0.273341	-0.272909	-0.232138	-0.255139	-0.152303	-0.444456	-0.413912	-0.283009	-0.271327	0.042776	0.0486888	-0.3217	-0.378725	-0.377966	-0.355336	-0.381048	-0.30591	-0.258038	-0.348906	-0.42767	-0.358183	-0.107234	-0.159056
centroid_2207855	IVTT.AG	ferrous iron transport protein C	-0.273667	-0.151387	-0.0744174	-0.364062	-0.288929	-0.472446	-0.356891	-0.150558	-0.14964	0.214976	0.202377	-0.400932	-0.511394	-0.439318	-0.473085	-0.213704	-0.266137	-0.254932	-0.350528	-0.431356	-0.391113	-0.286144	-0.41105
centroid_698081	IVTT.AG	aminodeoxychorismate synthase, component I	-0.273971	-0.118467	-0.00348818	-0.306469	-0.395961	-0.430357	-0.354012	-0.24468	-0.268377	-0.0305938	-0.00454058	-0.399728	-0.367415	-0.394237	-0.376648	-0.337858	-0.363502	-0.164734	-0.175024	-0.397482	-0.511145	-0.253207	-0.129426
centroid_1683499	IVTT.AG	conserved hypothetical protein	-0.274036	-0.189529	-0.228423	-0.416251	-0.513355	-0.437083	-0.401078	-0.240903	-0.201022	-0.0314077	0.00104585	-0.516008	-0.511648	0.169347	0.20023	-0.348913	-0.308938	-0.24874	-0.217309	-0.418756	-0.566264	-0.317627	-0.286151
centroid_435970	IVTT.AG	protein RarD	-0.274494	-0.1601	-0.0670991	-0.241868	-0.300664	-0.485063	-0.42656	-0.234987	-0.26367	0.157569	0.148022	-0.52859	-0.445596	-0.362314	-0.420749	-0.333858	-0.294863	-0.163278	-0.170719	-0.463346	-0.603906	-0.225166	-0.152066
centroid_2375878	IVTT.AG	conserved hypothetical protein	-0.27462	-0.177685	-0.237356	-0.371582	-0.364026	-0.354893	-0.294842	-0.280791	-0.227703	0.312177	0.519934	-0.577318	-0.527488	-0.472302	-0.507258	-0.326886	-0.238933	-0.302238	-0.218789	-0.448329	-0.602976	-0.200386	-0.14196
centroid_1454189	IVTT.AG	anaerobic C4 dicarboxylate transporter DcuB	-0.274681	-0.249476	-0.146208	-0.263276	-0.307855	-0.427005	-0.309827	-0.25989	-0.261323	-0.114349	-0.0917848	-0.410603	-0.350274	-0.341202	-0.297893	-0.303724	-0.31096	-0.244114	-0.229195	-0.291266	-0.412948	-0.275321	-0.14448
centroid_380306	IVTT.AG	heme exporter protein CcmB	-0.275137	-0.0649892	-0.0473268	-0.30767	-0.154617	-0.496513	-0.614977	-0.24901	-0.221985	0.105948	0.00799861	-0.451696	-0.534699	-0.38085	-0.517561	-0.293494	-0.225045	-0.197156	-0.201124	-0.370439	-0.409286	-0.173343	-0.255183
centroid_1094815	IVTT.AG	inner membrane protein YcdZ	-0.276183	-0.00358861	0.0378239	-0.398217	-0.136215	-0.53011	-0.685607	-0.302561	-0.302367	0.15614	0.0740878	-0.455695	-0.584338	-0.493757	-0.502942	-0.342872	-0.302889	-0.0867317	-0.206988	-0.333509	-0.224894	-0.193578	-0.257227
centroid_2212450	IVTT.AG	conserved hypothetical protein	-0.276552	-0.00816964	-0.025241	-0.35907	-0.346468	-0.471818	-0.580917	-0.289683	-0.277838	1.16434	1.07276	-0.75564	-0.812577	-0.600137	-0.601593	-0.408647	-0.328262	-0.242575	-0.24118	-0.673659	-0.740898	-0.241925	-0.314957
centroid_1990995	IVTT.AG	inner membrane amino acid ABC transporter permease protein YecS	-0.277124	-0.301541	-0.24973	-0.402063	-0.352828	-0.518392	-0.481426	-0.241442	-0.309626	0.0508735	0.0496999	-0.384877	-0.539871	-0.479894	-0.488736	0.515525	0.336049	-0.359463	-0.34163	-0.503803	-0.465219	-0.28325	-0.345074
centroid_493572	IVTT.AG	deferrochelatase/peroxidase EfeB	-0.278334	-0.360569	-0.393347	-0.518289	-0.527076	-0.616307	-0.508382	-0.278576	-0.370315	0.0439356	0.191424	-0.584415	-0.625263	-0.577308	-0.519467	-0.346393	-0.409881	0.480171	0.426606	0.0925727	-0.0528244	-0.395959	-0.273684
centroid_656505	IVTT.AG	aspT/YidE/YbjL antiporter duplication domain protein	-0.278357	-0.256466	-0.295254	-0.208936	-0.364562	-0.339919	-0.303981	-0.219506	-0.249059	-0.104894	-0.0424665	-0.417412	-0.353458	-0.423677	-0.331701	-0.371281	-0.320603	-0.222717	-0.199661	-0.358859	-0.440507	-0.221006	-0.0779391
SF_p0209	IVTT.AG	orf, conserved hypothetical protein	-0.278636	-0.210492	-0.231766	-0.350375	-0.339083	-0.435551	-0.477661	-0.242521	-0.174826	-0.0111959	0.0577634	-0.341219	-0.40633	-0.0992798	-0.104839	-0.430366	-0.304902	-0.26427	-0.285481	-0.492206	-0.555431	-0.221006	-0.208954
centroid_2278942	IVTT.AG	conserved hypothetical protein	-0.278679	-0.228706	-0.234372	-0.27322	-0.28335	-0.349403	-0.508382	-0.0727156	-0.0673587	-0.0523197	0.0334364	-0.375376	-0.456805	-0.380406	-0.435069	-0.390881	-0.285389	-0.268179	-0.257824	-0.418756	-0.519894	-0.150089	-0.155875
centroid_2205248	IVTT.AG	conserved hypothetical protein	-0.279148	-0.231764	-0.279791	-0.267947	-0.356019	-0.372952	-0.452808	-0.217913	-0.139903	0.0111101	0.113303	-0.372538	-0.424394	-0.374645	-0.411618	-0.389324	-0.305406	-0.29106	-0.29951	-0.388753	-0.542002	-0.0837543	-0.06356
centroid_233534	IVTT.AG	cysteine desulfurase IscS	-0.279199	-0.215781	-0.245593	-0.387377	-0.433105	-0.319156	-0.418717	-0.233914	-0.188143	0.105207	0.231778	-0.661992	-0.725132	-0.566153	-0.580406	0.313309	0.358487	-0.287882	-0.211402	-0.545428	-0.651181	-0.230731	-0.249069
centroid_766682	IVTT.AG	inner membrane transport protein YhjV	-0.279376	-0.297531	-0.222498	-0.357824	-0.333831	-0.552509	-0.491515	-0.297508	-0.379833	-0.00798815	-0.0168369	-0.451197	-0.467854	0.231101	0.36426	-0.417084	-0.350966	-0.186761	-0.270818	-0.538028	-0.581753	-0.2525	-0.266804
centroid_1424851	IVTT.AG	tetraacyldisaccharide 4' kinase	-0.279602	-0.0918276	-0.0568496	-0.310077	-0.29249	-0.448157	-0.505503	-0.267555	-0.228276	0.0873225	0.125182	-0.528853	-0.519546	-0.40436	-0.432501	-0.331863	-0.24859	-0.324856	-0.242686	-0.272252	-0.431812	-0.22725	-0.198443
centroid_1647393	IVTT.AG	aminopeptidase YpdE	-0.279692	-0.19885	-0.253878	-0.262693	-0.258756	-0.445072	-0.377791	0.00341774	0.0806399	0.0059626	0.120699	-0.536774	-0.483467	-0.389761	-0.392031	-0.386733	-0.275484	-0.28947	-0.255543	-0.450465	-0.594634	-0.309508	-0.203032
centroid_237212	IVTT.AG	adenylosuccinate lyase	-0.279817	-0.259193	-0.242967	-0.518985	-0.596446	-0.51904	-0.451884	-0.264265	-0.221985	0.448601	0.410847	-0.530697	-0.479486	-0.406393	-0.38556	-0.255173	-0.1314	0.164752	0.145754	-0.478521	-0.582669	-0.55877	-0.442489
centroid_1275536	IVTT.AG	outer membrane lipoprotein LolB	-0.280195	-0.182115	-0.138517	-0.59838	-0.610984	-0.340778	-0.316537	-0.337862	-0.34151	0.0600724	0.0885907	0.0560219	-0.0857257	-0.555085	-0.529584	0.267649	0.196412	-0.337942	-0.416947	-0.542577	-0.661792	-0.445246	-0.391462
centroid_1079524	IVTT.AG	acyl CoA dehydrogenase, C terminal domain protein	-0.281115	-0.230234	-0.278638	-0.29391	-0.214166	-0.338201	-0.347412	-0.272504	-0.275467	-0.0946502	-0.167312	-0.324897	-0.397852	-0.371111	-0.382088	-0.377956	-0.355133	-0.286296	-0.273123	-0.331539	-0.331754	-0.0812387	-0.159056
centroid_601829	IVTT.AG	putative outer membrane lipoprotein Wza	-0.281259	-0.124139	0.0176286	-0.427965	-0.394867	-0.240841	-0.297882	-0.265361	-0.227703	0.0684536	0.0597723	-0.469022	-0.561539	-0.616256	-0.680124	-0.413915	-0.410965	0.0589067	0.0822513	-0.581251	-0.599263	-0.0862743	-0.0773371
SF_p0199	IVTT.AG	orf, conserved hypothetical protein	-0.281317	-0.276852	-0.245969	-0.279691	-0.382886	-0.304826	-0.267767	-0.34248	-0.274283	-0.023289	0.059103	-0.474337	-0.367185	-0.393341	-0.430451	-0.370256	-0.321113	-0.150235	-0.10354	-0.377533	-0.519017	-0.208599	-0.134426
centroid_1312475	IVTT.AG	DNA ligase B	-0.281435	-0.28477	-0.296032	-0.351614	-0.422474	-0.417301	-0.337994	0.110788	0.179003	-0.133446	-0.0851108	-0.431619	-0.460233	-0.369788	-0.392031	-0.396084	-0.453886	-0.239502	-0.226215	-0.285059	-0.433878	-0.278919	-0.18541
centroid_102135	IVTT.AG	inner membrane ABC transporter permease protein YejE	-0.283605	-0.0677189	0.00221543	-0.261529	-0.321824	-0.546546	-0.513834	-0.334983	-0.34027	0.0638881	0.0964403	-0.563227	-0.508095	-0.355315	-0.380602	-0.411805	-0.35409	-0.166192	-0.160725	-0.30521	-0.428514	-0.241925	-0.139444
centroid_1625132	IVTT.AG	riboflavin biosynthesis protein RibD	-0.283949	-0.257245	-0.297199	-0.334365	-0.374234	-0.267839	-0.221642	-0.265361	-0.264846	-0.18504	-0.114257	-0.379644	-0.310169	-0.326583	-0.245801	-0.348913	-0.259288	-0.242575	-0.224726	-0.390802	-0.536665	-0.226555	-0.173137
centroid_595779	IVTT.AG	phosphatidate cytidylyltransferase domain protein	-0.284058	-0.163016	-0.146208	-0.330696	-0.387231	-0.408862	-0.473281	-0.24468	-0.195969	0.182352	0.193255	-0.531488	-0.536507	-0.409788	-0.380107	-0.222457	-0.273511	-0.157466	-0.180783	-0.475256	-0.632085	-0.241925	-0.23356
centroid_440665	IVTT.AG	undecaprenyl phosphate alpha 4 amino 4 deoxy L arabinose arabinosyl transferase	-0.284446	-0.266623	-0.205964	-0.302869	-0.210311	-0.379415	-0.462698	-0.271953	-0.228276	-0.0428513	-0.0381631	-0.351195	-0.447539	-0.420021	-0.400034	-0.269902	-0.324172	-0.224235	-0.280834	-0.396967	-0.424812	-0.14417	-0.1648
centroid_96076	IVTT.AG	soluble cytochrome b562	-0.284659	-0.394437	-0.360445	-0.296891	-0.343299	-0.393617	-0.36122	-0.150558	-0.166565	0.0307389	0.0697748	-0.392044	-0.382205	-0.311476	-0.36265	-0.448088	-0.43999	-0.236436	-0.211402	-0.379567	-0.455535	-0.178039	-0.0985581
centroid_1659334	IVTT.AG	aspartate semialdehyde dehydrogenase	-0.284722	-0.140929	-0.0965976	-0.346047	-0.331736	-0.341925	-0.332883	-0.260982	-0.292745	0.123605	0.0876065	-0.429897	-0.50354	-0.439781	-0.364117	-0.352448	-0.281915	-0.283129	-0.252508	-0.406265	-0.45302	-0.248966	-0.315667
[truncated: 748 more rows]

## Sheet: CVD 1204 IgA-NormalizedData
CVD 1204 IgA- normalized
				10^7 CFU								10^8 CFU				10^9 CFU
[truncated: 2,134 more rows]
