# Supplementary material for: A Novel Shigella Proteome Microarray Discriminates Targets of Human Antibody Reactivity following Oral Vaccination and Experimental Challenge
Source: mSphere. 2018 Aug 1;3(4):e00260-18. doi: 10.1128/mSphere.00260-18 (PMC6070737; doi:10.1128/mSphere.00260-18)
Supplement: TABLE S5 [file sph004182606sd5.xls]

## Sheet: CVD 1204 IgG-RawData
				10^7 CFU								10^8 CFU				10^9 CFU
ID	Spot.Type	Description	Average	10^7_3_pre	10^7_3_post	10^7_11_pre	10^7_11_post	10^7_13_pre	10^7_13_post	10^7_20_pre	10^7_20_post	10^8_11_pre	10^8_11_post	10^8_13_pre	10^8_13_post	10^9_3_pre	10^9_3_post	10^9_6_pre	10^9_6_post	10^9_9_pre	10^0_9_post	10^9_11_pre	10^9_11_post	10^9_13_pre	10^9_13_post
SF_p0128	IVTT.AG	IpaB, secreted by the Mxi-Spa secretion machinery, required for entry into epithelial cells	273045	26692	473946	5425	35726	191803	681442	3427	3379	44587	340309	64141	164058	89102	634136	454924	603701	38202.5	686843	234476	778854	88836	362978
SSON53G_RS26835	IVTT.AG	invasin	244043	27413.5	346829	3595	25198.5	193793	510828	2306.5	2303.5	35351	282187	49318	170659	91297	539870	347308	640774	31696.5	896954	191862	594330	70911	314169
SF_p0265	IVTT.AG	invasion plasmid antigen, secreted by the Mxi-Spa secretion machinery	122406	2705	28626.5	1597	2366.5	61835	353872	7607	7403	4041	78360	18589	109200	16367.5	350792	48539.5	605528	2954	122778	66071	557110	32413	214171
SSON53G_RS27215	IVTT.AG	E3 ubiquitin--protein ligase	84323.7	1916	14786	1258.5	1846	41198	242742	1308	1198	3272	45072.5	8482.5	49546	9470.5	204969	30727	433470	1922.5	95585	35049	443651	26217	161435
SF_p0127	IVTT.AG	IpaC, secreted by the Mxi-Spa secretion machinery, required for entry into epithelial cells	73550.8	20212.5	24768.5	2285	2422	68826	313182	1485	1412	6220	22961	7994.5	7763	69917	411529	20885.5	318044	3794	46705	1870	5680.5	18864	241298
SSON53G_RS26830	IVTT.AG	invasin	68873	17235	20914.5	1856	2054.5	62203	307678	1492	1391	5749	25608	8503	8219	61105	388749	21818	255856	4185	42738	1826	5743	19878.5	250404
SSON53G_RS27450	IVTT.AG	E3 ubiquitin--protein ligase	68475.8	2124	18466	1262	1907	39830.5	175411	2941	2543	3313.5	54092	11762	59720	12421	184745	38360	321610	2246	86162	39675	285650	25825.5	136400
SF_p0078	IVTT.AG	invasion plasmid antigen, probably secreted by the Mxi-Spa machinery	48677.6	2210	7821	1366.5	1666.5	26810.5	162673	1518	1461	2556.5	21798	6025	30422	7320	140158	16688	225134	1628	41832	17595	262089	12583	79553
SF_p0079	IVTT.AG	invasion plasmid antigen, probably secreted by the Mxi-Spa machinery	45888.8	2036.5	6154.5	1272.5	1582	25469	146582	1740.5	1679	2779	21825	4873.5	29748.5	5899	112714	13567	222916	1681	48313	16720	228523	15992	97486
SF_p0226	IVTT.AG	invasion plasmid antigen, secreted by the Mxi-Spa secretion machinery	44798	1930.5	9137	1249	1616.5	28473	138183	1398	1263	2032	19304	5203	26680	7901	132827	17897	221818	1547	55270	15638	207997	14209	73984
SF_p0125	IVTT.AG	IpaA, secreted by the Mxi-Spa machinery, modulates entry of bacteria into epithelial cells	38226.7	2516.5	2555	1545	1670	26585	132348	5003.5	4757	2098	8317.5	11155.5	31611.5	21225	129490	12717	233312	1701	45987.5	6664	92019	5161	62549
SSON53G_RS26695	IVTT.AG	invasion plasmid antigen	32329.3	1830.5	5093	1302	1564	15524	86869	1548	1420.5	2235	17219	4934	21214	5795	81233	12050	166961	1439	29896	14812.5	174652	9621	54033
SF_p0126	IVTT.AG	IpaD, secreted by the Mxi-Spa machinery, required for entry of bacteria into epithelial cells	28983	2004.5	2019.5	1317	1408	40288	218415	1738	1554	5462	8428	3282	3696.5	9144.5	154885	1870.5	45212	2152.5	4395	1553	1898.5	13592	113311
centroid_2083404	IVTT.AG	sporulation related domain protein	27916.8	25949	40639	11962.5	15219	14741	14467	11330	10356	11208	12043	60044	76710	35626.5	34508	55904	49318	15555.5	14185	38366	44052	10174	11812
SSON53G_RS26690	IVTT.AG	invasion plasmid antigen	20083.5	1610.5	3268	1196	1372.5	14557	66727	1208.5	1102.5	1975	9873.5	3291	11572	4271.5	40668	8822.5	89485	1119	23720	7378	104337	6633	37649
SSON53G_RS26825	IVTT.AG	invasin	19420.8	2004	2172.5	1398	1599	47461	124981	1439	1417	5899	8100	3934.5	3754	14901.5	92004	2025	19919.5	1348.5	2159	2695.5	3219	25312.5	59514
centroid_2400364	IVTT.AG	haemagglutinin family protein	14666.2	24171	26796	1404	1511	2994.5	3030.5	4315.5	4055	12275	13768	40023	39705	54320	58291	3356	3674	2022	1849.5	3338	3745.5	8329.5	9682
SSON53G_RS26840	IVTT.AG	chaperone protein IpgC	12645.2	2158	2610	1625	1669	5590	34923	3686	3246	2247.5	3319	6989.5	9326	5294.5	28773.5	21297	89588	4972	26728	1665	4972	1419	16097.5
SF_p0129	IVTT.AG	IpgC, cytoplasmic chaperone for IpaB and IpaC	12548.7	2160	2845	1555	1733	5429.5	30583	3582.5	3126.5	2130	3014	7161	9394	6015.5	27690	19584.5	95835	4599	26015	1794	5118	1432.5	15274
centroid_600138	IVTT.AG	lppC lipofamily protein	10745	4566	5188	1645	1912	2982	3282.5	1771	1676	3037	3194.5	4309.5	4450	58298	62321	2182	2102	33129.5	32403	2232	2824	1409.5	1474.5
centroid_2275653	IVTT.AG	peptidase M23 family protein	9847.14	11394	15723	13094	14405	21897.5	24575.5	3020	2865	11454	12146	15328	16431	6304	5967	5309	5397	7084.5	6783	2226.5	2846.5	5565	6821.5
centroid_2280849	IVTT.AG	preprotein translocase, SecG subunit	8474	5838	6133.5	8958.5	12180	2825.5	2941	2228	2172	23769	26233	3654.5	3710	30448	27618	5796	5584	1524	1450	2480	2978	3545.5	4361.5
centroid_1061922	IVTT.AG	signal recognition particle protein	8442.93	17941	21672	3670	4361	2388	2353	1627.5	1524	2391	2709	5687.5	5562	3661	3423.5	3240	3060	46821.5	46448	2016	2563.5	1321	1304
centroid_1534523	IVTT.AG	apolipoprotein N acyltransferase	8407.68	7893.5	10062.5	1547.5	1996.5	3532	3280.5	46065.5	45702	2444	2519	3977	3966	4415	3849	2009	1990	15941	16684	1780.5	2446	1413	1455.5
centroid_765465	IVTT.AG	conserved hypothetical protein	8312.09	13920	19758	2076.5	2164.5	3238	3423	42241	40270	6861	7355	4617.5	4802.5	6642.5	5861.5	2842	3079	2480	3072	2349	2739	1451.5	1622.5
SF_p0054	IVTT.AG	invasion plasmid antigen, probably secreted by the Mxi-Spa machinery	7640.77	1844	2349.5	1219	1544	5255	18000	1334.5	1248	1737	4136.5	3416.5	5533.5	3752.5	14937.5	3595	36796	1005.5	6957.5	3529.5	36216.5	2796.5	10893
centroid_1361341	IVTT.AG	phosphatidylglycerophosphatase B	7551.8	4911	7037	1690	1918	4955	5130	1758.5	1671	3627	4140.5	11318.5	11824	41022	46407	3832.5	3881	1357.5	1383	2360	2779	1509	1628
centroid_296598	IVTT.AG	sensor protein QseC	7509	4427	5272.5	1162	1278	51218	46293	5727.5	5192	5786	5986	2774	2788	8194	7873	1572	1475	1076	1074	1390	1646	1159	1835
SF_p0181	IVTT.AG	VirA, secreted by the Mxi-Spa secretion machinery, function unknown	7399.77	2132.5	2377	1359	1552	14535	40917	1387.5	1269.5	2454	5485	3696.5	3537	7139	24825	3545	10621	1125	3900	1575.5	2174	2522	24666.5
centroid_1622623	IVTT.AG	dipeptide and tripeptide permease A	7114.18	2685	3170.5	1993	2300	3632.5	3624.5	47135	45477.5	4202	4408	4746.5	4842	6004.5	5762	2267	2126	1650	1630.5	2306	2939.5	1721	1889
centroid_1437641	IVTT.AG	low affinity putrescine importer PlaP	6641.25	2313.5	2479	1456	1670	2710	2656	43978	45358	2636	2983	3789	3981.5	9313.5	8685	1646.5	1613.5	1230	1235.5	1686	2063	1258.5	1366
centroid_478035_s1	IVTT.AG	translocation and assembly module TamB	6621.34	7281.5	8053	2173	2745	3514	3357	7144	6689	3701.5	3827	18344	18720	15242	14437.5	5223.5	5278	3458.5	3473	3905.5	5239	1855	2008.5
centroid_124167	IVTT.AG	patatin like phospholipase family protein	6412.32	3019	2979	9677	12500.5	9613.5	8649	2208	2158	3128.5	3446	4513	4760.5	6120	5383	23953.5	26870.5	1572	1604	2583.5	3286	1487	1559.5
centroid_490860	IVTT.AG	conserved hypothetical protein	6408.68	3196	3498	1480	1648	2722	2456	1533	1441	2239	2514	4754	4389	3858	3553	2073	1906	43176.5	48050	1949	2356	1089.5	1110
centroid_549769	IVTT.AG	phosphatidylglycerophosphatase B	6263	3980	5346.5	1715	1903	4358	4500.5	1723	1722	2266.5	2727	6871	7709.5	37574.5	39865	2480.5	2800.5	1294	1350	2193	2551.5	1362	1493
centroid_804090	IVTT.AG	iron uptake system component EfeO	6150.18	4651	5760	2453	3054	25146	23131.5	6191	5670.5	4076	3774.5	5959	6079	7780	7168.5	5995	6062	1776.5	1735	2319.5	3196	1615.5	1710.5
centroid_186750	IVTT.AG	leucine specific binding protein	6072.82	3096.5	3382	1658	1975	3177	3030	1699.5	1587	3090	3414	3875.5	3818.5	41879	41065	1896	1892	1677	1653.5	2026.5	2561	2391	2758
centroid_2394825_s2	IVTT.AG	asmA like C terminal region family protein	6034.36	3043.5	3080.5	1771	2084	3410.5	3270	2002.5	1870.5	3706	3973.5	8088	8666	31364	30178	2625	2873.5	4850	4940	3616	4430.5	1400	1513
centroid_2344765	IVTT.AG	spermidine export protein MdtJ	5997.18	2575	2770.5	1577	1961	2936	2786	25124	25949.5	3506	3435	4705	4486.5	7227	7063	1972.5	1800	1258	1166	10550	12454	3159	3477
centroid_2095011	IVTT.AG	tol pal system protein YbgF	5654.41	5799	7391	2817.5	3362.5	7610	7479.5	3958	3866	9049	9252	5948.5	6380.5	6423	6065	4962	5121	3361	3337	4975	6459	5060	5720.5
centroid_1612177	IVTT.AG	putative L,D transpeptidase YbiS	5586.73	2100.5	2152.5	1233	1403.5	4656	4475.5	1739	1603	34429	42200	3485	3603	3646.5	3350.5	2108.5	2047	1340	1424	1751	2035.5	991	1134
centroid_1306389	IVTT.AG	conserved hypothetical protein	5575.36	7442	10324	1724.5	2218.5	3480.5	3453	2319	2084	2869	3053	11562	10919	8048	7134	5199	5159	11167.5	9911	5143	6405	1501	1542
centroid_885044	IVTT.AG	L lactate dehydrogenase [cytochrome]	5564.09	2444	2574.5	6861	8975.5	4633	5223	16803	16163.5	5569	6293.5	6057	6523	7515	7392.5	2003	2082.5	1591	1608	2179	2505.5	3296	4117.5
centroid_2277584	IVTT.AG	protein RcsF	5393.5	2515	2603	23403	28666.5	2534.5	2444	1600	1562.5	9741	9994	5300.5	5203.5	5394	4758.5	1880	1877	1114	1156	1917	2361	1284	1348
centroid_1452641	IVTT.AG	peptidoglycan associated lipoprotein	5332.61	5018.5	5458	1538.5	1707.5	2146	2150.5	2013	1922	8139	9810.5	11574.5	10722	9078.5	7709.5	11230.5	8841	3602.5	3430	2284	2442	3125.5	3374
centroid_1641515	IVTT.AG	peptidase M23 family protein	5320.52	9327	13200	1554.5	1740	2688	2682	1449.5	1323	3346.5	3260	3639.5	3746.5	3488.5	3157.5	1755	1643	26592	25481	2106	2494	1130	1248
SF_p0182_s1	IVTT.AG	IcsA (VirG), outermembrane protein exposed to the bacterial surface by a C-terminal autotransporter domain and involved in the movement of intracellular bacteria by binding to N-WASP	5138.7	2071	2468	1610	1805	6886	18595.5	1470.5	1389	2136	2545	3206.5	3248.5	5829.5	9143	18174.5	18958.5	1112.5	2058	2043	2971.5	1748	3582
centroid_1279352	IVTT.AG	conserved hypothetical protein	5136.36	3854	4892.5	1931	2381.5	4706	4822.5	4865	4789	4019	3776	3705	3744	3373.5	3075	6296	5821	13669	13121	2155	3275	7178	7551
centroid_1221874	IVTT.AG	twin arginine targeting translocase, TatA/E family protein	5068.82	2812	3236.5	1371	1575	3399	3349	9049	8327	4843	4912	5305	5366	8136	7595	6708	6426	1593	1624	8585.5	10125	3255	3922
centroid_1119729	IVTT.AG	conserved hypothetical protein	5007.7	11410.5	14559	1603	2124	3635	3581.5	1820.5	1649	2521	2937	10275	9659	4434	3790	3617	3743	8455.5	8146.5	1879.5	2510.5	3381	4438
centroid_174241	IVTT.AG	conserved hypothetical protein	4888.02	2497	2676.5	1990	2428	13930	12805	1731	1623	12026	11578	3727	3666.5	3914	3534	1758	1698.5	1982.5	1946	3602	4155.5	6598.5	7669.5
centroid_765752	IVTT.AG	tyrosine protein kinase etk	4873.75	1965	2103	15251	18777	2733.5	2594.5	1355.5	1304	1950.5	2201	20678	19844	3185	2852.5	1386	1422	1197.5	1182.5	1362	1662.5	1106.5	1109
SSON53G_RS27360	IVTT.AG	conjugal transfer protein	4687.43	2334	2367	1517	1659	14432	13934.5	3254	2817	2694.5	3088	7662	8034	4653	4123	1736	1850	10059	10317.5	1866.5	2118	1221	1386.5
centroid_452018	IVTT.AG	periplasmic solute binding family protein	4572.16	2632	2924	1934	2156.5	5328	6036.5	1915	1749.5	2861	3464.5	10981.5	12331.5	8281	15772	2106.5	2657	4281.5	5041.5	1945.5	2231.5	1839	2118
centroid_294597	IVTT.AG	zinc binding dehydrogenase family protein	4553.66	1954	2091	1225	1593.5	2256	2158.5	1640.5	1596.5	2162	2311	29174.5	30282.5	5761	5109	1408	1395.5	1101	1073	1659.5	2142	1045	1041.5
SF_p0148	IVTT.AG	Spa15, putative component of the Mxi-Spa secretion machinery	4534.73	2258	2167.5	1555	1666	10277.5	42900.5	2890.5	2739	2239	2555.5	3843	4113	4159	3842	1717	1788.5	1133.5	1189	1809.5	2180	1297	1444
centroid_1132770_s2	IVTT.AG	AAA like domain protein	4474.23	2163	2198	1474	1582	2898.5	2980	1483.5	1354	1928	2309	30334	29341.5	3734.5	3534.5	1650	1682	1061	1131	1476	1778	1113	1227.5
SSON53G_RS26935	IVTT.AG	surface presentation of antigens protein SpaK	4418.86	2101.5	2184.5	1407	1705	11194.5	38672	2720	2436	3546	3936.5	3681	3686.5	4064	3711	1672	1740	1128.5	1138	1607.5	2182	1297	1404.5
centroid_392820	IVTT.AG	putative L,D transpeptidase YcfS	4303.75	2399	2500	1163	1393	2618	2584.5	26789	25641	2120.5	2313.5	3000.5	3110	3173.5	2868	1850	1811	1721.5	1748.5	1566	1952.5	1167.5	1192
centroid_92357	IVTT.AG	D methionine binding lipoprotein MetQ	4294.55	3956.5	4049	1835	2132	3089	3129	1909	1830	3327	3790.5	12532.5	12667	13668	12392	3032	2999.5	1260	1284	1431	1720	1171	1276
centroid_1284610	IVTT.AG	conserved hypothetical protein	4289.52	2839.5	3212	1764.5	2111	3466	3330.5	1864.5	1855	2336	2432	7276	7490	20170	19182	2035	1919	1502.5	1487	2352	2988.5	1358	1398.5
SSON53G_RS26875	IVTT.AG	protein MxiG	4278.86	7325.5	9644	3007	3444	5620	7469	1612	1506	2135.5	2798	4053	4064	10102.5	11797	2005	2520	1460.5	1668	2539	3008	1523	4834
centroid_1265833	IVTT.AG	conserved hypothetical protein	4245.3	3385	3408.5	1278	1447	2960	3075	16214	17685.5	7794	10447.5	3478.5	3637	3625	3164	1784	1858	1106.5	1107	1575	1929	1168	1270
SSON53G_RS27510	IVTT.AG	ligase	4131.61	1943	2115	1369.5	1562	6460	18643	1442	1361	2055	3254	3585.5	3920.5	4998.5	11744.5	2131	4327	1154	2033	1642	2036	1783.5	11335.5
centroid_1311256	IVTT.AG	conserved hypothetical protein	4070.82	2327	2395	2421	2939	2963	2689	1686.5	1536	2233	2490	3735	3678	21365.5	20208	1868	1783	1618	1663.5	1833	2181.5	2722	3223
centroid_1024407	IVTT.AG	conserved hypothetical protein	4040.7	4075	4714	2911	3458	3572.5	3714.5	4575.5	4469	7916	8245	4808	4854.5	6249	5981	3183.5	3226.5	1784.5	1772	2815	3497	1485	1589
centroid_455095	IVTT.AG	NADH Ubiquinone/plastoquinone (complex I), various chains family protein	4034.66	2790	2815	2048	2308.5	4315.5	7058.5	1921	1849	2982	3866	4509	4987	5715	7921	3047.5	9632.5	1364	2659.5	2652.5	8968	1927	3426
centroid_81957	IVTT.AG	bifunctional protein aas	3982.7	2861	2712.5	2089	2199	18311	16749.5	1862.5	1741	3138	3625	3896	4138	4598	4206	2004.5	2149.5	1451	1487.5	2417	2772	1502.5	1709
centroid_627748	IVTT.AG	iron sulfur cluster insertion protein ErpA	3967.43	2214.5	2289	21289	25799.5	2256.5	2414.5	1417	1306.5	2315	2505	2947	2887	3205	2938	2034.5	1913.5	1107	1104.5	1296	1659	1165	1220.5
centroid_788615	IVTT.AG	hypothetical protein	3965.39	2655	2968	1403	1525	2626	2789	1480	1379	2140	2532	19536.5	19517	4701	4282.5	1697	1698	2150.5	2121	2081.5	2497.5	2551	2908
SSON53G_RS26925	IVTT.AG	protein mxiC	3944.59	2439	2730	1486	1817	11003	33525	1674.5	1557.5	1846.5	2183.5	3575	3585	3755.5	3538.5	1667	1683	1100	1165	1611	2031	1295	1513
centroid_1152686	IVTT.AG	protein YdgA	3944.36	3281	3632.5	2055	2498	3588	3572	2035	1927	4972	4771	5624.5	5720	7887	6997.5	3241.5	3357.5	2186	2189	6190.5	7862	1528	1661
centroid_425680	IVTT.AG	serine transporter	3902.98	18830	23135	1262	1614	2536.5	2337	1404	1301	1921	2032	3054	2907	3414	3045	1493	1531	1223	1129.5	4374.5	4830	1266	1226
centroid_550513	IVTT.AG	periplasmic pH dependent serine endoprotease DegQ	3868.11	3139	3243.5	1868.5	1957	3588	3598.5	5690	5312	2511	2969	9625	9624	5893	5430	1969	2136.5	2804.5	2699.5	3471	4123.5	1602	1844
centroid_1587022	IVTT.AG	inner membrane protein YfdC	3842.91	1929	1998	1138.5	1428	2172	1994	18476	17877	1881	2155	2739	2586	5483	5143.5	5769	5129	900	932	1253.5	1528.5	1011	1021
centroid_1357345_s1	IVTT.AG	AAA like domain protein	3817.64	2888.5	3070.5	3022	3389	3660.5	3784	3608.5	3722	4317	4812	5780	5976	8900	9110	2308	2245.5	2237	2228	2455.5	2993	1617	1864
centroid_2123365	IVTT.AG	ADP ribosylglycohydrolase family protein	3792.91	9727	12654	2008.5	2273	3032	2984.5	1754.5	1697.5	2473	2908	4106.5	4046	4620.5	4006	7530	7429	1379	1463.5	2030	2464	1357.5	1500
centroid_2142521	IVTT.AG	GDP dissociation inhibitor family protein	3775.43	1884	1970	1283	1389	2288	2521.5	1523.5	1436.5	3230	3809	8871	8440	14344	12876	1932	1832.5	3530	3619	1818.5	2127	1091	1244
centroid_1237823	IVTT.AG	dicarboxylate transport family protein	3764.98	5610.5	7232	2014	2206	4306	3998	1857.5	1742	3226	3333	4643.5	4879.5	4794	4343	8207	8390	1584.5	1622.5	2510.5	3083	1552	1695
SSON53G_RS26770	IVTT.AG	hypothetical protein	3753.93	4253	5333	1767	2182.5	2748	2753	1630	1524	2514	2791	3804	3896	4369	3848	1851.5	1834.5	14156.5	14459	1889.5	2448	1238	1297
centroid_1677501	IVTT.AG	formate transporter FocA	3750.05	2457	2453	1523	1756.5	2946.5	2893	17331	15496	3527.5	3970	3626	3766	4248.5	3656	1867	1908	1256.5	1312	1723	2130.5	1304	1350
centroid_2296821	IVTT.AG	thiol:disulfide interchange protein DsbE	3748.07	2805	3104	2519.5	3991.5	3766.5	3600	1643.5	1518.5	7526.5	7753.5	3421	3514.5	7881.5	7129	1965	1925.5	5137	5119	2557	3040	1207	1332.5
centroid_431903	IVTT.AG	putative protein	3728.23	4488	5494	1991	2420.5	3130.5	3001.5	1542	1457	3088	3483.5	6095	5999	7883	7500	6575	6651.5	1350	1363.5	1552	1988	2196.5	2771.5
centroid_1690092	IVTT.AG	quinoprotein glucose dehydrogenase	3690.3	6614	8519	2071	2164	3357.5	3538	1919	1832	4167	4842	5668.5	6007	5248	4667	2547	2611	3739.5	3656	2338.5	2733.5	1395	1552
centroid_1337951_s2	IVTT.AG	sensor protein EvgS	3680.86	3723	4602.5	2462	2665.5	3169.5	3348.5	2103	1931.5	3312	3645	5099.5	5567.5	6160	5606	2326	2392.5	7269	7141.5	2299	2684.5	1620	1851
centroid_1652324	IVTT.AG	type IV pilus secretin PilQ family protein	3652.68	8633	9141	900	989.5	1993	2083.5	1253	1259	1742.5	2146.5	2088.5	2108	2652.5	2245.5	11761	10825	1800.5	1916	5403.5	7743	797	877.5
centroid_838338	IVTT.AG	1 acyl sn glycerol 3 phosphate acyltransferase	3646.7	3748	3901	2112	2498	3390.5	3050.5	2166	2125	3397	3508.5	5125.5	5134	8714	8133	2259.5	2071	1599	1657.5	5486	6671	1681	1799.5
centroid_1416113	IVTT.AG	phosphate acetyltransferase	3642.45	2638	2363	3123.5	3864	3799	3781	2520.5	2372	2611.5	3240	4116	4282	7119	6587	6112	6159	1538	1621	2548	3196	2968.5	3575
centroid_1279199	IVTT.AG	outer membrane protein assembly factor BamC	3613.09	2550	2902	1445	1590	3187	3064.5	2021	1866	12755	11303	4910	5094	6390	5853.5	2171	2136	1327	1342.5	1496	1870	1926.5	2288
SF_p0146	IVTT.AG	MxiC, secreted by and putative component of the Mxi-Spa secretion machinery, similarities to YopN (secreted by the type III secretion machinery of Yersinia enterocoltica)	3601.05	2150.5	2226	1429	1665	9622	29900.5	1485.5	1395.5	1769	2138.5	3533	3576	3782.5	3352	1541.5	1575	1010	1043	1618	1905	1223.5	1282
centroid_1439706	IVTT.AG	pseudouridine 5' phosphate glycosidase	3594.07	2509	2617	1735	1859	3029	3095.5	1601.5	1533	2108.5	2593	5690	5455	9792	9088	2275	2316	1291	1322	2013	2391.5	6573	8182.5
centroid_1763034_s1	IVTT.AG	potassium efflux system KefA	3590.14	6420.5	8851.5	2259	2440	3454	3503	1938	1901	3048	3457	4960.5	4864.5	6542.5	5745	2718	2732	2439	2727	2614	3224	1498	1646.5
centroid_1434061	IVTT.AG	PTS system, N acetylglucosamine specific IIBC component	3538.98	2611	2679	2307	2486.5	3868	3971.5	2255	2171	4465	5536.5	6196.5	6673	4925	4438	2387	2333	1597.5	1630	2070	2476	4937	5844
centroid_45792	IVTT.AG	thiamine biosynthesis lipoprotein ApbE	3535.55	3909	4101	3833.5	4673.5	4653	4703.5	1649	1593	5548	6023.5	3850.5	4090.5	4627	4089	4861	5393	1424	1411	1915	2207	1499	1728
centroid_1229820	IVTT.AG	protein UshA	3520.41	1728	1785	1049.5	1230.5	2199	2214	1616	1521	1566	1787.5	2735	2749	23384.5	21516.5	1365	1372	1405	1442	1326.5	1514	937	1006
centroid_2292545	IVTT.AG	molybdopterin guanine dinucleotide biosynthesis protein B	3515.73	1910.5	1907	1165	1293.5	2400	2458	1403	1279.5	15783	17076	2718	2905	3452	3130.5	5122.5	6240.5	1010	976	1398	1673	966	1079
centroid_417680	IVTT.AG	SIS domain protein	3513.39	3493	3755	1596.5	1698	2243.5	2296	1356	1366	2203	2490	3177.5	3350	8753	7988	1515.5	1584.5	10720	11405.5	1827	2118	1117.5	1241
centroid_595233	IVTT.AG	tat (twin arginine translocation) pathway signal sequence domain protein	3496.32	9354	11455	1064.5	1244	2382.5	2547	1270	1103	2411	2723	2749	2689	3042.5	2743.5	11790	10810	1485	1420	1258	1461	900	1017
centroid_221860	IVTT.AG	AAA like domain protein	3463.98	2343	2527.5	1388	1552	2857.5	3157	1485.5	1389	2218	2547	4373	4534	15889	15965	2606.5	2496	1257	1246	1741.5	2060	1202	1373
centroid_1341240	IVTT.AG	proline/betaine transporter	3443.73	3643.5	4167	1855	2336	3212	3250	1676.5	1568	2972	2972	4501	4639.5	10462	8769	2933	2851.5	2999	2946	2111.5	2907	1505	1485.5
centroid_1195281	IVTT.AG	outer membrane transport family protein	3440.43	1702	1859	1251.5	1379	2140	2241	2768	2693	1560	1851	2622	2664.5	20447	19658	1587	1546	1514	1517	1234	1410.5	968	1077
centroid_179749	IVTT.AG	inner membrane protein YjiY	3438.32	3357.5	3517	2350	2551	3874.5	4277	2158	2071	3230	3654	4739	5042.5	6797.5	5858	2387	2561	4016	3954	2728	3174.5	1596	1749.5
centroid_122351	IVTT.AG	flagellar hook basal body complex protein FliE	3431.61	1983	2132	1393	1582	2946	2995	1462	1321	1890	2125	3626	3694.5	6387.5	5878	13953	14017	1026	1041	1668	2090	1100.5	1185
centroid_840121	IVTT.AG	K+ transporting ATPase, C subunit	3430.7	11380	15881.5	1360	1530.5	3541.5	3786	1519	1370	2366	2626.5	4822.5	4929.5	4290	4037	1592.5	1550	1279	1294	1756	2058.5	1169.5	1336
centroid_1781915	IVTT.AG	bacterial extracellular solute binding, 3 family protein	3421.18	2275	2308	1298	1425	2529	2668	1477.5	1456.5	2076	2522	7102	6871.5	4521	4605	1630	1609	1743	1772	9713.5	13290	1134	1240
centroid_1110489_s2	IVTT.AG	glutamine amidotransferases class II family protein	3395.75	2167	2419	1555	1936.5	2944	2835	1570.5	1457.5	2549	2638	3449	3598	4241	3535	13688	14367	1383	1309	1738	2480.5	1413.5	1433
centroid_1466466	IVTT.AG	conserved hypothetical protein	3365.57	4157	3857	2764	2979	3798	4003	2170	2097.5	4158	4724	4788	5192	5659.5	4861.5	2607	2837	1750	1755.5	3016	3577	1563.5	1728
centroid_347215_s1	IVTT.AG	RND transporter, hydrophobe/amphiphile efflux 1 family protein	3351.61	2406.5	2366	1658	1839.5	3473	3826	1870	1826	2786	3297	4228	4514	5111.5	4650	1987	2365	3438	3293.5	1966	2512.5	6583	7739
centroid_2217193	IVTT.AG	chain length determinant protein	3351.41	3856	4498.5	1760	2008	3550	3691	2190.5	1982	4063	4117	4334	4425.5	9012	8634	1936.5	2022	1983	1949	2187.5	2614	1433.5	1484
centroid_265422	IVTT.AG	fimbrial family protein	3350.07	6542	8214	1612	1961.5	4903	4974	1627.5	1481	2815.5	3092.5	3996.5	3964.5	4149	3790	1814	1735	1276	1241	5141.5	6646	1369	1356
centroid_1357345_s2	IVTT.AG	AAA like domain protein	3340.45	2066	2172	1344	1665.5	3086.5	2772	1423	1373	2100.5	2275	17205	17551	3684	3352	1669.5	1605	1096	1090	1616	1937.5	1206	1200.5
centroid_1311501	IVTT.AG	bacterial virulence factor hemolysin family protein	3338.84	3018	3060	3690	4538	3595.5	3435	1864	1768	5067	5063	7257	7157.5	4439.5	3941.5	2369.5	2269	1223	1285.5	2491	3113	1383.5	1426
centroid_1428508	IVTT.AG	type III secretion system lipochaperone family protein	3295.41	3470	3848	1727	1904	2872	3032	1500	1407	10791	11604	3980	4036.5	4718.5	4516	2121	2083	1309	1359.5	1757	2071	1134	1258.5
SF_p0136	IVTT.AG	MxiG, component of the Mxi-Spa secretion machinery, contains one transmembrane segment	3292.3	6528.5	8482	2643.5	3172	4071	3514	1407.5	1294	1936	2330	3460	3714	8664	8193	1667.5	1543	1197	1247.5	2197	2557.5	1230	1381.5
centroid_849640	IVTT.AG	periplasmic murein peptide binding protein	3283.7	2681	3042.5	1885	1921	2360	2805	1399	1301	1912	2252	13875	13372.5	4268	3945.5	1455	1486	1075	1097	3744.5	3953	1137	1274.5
centroid_435459	IVTT.AG	resolvase, N terminal domain protein	3282.61	14310	16716	1387	1551	2719.5	2846	1439.5	1367.5	1884	2211	3565	3516	3846	3370	1534	1577	1068	1067.5	1701.5	2032.5	1213.5	1295
centroid_65909	IVTT.AG	rhodanese like domain protein	3274.09	2168	2180	1309.5	1480	2630.5	2539.5	1608	1566	1924	2371	12577	12512	6423	5086	3092	3193	1748	1804.5	1558.5	1888.5	1138	1233
centroid_1189627	IVTT.AG	inner membrane protein YiaW	3272.75	5355	6628.5	1694	1923	4350.5	3983	1994	1959	3844.5	4410	7265	7057	4110.5	3722	2137.5	1950	1195.5	1192	2052	2572	1247	1358.5
centroid_544650	IVTT.AG	putative formate/nitrite transporter domain protein	3269.59	8147	12271	1853	2062	2847	2804	1687	1636.5	2734	3296	4214	4229	4522	4010	1868	1924.5	1936	1984	2255	2655.5	1413.5	1582
centroid_665626	IVTT.AG	glycosyl transferase 2 family protein	3268.75	2447	2532	2751	2776	3404	3413.5	2089	1917	3342	3889	4523	4794.5	5294	4916.5	2104	2363.5	1329	1390	2119.5	2525	5200	6793
centroid_174110	IVTT.AG	sodium/pantothenate symporter	3258.48	2548	2575	1870	1975	3415	3644	1726	1667.5	2159	2683.5	5169	5239.5	7320	6426	5738	5936	1876.5	1958	2207.5	2635	1390	1528
centroid_499570	IVTT.AG	chaperone SurA	3253.59	3922.5	4710	1129.5	1315	4230	3944	2502.5	2383.5	2276	2648.5	8694.5	8233.5	3933.5	3488	1855	1807.5	3142	2963	2582	3116	1264.5	1438
SF_p0147	IVTT.AG	MxiA, innermembrane protein, component of the Mxi-Spa secretion machinery	3241	2428.5	3506	1752	1935	4035	5446.5	1662.5	1528	2258.5	3357	4185.5	4942	4792	5811.5	3066	4062.5	1369	3595	2337.5	4486	1626	3120
centroid_788614	IVTT.AG	branched chain amino acid transport system / permease component family protein	3235.34	2374	2571	1600.5	1892	3282	3166	6151	6058	2240	2391	4484	4518.5	5106.5	4797.5	1788	1818.5	1172	1185	5066	6194	1644	1678
centroid_1005874_s1	IVTT.AG	mechanosensitive ion channel family protein	3222.68	3130.5	2997	1800	1994	3222	3422.5	1852	1750	2388	2797	7457	7543	7531	6601	2245.5	2546.5	1647	1647.5	2521	2969	1341	1496.5
centroid_670919	IVTT.AG	inner membrane protein YhjX	3210.41	2697	2825	1964	2563.5	3881.5	3625.5	2256	2100	2810	2928.5	6867.5	6788.5	5146	4381	2121	2118	3518.5	3428	2270	3089	1617.5	1633
centroid_167648	IVTT.AG	metal binding protein ZinT	3209.61	2114.5	2213.5	1213	1335.5	2326	2302	1365	1293	3748	4260	14135	14172.5	4397	4268	1469	1491.5	1310.5	1278	1547	1828	1210	1334.5
centroid_1224021	IVTT.AG	binding protein dependent transport system inner membrane component family protein	3208.77	2480.5	2833	1705.5	1890	3003	3374	1921.5	1743	8044	5898	3038	3275	6593	7155	1543	1446	1466	1359	4368	4979	1228	1250.5
centroid_478035	IVTT.AG	translocation and assembly module TamB	3204.23	3090	3254.5	1458	1589.5	2281	2394	2441	2441	2103	2468	8757	8917.5	7120	6637	2720	2872.5	1725	1837	1766	2008	1204	1409
centroid_1085366	IVTT.AG	acid stress chaperone HdeA	3176.36	2058	2020.5	1099.5	1226.5	2204	2226	1494.5	1416.5	2334	2684	2676.5	2740	3482	3127.5	15587.5	16067	1350	1460	1306	1517	848	955
centroid_223856	IVTT.AG	BON domain protein	3168.16	3035	3232	1272.5	1539	2925	2755.5	4074.5	3892	2607	2825	5173	5038	3713.5	3401	1712	1597	7184	7027.5	1661	2013.5	1509.5	1512
centroid_446052	IVTT.AG	acetyltransferase family protein	3164.05	2565	2787.5	1518	1713	3003	3179	10883	10582	2246.5	2554	3860	4245	4305	3780	1770	1761	1155	1163	1829	2207	1169	1334
centroid_304853	IVTT.AG	phosphate starvation inducible protein PsiF	3159.32	2874.5	3543.5	1728	2152.5	3042	2953	1537	1463	5820	6026	4327	4286	7812	6773	2180.5	1997	1216	1188.5	2465.5	3150	1495	1475
centroid_226006	IVTT.AG	lysR substrate binding domain protein	3151.18	4673	5483	1591	1774.5	3252	3290	1651	1506	7948	8591	3986	4145	4433	3912.5	1885	1880.5	1334	1292.5	1820	2297	1218	1363
centroid_657063	IVTT.AG	efflux pump membrane family protein	3147.59	5883	6774	1419.5	1635.5	2714	3136.5	1243	1175.5	2238	2591	7878	8028	3462.5	3206	2222	2240	4004	3985	1100.5	1303.5	1413	1594.5
centroid_1467024	IVTT.AG	protein export membrane protein SecF	3140.77	2981	3115	1892	2467	3649	3527	1976.5	1824	5828	5777.5	5130	5109	4961.5	4621.5	2355	2224.5	1721.5	1685.5	2199	2995	1516	1541.5
centroid_396324	IVTT.AG	phosphate ABC transporter, phosphate binding protein PstS	3135.36	2565	2588	1824.5	1872.5	2923.5	3012	1606.5	1493	2623	3027.5	7579	7567	4560	4146	1922	2077	1227	1274	1982	2326	5042	5740.5
SF_p0182	IVTT.AG	IcsA (VirG), outermembrane protein exposed to the bacterial surface by a C-terminal autotransporter domain and involved in the movement of intracellular bacteria by binding to N-WASP	3132.93	1780	1992	1130	1270	4473	11659	1244	1089	2012	2277	2446	2534	4042.5	5953	8268.5	8749	870	1105.5	1393	1876	1178	1583
centroid_1024826	IVTT.AG	PTS system, Fru family, IIB component domain protein	3131.02	2973.5	3037.5	1876	2171	3546.5	3564	1942	1862	3210	3555.5	7598	7963.5	5085	4469	2264	2286	1545	1544	2300	2842	1554	1694
centroid_1853448	IVTT.AG	macrolide specific efflux protein MacA	3122.75	2490.5	2684	1797	2138.5	3006	2747.5	1625.5	1490	2462.5	2662	3849	3762	4624.5	4625	2456.5	2331	4396	3722	6109	6569	1506	1647
centroid_595628	IVTT.AG	CSS motif domain associated with EAL family protein	3122.66	2101.5	2268.5	1687.5	1875	6683	6651	1560	1412	2254	2423	7407	7832	4263.5	3867.5	3714	3264	1128	1118	1908	2402.5	1399	1479.5
SF_p0250	IVTT.AG	F pilin acetylation protein	3122.27	1807	1914.5	1156.5	1326	8125	7662	2490	2218.5	1765	2079	5791	5763	3553	3058	1385	1341	5932.5	6227	1431	1563	1000.5	1101.5
centroid_102105	IVTT.AG	NADH dehydrogenase (quinone), D subunit	3121.55	2041.5	2169	1438	1624	2663	2883	1848	1736	2436	2687	13143	14855	3737.5	3391.5	1724	1712	1338	1340	1601	1874	1178.5	1254
centroid_734080	IVTT.AG	twin arginine targeting protein translocase TatC	3114.41	2926	3254.5	2026.5	2104.5	3562	3794	1891	1796	3140	3462	7685.5	7486.5	5091	4546	2248	2348	1589	1599	2364	2735	1346	1522.5
centroid_1339487	IVTT.AG	tat linked quality control protein TatD	3113.2	2593.5	2869	2168.5	2322	3609.5	3770.5	2219.5	2047	3965	4282.5	4930.5	5337.5	6149	5748	2460.5	2574	1693.5	1713	2266	2795	1419	1557.5
SSON53G_RS26920	IVTT.AG	outer membrane protein MxiD	3103.77	1928	2321	1268	1440	5597	10478	1343.5	1230	1830.5	2492	3082.5	3381	3437	4632	1919	6242.5	1097.5	1899	1908	6448.5	1460.5	2847.5
centroid_2378249	IVTT.AG	high affinity zinc uptake system protein ZnuA	3100.64	4139.5	4368	1292.5	1438	2312.5	2325	1271.5	1185.5	1673	2084	2751	2952	11427.5	8924	1336	1355	4482	4822.5	1949	3787.5	1109	1229
centroid_1433953	IVTT.AG	basal body rod modification protein FlgD	3096.3	12667.5	12365.5	1348.5	1498	2490	2716	1351	1308.5	2558.5	2856.5	3505	3527	3723	3345	2512	2393	1009	1088	1639	2104.5	1018	1095
centroid_326986	IVTT.AG	MATE efflux family protein	3069.18	2234	2152	1501	1520	2638	2756	1378	1380.5	1825	2303	8779	9402.5	9818.5	8406	1540	1593	1046	1090.5	1684	2034	1155	1286
centroid_426091	IVTT.AG	substrate binding domain of ABC type glycine betaine transport system family protein	3067.27	2806.5	3269	1389	1590	2978.5	3253.5	4071	3832.5	2010	2446	9796	10190	3926.5	3605	1744	1722.5	1265	1237	1784	2123	1162	1279
centroid_1428762	IVTT.AG	putative phospholipid binding lipoprotein MlaA	3061.89	2908	3131	1762.5	2199	3134.5	2985.5	2126	2068	2393	2575	3889	3912	4100.5	3404.5	1867	1903	1597	1560	7222	9072	1735	1817
centroid_453750	IVTT.AG	FKBP type peptidyl prolyl cis trans isomerase FkpA	3058.86	3098.5	3384.5	1381	1719	2913	2687	1682	1683	6030	7835.5	4018.5	3977	6065	5485	2916	2712.5	1318	1374	1594	2028	1607	1786.5
centroid_84339	IVTT.AG	L serine ammonia lyase	3058.32	1877	2064.5	1378	1568.5	2614	2601	1880	1764	1941	2153	3553	3793	3825	3415	1552.5	1477.5	3188	3126	7827	13238	1152	1295
centroid_1396693	IVTT.AG	acetyl CoA carboxylase, biotin carboxyl carrier protein	3051.07	2763	2974	4394.5	5567	3065	3213	1675	1493.5	2902	2962	4770.5	4378	6018	5352.5	2385	2140	1333	1259	2502.5	3305.5	1358.5	1312
centroid_1387527	IVTT.AG	nitrate/nitrite sensor protein NarX	3045.57	3428	4004	1903	2103	3357	3520	2166	2062.5	2729	2993.5	4005.5	4129	5528.5	5175	1915	1863.5	3646.5	3531.5	2230	2739.5	1878.5	2094
SSON53G_RS27520	IVTT.AG	glycosyl transferase	3041.75	2353	2417	1694	1898.5	3913	7106.5	1686	1554.5	2575	3091	3914	4225	4786	6353	1909	2951	1235	1639	2294	3097	1522.5	4704.5
centroid_788118	IVTT.AG	branched chain amino acid transport system / permease component family protein	3025.86	3028.5	3173	2599	2759	3785	4026	1816	1764	4212	4810	4628	4774	5013	4356	2065.5	2142	1569	1569	2522.5	2957	1400.5	1600
centroid_86658	IVTT.AG	polysulphide reductase, NrfD family protein	3015.45	2922	3323	2092	2683	3483.5	3647	2249	2037	3871.5	4005	4895	4899	5062.5	4603	2330.5	2221.5	1441.5	1413	2470.5	3251	1695	1744.5
centroid_639094	IVTT.AG	flagellar biosynthetic protein FliP	3015.16	3457	3726.5	2206.5	2345	3486	3613	1770	1740.5	3928	4292	4836	4844	5125	4416	2081	2235	1582	1654	2608.5	3211	1541.5	1635
centroid_1903382	IVTT.AG	sugar (and other) transporter family protein	3005.23	2909	2783	2104	2342.5	3740.5	3699	1945	1896	2478	3079	4675	4795	6390	5590	2163.5	2284.5	1432	1478	3110	3785	1680	1756
centroid_142187	IVTT.AG	chaperone protein DnaJ	3000.55	2118	2206	1523	1849	2860	2873.5	1518	1392	4931	4972	5225	5348	3969	3612	1763	1700	1121.5	1139	5211	7969	1330	1382
centroid_242978	IVTT.AG	inner membrane protein YaaH	2999.41	3125	3303	2054	2312	3517	3653	1869.5	1788.5	4814	5167	4654	4586.5	4895.5	4469	2196.5	2244.5	1550	1598	2264	2806	1502	1618
centroid_2289911	IVTT.AG	aldehyde dehydrogenase family protein	2982.66	3311	3752	2017	2460.5	3775	3680	2100	1955.5	3079	3142	4653	4753	5368.5	4684.5	2435	2397	1506	1462.5	2615	3399	1461	1612
centroid_242036	IVTT.AG	glucose 6 phosphate dehydrogenase	2978.27	2975.5	3409	1624	1660	3183	3387	1547	1475	2255	2580	3896	4061	10339	10350.5	1820	1818	1233.5	1208	1870	2220	1256	1354.5
centroid_1497591	IVTT.AG	multidrug resistance protein MdtL	2973.93	2778	3113	2019.5	2253	3195.5	3267	3925	3934	2583	2762	4446	4416	5521.5	4971	2237	2382.5	1281	1290.5	2425	2965	1777	1884
centroid_71699	IVTT.AG	gamma aminobutyrate antiporter	2968.36	2507	2772.5	2079	2342	3601	3490	1956	1837	4077	4238.5	4832	4968.5	5527	5017.5	2102	2187	1558	1502	2387.5	3117.5	1518	1687
centroid_518672	IVTT.AG	integral membrane , TerC family protein	2964.59	2562	3107	1786	1944	3183	3371	1667	1555	2628.5	2875	4252	4304.5	4257	3932.5	7175	6761	1209.5	1189.5	2076	2542.5	1394	1449
centroid_1536035_s2	IVTT.AG	multidrug resistance protein MdtC	2961.73	2505	2688.5	1816	1876	2815	3046.5	1764	1614	8872	8653	3995	4122	4388	3972	1852.5	1768	1276	1251.5	1962	2274	1296	1351
centroid_670209	IVTT.AG	histidine kinase family protein	2961.48	2750.5	3134	2125.5	2399.5	3313	3394	2118	1900.5	3913	4000	4878	4960	4955	4521	2307	2254.5	1818	1815	2387.5	3028.5	1529	1651
centroid_1586777	IVTT.AG	carboxylate amine ligase YbdK	2961.34	2218.5	2464	1593	1924	2963	3149	1560	1464	2314.5	2547	4647.5	4656	4578	4264	5545	5646.5	2432	2442.5	1851	2332	2146	2412
centroid_2301198	IVTT.AG	conserved hypothetical protein	2951.59	3233.5	3377	1816	1980	3163.5	3347.5	1870.5	1835.5	4863.5	5490	4175.5	4532	4952	4361	2190	2256	1901	1940	2248.5	2550	1344.5	1507.5
centroid_1080571	IVTT.AG	sugar efflux transporter	2941.93	2929	3333	2118.5	2413.5	3352	3558	1934.5	1769	3552	3777	4878	4926.5	5146.5	4658.5	2254	2267	1557	1521	2477.5	3080	1571	1649
centroid_1283204	IVTT.AG	beta aspartyl peptidase	2941.48	2251	2550.5	1385	1629	2979	2724.5	1633	1543	1982	2346	3651	3437	12530.5	12457	1627	1593	1223	1287	1567.5	1926.5	1197	1193
centroid_833400	IVTT.AG	conserved hypothetical protein	2929.23	2521	2762.5	2086	2283.5	4564	4412.5	2162	2038	2630	2755	4700	4843	4703	4332.5	2086	2087	1862	1728	3098	3670	1477.5	1641.5
centroid_386317	IVTT.AG	PTS system, mannose/fructose/sorbose , IIC component family protein	2923.7	2824.5	3142.5	2044	2370	3857	3873	1930	1789	3462.5	3642	4714.5	4856.5	5247	4745	2241	2283.5	1512	1395	2309	3004	1459	1620.5
centroid_1058357	IVTT.AG	ATP dependent chaperone protein ClpB	2913.3	6122	7274	1436	1817	3812	3892	2005.5	1871.5	2849	2842	4127	4064	4949	4218	1804.5	1819	1303	1317	1638.5	2058.5	1412	1461
centroid_347215_s2	IVTT.AG	RND transporter, hydrophobe/amphiphile efflux 1 family protein	2912.2	2500.5	2456	1799	2009.5	3612	5087	1639.5	1586	2458	2913.5	3913	4260	5344.5	5380	1887	4058	1512	1856.5	2080	4194	1484	2038.5
centroid_1140054	IVTT.AG	inner membrane protein YidI	2905.57	2898.5	2925.5	2028.5	2162	5892	5873.5	2129	2014	2211	2784.5	4268.5	4621	5009.5	4511.5	1916	1986	1288.5	1358	2395	2719	1431	1500
SF_p0230	IVTT.AG	plasmid mobilization protein	2904.14	2348	2660.5	2080	2127.5	2803	3200	1753	1668	3489	4256.5	5188	5568	4177	3905.5	3095	3321	1681	1734	2360	2747	1653	2076
centroid_2336429	IVTT.AG	chaperonin GroL	2898.09	3683	3937	1373	1516	2232	2329	2595	2539	2333	2574.5	2785.5	2946.5	5969	5477	1447	1451	1164	1201	6694	7399	1017	1095.5
SF_p0249_s2	IVTT.AG	oriT nicking and unwinding protein	2897.16	1984	1955	2260	2416.5	2800.5	3850	1801.5	1615.5	2650	3186	3158	3336.5	5875	5663	2105	3672	4404	4299	1768	2455	1055	1428
SSON53G_RS26975	IVTT.AG	type III secretion system protein	2895.3	6304	9845.5	1762.5	1945	3114	3210	1595	1582	2244	2638.5	3784.5	4036	4490	3916.5	1830	1922	1344	1366	1885	2217	1271.5	1393.5
centroid_1130090	IVTT.AG	glycerophosphoryl diester phosphodiesterase	2880.2	4665.5	5484	1380	1788	3467.5	3561	1460	1352	2964.5	3217	4435	4321	3902.5	3415	3779.5	3623	2104	2094	1656.5	2211.5	1252	1231
centroid_770985	IVTT.AG	FKBP type 22 kDa peptidyl prolyl cis trans isomerase	2879.2	2437.5	3539	1464	1644	2971	3207	1813	1634.5	2074	2446	3663.5	3931	4242	3950	7540	6633	1483.5	1456.5	1704	2082	1605	1822
centroid_208405	IVTT.AG	PTS system mannitol specific EIICBA component	2878.36	3008	3046	1628	1804	5931	5781	1731	1661	2576.5	2983.5	4082	3944	4426	3921.5	2691.5	2693.5	1684	1776	2114.5	2955.5	1415.5	1470
centroid_2341845	IVTT.AG	formate dehydrogenase, gamma subunit	2871.59	2898.5	3371	2052	2237	3560.5	3768.5	1811	1662.5	2745.5	3036	4353	4617	4867.5	4456	2206	2094	2729	2596.5	2243	2900.5	1415	1555
centroid_726970	IVTT.AG	cytochrome o ubiquinol oxidase, subunit III	2870.52	2834	2817	2164	2312.5	3726.5	3738	1883	1829	2546	3103	4773	4978	5331	4953	2101	2145	1955	1713	2376	2743.5	1509	1621
centroid_453418	IVTT.AG	phosphoethanolamine transferase EptC	2864.68	2891	3093.5	1777	2212	3162	2913.5	1684.5	1591.5	2935	3166	6775	6544.5	5393	4824	1991	1912	1347	1306.5	2096	2644	1374	1390
centroid_119840	IVTT.AG	inner membrane lipoprotein YiaD	2862.43	3231	3634	1327	1632	2608	2477	4224	3938	3336	3655	5249	5091	3451	3092.5	1741.5	1824	2404	2345	1848.5	2137	1773	1955
centroid_1797216	IVTT.AG	conserved hypothetical protein	2857.91	1834	2038.5	1380.5	1577	2575	2702	1356	1231	2033	2266	3090.5	3196	5499	5178	9260	9512	1176	1207.5	1413	1755	1222	1372
centroid_226259	IVTT.AG	outer membrane assembly lipoprotein YfgL	2857.09	2675	2794	1842	2025	3353	3654	1769	1588	2142.5	2626	8544	8778.5	4323	3836.5	1844	1858.5	1113	1205	1906.5	2210.5	1305	1463
centroid_1388313	IVTT.AG	MFS transporter, sugar porter family protein	2855.68	2621.5	2772	1794	2223.5	3223	3353	1856	1634	2750	2922.5	6231	6303	4499	4184.5	2872.5	2880	1340	1272.5	2343	2931	1365	1454
centroid_463653	IVTT.AG	leu/Ile/Val binding protein	2848.86	1988	2087	1354	1495	2923	2997	1507	1434	4653.5	5149	4474	4815	7346	6599	2113	2246	1092	1146.5	1717	1956	1687	1896
centroid_1453802	IVTT.AG	biotin lipoyl like family protein	2845.18	2656	2989.5	1837.5	2054	3232	3296	2330	2135	3764	3991	4491	4506.5	4789.5	4559	2021.5	2039	2282	2162	2079	2552.5	1367.5	1459.5
centroid_1041379	IVTT.AG	inner membrane transport permease YadH	2839.43	2844	2947	1947	2127	3483.5	3687.5	1873.5	1830	3254	3543	4622	4718	5041	4608.5	2131	2304	1632	1583	2411	2856	1428.5	1596
centroid_1783253	IVTT.AG	matE family protein	2834.98	2740.5	2987	1936	2296	3295	3253.5	1667	1649	5449	5726.5	4507	4546	4647.5	4084	1950	1982	1225	1240.5	1985	2476	1351	1376
centroid_1016504	IVTT.AG	conserved hypothetical protein	2832.55	2835	3282	1948.5	2283	3251	3291.5	1847.5	1682	3954	4003.5	4442	4502	4710.5	4352	2384.5	2358	1389	1387	2394	3122	1424.5	1472.5
centroid_1702728	IVTT.AG	zinc transporter ZupT	2832.39	2794.5	2900	1829.5	2192	3485.5	3636.5	1875	1765	3102.5	3593	4421	4554	5649	5330	2141	2148.5	1459	1420	2297	2827	1373.5	1519
centroid_1489858	IVTT.AG	nitrite extrusion protein 1	2832.11	2752	2821	2005	2074	3202	3510.5	1917	1824	3025.5	3380	4448.5	4736	5123	4618	2098.5	3110.5	1610	1631	2488	2902	1425	1605
centroid_380702	IVTT.AG	conserved hypothetical protein	2828.41	2158	2080	1321	1517	3134.5	2999	1510	1504	2326	2662	4820	4888	4409	3776.5	7389.5	6538.5	1489.5	1539	1655	2021	1196	1291.5
centroid_863900	IVTT.AG	H+ antiporter 2 family protein	2825.57	2637	2892	1980.5	2482	3430	3403	1953	1787	2697	2899.5	5014	5010	5047	4539	2338	2172	1491.5	1457	2405	3204.5	1626.5	1697
centroid_252086	IVTT.AG	na+/H+ antiporter NhaA	2820.41	2507	2471.5	1785	1905	3395	3655.5	1649	1556	2601	3041	4457.5	4492	7659	7151	1828	1921	1240	1286.5	2134	2492	1325	1497
centroid_1898753	IVTT.AG	signal peptidase I	2816.43	2458.5	2744	1930.5	2177	3356	3529	1808.5	1671.5	2810	3126	4341	4541	6882.5	5821.5	2033	2099	1401.5	1367.5	2271	2644	1405	1543.5
centroid_846111	IVTT.AG	conserved hypothetical protein	2809.55	2715	2875	2117	2275	3342	3678	1882	1741	3206	3563	4584	4842	5088	4541	2094	2113	1396	1395.5	2457	2860.5	1473	1572
centroid_1225543	IVTT.AG	thymidine phosphorylase	2806.73	2371.5	2608	1477.5	1672	2537.5	2571	1761	1716.5	1803	2216	4011	4221	3834	3486.5	1678	1640	6801	6716.5	1684	1854.5	2329	2758.5
centroid_348000	IVTT.AG	phage shock protein C	2803.16	4492	5445	1607.5	1726	2921	2985	1506.5	1502.5	2080	2478	6163	6644	4269	3891	2021.5	2134	1487	1585	1974	2287.5	1188	1282
centroid_1485194	IVTT.AG	putative osmoprotectant uptake system permease protein YehY	2802.02	3329	3320.5	1937	2203.5	3423.5	3582	1753.5	1685	2987	3335.5	4459	4494	4715	4289	2350.5	2411	1371	1359.5	2474	3027	1539	1599
centroid_237552	IVTT.AG	lysine arginine ornithine binding periplasmic protein	2799.36	2335	2515.5	1430.5	1598	3257	3511	1849	1683	2972	3384	3648	3883	4367	3968	5830	5549	1759.5	1853	1716	2032	1170	1275.5
SF_p0163	IVTT.AG	orf, hypothetical protein	2798.32	2601	2699	2062	2288.5	3145	3177	2102	2001.5	3252.5	3669	4149	4243	4901	4361	2439	2593	1768	1841	2143.5	2816	1580	1731
centroid_904613	IVTT.AG	conserved hypothetical protein	2793.52	2899	3055.5	1713.5	1760.5	3419	3772	1606.5	1467	2753.5	3499	5732	6005	4277.5	4130	2013	2288	1159	1599	2256	2989.5	1389.5	1673.5
centroid_1064944	IVTT.AG	multidrug resistance protein D	2792.75	2952	3324	1933	2287	3326	3414	2130	1958.5	2972.5	3004	4854	4655	4764	4282.5	2161	2014	1339	1283	2403	3205	1583	1596
centroid_1438595	IVTT.AG	liporeleasing system, transmembrane , LolC/E family protein	2792.34	2955	3370	2449	2844	3386.5	3417	1833	1653	2561	2697.5	4975	4978.5	4917.5	4419	2370	2287	1225	1271	2071	2822	1465.5	1464
centroid_406357	IVTT.AG	polysaccharide biosynthesis family protein	2791.39	2735	2889	2048.5	2352	3800	3595	1863	1755	2721	2915.5	4675.5	4643	5183	4511	2169	2080	1351	1365.5	2497	3059	1605	1597.5
centroid_165992	IVTT.AG	conserved hypothetical protein	2789.68	5921	8576	1729	2045.5	3210	3186	1505	1417.5	2146.5	2328	4214.5	4232.5	3980	3596	1841	1708	1200.5	1146	1752	2399	1543.5	1695.5
centroid_2390221	IVTT.AG	inner membrane protein YidI	2782.55	2682	3055	1879	2050.5	5674.5	5715.5	1965	1900	2201	2628	4302	4202	4674	4324	1763	1865	1207	1214	2328.5	2818	1368	1400
centroid_1608701	IVTT.AG	inner membrane protein YjdF	2782.11	3313	3603.5	1941	2412.5	3437	3548	1786	1586	2754	2895	4584	4385	4925	4605	2033.5	1964.5	1294	1274	2553	3312	1475.5	1525
centroid_1911290	IVTT.AG	conserved hypothetical protein	2779.23	2962	3365	1811	2117	3259.5	3355.5	1872	1765.5	3338	3614.5	4325	4377	4769	4459	2158	2172.5	1416	1417	2620	3080.5	1416	1473
centroid_479744	IVTT.AG	glyceraldehyde 3 phosphate dehydrogenase, C terminal domain protein	2779.2	2023.5	2019	1307	1376	2739	2918.5	1449	1401	2002	2429	3376	3509.5	12179.5	11555	1543.5	1612.5	970	1019	1604	1852.5	1084	1173
centroid_1318085	IVTT.AG	cysteine desulfuration protein SufE	2778.77	2040.5	2170.5	1326	1545	2924	2976	1499.5	1385	1991	2358	10809	11069	3892	3589	1707	1679	1033	1091	1713	2075	1097.5	1163
centroid_1233730	IVTT.AG	inner membrane protein YjcH	2777.41	2364.5	2590	1516.5	2014	3098	3182.5	1626	1558	3909.5	3880	4225	3952	4221	3849.5	2125	1986	1285	1232	1944	2573	3738.5	4233
centroid_1193337	IVTT.AG	putative transport protein YifK	2776.93	2701	2866	1947	2178.5	3652	3456	1886.5	1693	2812.5	3069.5	4898.5	4777.5	5259	4857.5	2049.5	2094	1431.5	1391	2232.5	2799.5	1541.5	1498.5
centroid_2370246	IVTT.AG	branched chain amino acid transport system / permease component family protein	2776.84	2781	3128	2017	2190	3371.5	3514.5	1848.5	1710	2887	3264	4648.5	4716.5	5040.5	4537.5	2098.5	2064.5	1476	1418.5	2470	2915	1442.5	1551
centroid_2288739	IVTT.AG	histidine binding periplasmic protein	2775.05	2521	2675.5	1754	2191.5	5621.5	5334	1714	1670	2903	2941	4433	4366	4581.5	4064	2025.5	1950.5	1337	1369	2124	2669	1409	1397
centroid_1420612	IVTT.AG	peptide transport system permease protein SapB	2773.89	2954.5	3112	1872	2138	3403	3529.5	1815	1668	3009	3294.5	4371	4633	4947	4417	2114	2146	1377.5	1369	2561	3261.5	1453.5	1579.5
centroid_2243365	IVTT.AG	proton antiporter 2 family protein	2769.48	2390	2465.5	2452	2925	3043	2920	1949	1885	3979	4385	3903	3960	5480	4887	1837	1918	1146.5	1202	2390	2922	1402.5	1487
centroid_788270	IVTT.AG	branched chain amino acid transport system / permease component family protein	2763.27	2530	2703	1912	2066	3318	3637.5	1869.5	1729.5	3152	3585	4486	4745	4980	4676	2189	2181	1659.5	1526	2290	2699	1384	1474
centroid_517978	IVTT.AG	RNA methyltransferase, TrmH , group 1 family protein	2761.02	2419.5	2625	1957	2162	2884	3095	1723	1653.5	2399	2900	4060	4329	7266	6993	2200.5	2368.5	1331	1333	2063	2419	1202.5	1359
centroid_211267	IVTT.AG	mltA interacting protein	2758.95	2550	2720.5	2302.5	2781	3094	3108.5	1919	1827	2855.5	3100.5	4404	4492	5308.5	4769	2262	2138	1483	1485	2172.5	2873	1470.5	1581
centroid_1306264	IVTT.AG	inner membrane protein YfeZ	2758.55	3061	3146	2036	2179	3521	3688	1799.5	1720	2349	2754	4550	4867	5001	4665	2078.5	2266	1422	1455.5	2359	2782	1423	1565.5
centroid_125554	IVTT.AG	isochorismatase family protein	2757.41	2483	2412	1698	1900	3216	3407	2870	2785	2382	2908.5	4281	4590.5	4856	4408	1778	1944	1233	1285	1996.5	2309	2744	3176.5
centroid_1004315	IVTT.AG	conserved hypothetical protein	2755.84	5399	7042.5	1550	1730.5	3115	3259.5	1539	1401	1978	2316	4052	4049	4268.5	3883	2782	2745	1349	1419	1840.5	2296	1255	1359
centroid_1535078	IVTT.AG	ybgS like family protein	2755.09	2095	2322	1366	1887.5	2481	2527	1671	1569	2560	2493	3597	3435	3628	3122.5	2072.5	2033	7643.5	7991.5	1651	2255	1127	1084.5
centroid_1371442	IVTT.AG	carboxylate/amino acid/amine transporter family protein	2753.68	3163	3173.5	2081	2208.5	3031	3177	1796	1772	2972	3559.5	4634.5	4846	4734	4161	2001	2141	1406	1437.5	2438.5	2778	1469	1601
centroid_381672	IVTT.AG	efflux transporter, RND family, MFP subunit	2750.55	3400	3688.5	1387	1563	2317	2334	2963	2801.5	2478	3965.5	2849	2944.5	3219.5	3149	5578	5345	1146	1223.5	1682.5	2026.5	1773	2678
centroid_1115124	IVTT.AG	amino acid permease family protein	2747.98	2805	3082	1877	2268	3189	3225	1863	1724	3169	3429.5	4337	4466	4952	4424.5	2133	2140.5	1781	1714	2220	2749	1397	1510
centroid_209838	IVTT.AG	primosomal protein N'	2744.18	2967	2713.5	2381	2525	3162.5	3276	1884	1801.5	2920	3246.5	4203	4497	4646	4236	2008	2208	1606	1622	2339.5	2733.5	1607	1789
centroid_718481	IVTT.AG	NADH ubiquinone/plastoquinone oxidoreductase chain 4L family protein	2743.07	2638.5	2806	1796	1997	3438	3701.5	1739	1644	3894.5	4292.5	4508	4640	4716.5	4346	2010.5	2068	1193	1214.5	2214	2694	1330	1466
SF_p0145	IVTT.AG	MxiD, outermembrane protein of the secretin family, component of the Mxi-Spa secretion machinery	2740.09	2561	2748	1309	1505	6365.5	8184	1629	1558.5	2193.5	2682	3160	3321.5	4066.5	3668	1875.5	2321	1343	1355	2601	3162	1224	1449
centroid_36610	IVTT.AG	putative phospholipid ABC transporter binding protein MlaD	2731.5	2930	3269	1538	1677	2826	2983	1601	1430	6852.5	7294	3815.5	3810	3884	3701	1858	1765	1188	1206	1866	2159.5	1172	1267.5
centroid_842282	IVTT.AG	glutathione transport system permease protein GsiD	2726.3	3092.5	3414	1737	2139.5	3345	3212.5	1699	1609	3657	3943	4236.5	4191	4592	4177	2025.5	2013	1397	1351	2429	2936	1373	1409
centroid_844653	IVTT.AG	inner membrane transport protein YeaN	2726.16	2486.5	2762	1942	2258.5	3402.5	3303	1886	1718.5	2635	2743.5	4666	4769	5063.5	4510.5	2164.5	2082.5	1441	1419	2344	3195	1597	1586
centroid_118810	IVTT.AG	nickel ABC transporter, nickel/metallophore periplasmic binding protein	2718.25	2353	2641	1464	1619	3094	3038	2797	2746	2027.5	2315	4097	4285	6281	5733.5	1856	1909.5	1488	1578	2665.5	3318	1220	1275.5
centroid_1436119	IVTT.AG	D serine/D alanine/glycine transporter	2716.43	2485.5	2799	1841.5	2121	3232	3561	1884	1688	2827.5	2979	4618	4800	4676	4517	2080.5	1940	1796	1780.5	2247	2834	1486	1568
centroid_226057	IVTT.AG	thiol reductant ABC exporter, CydC subunit	2716.36	2307	2266	1735	1808	2841	2976	3371.5	3180	1989.5	2414	3902	4246.5	5757	5236	1865	1923	1202	1232	1943	2137	2535.5	2893
centroid_326146	IVTT.AG	sugar (and other) transporter family protein	2713.7	2547.5	2768	1920	2085	3353	3584.5	1902.5	1753.5	2552	3012	4523	4727	4899	4517	2121.5	2202.5	1583	1574	2284.5	2782	1421	1589
centroid_579123	IVTT.AG	putative acyltransferase YihG	2712.89	2963.5	3206	1674	2269.5	3193.5	2923	1781	1679.5	3587	3456	4162	4067	4752	4144.5	2176	2174.5	1664.5	1660.5	2229	3084	1394.5	1442
centroid_6377	IVTT.AG	PTS system, Fru family, IIC component domain protein	2711.41	5398	7612	1524.5	1848	2829	2904	2156.5	2019.5	2717	2954.5	3857	3896	4164	3442	1741.5	1633	1157.5	1150	1770	2313.5	1281.5	1282
centroid_68098	IVTT.AG	conserved hypothetical protein	2711.16	2284	2539	1662	2081	2932	2965	2043	1896.5	4705.5	4698	3866	3881.5	5335	5002	1881.5	1806	1792	1833.5	1744	2292	1183	1223
centroid_697847	IVTT.AG	multidrug resistance like ATP binding protein MdlB	2710.39	2750.5	2944	1865.5	2389	3076	3135	2490	2358	3137	3360	4157.5	4112	4430.5	4065.5	2191	2130	1626	1649	2022	2604	1560	1576
centroid_856880	IVTT.AG	periplasmic binding and sugar binding domain of LacI family protein	2709.93	3391.5	4143.5	1649	1916	2893	2972.5	1838	1670	2879	3079	3851.5	3800.5	4056	3588	2447	2291.5	2830	2666.5	2084.5	2682.5	1396	1493
centroid_1157431	IVTT.AG	inhibitor of apoptosis promoting Bax1 family protein	2706.66	2746.5	2678	1897	2031	3263	3295	1901	1712	2534	3231	4424	4468	4491	4124.5	2091	2139	1490	1527	2156	2527.5	2269	2551
centroid_1972699	IVTT.AG	conserved hypothetical protein	2706.2	2929.5	3089	1681.5	1866	3278	3455	2230.5	2226	4113.5	4534	3999	4278	4434	3960	1829	2012.5	1127	1188.5	2101	2500	1295.5	1409
SF_p0156	IVTT.AG	Spa40, component of the Mxi-Spa secretion machinery	2705.02	6413.5	9563.5	1499	1628	2824	2908	1421.5	1405	1864	2300	3819	4014	4158	3779	1590.5	1651.5	1158	1113	1803	2074	1190	1334
centroid_779496	IVTT.AG	yecA family protein	2704.98	2863	2849.5	1861.5	2280.5	2410	2508.5	5963	3382	4685.5	4805	3326	3315.5	3966.5	3527.5	1840.5	1942	1099	1250	1548.5	1845	1094.5	1146
centroid_1120431	IVTT.AG	sensor like histidine kinase RcsD	2704.52	2609.5	2939	1654	2126	4329	4149.5	1855.5	1683.5	2720	2773	4624	4559	4508	3859	1956	2019	1555.5	1502	1930.5	2580	1766	1801.5
centroid_338665	IVTT.AG	H+ symporter) family protein	2700.84	2638	2838	2053	2231.5	3322	3484.5	1750	1684	2403.5	2779	5209	5346	4847	4329	1908	1913	1392.5	1362.5	2252	2639.5	1432.5	1604
centroid_1642227	IVTT.AG	peptidase M16 inactive domain protein	2700.57	2675	3014	1437	1893	2941	3036	1591	1460	2586	2651.5	4990	4962	3622.5	3217	5013	5231	1272	1202	1806	2357	1234.5	1221
centroid_2067370	IVTT.AG	small heat shock protein IbpA	2697.64	2725.5	3210	1327	1601	2736	2715	1380.5	1342	6425	6704	2889	2892	3753	3484	4018	3898	1284.5	1302	1511.5	1770.5	1168.5	1211
centroid_666618	IVTT.AG	transglycosylase family protein	2697.59	2365	2539	1569.5	1883	3132	2946.5	1549	1461	2388	2561.5	8117	8153	4159	3605	1673.5	1662	1107	1152	2080	2622	1308	1314
centroid_429863	IVTT.AG	tonB system energizer ExbB	2697.16	2674	2881	1504.5	1901	3959	3204	1601	1533	4439.5	4131	3599	3440	5434	4929.5	1897.5	1826	1288.5	1361	2015	2526.5	1605	1587.5
centroid_1683634	IVTT.AG	oligopeptide transport system permease protein OppC	2694.61	2540	2903	1612	1876	3144.5	3335.5	2093	1976	3398	3865.5	4718	4810	4605	4343	1869	1873	1297	1278	2085.5	2528.5	1514	1617
centroid_883192	IVTT.AG	nicotinamide riboside transporter PnuC	2687.77	2940	3062	1993	2228	3295	3268.5	1745	1702	2801	3188	4270	4425	5077.5	4482	2008	2091	1254.5	1356	2226.5	2657.5	1447	1613.5
centroid_14374	IVTT.AG	protein TonB	2686.95	2571	3472	1336	1548	3091	3186	1693.5	1579	2104	2340	3909	3887	4716	4331.5	3280	3331	1410.5	1381	3453	4076.5	1201	1216
centroid_225882	IVTT.AG	PTS system, mannose/fructose/sorbose , IIC component family protein	2686.89	2537	2736	1802	2022	3410	3587	1930	1770.5	2718	2946	4394.5	4591	5131	4468	2120	2158	1481.5	1533	2198.5	2656	1376	1545.5
centroid_2239837	IVTT.AG	conserved hypothetical protein	2686	2838	3308.5	1823	2155.5	3178.5	3258	1970.5	1773	2427	2622.5	4454	4383	4664.5	4222	2212	2026	1530	1373	2573.5	3264	1474	1561.5
centroid_595075	IVTT.AG	binding protein dependent transport system inner membrane component family protein	2684.2	2561	2865	1833	2226	3414	3416	1780	1640	2644.5	2904.5	4779	4793	4803	4210	2148	2055	1430.5	1393	2177	2959	1491	1530
centroid_1118697	IVTT.AG	hexose phosphate transport protein	2682.77	2300.5	2440.5	1733	1925	3199.5	3204	3702	3593	2547	2897.5	4079	4422.5	4415	4160.5	1941.5	2082.5	1465.5	1501	2112	2568.5	1306	1425
centroid_645855	IVTT.AG	conserved hypothetical protein	2680.89	2504	2666.5	1676	2207	3012	2708.5	1577	1433.5	4290.5	4359	4518	4293	4465.5	3784.5	2131.5	2077	1405	1353	2421	3449	1340	1308
centroid_2210665	IVTT.AG	inner membrane transport protein YdiM	2672.3	2572	2821	1909	2071	3084	3460	1803.5	1643.5	2520	2952	4625	4787	4860	4619	1908	2131	1354	1348.5	2298	2919	1450	1655
SSON53G_RS27100	IVTT.AG	cysteine protease	2671.23	2355.5	2465.5	1498.5	1665	4530.5	8138	1454	1379.5	2015	2521	3540	3600.5	4086.5	5065	1684.5	2012	1121.5	1238	1820	2230	1304.5	3042
centroid_1232708	IVTT.AG	membrane transport family protein	2667.02	2702	2538	1815	2129	3526	3424	2086.5	1997	2339	2796.5	4414	4562.5	4872.5	4179.5	2081	2249	1435	1434	2255	2839.5	1457.5	1542
centroid_867321	IVTT.AG	inner membrane transport protein YdhP	2666.11	2744.5	2915.5	1958.5	2223	3305.5	3450	1734	1713	2700	2962.5	4485	4431	4693	4402	1999	2064	1296	1340	2411	2843	1446	1538
centroid_440856	IVTT.AG	inner membrane protein YgaZ	2666.02	2630.5	2764	1856	1933.5	3363	3456	1846	1729	2707	3054.5	4146	4590	4763	4354	2149.5	2258.5	1586.5	1567	2076	2391	1618.5	1813
centroid_1500543	IVTT.AG	dyp type peroxidase family protein	2665.95	2433.5	2479	1330	1575.5	2866.5	2619	1661.5	1591	3551	3629	5460	5146	4029.5	3699	2351.5	2184	1955.5	2029	2624.5	3081.5	1173.5	1181
SSON53G_RS27810	IVTT.AG	malate transporter	2665.36	2210	3066	1492	1734	3209	3859	1543	1385	2479	3073	3848	4173	4159.5	4230.5	2723.5	3108	1282	2096	2125	3766	1344	1732.5
centroid_176432	IVTT.AG	inner membrane protein YdcZ	2658.59	2595	2738.5	2079	2323	3614.5	3684	1708	1633	2212	2556	4643.5	4676	4698	4502.5	2053	2009	1303.5	1348	2294	2931.5	1427	1460
centroid_71315	IVTT.AG	multidrug resistance protein B	2654.36	2449	2664	1800.5	2015	3523	3283.5	1999.5	1848	2781.5	3036.5	4233	4415	4683	4235	2053.5	2078	1486	1456	2405	3034	1412	1505
centroid_361638	IVTT.AG	S adenosylmethionine decarboxylase proenzyme	2651.57	2597.5	2959.5	1735.5	2062.5	3459	3403	1665.5	1573	2335.5	2573	4115	4465	4967	4618.5	2893.5	2843	1461	1402	1958	2472.5	1340	1435
centroid_724397	IVTT.AG	molybdate ABC transporter, periplasmic molybdate binding protein	2650.57	2910	3202	1568.5	1962.5	3512	3272	1627	1517	3435	3375.5	4092	3839.5	5348.5	4977	2016	1956	1333.5	1354	1927.5	2557	1251	1279
centroid_1680679	IVTT.AG	potassium uptake , TrkH family protein	2650.39	2516	2632	1917	2080	3477	3553	1845	1728.5	2371	2740	4508	4764	4810.5	4366.5	2011	2211.5	1372	1387	2277	2740	1449	1552.5
centroid_1699627	IVTT.AG	lipopolysaccharide biosynthesis protein WzzE	2647	2206	2204.5	1463	1626	2533.5	2710	1640	1632	2899.5	3824	3771	3821	4023.5	3757	1592.5	1589	5453.5	5481.5	1703	1980.5	1076	1247
centroid_95410	IVTT.AG	PTS system glucose specific EIICB component	2639.68	2479	2563	1971	2058	3326	3369	1702	1564.5	2487	2886	4920	5118.5	5275.5	4816.5	1893	1987	1313.5	1346.5	1957	2254	1338	1448
centroid_1561937	IVTT.AG	transketolase	2639.25	3839.5	4273	1563	1900	3123	2920.5	3778	3536	2100	2339	4308	4050	3813.5	3458	1852	1839	1185	1185	2050	2515	1220	1216
centroid_1005874_s2	IVTT.AG	mechanosensitive ion channel family protein	2637.05	2406	2443	1794	1905	3285	3339	1701	1654	3010	3421	4104	4170.5	5289.5	5024	2039.5	2194	1465.5	1496	1991	2439	1373.5	1470.5
centroid_1870696	IVTT.AG	mechanosensitive ion channel family protein	2636.07	2507.5	2498	1893	2084	3629.5	3630.5	1659	1635.5	2426	2699.5	4849.5	4913.5	4946	4447.5	1875	1981	1233	1310.5	2184.5	2703	1391	1496.5
centroid_2100063	IVTT.AG	conserved hypothetical protein	2635.8	2690	2664.5	1826.5	2101	3552.5	3557	1769	1762	2342.5	2768	4528	4687	4849	4264	2027	2045	1293	1336.5	2197	2791	1401	1536
centroid_557327	IVTT.AG	acyltransferase family protein	2634.98	2566	2545	1747	2023.5	3304	3163	1794	1709.5	2474	2832	5554.5	5486.5	4482.5	4078	1989.5	2035	1347	1379.5	2006	2482	1440	1531
centroid_2377580	IVTT.AG	calcium/proton antiporter	2632.14	2688	2634.5	1882	1951	3443	3699.5	1807	1731.5	2381	2799	4496	4469	4816.5	4315	2034	2247	1355	1355	2191	2633	1425	1554
centroid_1899924	IVTT.AG	major Facilitator Superfamily protein	2631.75	2423	2638	1895	2278	3407.5	3578	1818.5	1693	2716	2835.5	4638	4614	4469	4161	2094	2002.5	1324	1327	2190	2836	1457.5	1503
centroid_2299312	IVTT.AG	D lactate dehydrogenase	2630.09	4931	5413	2569	2865	2566	2624	1453.5	1430	2643	3050	3037.5	2964	4934.5	4644	1956	2066	1278	1376.5	1695	2023	1160	1183
centroid_2064571	IVTT.AG	putative transmembrane protein	2629.27	2569.5	2870.5	1515	1855	2997.5	2959	2851	2857.5	4406	4289	3707	3771	4097.5	3786	1765.5	1789	1358	1355	2158.5	2496.5	1152.5	1237.5
centroid_63099	IVTT.AG	conserved hypothetical protein	2627.43	2470	2652	1735	1867.5	3082.5	3182.5	1718	1609.5	4339	4598	4015	4310.5	4498	4111.5	1968	2030	1282	1279.5	2021	2315	1290	1429
centroid_449816	IVTT.AG	inner membrane transporter YgjI	2625.45	2813	2995	1677	2163	3440	3187	1820.5	1635	2525.5	2732	4336	4283.5	4866.5	4274	2079	2094.5	1578.5	1489	2041	2774	1469	1487
centroid_1730567	IVTT.AG	inner membrane protein YbaN	2623	2827	3113	1653	1712	2630	2777.5	1603	1465	5260	5686	3705	3975	4326	3957	1918	1882.5	1203	1222.5	1988.5	2358	1147	1297
centroid_490427	IVTT.AG	arginine exporter protein ArgO	2618.8	2440	2794.5	1864	2261.5	3254	3336	1760	1562.5	2740.5	2999	4358.5	4552	4767	4131.5	2133	2022.5	1320	1242	2240.5	2888	1450.5	1496
centroid_712883	IVTT.AG	conserved hypothetical protein	2617.5	3053	3271	1803	2030	3226	3213	1755	1691.5	2700	3098	4260	4143	4731	4184	2069	2050.5	1332	1377	2167	2629	1332	1470
centroid_2375252_s2	IVTT.AG	cation efflux system protein CusA	2614.91	4262.5	5071	1420.5	1615	2721	2663	1614.5	1486.5	2259	2511	3892	4010	4474	4013	1680	1707	1929	1920	1958	2341	1835	2145
centroid_1410537	IVTT.AG	high affinity zinc uptake system membrane protein ZnuB	2611.66	2435	2652	1778	2156.5	3255	3417	1750.5	1561.5	3634	3571	4390	4488	4340	3868.5	2081.5	1952	1268	1199.5	2114	2722	1400	1422.5
centroid_393899_s1	IVTT.AG	acriflavine resistance protein B	2610.68	2074	2252	1635	1846	2799	2926	1648	1466	4254	4634	4566	4580	4891	4393.5	1801	1761	1618.5	1529.5	1807	2359	1278.5	1316
centroid_1282736	IVTT.AG	inner membrane protein YaiY	2610.11	2975	3375	1717.5	1913	3191	3509.5	1798	1626	2507	2886	4230	4204	4499	4326	2036.5	1998	1247	1272.5	2471	3004.5	1243	1393
centroid_667090	IVTT.AG	signal transduction histidine protein kinase BaeS	2608.23	2533	2843	1749	2054	2895	3020	1716	1534	2138	2388.5	5155	5178.5	4214	4011	1758.5	1724	1265	1224	2972	4025	1463.5	1520
SSON53G_RS27485	IVTT.AG	DDE endonuclease	2601.75	2071	2454	1568.5	1711	3619.5	4408	1572	1441	2097	2921	3682	4347	4052	4362.5	2370	3021	1253.5	2142	1878	3107	1362	1798.5
centroid_1420001	IVTT.AG	MASE1 family protein	2601.57	2864	2881	1820	1927	3294	3413	2347	2215	2138.5	2597	4287	4605	4402.5	4052	1849	1914.5	1281	1376.5	2325	2670.5	1417	1558
centroid_1696535	IVTT.AG	diguanylate cyclase domain protein	2598.95	2938	3371	1794.5	2213	2986.5	3139	1919.5	1726	2398	2493	4266	4427	4639	4064	2073	1965	1311	1307.5	2193	2935	1485	1533
centroid_2310165	IVTT.AG	ATP synthase I chain family protein	2598.09	2799	3097	1782.5	1933	2993	3199.5	1743	1638	3164	3452	4002	4102	4616.5	4315	2017	2094.5	1428	1375	2171	2646	1226	1364
centroid_311505	IVTT.AG	lrgA family protein	2597.68	2858	2946.5	1543	1721	3420	3534	1663	1620.5	2142	2459	5750.5	5561.5	4355	3917	1891.5	1979	1217	1227.5	2193	2571	1214	1365
centroid_2011401	IVTT.AG	RNA polymerase sigma factor RpoD	2590.07	2318	2506.5	1811	2273.5	4843	4610	1626.5	1528.5	3639	3615.5	3569	3572.5	3962	3245	1705	1669.5	1474	1456.5	1632	2130	1849.5	1945
centroid_1246082	IVTT.AG	ferrienterobactin binding periplasmic protein	2589.23	2731.5	2858.5	1434.5	1750	2993	2722.5	1702	1576.5	2278	2517.5	3884	3776	6605	6319	2009	1890.5	1226	1260	2169	2680.5	1269	1311
centroid_1934182	IVTT.AG	yhhN like family protein	2588.45	2438	2683	1944	2344	3232.5	3376.5	1769	1627	2688.5	2961	4418.5	4383.5	4489	4117.5	2066.5	1991	1304	1257	2098	2784.5	1481	1492
centroid_1388356	IVTT.AG	L,D transpeptidase catalytic domain protein	2586.02	2422	2791	1892	2061	2862.5	2959	1714	1547.5	4205	4344	3748	4014.5	4438	4050	1997	1998.5	1595	1637	1783	2130.5	1297.5	1405.5
centroid_252554	IVTT.AG	modulator of DNA gyrase family protein	2585.8	2033	2095	1391.5	1592	2804	2762.5	2719	2686	2272	2656.5	6772	6693.5	4186	3682.5	1557	1557.5	1423.5	1437.5	1695	2005	1386	1480.5
centroid_1641508	IVTT.AG	formate dehydrogenase, gamma subunit	2584.25	6326	8648	1135	1387	2206.5	2335	2462	2408.5	2408.5	2712	2683.5	2609.5	4770	4494	1458.5	1496	984	983	1502	1831	1024.5	989
SSON53G_RS27260	IVTT.AG	hypothetical protein	2583.86	3228	3362	1713	1934	3252	3304	1723.5	1614	2258	2521	4160	4290	4670.5	3976	1818	1906	1195	1250.5	2565	3235.5	1382	1487
centroid_1639685	IVTT.AG	type IV leader peptidase family protein	2583.16	2221.5	2329	1435	1662	3120.5	3069	1596	1581.5	1896	2303.5	3900	3814.5	4288	3734.5	1771	1817	1081	1118	5174	6246.5	1299	1372
centroid_2340470	IVTT.AG	protein YceI	2582.82	2827	3334	1552	2159.5	2805	2978	1665.5	1577	2132	2337.5	4143	4262	6304	5840	1635	1702	1548	1586	1787.5	2078	1209.5	1359.5
centroid_47388	IVTT.AG	ampG like permease family protein	2582.7	2575.5	2609	1884	2023	3480	3474	1778	1610	2274	2714.5	4416	4693	4802	4313	1866.5	1989	1299	1332.5	2160.5	2512	1463	1551
centroid_1091450	IVTT.AG	integral membrane , YccS/YhfK family protein	2580.57	2473	2738	1991	2195	3393	3371.5	1682.5	1555	2764	2819	4226	4467.5	4729	4103	1958	1989	1274.5	1310.5	2102.5	2663	1395	1572.5
centroid_285604	IVTT.AG	glucose 1 phosphatase	2580.11	1614	1789	918.5	1095	5140	10367	1123	1039	1779.5	2593	2095	2111	3098.5	6239.5	1358.5	2521	957	1392	1114	1329.5	1145	5943.5
centroid_1110795	IVTT.AG	protein FimG	2576.95	1926.5	2015	1112.5	1234	2177	2334	2882	2673	1586	1969	2765	2820.5	3029	2843.5	2160	2168	2262	6352	4983.5	5485	907	1008.5
centroid_658909	IVTT.AG	potassium uptake protein	2576.91	2464	2470	1859	1992	3206.5	3403	1806	1696.5	2289	2830	4585.5	4642	4828.5	4265	1904	2063.5	1325.5	1350	2188	2611	1382	1531
centroid_1805167	IVTT.AG	glycosyl hydrolases 25 family protein	2576.05	2291	2439	1826.5	2015	2979	3202.5	1704.5	1634	2136	2516.5	4169.5	4403	5621.5	5261	1919	1983	1392.5	1462	2064	2457	1471.5	1725
centroid_1422600	IVTT.AG	thiol reductant ABC exporter, CydD subunit	2575.34	2031	2188	1400	1710	2894	2815.5	1431.5	1360	1787.5	2094	3742	3627	3719	3356.5	6574	6562.5	1336	1367	1664	2042	1424	1532
centroid_18483	IVTT.AG	amino acid permease family protein	2572.34	2629.5	2826.5	1769.5	2246	3557.5	3219	1859	1762	2433	2694	4210	4201.5	4720	4105	2009	1936	1298	1321	2173	2804.5	1407	1410.5
centroid_2281674	IVTT.AG	conserved hypothetical protein	2569.95	2719.5	3073	1715	1921.5	3115.5	3254	1658.5	1500	3292	3343.5	4270	4362.5	4297.5	3901	1946	1855	1347	1286	2210	2772	1305	1394.5
centroid_1072110	IVTT.AG	MFS/sugar transport family protein	2569.14	2725	2832	1684	2264	3223	3198.5	1757	1641	2893.5	3004.5	4039	4037	4372	3937	2092	1977.5	1499	1484.5	2167	2942.5	1378	1373
centroid_478035_s2	IVTT.AG	translocation and assembly module TamB	2567.16	2185	2242	1896	2448	3265.5	3069	1980.5	1792	2314	2500.5	3882	4024	4286	3729	2677.5	2723.5	1789	1777	2028	2663	1580	1626
centroid_1476282	IVTT.AG	conserved hypothetical protein	2566.16	2453	2593	1618	2117	2854	2711	1974	1903	5872	5533	3651	3358	3830	3619	1900	1792.5	1207	1149	1738	2221	1184	1178
SSON53G_RS27535	IVTT.AG	glycosyl transferase	2565.3	1979	2159	1376	1536.5	2428	2600.5	1356	1286.5	1607	2014.5	3340.5	3402.5	3783	3424	7970	8047	950	1010	1657	1987	1165	1357.5
centroid_2338796	IVTT.AG	signal peptide peptidase SppA, 67K type	2564.07	3207	3724	1719	2093.5	2930	3032	1669.5	1555	2746.5	2878.5	4347	4445	4500.5	3926.5	1868	1727.5	1214	1208	2107	2699	1397	1415
centroid_809155	IVTT.AG	cobalamin 5' phosphate synthase	2561.61	2879	3037	1723	1936.5	3014	3299	1691.5	1587	2694	3060	3978.5	4316	4473.5	4086	1958	2023	1550	1526	2191	2599.5	1312	1421
SSON53G_RS27385	IVTT.AG	hypothetical protein	2559.95	3375	3733	1746	1893	3335.5	3540.5	1541	1423.5	2122	2513.5	4193	4386	4502	4061	1811	1855	1270	1256	2322	2691	1301	1448
centroid_19080	IVTT.AG	undecaprenyl phosphate alpha 4 amino 4 deoxy L arabinose arabinosyl transferase	2558.82	2383.5	2541	1772	1933	3192	3462	1740	1610.5	2595	3009.5	4319	4604	4713	4296	1930	1987	1272	1339	2143.5	2584	1383	1485
centroid_1504927	IVTT.AG	molybdate ABC transporter, permease protein	2555.43	2681	2673	1631.5	1909.5	3117.5	2965	1800	1653	4005	3413.5	4000	3913	4409	3913	2064.5	2041	1324	1375.5	2054	2487.5	1350	1439
centroid_884185	IVTT.AG	cysteine/O acetylserine efflux protein	2554.93	2947	3321	1636	2238	3115	3024	1758.5	1593	2771	2808.5	4168	3990	4243.5	3889	1993	1925	1255	1192	2399	3124.5	1386.5	1431
centroid_1612193	IVTT.AG	transporter associated domain protein	2549.66	2490	2632.5	1630.5	1825.5	2889	3077.5	1577	1494	2771	3239	6048	5957	4023.5	3840	1724.5	1776.5	1163	1139.5	1861	2289	1264	1380.5
centroid_1307585	IVTT.AG	beta glucuronidase	2549.61	3098	3394	1721	1904	2850	2944	1599	1436	2262	2668.5	4145.5	4283	4039.5	3675	3546.5	3556	1145	1140.5	1793	2200	1330	1361
centroid_344114	IVTT.AG	efflux transporter, RND family, MFP subunit	2547.45	2403.5	2800	1338	1688	2688.5	2609	1667	1543.5	5157.5	4539	3635	3586	4113	3700	1988	1888	2115	1846.5	1815	2428	1243	1252.5
SF_p0154	IVTT.AG	Spa9, component of the Mxi-Spa secretion machinery	2545.95	2643	2683	1796.5	2054.5	3433	3634	1714.5	1582.5	2310.5	2660	4192.5	4498.5	4487	4197	1825	1969	1341	1377	2233	2509	1347.5	1523
SF_p0097	IVTT.AG	orf, conserved hypothetical protein	2544.2	1789	1949	1184.5	1345.5	2330.5	2298	8176	8536.5	2724	3186.5	2936	2789	3426	3117	1311	1368	890	936	1600	1890	1057	1133
centroid_565285	IVTT.AG	pilZ domain protein	2543.43	2000.5	1867	1238.5	1618.5	2355	2273.5	1345	1220	1892	2105	2907.5	2785	3077	2726	9233	9415	1323	1302	1368	1777	1098	1029
centroid_2280770	IVTT.AG	inner membrane protein YqjE	2541.05	2461	2523.5	1562.5	1724	3285	3466.5	1640	1617	2688.5	2945	5310	5163	4452	3963.5	1849	2033	1202	1235	1922	2333.5	1196	1331
centroid_2394825_s1	IVTT.AG	asmA like C terminal region family protein	2540.73	2315	2291	1705.5	1842.5	3660	3655	1931.5	1818	2325.5	2733	4098	4373.5	4675	4113.5	1888	2064	1493	1550	1990	2366	1455	1553
centroid_315942	IVTT.AG	phosphoserine phosphatase SerB	2538.5	2155	2325	2032	2304	3337.5	3254	1827.5	1699	2685	2882	3974.5	4104.5	4094.5	3715	1790.5	1832	1227.5	1255.5	1754.5	2214	2495.5	2888
SSON53G_RS27355_s3	IVTT.AG	conjugal transfer protein TraI	2537.43	1896	1860	1983	2402	2499	2400	1670	1507.5	2701	2946	2886	2832	6354	5753.5	1801	1989.5	3465	3389	1368	1953.5	1081.5	1086
centroid_1280415	IVTT.AG	lysine specific permease	2534.39	2359.5	2581.5	1999	2264	3189	3399	1777.5	1600	2150	2467	4504	4376	4441.5	4222	1890	1903	1267	1283	2360	2798.5	1411	1514
centroid_598080	IVTT.AG	MFS transporter, sugar porter family protein	2533.8	2909	3333	1732	2007.5	2934.5	3038	1665.5	1582	2588.5	2756	4182.5	4178	4637	4372	1943.5	1871	1312.5	1291.5	2055.5	2584	1349	1421
centroid_516562	IVTT.AG	p hydroxybenzoic acid efflux pump subunit AaeB	2532.32	2171	2233	1619	1797.5	3393.5	3471	4048	4137	1903.5	2328	3843.5	4130	4253	3758	1769	1875	1111	1161	1843	2223	1233	1410
centroid_787876	IVTT.AG	periplasmic binding and sugar binding domain of LacI family protein	2529.48	2087	2315	1556	1821	3164	3155	5082	4766	2026	2245.5	3796.5	3691	4001.5	3737	1679.5	1639.5	1221.5	1226	1731	2112	1283.5	1312
centroid_2358694	IVTT.AG	phosphoethanolamine transferase EptB	2528.3	2750	2790.5	1977	2140	2710.5	2774	1613	1605	2199.5	2590	3804	3981	5094	4285.5	2473	3007	1271.5	1349	2073	2394.5	1315	1425.5
centroid_519703	IVTT.AG	long chain fatty acid CoA ligase	2527.61	2227	2209	2269	2560	2777	2995	2319.5	2292	1943	2302	3772.5	3983	4823.5	4291	2560	2838	1379	1416	1806	2139	1293	1413
SSON53G_RS27105	IVTT.AG	outer membrane autotransporter barrel domain-containing protein	2527.43	2108	2284	1530	1661	3555	4771.5	1465.5	1451.5	1887.5	2310.5	3669	3952	4521.5	4893	2167	3000	1105.5	1568	1758	2831	1355	1759
centroid_522327	IVTT.AG	inner membrane ABC transporter permease protein YejB	2526.2	2814	2858	1781	1946.5	3256.5	3098	1746	1614.5	2268	2611	4219.5	4145.5	4571.5	4145.5	1931.5	1936	1171	1272.5	2372	2971	1388	1459
centroid_1273798	IVTT.AG	glucans biosynthesis glucosyltransferase H	2525.48	2058	2314	2467	2740.5	3477.5	3424	1780	1681	2227	2456.5	4038	4504	4578.5	4392	1855	1876	1381	1383.5	1945.5	2287	1293.5	1401
centroid_1449873	IVTT.AG	multidrug resistance protein MdtK	2525.2	2509	2465.5	1717.5	1914.5	3185	3362.5	1741.5	1663.5	2583.5	2884	4178	4488	4717	4152.5	1927	2020	1293	1295	2130	2493.5	1353	1481
centroid_811153	IVTT.AG	flagellar biosynthetic protein FliP	2523.39	2727	2803.5	1881	2024	3193	3320	1659	1575.5	2164.5	2569	4293	4204.5	4602.5	4039	1853	1883.5	1253	1212	2446	2899.5	1429	1483
centroid_1180256	IVTT.AG	maltose binding periplasmic protein	2523.25	1872	1923	8085	9683	2361	2451.5	1350	1263.5	1872.5	2213	3125	3353	3309	2933	1316	1302.5	917	937.5	1415	1621.5	1036	1171.5
centroid_1036039	IVTT.AG	conserved hypothetical protein	2523	7129	8446	1301.5	1681.5	2417.5	2422	1489	1392	1869	2091	3097	3110	3989	3652	1692	1609	1004	995	1714	2234.5	1094	1077
centroid_2211304	IVTT.AG	putative osmoprotectant uptake system permease protein YehY	2522.93	2880	2902	1726	1935	3025.5	3231.5	1662	1611	2504.5	2886	4125	4295	4554	4007	1981.5	2192	1211	1247.5	2161	2608	1321	1438
centroid_1676644	IVTT.AG	conserved hypothetical protein	2522.55	3278	3502	2091	2576	2742	2376	1304	1287	1873	2140	4107.5	3843	6289	7313	1538	1404	1328	1321	1373	1704	1067.5	1039
centroid_1683760	IVTT.AG	sodium:alanine symporter family protein	2520.73	2647	3088.5	1487.5	1912.5	2334	2392	1632	1463	3255.5	3441	6040	6601	3306	2916.5	1683.5	1701	1125.5	1064	1877.5	2395	1463	1630
centroid_2245872	IVTT.AG	aquaporin Z	2520.34	2329	2362	1825	1966	3440	3613	1867.5	1659	2167	2754	4112	4558	4756	4373	1826	1897	1299	1325	2013	2439	1337	1530
centroid_101981	IVTT.AG	inner membrane protein YbhL	2518.8	2628.5	2958	1761.5	2061	2833	2977.5	1683.5	1558	2846.5	3109	4152.5	4201	4475	3969.5	1951	1849	1471.5	1414	2105	2637	1365	1406.5
SSON53G_RS27585	IVTT.AG	hypothetical protein	2518.11	2589	2643.5	1768.5	1942	3393	3442	1936	1855	2313	2664	4187	4300.5	4530	4109	1783	2003	1278	1351.5	1980	2375	1397	1558.5
centroid_1236668	IVTT.AG	L tartrate/succinate antiporter	2517.39	2383.5	2400.5	1826.5	1987	3281	3504	1666	1581	2248	2689.5	4326.5	4510.5	4789.5	4275	1848.5	1947	1300	1343	2123	2493	1382	1477.5
centroid_533876	IVTT.AG	cation efflux system protein CusF	2514.64	2664	3065	2032	2447.5	2785	2851.5	1395	1255	4362.5	4500	3772	3798	3851	3406	1979	1921.5	1098	1063	2029.5	2483.5	1200	1363
centroid_120834	IVTT.AG	conserved hypothetical protein	2514.36	1964	2063.5	1105.5	1201	2279	2415	1386	1258	1713.5	2184	11120	10076	3094	2666	1425	1394	885	905	1324	1557	1525.5	1775
centroid_283303	IVTT.AG	MFS transporter, phenyl propionate permease family protein	2513.8	2392	2715.5	1776	1981	3121.5	3219.5	1663	1531	2892	3228	4159	4215	4495	4103	1876	1933	1322.5	1326	2013	2463.5	1369	1509
centroid_412364	IVTT.AG	phosphopantothenoylcysteine decarboxylase / phosphopantothenate cysteine ligase	2512.41	2493	2591.5	1169	1366.5	2354	2332.5	1326	1235	1990.5	2369	2842	2898	5390	5103	5996	6147	961	1034	1579.5	1964	1039	1092.5
centroid_2286850	IVTT.AG	prokaryotic cytochrome b561 family protein	2511.75	2308	2537.5	1687	1862	3143	3230	1707	1554.5	3198	3477.5	4258	4254	4376	4012.5	1914	1884.5	1469	1398	1957.5	2393.5	1297	1340
centroid_1075945	IVTT.AG	inner membrane lipoprotein YiaD	2509.18	3027	3659	1266.5	1439.5	2488.5	2475	2213	2042	3364	3587	3982.5	3829	3357	2977	1636	1604.5	2251.5	2079	1858.5	2206	1800	2059.5
SSON53G_RS27355_s2	IVTT.AG	conjugal transfer protein TraI	2507	1841	2722	1239.5	1538	3370.5	4136	1256	1173	2123.5	3283	2896	3080	3208	3938.5	2882	3874	1038	2763	1721	3749	1362	1960
centroid_243449	IVTT.AG	putative endopeptidase Spr	2506.89	2092	2042	1461	1611	2525.5	2593	1420	1353	2188.5	2986	3047	3243	8911	8454	1615	1701.5	1144	1148	1552	1769	1102.5	1192.5
centroid_236901	IVTT.AG	fumarate reductase subunit C family protein	2506.3	2639.5	2581	1505.5	1708	3311.5	3009	1839	1801.5	2963.5	3372	3832.5	3834	4360	3764	2123.5	2204	1811	1820	1901	2267	1196	1295
centroid_1113990	IVTT.AG	bacterial Ig like domain family protein	2504.57	1905	2074.5	1372	1492	2822.5	2968.5	1499	1344	2352	2644	7689	7719.5	3785	3655	1724.5	1664	1198	1242	1651.5	1991	1086	1221.5
centroid_1007062	IVTT.AG	PTS system, mannose/fructose/sorbose , IID component family protein	2503.98	2328	2458	1621.5	1755	3101	3265	1638	1501	2979.5	3283	3766.5	4065	5357	4713	1861	1903	1392.5	1481	1896	2193	1189	1340.5
centroid_1155676	IVTT.AG	DNA replication protein DnaC	2497.55	2059	2283.5	1485	1629.5	2884	2996	1608	1480.5	2007.5	2357	3982.5	4148	4377	3840.5	4452.5	4241.5	1171.5	1176	1829.5	2196.5	1309.5	1431
centroid_218979	IVTT.AG	fimbrial assembly family protein	2495.45	2399	2612	1414.5	1489.5	2198	2281	6423.5	6819	1874	2188	3679	3834	3593	3243	1435.5	1471	1133.5	1118.5	1656.5	1873	1030	1134.5
centroid_1389180	IVTT.AG	protein TsgA	2491.57	2519	2758	1720	2030	3085	3213	1653.5	1518	2595	2788.5	4285	4376.5	4453	4055	1925	1798	1269	1221.5	2080	2608	1432.5	1431
centroid_2396815	IVTT.AG	proline specific permease ProY	2490.59	2600	2689	1738	1914.5	3114	3001	1746	1698	2538	3005	4198	4039	4582	3984	1982	1993	1222	1246	2061	2555.5	1419	1468
centroid_143531	IVTT.AG	conserved hypothetical protein	2487.2	2560	2558	1667.5	1800.5	3177	3249	1678	1643.5	2269	2754	4103	4123.5	4571	4013	1943	1973	1444	1491	2070	2595	1450.5	1585
centroid_2292641	IVTT.AG	O succinylhomoserine (thiol) lyase	2486.57	3533	4053	1547	1838	3063	2987	1599	1552	2452.5	2801	4021	3961	4213	3717	1865	1813	1164	1218	1899	2382	1444	1582
centroid_1120192	IVTT.AG	conserved hypothetical protein	2482.57	2144	2357.5	1641.5	1815	2724	2888	1716	1553.5	5227.5	5236	3553.5	3882.5	4014	3497	1705	1688	1098.5	1123	1921.5	2325	1191.5	1314
centroid_1624682	IVTT.AG	mraZ family protein	2482.52	2132.5	2372	1497	1783	3158	3224	2189	2166.5	2069	2383.5	3906.5	3974	4093	3778	1738.5	1692	1063	1118	1823	2285	2958	3212
centroid_1022513	IVTT.AG	phosphatidate cytidylyltransferase	2478.66	2505	2637	1570.5	1805.5	3005	3099	1695	1586	2945	3189	3725	4132	4375	3883	1873	1915	1530	1530.5	1982	2535	1295	1718
centroid_922334	IVTT.AG	inner membrane transporter RhtA	2478.36	3142	3597	1604	1821	3049	3012	2587	2512.5	2744	3004	3431	3471.5	3905	3408	1681	1677	1296	1239.5	2223	2593	1192.5	1334
centroid_563386	IVTT.AG	conserved hypothetical protein	2478.32	2359	2422	1905.5	2048	3364	3655	1653	1521.5	1983.5	2364.5	4154.5	4628.5	4747	4175	1901	1880	1206	1298.5	2000	2463	1318	1475.5
centroid_847621	IVTT.AG	transglycosylase associated family protein	2478.25	2715.5	2932	1668	1891	3206	3258	1694	1562	2526	2830	4093	4159.5	4306	3891.5	1976	1896.5	1221	1250.5	2133	2624	1296	1392
centroid_2082213	IVTT.AG	conserved hypothetical protein	2477.11	2819.5	2793	1939.5	2138	2750	2761	1660	1595.5	2527.5	2992	3878.5	3910.5	4456	3951	1852.5	1992	1257	1249.5	2293	2787	1399.5	1494
centroid_1507129	IVTT.AG	major Facilitator Superfamily protein	2475.84	2242	2413	1762.5	2188.5	3273	3389	1656	1528	2424	2555.5	4264.5	4476.5	4640.5	3843	1978	1841	1170	1183.5	2002.5	2704.5	1492	1441
centroid_2274095	IVTT.AG	binding protein dependent transport system inner membrane component family protein	2475.16	2378.5	2518	1699.5	1805	3031	3349.5	1670.5	1517	2904	3096	4072.5	4356	4498	4140	1873	1877	1281	1347	1968	2353	1299	1420
SSON53G_RS27490	IVTT.AG	chain-length determining protein	2472.55	2800	2963	1694	1917	2713	2925	1587	1443.5	2167	2478	3332.5	3378	4144	3974	1915	1868	1305	1289	1749	2046	3062	3646
centroid_100808	IVTT.AG	competence ComEA helix hairpin helix repeat region domain protein	2472.25	2414	2831	1662	1857	2615	2714	1416	1391	4738	4619	3728.5	3718	3974	3747	1591.5	1560.5	1342.5	1386.5	1927	2312.5	1281.5	1563
centroid_124082	IVTT.AG	conserved hypothetical protein	2471.8	2435	2606	1800	2032	2898.5	2990	1700	1553	2582	2940.5	4065.5	4339	4635	4087	1862	1866.5	1297	1307	2055.5	2488	1354	1486
centroid_1500090	IVTT.AG	D galactonate transporter	2471.14	2522	2558.5	1479.5	1648	3300.5	3104.5	1655.5	1604	2301	2796	3366	3398.5	6603	5949	1718.5	1811	1140	1129	1699	1998.5	1245	1338
centroid_1226180	IVTT.AG	malate dehydrogenase, NAD dependent	2469.55	2096	2075.5	1489	1648	3087	3177	1564	1474	2142	2487	3656	3906	3888	3489	4580.5	4980.5	1162	1159.5	1740	2093	1175	1261
centroid_2011874	IVTT.AG	hydrogenase 4 component E	2468.39	2689.5	2691	1895	2003	2851	2693.5	1714	1684	2781	3133	3796	3978.5	4462	3970	1972	1992.5	1388	1402	2034	2422	1309	1443.5
centroid_1067014	IVTT.AG	curved DNA binding protein	2468.11	2450	2611	1268	1498.5	4514.5	4341.5	1741.5	1612	2788.5	3114	3663	3829.5	4481	3960	2134	2117	1182	1185	1641	1948	1050	1168.5
centroid_1118498	IVTT.AG	inner membrane protein YbbJ	2467.66	2453	2554.5	1762	1934	3379	3669.5	1662	1593.5	2559	2747.5	4233	4381	4449.5	4030	1757	1789.5	1189.5	1255	1828	2311	1305	1446
centroid_49085	IVTT.AG	prokaryotic cytochrome b561 family protein	2466.89	3174	3353	1446	1737.5	2608.5	2538	1604	1524	4759	4943	3477	3417	3858.5	3337.5	1723	1749.5	1111	1117	1951	2414	1187	1242
centroid_1608318	IVTT.AG	putative undecaprenyl diphosphatase YbjG	2466.77	2429	2555	1747	2138.5	3092	2896	1600	1532.5	2632	2751	4281.5	4241	4504.5	3996	2008	1906.5	1226	1267.5	1944	2558	1468	1495
centroid_1627829	IVTT.AG	conserved hypothetical protein	2464.73	2514	2835	1270.5	1401	2650	4047.5	1495	1383.5	1791	2122.5	3550.5	3819	3562	4868.5	1604	1570.5	1228	1210	1512	1716	1124	6949.5
centroid_2375656	IVTT.AG	helix turn helix domain protein	2462.64	2356	2372	1853	1961	3246.5	3439	1686	1599	2024	2439	4338	4559	4452	4015	1914	1994.5	1352	1426.5	2034	2412.5	1271	1434
centroid_393874	IVTT.AG	bifunctional aspartokinase/homoserine dehydrogenase 1	2462.27	2123	2252	1906.5	2039	3109.5	3221	1684	1530.5	2454.5	2663.5	4453.5	4538	4400.5	3941	1865	1869	1338	1284	2071	2613	1368.5	1445
centroid_544775	IVTT.AG	heme exporter CcmC family protein	2461.84	2540	2460	1641	1930	3330.5	3198	1731	1606.5	2668.5	2926	4026	4061	4462	3857.5	1951	1983.5	1254	1267	1922.5	2517.5	1374	1453
centroid_259991	IVTT.AG	integral membrane protein MviN	2460.82	2272.5	2420	1680	2102	3265	3172	1642	1523	2480.5	2635	4389	4310.5	4324	4017.5	1937	1824	1293	1267	2011	2632	1454	1487
centroid_767229	IVTT.AG	electron transport complex, RnfABCDGE type, A subunit	2459.41	2569.5	2818.5	1737.5	2245	2936	2983.5	1657	1526.5	2832	2848.5	4096	4029.5	4323	3720.5	1946	1887	1287.5	1194	2041	2684	1393.5	1351
centroid_1450615	IVTT.AG	inner membrane protein YdgK	2456.39	2852	3120	1638	1953	3302.5	3320	1594.5	1475	2422	2657	4043	4170	4232.5	3654	1922	1776	1202	1178	2115	2817	1308	1289
centroid_2454477	IVTT.AG	drug resistance transporter, Bcr/CflA subfamily protein	2454.3	2597	2692	1645.5	1784	3041	3156	1647	1545	2396.5	2673.5	3947	4066	4558	4065.5	1921.5	1917.5	1424.5	1390.5	2164	2572.5	1312	1478
centroid_723967	IVTT.AG	bifunctional aspartokinase/homoserine dehydrogenase 2	2453.82	2105	2288	1707	2051.5	3072.5	3199	1658	1552	2968	3267	4188	4120.5	4186	3725	1893	1930	1256	1274	2186	2730.5	1313	1314
centroid_1160143	IVTT.AG	carbon nitrogen hydrolase family protein	2453.39	2625	2864	1606	1622	2997	3102.5	1673	1576	2873.5	3200	3742	4090	4272	3810	1972	2070	1399	1459	2067	2414	1201	1339.5
centroid_1215496	IVTT.AG	protein DamX	2453.18	2571	2477	1420	1540	2723	2936	1695	1592.5	2227	2567	4669	4763.5	4897	4542.5	1689.5	1817	1291.5	1316.5	1936.5	2319	1360.5	1619
centroid_526297	IVTT.AG	inositol 1 monophosphatase	2450	2127	2156	1368	1792	3306.5	2918.5	1588	1463	2469	2475	3637.5	3699	3898.5	3450	3407	3376.5	1282	1196.5	2290	3530.5	1266	1203.5
centroid_158152	IVTT.AG	tetratricopeptide repeat family protein	2449.16	2632	2808	2198	2540	3091	3120	1421	1355.5	1929.5	2271	3641	3838.5	5599	5290	1681	1659	1146	1170	1805	2192	1196.5	1297.5
centroid_9002	IVTT.AG	transmembrane secretion effector family protein	2448.68	2572.5	2743	1721	1824.5	3041	3251	1639.5	1585	2368	2806.5	4115	4244	4528.5	4036	1834	1937	1210	1284	2002.5	2370	1299	1459
centroid_2392708	IVTT.AG	putrescine importer PuuP	2448.02	2215	2378	1576.5	1809	2957.5	2990	1623.5	1509	2771	3059.5	4671.5	4745	4236	3996	1847	1837	1488	1499	1792.5	2189.5	1291	1375
centroid_864934	IVTT.AG	tonB system transport protein ExbD	2447.82	2309.5	2411.5	1972	2101	2910.5	3134.5	1984	1824	2053	2346	4979	5509	4145	3679	1786	1816	1144	1204.5	1758	2154.5	1247.5	1383.5
centroid_129869	IVTT.AG	fimbrial family protein	2445.45	2944	3298	1456.5	1652	2845	2882	1785.5	1643	3160.5	3311.5	3885	4101	3952	3604.5	1756.5	1845.5	1373	1607	1907	2216	1195.5	1379
centroid_2296319	IVTT.AG	conserved hypothetical protein	2445.18	2405	2575	1512	1657	3004	3115	3315.5	3422	2500	2912.5	3709	4028	4078.5	3496	1734	1745.5	1134	1163	1747	2055	1173	1313
centroid_2384443	IVTT.AG	protein CysZ	2445.16	2301	2369	1661	1773.5	3249	3311	1608.5	1576	2511.5	2848.5	4038.5	4279	4512.5	3947	1934	1929	1422	1530	1871	2354	1345.5	1422
centroid_440271	IVTT.AG	nucleoside specific channel forming protein tsx	2444.77	4019	5419.5	1730	2062	2416	2471.5	1615	1523	2254	2642	3650	3633.5	4366	4151	1646	1606	1150.5	1116	1637	2079.5	1272	1325.5
centroid_1035914	IVTT.AG	tat proofreading chaperone DmsD	2444.41	2894	2986	1385	1696	3349	2936	1563.5	1468	2330	2641	3771	3615.5	3888	3483.5	1753.5	1676	3068	3023	1667.5	2124	1244	1214.5
centroid_1675715	IVTT.AG	amino acid permease family protein	2443.7	2336	2569	1691	2010	3217.5	3256.5	1642	1511	2330	2499	4178	4224	4579	3966.5	1964.5	1868	1326.5	1314	2035	2551	1272	1421
centroid_401104	IVTT.AG	branched chain amino acid transport system / permease component family protein	2441.93	2738	2820.5	1632.5	1731	3021.5	3195	1633	1493	2534	2858	4171	4263.5	4300	3855.5	1844	1859	1231	1265.5	2145	2460	1237.5	1434
centroid_2397735	IVTT.AG	na+/H+ antiporter NhaB	2441.73	2362	2421	1601	2036	3772.5	3591	1757	1601.5	2340	2451	4116.5	4116	4248	3773.5	1810.5	1770	1212.5	1201	2046	2788	1335	1368
SSON53G_RS26930	IVTT.AG	type III secretion system protein InvA	2441.5	2244.5	2381	1655	1912.5	2963	3339.5	1650.5	1501	2405	2821	3803.5	4090	4084	4008.5	1786.5	2449	1270.5	1332.5	1995	3117	1331	1572.5
SF_p0234	IVTT.AG	orf, conserved hypothetical protein	2441.27	2863.5	3298	1645.5	2007	2680	2746	1702.5	1590.5	2698	2970	3863	3857	4241	3822	1831	1791.5	1158	1149.5	2262	2872	1315	1345
centroid_114596	IVTT.AG	alpha ketoglutarate permease	2441.07	2486	2423	1704	1831	3095.5	3246	1697	1672.5	2669	3139.5	4047	4241.5	4397	3852	1845	1959.5	1243	1273	1890	2250	1334.5	1407.5
centroid_2412396	IVTT.AG	protein sirB2	2440.41	2804.5	3154	1537.5	1762	3069	3158	1662	1604	2418.5	2844	3680.5	3846.5	4331	3975	1927	1898	1405	1402	2098.5	2583	1216	1313
centroid_173768	IVTT.AG	acrB/AcrD/AcrF family protein	2439.91	2032	2220	1644	1881	3165	3371	1660	1492	2615	2742	4217	4265	4372.5	3922	2036	1980.5	1467	1472	1931	2458	1333	1402
centroid_200709	IVTT.AG	inner membrane protein YphA	2439.14	2507	2713	1550.5	1916	3079.5	3338	1712	1572	2218.5	2600	4150	4204	4363.5	3978	1938	1870	1335	1332	2059.5	2588.5	1297	1339
centroid_462531	IVTT.AG	protein TolQ	2434.32	2994.5	3226.5	1678	1737	2796	2908	2175.5	2191.5	2625	2990	3653	3843	4262	3769.5	1792	1923	1188.5	1255	1858.5	2189	1218	1281.5
centroid_463636	IVTT.AG	nickel ABC transporter, permease subunit NikB	2431.93	2341.5	2338	1582	1693	3287	3473.5	1747	1657	2393	2680	4132.5	4310.5	4494	3959	1869	1958	1254	1295	1943	2395	1301.5	1399
centroid_5213	IVTT.AG	conserved hypothetical protein	2431.55	2366	2447	1697.5	1850.5	3511.5	3619	1556.5	1551	2216	2531	4269.5	4403.5	4450.5	4055	1842.5	1843	1079	1158	1974.5	2396.5	1282	1394
centroid_451501	IVTT.AG	periplasmic oligopeptide binding protein	2428.7	2266	2205	1642.5	1790	2938	3021.5	1607	1565	2055.5	2501	4133.5	4409	4505	3957	2201	2383	1750	1770	1850.5	2173	1274	1434
SSON53G_RS27105_s1	IVTT.AG	outer membrane autotransporter barrel domain-containing protein	2427.5	1811.5	2017	1319.5	1455	3019	4994	1387	1252	2034	2434	3188	3500	3853	4462	1902	3891	1015	1476.5	1582	3801	1252	1759.5
centroid_2372133	IVTT.AG	ccmE family protein	2425.7	2521	2627.5	1090.5	1263.5	2306	2368	1319	1269	1900	2370	2539	2514.5	6912	5615.5	3860.5	4000	934	957	1585	1914.5	1567	1932
centroid_440113	IVTT.AG	conserved hypothetical protein	2423.89	2402	2567	1825	2046	2928	3010.5	1622	1520	2856	3172	3957	3853	4306.5	3910	1874.5	1918.5	1208.5	1224	1972	2362	1330	1461
centroid_427548	IVTT.AG	outer membrane protein A	2423.64	2241.5	2280.5	1167	1283	2228	2242	2912	2871.5	5645	5990	2616.5	2671.5	4583	4446	1570.5	1546	936	968	1240	1427	1176	1279
centroid_1427917	IVTT.AG	hypothetical lipo family protein	2423.02	2631.5	2801.5	1457.5	1655.5	3464	3563	1594	1487.5	2314	2583	3880	3830	4993	4496	1830	1798	1288	1310	1699.5	2082.5	1252	1296
centroid_2285252	IVTT.AG	protease 3	2421.77	2163	2146	1201	1330.5	2412	2540	2963	2635	5163.5	5871	2532	2776	2895	2779	1615	1571	1595	1676.5	1291	1518	2071.5	2534
centroid_455776	IVTT.AG	conserved hypothetical protein	2421.7	5435	6969	1299	1478.5	2759	2716.5	1444.5	1347.5	2224.5	2602	3374	3300	3580	3065	1669	1663	1080.5	1121.5	1783	2066	1115	1185
centroid_653130	IVTT.AG	tail specific protease	2420.43	2671	2866	1541	1699	2871	3056.5	1423.5	1344	2156.5	2311	4047.5	5112	4178	4022	1711.5	1702.5	1753.5	1743	1709	2176	1519	1636
centroid_501188	IVTT.AG	sensor protein BasS	2416.95	2230	2307.5	1663	1816.5	3125	3173	1638.5	1517	2019	2427.5	4049	4074	4247.5	3843	2695	2746.5	1109	1206	2074	2582	1270	1360
centroid_2276142	IVTT.AG	putative phospholipid binding protein MlaC	2415.3	2454.5	2675	1568.5	1750	3164.5	3315	1558	1467	2806	2967	3948	4115	4456	3853.5	1744.5	1721	1177	1178	2077	2494	1247	1400
centroid_233798	IVTT.AG	phosphate regulon sensor kinase PhoR	2415.23	2673	2930	1481	1679	2632	2627.5	1511	1445.5	2154	2633	5017	5010	3820	3443	1686	1679	1062.5	1093	1892.5	2217	2103	2346
centroid_492909	IVTT.AG	conserved hypothetical protein	2414	2370	2458	1667	1911	3077	3058.5	1617	1524	2662.5	3037	4129.5	4294	4304.5	3852.5	1806	1855	1185	1168	1927	2375	1357	1472.5
centroid_697564	IVTT.AG	conserved hypothetical protein	2413.91	2222	2459	1388	1575	2975.5	3201	2802	2608.5	1886.5	2240	3819	3853	4488	4346	1763	1721	1061.5	1033	1885	2247	1631	1901
centroid_1232091	IVTT.AG	HTH type transcriptional activator AllS	2413.7	2178	2333	1904	2258	3225.5	3217.5	1622.5	1519	2422	2539.5	4187	4255	4299.5	3778	1824.5	1826.5	1189	1123	2023	2659	1325.5	1392.5
centroid_1096137	IVTT.AG	chaperone protein skp	2412.82	3607	4050	1088.5	1359.5	3298.5	3158.5	1387	1281	1791.5	2187.5	3529	3607	3426	3181	1650.5	1618.5	3351	3054	2149	2448	902	957
centroid_1484679	IVTT.AG	glycogen/starch/alpha glucan phosphorylases family protein	2412.64	2525	2838	1760	1799	3051	3190.5	1530	1441	1985.5	2319.5	3906	4175.5	4318	3855	1691.5	1695.5	1692	1676	1999	2427	1528	1675
centroid_1988723	IVTT.AG	conserved hypothetical protein	2412.05	2286.5	2296.5	1739	1882.5	2856	3064	1618	1512.5	3421	3823.5	3815.5	4004.5	4226	3842	1819.5	1790.5	1233	1241	1857	2208.5	1210	1318
centroid_653775	IVTT.AG	protein HdeD	2410.77	2615.5	2665	1722	1802	3054	3153	1840.5	1835.5	2025.5	2516.5	3940	4162	4424.5	3953	1874	1871	1276.5	1286.5	2015	2314	1249	1442
centroid_731109	IVTT.AG	inner membrane transport permease YhhJ	2410.16	2279	2483	1577	1856.5	3049	3126	2230	2022	2417	2532.5	4083.5	4201.5	4258.5	3896	1834.5	1756	1149.5	1096	1983	2552	1298	1343
centroid_1280414	IVTT.AG	tonB dependent Receptor Plug domain protein	2409.5	2121	2110	1390	1567	2999	3146	2795	2906.5	3286	3797	3456	3694	4029.5	3571	1743	1841.5	1159	1196	1736	2068	1136	1261.5
SF_p0070_s1	IVTT.AG	SepA, extracellular serine protease of the IgA1 protease family, secreted by a C-terminal autotransporter domain	2405.41	2010	2142	1292.5	1721.5	2993	2829	1441	1882	1921	2229	3333	3344	3678	3575	1735.5	1828	1070	2130.5	1769	6840	1494	1661
centroid_253390	IVTT.AG	inner membrane protein YccF	2404.77	2354	2378	1699	1811.5	3275	3539	1660.5	1510	1927	2384	4168.5	4456	4412	4084.5	1796	1902	1156.5	1254.5	2060	2430	1254	1393
centroid_1480322	IVTT.AG	outer membrane protein W	2404.59	2582	2943	1862	2244.5	2986	2903	1813.5	1679.5	2338.5	2363	3744.5	3651.5	4117.5	3655	1924	1862	1503	1417	1886.5	2682	1346	1397
centroid_5708	IVTT.AG	threonine efflux protein	2404.48	2503.5	2620	1719.5	1946.5	3038	3177	1610.5	1525.5	2052	2393	3959	4062	4375.5	3939.5	1906	1894.5	1177.5	1199.5	2247.5	2794	1335.5	1422.5
centroid_1388415	IVTT.AG	glutaminase A	2404.36	2246	2462.5	1659.5	1871	2869	2916.5	1565	1450	2946	3149	4183	4351.5	4202	3591.5	1834.5	1782	1270	1209.5	1786	2146	1602.5	1803
centroid_670466	IVTT.AG	amino ABC transporter, permease , 3 TM region, His/Glu/Gln/Arg/opine family domain protein	2403.86	2385	2570.5	1564	1886	2916	2774.5	1561.5	1459	3645.5	3711	3896.5	3831.5	4132	3682	1851	1695	1189	1135.5	1900.5	2540.5	1256	1302.5
centroid_1249516	IVTT.AG	arsenite/antimonite efflux pump membrane family protein	2402.73	2279.5	2302.5	1738	1810	3281	3487.5	1561	1486.5	2250	2576	4108.5	4385.5	4452	4071	1731	1896	1180	1185	2045.5	2328.5	1283	1422
centroid_562437	IVTT.AG	cardiolipin synthase	2402.52	2210	2328	1656	1878	3472.5	3410	1625.5	1596	2230.5	2474	4131.5	4080.5	4465	3870	1890	1844	1198	1191	1999	2442.5	1417	1446.5
centroid_311212	IVTT.AG	PAP2 superfamily protein	2401.55	2598	2892.5	1565	1848	2858.5	2843	1559	1466.5	2434.5	2601.5	3864.5	4085	4388	3697	2197.5	2188.5	1345	1279	1999.5	2529.5	1247	1347
centroid_286867	IVTT.AG	ABC 3 transport family protein	2400.93	2675	2955	1391.5	1740	3056.5	3044.5	1640	1521	3143	3126	3740	3669	4071	3326.5	1865.5	1913	1437	1371	2019	2607	1259	1250
SSON53G_RS27515	IVTT.AG	endonuclease	2399.25	2356.5	2529	1463.5	1632	2626.5	2531	1439	1378	5365	5472.5	3208.5	3320.5	3726	3331	1706	1799	1372	1435	1655	1919.5	1211	1307
centroid_308233	IVTT.AG	outer membrane lipocarrier protein LolA	2399	2253.5	2198	1488	1603.5	3049.5	3206	1439	1390.5	3309	3607	4487	4784.5	4011	3660	1601.5	1643	1154	1198.5	1899	2242	1213	1340.5
centroid_393526	IVTT.AG	MTA/SAH nucleosidase	2397.48	2401	2634	1518	1867	3070	2980.5	1775.5	1668.5	3005	2975	3709	3513.5	4455.5	4036.5	2071	2046	1176	1145	1867	2287	1267	1276.5
centroid_1046767	IVTT.AG	H+ symporter) family protein	2397.23	2324	2256.5	1670	1778	3328	3501	1621	1616	2054.5	2477	4040	4282	4493.5	4045	1754.5	1882.5	1174	1262.5	1976	2438	1326	1439
centroid_2462349	IVTT.AG	lysophospholipid transporter LplT	2396.11	2529.5	2412	1590.5	1928	2964	2834	1712	1634	2230.5	2711	4063	3979	4374.5	3993.5	2109	2049	1219	1202	2042.5	2444	1292	1401.5
centroid_1338810	IVTT.AG	D alanyl D alanine carboxypeptidase/D alanyl D alanine endopeptidase	2395.52	2535	2880.5	1661	1970	2727	2698	1487	1389	2190	2257.5	3736	3844	5533.5	4826.5	1779	1722	1147.5	1104.5	1954	2563	1312	1384.5
centroid_1934051	IVTT.AG	toxin CptA	2395.39	2526	2629	1897.5	2043	2824	2939.5	1612	1604.5	2261	2649	3793	4049	4556	3845.5	1771	1924	1262	1280	2124	2501.5	1245	1362
SSON53G_RS26460	IVTT.AG	chromosome partitioning protein ParB	2393.82	1960	1922	1253	1367	2579	2617	1368	1272	1720	2231.5	8718.5	8111.5	3343.5	2987	1459.5	1485	1304	1308	1475.5	1717.5	1156	1308.5
centroid_274565	IVTT.AG	conserved hypothetical protein	2393.3	2044	2265	1054	1369	2357.5	2281	1301	1200	8533	8699.5	2894	2881	3143	2634	1405	1373	962	924.5	1352	1788	1101	1091
centroid_1898246	IVTT.AG	conserved hypothetical protein	2390.77	1888	1943	1152	1271	2283	2304	1273.5	1165	2218	2616	2621.5	2643	2765	2555.5	1311	1308	841	890	8395	9220.5	929	1004
centroid_892821	IVTT.AG	putative manganese efflux pump MntP	2390.36	2540.5	2523	1598	1857	3043	3010	1626	1561	2327	2564	3906	4010	4378.5	3800	1838.5	1893	1294	1396.5	2118	2608	1286	1410
centroid_601208	IVTT.AG	periplasmic serine peptidase DegS	2389.41	2208	2424.5	1208	1587.5	2824	2746	1598	1542	5088	5081	3713	3668.5	3640	3336	1666.5	1620	999.5	989	1654	2229.5	1366	1378
SSON53G_RS26965	IVTT.AG	surface presentation of antigens protein SpaQ	2389.2	2284	2337	1646.5	1821	3186	3441.5	1536	1461.5	2275	2712.5	4204.5	4490.5	4433	3953	1717	1783.5	1202.5	1214	1873	2283.5	1287	1420
centroid_701610	IVTT.AG	putative phosphoethanolamine transferase YbiP	2388.11	3320	3607	1432	1589	2490	2703	1423	1421	2333	2684	4273	4566.5	3819	3569	1551	1617	1232	1291	1671	1898.5	1830	2218.5
centroid_2354477	IVTT.AG	transcription elongation factor GreA	2386.95	1994	2202.5	1467	1847	3159	3043	1516	1433	2541	2709.5	4132.5	4038	5106	4610.5	1892	1755	1253	1186	1730.5	2441	1217.5	1239
SSON53G_RS27345	IVTT.AG	tRNA(fMet)-specific endonuclease VapC	2386.73	2035	2240	1574	1797	3161	3095.5	1551	1405	3503	3462.5	3913	4021	4167.5	3757.5	1816.5	1773.5	1139	1194	1831	2435	1279	1357
centroid_764743	IVTT.AG	disulfide bond formation protein B	2385.32	3054.5	3295	1551.5	1724.5	2656	2745	2976.5	2546.5	2209	2620	3575	3589	3978.5	3524	1942	2026	1130	1158	1683	1932	1208	1353
centroid_1005706	IVTT.AG	protein FimH	2384.64	2191	2440	1928	2135	2934	3156	1643.5	1492	2238	2827.5	3918	4224	4279	3992.5	1822.5	1814	1163	1135	2059	2436.5	1242	1391.5
centroid_1130036	IVTT.AG	branched chain amino acid transport system / permease component family protein	2383.23	2401.5	2717.5	1667	1955	2612	2598	1619	1526.5	3906	4000.5	3527	3591	3945	3530	1928	1924	1255	1233	1806	2183	1213	1293
centroid_705522	IVTT.AG	MIP channel family protein	2381.34	2555	2683	1719.5	1816.5	2542.5	2553	1882	1883.5	2818	3225	4455.5	4503	3943	3431.5	1679.5	1810	1240.5	1225	1854	2064	1178	1327.5
centroid_1508716	IVTT.AG	cytochrome c type biogenesis protein CcmF	2380.64	2202	2359.5	1600.5	1845.5	3219	3086	2064	1930.5	2144.5	2318.5	4099	3907	4263	3825	1705	1712	1116	1093.5	1949	2452	1734.5	1748
centroid_2428501	IVTT.AG	NADH quinone oxidoreductase subunit A	2380.52	2337	2393	1603.5	1838	3308	3143	1686.5	1643	2214	2432	4116	3989	4368	3875.5	2005.5	1918.5	1142.5	1156	1986	2517	1311	1388.5
centroid_393899_s2	IVTT.AG	acriflavine resistance protein B	2379.39	2150	2414	1425.5	1771	2772	2668	1910	1819	2654	2787	3647	3617	3974	3374.5	1632.5	1603.5	1122	1075	3101	4311	1234.5	1284
centroid_1741666	IVTT.AG	ABC 3 transport family protein	2379.23	2552	2512	1675	1806	2801.5	2822	1734	1611	2382.5	2901.5	3787.5	4052	4250.5	3938.5	1905	1930	1358	1372	1946	2313	1296	1397
centroid_1338792	IVTT.AG	lipoprotein NlpI	2378.55	3886	4916	1184	1330	2235	2310	1549	1554	3306	3663	2515.5	2565	4004.5	3982	1830.5	1725.5	993.5	1036	2594	2944.5	1061	1143
centroid_1897895	IVTT.AG	H+ symporter family protein	2377.57	2203	2330	1588	1796	3026.5	3341	1629	1496	2281	2584	4112	4345.5	4396	3967.5	1834	1859.5	1267	1274	1962	2326	1277.5	1411
centroid_1479935	IVTT.AG	C4 dicarboxylate anaerobic carrier family protein	2377.25	2154	2361	1592	1811	3097	3333	1646	1529.5	2017.5	2408	4091	4039	4624	4250	1857	1816.5	1270	1269	2028	2481	1322	1303
centroid_1516322	IVTT.AG	fecCD transport family protein	2377.02	2316	2621.5	1652	1871.5	3065	3352	1604	1483	2207.5	2491	4210.5	4146	4169	3877	1761	1801.5	1153	1190	2079	2546	1343	1355
centroid_658062	IVTT.AG	putative membrane protein	2374.14	2484.5	2500	1768	2009	3069	2914	1582.5	1494	3006	3140	3856	3707	4109	3592	2197	2070.5	1027.5	1111.5	1828	2291.5	1224	1250
centroid_2353448	IVTT.AG	pseudouridine synthase, RluA family protein	2372.27	5094	5388	1250.5	1616	2648	2660	1450.5	1333	2486	2554	3161	3317.5	3509	2991.5	2081	2110.5	1155.5	1126	1513	1983	1350	1412
centroid_1143824	IVTT.AG	NADH Ubiquinone/plastoquinone (complex I), various chains family protein	2369.66	2529	2697.5	1665	1919.5	2892	3093	1613.5	1524	2250	2540.5	4200	4056	4191.5	3819	1708	1752	1188	1160	2008.5	2466	1419.5	1440
centroid_1081185	IVTT.AG	inner membrane ABC transporter permease YnjC domain protein	2369.64	2320	2548	1622.5	2078	3093	3198	1616	1443.5	2391	2530.5	4072	4163	4267	3784.5	1760	1750.5	1151	1122	1966	2575.5	1338	1342
centroid_125273	IVTT.AG	peptidyl prolyl cis trans isomerase D	2366.5	2391.5	2478	1608.5	1739	3169	3102	1666	1625	2463.5	2740	3884.5	3957	4197.5	3758	1706	1774	1341	1400	1805.5	2280	1412	1565
centroid_765262	IVTT.AG	DJ 1 family protein	2365.73	2173	2279.5	1624	1877.5	2945.5	2886.5	1786	1667.5	2526	2789	3929.5	4038.5	4341.5	3809	1910	1814.5	1237	1179.5	1869.5	2366	1392	1604.5
centroid_2274295	IVTT.AG	sodium:dicarboxylate symporter family protein	2365.55	2250.5	2436.5	1573	1791	3043	3164.5	1698	1532	2281	2499	3985	4066	4547	4021.5	1879	1890	1179.5	1178	2018	2453	1210	1346.5
centroid_1190808	IVTT.AG	mce related family protein	2365.07	2656	3770.5	1540	1950	2592	2519	1721.5	1583	3624.5	3411	4375.5	4298.5	3256.5	2847	1747	1793	1424	1365	1345	1734	1224.5	1254
SSON53G_RS26445	IVTT.AG	hypothetical protein	2364.09	2024	2553	1452	1655	2930	3349	1496	1324.5	2364	2764	3846	4115.5	3786.5	3781	2099	2319.5	1055	1467	1921	2973.5	1263.5	1471
centroid_1642348	IVTT.AG	NADH quinone oxidoreductase subunit M	2363.3	2233	2453	1627	1854	3059	3156	1641	1504	2165.5	2527	3857	4234	4341	3824	1749	1817	1215	1250	2135	2598	1314	1439
centroid_499312	IVTT.AG	putrescine ornithine antiporter	2361.93	2255	2402	1741	1982.5	2849	3029.5	1634	1555.5	2269	2672	3971	4190	4370.5	3871	1815	1713	1299.5	1295	1901	2213	1393	1541
centroid_227257	IVTT.AG	acrB/AcrD/AcrF family protein	2361.18	2308	2402.5	1578.5	1694	3280	3378	1721.5	1593	2192	2597	4012	4220.5	4309	3869	1791	1768	1218.5	1292	1874	2213.5	1258	1376
centroid_1023916	IVTT.AG	GABA permease	2360.77	2226.5	2409.5	1667	1829	2880	3164	1627	1466.5	2349	2615	4194.5	4101	4457.5	3987	1785.5	1787.5	1205	1213	1944	2285	1311	1432.5
centroid_204959	IVTT.AG	conserved hypothetical protein	2360.27	2648	2781	1275	1641	2572	2389	1460	1395	2789.5	2780	5637	5194	3751	3578	1765	1635	1314	1343.5	1595	2038.5	1186	1158.5
centroid_1188140	IVTT.AG	3 oxoacyl [acyl carrier protein] synthase 3	2359.64	2599.5	2547.5	1462	1671	3535	3190	1594	1492	2599	2856	3990.5	3763	4021	3703	1876	1920	1416	1437	1676.5	2081	1222	1260
centroid_955031	IVTT.AG	inner membrane protein YbjM	2359.18	2818.5	3174	1551	2118	2767	2733.5	1586	1478	2438	2564	3957.5	3716	4019.5	3502	1953	1840	1163.5	1095	2109	2839	1253	1226.5
centroid_493465	IVTT.AG	histidinol phosphate transaminase	2359.14	1955	2082.5	1377.5	1579	2543	2771	1452	1318	2182	2511	6092	6180	3761	3358	1576	1554	1182	1266	1993	2861	1092	1215
centroid_2313345	IVTT.AG	NADH quinone oxidoreductase subunit H	2358.91	2029.5	2207	1617	1780	3254	3371	1606	1486	2399	2585	3906.5	4192.5	4247.5	3960.5	1945	1919.5	1442	1472	1740	2111	1253	1372
centroid_848800	IVTT.AG	glutathione S transferase GstA	2357.05	2591	2567	1630	1829.5	3121.5	2971	2056.5	1974	2276	2593	3976.5	3825.5	4176	3659	1867.5	1850	1138	1152	1785.5	2326.5	1225	1264
centroid_64094	IVTT.AG	tRNA pseudouridine(55) synthase	2354.89	2217	2165	1398	1640	3455.5	3382	1778	1712	2015.5	2308	3789	3917	4228	3652	2004	2272	1615	1640.5	1797	2223	1260	1339
SF_p0131	IVTT.AG	IpgA, similarities to IpgE, putative chaperone	2354.89	2230	2313.5	1658.5	1789.5	3204	3265	1633	1484	2444.5	2834.5	3815.5	4273	4151.5	3628	1995	1936.5	1238.5	1306	1804	2142	1274	1387
centroid_643628	IVTT.AG	sulfatase family protein	2354.55	2435	2531	1747	1885	3130	3396.5	1461	1388	1990.5	2271	4061	4347	4658	4165	1584	1724	1108.5	1151	1907.5	2215	1272	1372
centroid_2299051	IVTT.AG	multidrug transporter EmrE	2351.98	2301	2515	1568.5	1735	3134.5	3391.5	1557	1430	2231	2645.5	4019	4165	4288.5	3947.5	1778	1759	1208	1163.5	1964.5	2237.5	1258	1446
SSON53G_RS27180	IVTT.AG	transporter	2350	2368	2613	1656	1764	3262	3486	1502	1436	2297	2517	4124.5	4011.5	4221.5	3934	1619.5	1750	1109	1143	1833.5	2186	1258	1608.5
centroid_1078986	IVTT.AG	putative ATP dependent helicase DinG	2349.86	2274.5	2272	1627	1728	3006.5	3423.5	1567	1462	1865.5	2214	3903	4299	4682.5	4235.5	1845.5	1997.5	1169	1254	1901	2209.5	1318	1442.5
SF_p0244	IVTT.AG	orf, conserved hypothetical protein	2349.39	1910.5	2114	1207	1486.5	6390	9439.5	1711.5	1717	2129	2481	2809.5	2681	3051	2813	1321	1345	942	938	1394	1658.5	1047	1100.5
centroid_1432153	IVTT.AG	lipid A biosynthesis lauroyl (or palmitoleoyl) acyltransferase family protein	2348.93	2176	2441	1522.5	1763.5	2637.5	2686	2770	2644.5	1971.5	2256	3916	3963	4035.5	3713	1707	1571	1524.5	1462.5	1966	2409	1249.5	1291
centroid_313045_s1	IVTT.AG	AAA like domain protein	2348.61	2153	2167	1960	2157	3024	3264	1444	1408	1972	2275.5	4777	5024	4167	3689	1616.5	1618	1172	1243.5	1877.5	2147	1179.5	1334
centroid_1905715	IVTT.AG	2 dehydropantoate 2 reductase	2348.36	2399.5	2425	1570	1642	2911.5	3065	1548	1481	2292	2735	4105	4193	4163	3907	1790	1795	1142	1222.5	2179	2557.5	1205	1336
centroid_1396981	IVTT.AG	recombination associated protein RdgC	2346.41	2183	2565	1927	2435	2862	2941	1512.5	1402	2368.5	2674	3406	3554	3942	3543	2321	2127.5	1489	1474	1896	2418	1258.5	1322
SSON53G_RS26730	IVTT.AG	hypothetical protein	2346	2377.5	2658	1318.5	1660	2824	2727	1509	1364	2279.5	2411.5	3571.5	3664	5550.5	6362.5	1556.5	1549.5	1077.5	1029.5	1533	2056	1238	1294.5
centroid_82692	IVTT.AG	inner membrane protein YbhQ	2344.43	2365	2473	1562	1817	3061	3135	1597	1553	2313	2687	4029.5	3980	4185.5	3878	1817	1900.5	1203	1256	1904.5	2295.5	1264	1301
SSON53G_RS27495	IVTT.AG	protein capL	2344.41	2121	2274.5	1445.5	1571.5	3064.5	4186	1573	1472	1991	2486	3600	3669.5	4056.5	4478	1718	1920	1184	1241	1779	2077	1257	2412
centroid_901359	IVTT.AG	1,4 dihydroxy 2 naphthoate octaprenyltransferase	2344.32	2311	2479.5	1442	1906	3020	3060.5	1668	1483.5	2285.5	2424	4034	3968.5	3951.5	3610	1895.5	1876	1710	1592	1841	2362.5	1317	1337
centroid_845525	IVTT.AG	NADH quinone oxidoreductase subunit L	2343.2	2151	2337.5	1645.5	1953.5	2806	2887.5	1602	1436	2944	2935	3959	4067.5	4217	3662	1802.5	1755	1160	1148.5	1891	2480	1347	1363
centroid_1132770_s1	IVTT.AG	AAA like domain protein	2341.52	2226	2209	1661	1927	3244.5	3172	1638	1521	2181.5	2455	4203.5	4195	4262.5	3801.5	1784	1750	1131	1197	1886	2385.5	1321.5	1361
centroid_1641248	IVTT.AG	ferric reductase like transmembrane component family protein	2341.05	2555.5	2857.5	1487.5	1955	3154	2993.5	1655	1541	2233	2317.5	3876	3830.5	4097.5	3630	1798	1814	1170.5	1138	2039	2725	1328	1307
SSON53G_RS27525	IVTT.AG	glycosyl transferase	2339.95	2221.5	2281.5	1657	1776	3113	3246	1551	1524	2216	2600.5	3715.5	3913.5	4237	4036	1943	2081.5	1130	1202	1849	2226	1314	1645
centroid_388998	IVTT.AG	periplasmic nitrate reductase, large subunit	2338.75	1986	2266.5	3211	4214.5	2943.5	3003	1481	1321	2078	2405	3628	3766	3748.5	3497.5	1671	1655.5	1149	1141	1706	2101.5	1254	1225
centroid_1269032	IVTT.AG	oligopeptide transport system permease protein OppB	2338.59	2572.5	2916.5	1459	1846	2884	3024	1654	1462	2281	2422	4022	3921.5	4034.5	3593.5	1818	1720.5	1157.5	1120	2030.5	2739	1383	1388
centroid_1571364	IVTT.AG	DNA gyrase, B subunit	2335.66	2153	2287.5	1850	2184	3086.5	3183	1551	1402.5	2312.5	2500	4082.5	4061.5	4309	3935	1701.5	1640	1223	1207	1820.5	2243	1324.5	1327
centroid_1707529	IVTT.AG	putative membrane protein	2335.14	2462	2689	1610.5	1916.5	3113	3064	1644	1509.5	2129	2376	4105	4084	4119	3659.5	1879.5	1775.5	1169	1093.5	1823.5	2440	1349	1362
centroid_2294183	IVTT.AG	radical SAM superfamily protein	2334.48	2227	2453.5	1624	1840	2864	2933	1549	1392	2683	2997	3646.5	3893	4104	3623.5	1769	1802	1206	1208.5	1754.5	2227	1674	1888
centroid_1128792	IVTT.AG	PEP utilizing enzyme, N terminal family protein	2333.43	2313.5	2493.5	1525.5	1900.5	3184	3055	1532.5	1438	2312.5	2618	3880.5	4058.5	4224	3772.5	1856	1912	1215.5	1206	1809.5	2316	1335	1377
centroid_621584	IVTT.AG	conserved hypothetical family protein	2333.09	3798.5	4622	2182.5	2481.5	2707.5	2841.5	1327	1240	2205.5	2663	2904	2974	3192.5	2943	1441.5	1456	1419.5	1407	2438	2729	1093	1261.5
centroid_1675119	IVTT.AG	fosmidomycin resistance protein	2331.43	2354	2558	1619	1874	2993.5	2867	1582	1481.5	2471	2715.5	4066	3945	4125.5	3880.5	1679.5	1729	1210	1172	1955	2288	1333	1392.5
centroid_1017555	IVTT.AG	inner membrane protein YciS	2330.93	2649	2826	1476	1789.5	2930.5	3042	1614	1473	1882	2221	4031.5	4046	4172	3838	1899	1849	1079	1059	2205	2718	1211	1270
centroid_1793349	IVTT.AG	bacterial regulatory , Fis family protein	2330.27	2187	2186	1729	1835	3394	3574.5	1522	1392	1898	2292	4180.5	4344	4336	4001.5	1686	1711	1102	1155.5	1867	2271	1259	1343
centroid_95825	IVTT.AG	asmA like C terminal region family protein	2329.93	2656	2559	1530.5	1734	3024	3185	1549	1479	2203	2520	4039	4265	4187.5	3700.5	1671	1783	1136	1155	1860	2178	1336	1508
SSON53G_RS26850	IVTT.AG	chaperone protein IpgA	2329.14	2197	2371	1555	1692	3199.5	3461	1598.5	1430.5	2594.5	2927	3698	3816	3981	3615	1986	1875	1358	1384	1726	2085	1293	1398
centroid_155523	IVTT.AG	SPFH domain / Band 7 family protein	2328.11	2390	2616.5	1396.5	1672	3229	2982	1574	1514	2114	2329.5	3787	3664.5	4007.5	3704	1788	1750	1243	1250	1963	2418	1830	1996
centroid_460411	IVTT.AG	marC integral membrane family protein	2326.82	2556.5	2673	1513	1574	2791.5	2857.5	1469.5	1389	2057	2392	3945	3998.5	4009.5	3619	1907.5	1933	1766	1736.5	2188	2497	1101	1216
centroid_1517557	IVTT.AG	type IV pili methyl accepting chemotaxis transducer N term family protein	2326.8	2145	2056	1541.5	1676	3165	3283	1594	1451.5	2463.5	2800	3918.5	4156	4263.5	3912.5	1870.5	1876	1231	1303	1846	2137	1178	1322
centroid_1092841	IVTT.AG	conserved hypothetical protein	2326.14	2078	2252	1484.5	1847	3242	3208	1540	1462	2519	2656	4147	4048	4191	3628	1913	1823	1240	1321	1759	2263	1235.5	1318
centroid_346210	IVTT.AG	translation elongation factor P	2325.77	2315	2249	1527	1668.5	2971	3146.5	1546.5	1438	2390.5	2744.5	3659	3881.5	4697.5	4272	1789.5	1847	1240.5	1257.5	1836	2299	1126	1265
centroid_531550	IVTT.AG	putative osmoprotectant uptake system permease protein YehW	2324.52	2409	2337.5	1552.5	1771.5	3290.5	3246	1589	1540	2232	2593	3794.5	3967	4320	3799.5	1831	1885	1124	1176.5	1862	2253	1224	1342
centroid_158140	IVTT.AG	prokaryotic lipoprotein attachment site family protein	2324.48	2424.5	2604	1777.5	1972	2498.5	2630	1559	1390	2028.5	2432.5	3588	3862	3595	3409.5	3241	3055	1150	1147.5	1927	2262	1218	1367
centroid_209676	IVTT.AG	conserved hypothetical protein	2322.75	2406	2624	1499.5	2055	2729	2479	2751.5	2733	2210	2265.5	3703	3537	4007.5	3556	1789	1746	1168	1082	1769.5	2449	1267	1274
centroid_2479632	IVTT.AG	prepilin type N terminal cleavage/methylation domain protein	2322.23	2295	2410	1647.5	1802	2952	3153.5	1609	1478	2102	2534	3907	4136	4369	3844	1735.5	1706.5	1352.5	1354	1950	2254.5	1167.5	1329.5
SF_p0102	IVTT.AG	orf, conserved hypothetical protein	2321.2	3031	3579	1452	1759.5	3007	2836	1580	1456.5	2096.5	2328.5	3686	3640	4064	3608	1690.5	1684	1101.5	1162	2114	2597	1294.5	1299
centroid_2419541	IVTT.AG	electron transport complex, RnfABCDGE type, B subunit	2319.57	2247	2524	2056	2811	3783	3947	1480.5	1413	2140	2299.5	3509	3460.5	3803	3469	1668	1593	1204	1172	1862	2293.5	1161	1134.5
centroid_857446	IVTT.AG	inner membrane protein YgbE	2318.25	2185.5	2321.5	1501	1765.5	3136	3197	1575	1449	2039	2224.5	3955.5	3998	4241	3689	1842	1811.5	1182.5	1155	2324	2881	1222	1306
centroid_252961	IVTT.AG	ribosomal protein L9	2317.59	2274	2213	1538	1637	3237	3340	1533.5	1548	2038	2417	4161	4266.5	4367	3738	1774	1852.5	1166	1256	1855	2239.5	1201	1335
centroid_2218542	IVTT.AG	lysine arginine ornithine binding periplasmic family protein	2317.55	2746.5	2973.5	1541	1741	2956	3030	1586	1468	2270	2452.5	3695	3751	4110.5	3802	1814	1769.5	1203.5	1197.5	1974	2411	1252	1241.5
centroid_1412210	IVTT.AG	cytochrome C and Quinol oxidase polypeptide I family protein	2317.34	2340.5	2338	2237	2431	2806	2942.5	1621.5	1567	2194.5	2705.5	3564	3772	4230	3616	1773	1846.5	1296	1343.5	1762	2101	1211	1283
centroid_767167	IVTT.AG	10 kDa chaperonin	2316.07	2528	2534.5	1464.5	1700	3130	2882	1588	1541	2287	2524.5	4072	3865	4334	3757	1897	1887	1130.5	1156	1856	2323	1243.5	1253
centroid_1194368	IVTT.AG	cation diffusion facilitator transporter family protein	2314.82	2093	2158	1467	1751	3030	2832.5	1548.5	1507	3486.5	3546	3670	3713	4007	3576	1759	1762	1216	1221.5	1824.5	2209.5	1255	1293
centroid_406513	IVTT.AG	fumarate reductase subunit D family protein	2314.45	2649	2628.5	1611	1688	2900	2994.5	1582.5	1472	2568	2892.5	3670	3840	4011	3787	1797	1758	1221	1258	1953	2257.5	1146.5	1233
centroid_717777	IVTT.AG	bacteriophage lysis family protein	2314.2	2090.5	2321.5	1390.5	1509	3100	3292.5	1555	1465.5	2025	2390.5	3677.5	3901	4239	3758	1660	1660	2177	2244	1781	2085	1242	1348
centroid_2216788	IVTT.AG	aquaporin Z	2314.18	2357.5	2601	1539	1725	2811	2917	1656	1559.5	2657	2920.5	3842	3760	4296	3871.5	1678.5	1772	1137	1165	1850	2284.5	1246	1266
centroid_1972738	IVTT.AG	beta lactamase	2313.91	2091.5	2186	2401.5	2880	2718	2825.5	1475	1384.5	2001	2385	4331	4423	4111	3683.5	1616.5	1620	1216	1231.5	1722.5	2148	1163	1292
centroid_2283876	IVTT.AG	deoxycytidine triphosphate deaminase	2313.34	1960	2114	1397	1504	2698	2850	1463.5	1322	2135	2513	3503.5	3621.5	4021	3775	2668.5	2725	1047.5	1054	1638	1978	2254.5	2650.5
SF_p0093	IVTT.AG	OspD3 (SenA), probably secreted by the Mxi-Spa secretion machinery, function unknown	2311.75	2693	2885	1775	1858	2845.5	3003	1547.5	1528	2483.5	2822	3417	3631	4119.5	3531.5	1729	1784	1117	1164	1852	2469	1211	1393
centroid_525308	IVTT.AG	cytochrome o ubiquinol oxidase subunit IV	2310.41	2614	2748.5	1436.5	1748.5	2887	2763	1618.5	1619	2688	3022.5	3695.5	3557	4171	3764	1877	1940	1199	1244	1758	2084.5	1169.5	1224
centroid_1276420	IVTT.AG	ribosomal protein L20	2309.11	2382	2518	1702.5	1920.5	2678.5	2709.5	1582.5	1609.5	2688.5	3005	3609	3873	4318	3715	1726	1763	1272	1319	1754.5	2147	1190.5	1317
centroid_508113	IVTT.AG	copper translocating P type ATPase	2308.66	1957	2104	1519	1689.5	3109	3253.5	1755.5	1532	2188	2409	4243.5	4462	4232	3810.5	1765	1787	1177.5	1203	1773	2160	1251	1409.5
centroid_314231	IVTT.AG	protein tyrosine phosphatase family protein	2308.59	2210	2219	1605	1729	3259	3413	1510.5	1504	2075	2437	3943	4053	4362	3880.5	1722	1834	1124.5	1191	1864.5	2260	1237	1356
centroid_490876	IVTT.AG	hexuronate transporter	2308.41	2606	2645	1642	1733	2799	2949.5	1633	1602	2224.5	2529	3747	3850	4161	3636.5	1816.5	1884.5	1307	1319.5	1847.5	2156	1288.5	1408
centroid_2274449	IVTT.AG	membrane associated protein UidC	2307.86	1628.5	1835	945.5	1217	1948.5	2021.5	1137.5	1083.5	1657	1916	2261.5	2145	11155	11455	1219	1206.5	795	792	1109	1390	929	926
centroid_724492	IVTT.AG	tonB dependent Receptor Plug domain protein	2307.14	2923.5	2877.5	1337	1468	3009	2808	1702	1605	2592.5	2893.5	3417.5	3462	4008	3672.5	2033	1925	1162.5	1146.5	1985	2383	1141	1205
centroid_678587	IVTT.AG	inner membrane protein YccS	2305.66	2184	2107	1564	1718	3323	3442.5	1543.5	1539	1957	2273.5	4154	4393	4200	3726.5	1673	1817.5	1127	1160	1919.5	2244	1262.5	1396
centroid_730909	IVTT.AG	SIS domain protein	2305.48	2179.5	2127	1546.5	1648	2890	3070	1700.5	1596.5	2530	3053.5	3967	3919	3819	3593.5	2093	2141	1233	1254.5	1650	2032	1238	1439
centroid_1595949	IVTT.AG	DSBA like thioredoxin domain protein	2305.43	2010.5	2136.5	1374	1499.5	3161.5	3654	1554	1384.5	2078.5	2363.5	4799	4910	4026	3697	1624	1617	1108	1151	1677	2040	1333	1521
centroid_1987822	IVTT.AG	conserved hypothetical protein	2305.14	2294.5	2415.5	1518.5	1775	3161	2959	1628	1532	2180	2493	3883.5	3818	4189	3805	1836.5	1762	1301	1361	1853	2207.5	1322.5	1417.5
centroid_614793	IVTT.AG	membrane AbrB duplication domain protein	2304.73	2440	2386.5	1521.5	1800	3041	2899	1625.5	1579	2355	2730	3920	3892	4106	3610	1749.5	1823	1108.5	1167.5	1910	2348	1321	1371
centroid_701953	IVTT.AG	phospholipase A1	2303.25	2136.5	2358	1665.5	1820	2400	2522	1526	1428.5	2110	2534	3623	3838	5021	4587.5	1721	1786	1223.5	1251	2157	2398.5	1216	1348.5
centroid_654980	IVTT.AG	conserved hypothetical protein	2303.09	2494.5	2737	1549	1746	2848	2982.5	1648	1509	2284	2548	3848	3703	4166	3822	1777.5	1777	1128.5	1141	2044.5	2488.5	1223.5	1202.5
centroid_1733268	IVTT.AG	acyl phosphate glycerol 3 phosphate acyltransferase	2302.89	2311	2348	1639	1776	3155	3231	1535.5	1437	2184.5	2386	3952.5	3973	4056	3997	1771	1801	1118.5	1149	1895	2365.5	1253	1329
centroid_953623	IVTT.AG	conserved hypothetical protein	2302.55	2200	2217	1538	1643.5	2972.5	3155	1468.5	1425	2402	2850.5	3807	4174	4120	3741.5	2069.5	2310.5	1048.5	1116.5	1742.5	2124.5	1198	1331.5
centroid_1630917	IVTT.AG	sorbitol 6 phosphate 2 dehydrogenase	2302.14	2008	2028	1461	1597	2816	2994.5	1436.5	1385	2415	2601	3535.5	3746.5	5721	5096	1602	1724	1153	1208	1709	1984	1146	1280
centroid_1025357	IVTT.AG	aquaporin Z	2301.32	2365	2452	1495.5	1848	3102.5	2908	1648	1588	2836	2919	3686.5	3470.5	4175	3770	1782	1758.5	1142	1161	1806	2218.5	1239	1258
centroid_1265697	IVTT.AG	rod shape determining protein RodA	2301.07	2178.5	2232.5	1592	1744.5	2980	3163	1551	1442	2567	2858	3887	4027.5	4275	3800.5	1723.5	1723	1121.5	1187	1827	2210	1210	1323
centroid_928237	IVTT.AG	penicillin binding protein 1A	2300.95	2421	2933	1484	1669.5	4616.5	5102	1441	1322	2395	2743	3159	3373	3509	3143	1676.5	1626.5	1167	1150	1558.5	1868	1089.5	1174
centroid_1836039	IVTT.AG	homoserine/Threonine efflux family protein	2300.55	2154	2166	1600	1722	3205	3434	1553	1483	2067	2294.5	4096.5	4306.5	4285.5	3814.5	1677	1772	1108.5	1163	1881	2282	1216	1331
centroid_298093	IVTT.AG	inner membrane protein YqaA	2300.45	2368	2489	1417.5	1970	3023	3054	1556.5	1515	2558.5	2689	3896	3830	3954	3510	1926	1803	1197.5	1176	1789	2408.5	1226	1253.5
centroid_803171	IVTT.AG	holliday junction DNA helicase RuvA	2299.23	2169.5	2230	1584.5	1723	3181	3142.5	1531	1497	2069	2469	3767.5	4148.5	4278.5	3880	1928	1983	1145.5	1214.5	1957.5	2208	1187	1288.5
centroid_2390656	IVTT.AG	permease family protein	2297.64	2265	2189	1723	1794	3155	3158.5	1580	1475	2154.5	2480	3847	4187	3995	3617	1713	1869	1210	1232	1888	2284.5	1294.5	1437
centroid_1141244	IVTT.AG	putative transport protein HsrA	2297.3	2057	2173	1614	1835	3095	3245	1577	1443	1949	2267	4013	4259.5	4351	3811	1690.5	1745	1162	1208	1893.5	2343.5	1311	1497.5
centroid_1506962	IVTT.AG	glutamate/aspartate periplasmic binding protein	2297.05	2177	2148.5	1323	1546	2998	2896.5	1539	1463	2240.5	2407	4239	4077	3663	3312	1814.5	1782	1763	1666	2415	2789	1145	1131
centroid_126950	IVTT.AG	ABC 3 transport family protein	2294.7	2579	2567	1595	1858	2747	2692	1729.5	1654	2377	2877	3623	3656	4110	3622	1831	1840	1244	1275.5	1792	2179	1298	1337.5
centroid_1342254	IVTT.AG	conserved hypothetical protein	2293.57	2237	2453.5	1557	1929	2933	2891.5	1413	1291	2902.5	3085	3592	3641	4282	3880	1807	1726.5	1194	1219	1649	2188	1277.5	1310
centroid_658511	IVTT.AG	hydroxyisourate hydrolase	2293.43	2522.5	2708	1619.5	1781	2928	3010.5	1512	1420.5	2486	2830	3613	3775	4098	3612.5	1726	1738.5	1250	1322	1831.5	2233	1147	1291
centroid_1302458	IVTT.AG	amino ABC transporter, permease , 3 TM region, His/Glu/Gln/Arg/opine family domain protein	2291.73	2079	2288	1494	1939	3048	3037.5	1610	1469	2452	2377	3961.5	3909	4007	3565	1909	1841	1304	1249	1806.5	2450	1315	1307.5
centroid_1355672	IVTT.AG	conserved hypothetical protein	2291.3	2040	2099.5	1600.5	1784	3306	3392	1462	1424	2034	2377	3891	4303.5	4356	3852	1751.5	1799	1169	1256	1837	2105	1229.5	1340
SSON53G_RS27815	IVTT.AG	hypothetical protein	2290.82	2112	2179.5	1426	1686	3133.5	3254	1563	1493	2186	2593	3772	3809	4232	3765	1757.5	2031.5	1227	1340.5	1775	2380	1245	1437.5
centroid_545413	IVTT.AG	inhibitor of apoptosis promoting Bax1 family protein	2290.77	2324	2527.5	1502	1756	2690	2721	1583.5	1517	3044	3449	3550	3576	3832	3646.5	1827	1835	1272	1321	1799	2155	1205	1264.5
centroid_1594262	IVTT.AG	gram negative pili assembly chaperone, C terminal domain protein	2290.11	2456	2604	1101	1292	2301	2182.5	1307	1233	1795.5	2140	8165.5	7888.5	3119	2686	1377	1433	841	860	1304.5	1540	1308	1448
centroid_1763191	IVTT.AG	pseudouridine kinase	2287.95	2133	2087.5	1515.5	1630	3197.5	3435	1635	1592	2219.5	2555	3757	3974.5	4211.5	3667.5	1836	1882	1295	1311	1780.5	2146.5	1183.5	1290
centroid_851507	IVTT.AG	conserved hypothetical protein	2287.59	2217	2219	1545	1727	3087	3268	1547	1498	2184	2602	3791	4109	4335	3721	1746	1820	1091	1135	1860	2220.5	1219.5	1385
centroid_160071	IVTT.AG	phosphocarrier, HPr family protein	2287.52	1890	2066	1435	1894	2885	2942	2174	2153.5	2859	2716	4184.5	3995	4233	3538	1582	1504	1019	1004	1617	2157	1262.5	1215
centroid_119209	IVTT.AG	proton glutamate symport protein	2286.27	2490.5	2559.5	1577.5	1724	2800.5	2840	1581	1479	2100	2481	3799	4002	4217	3714.5	1715	1736.5	1186	1192	2004.5	2327	1302	1469.5
centroid_2365908	IVTT.AG	ribosome binding factor A	2285.23	2208	2142	1505.5	1608	3065	3159	1691.5	1642.5	2547.5	2965.5	3555	3873	4102	3788	1852	1870	1191	1251	1776.5	2099.5	1128	1254.5
SF_p0228	IVTT.AG	plasmid mobilization protein	2284.95	2221.5	2295.5	1565	1684	2948	3144	1516	1415	2578	3064.5	3763	3970	4156.5	3779	1696	1754	1128.5	1150	1804	2101	1205	1330.5
centroid_656734	IVTT.AG	AAA domain family protein	2283	1786	1844.5	1364	1568.5	2671	2711	1571.5	1511	2056.5	2349.5	6254	6687	3405	3050	1509.5	1457	1079.5	1075	1443	1856	1138	1838.5
centroid_2007704	IVTT.AG	conserved hypothetical protein	2282.8	2232.5	2441.5	1417	1522	2632	2839	1923	1776.5	2094	2480.5	4228	4499	4059.5	3710.5	1659	1661.5	1330.5	1384	1866	2218	1073	1174.5
centroid_850192	IVTT.AG	integration host factor, alpha subunit	2282.77	2136	2249.5	1417	1836	3348	2944	1522	1396	2279	2362	3699.5	3610	4684.5	4263	1822	1714	1033	1072	1691	2182	1498.5	1462
centroid_2325110	IVTT.AG	K+ transporting ATPase, A subunit	2281.86	2450	2513	1463.5	1495	2392	2440	1425.5	1313	3896	4652	3632	3734	3749	3410.5	1529.5	1465	1040	1075	1856.5	2115	1202.5	1352
centroid_645946	IVTT.AG	thioesterase superfamily protein	2280.41	2388	2391.5	1415	1659	2997	2901	1626.5	1574.5	2915.5	3145	3556.5	3622	3955.5	3578	1795	1861.5	1228	1216	1756.5	2198.5	1174.5	1214
centroid_805322	IVTT.AG	putative protein involved in utilization of DNA as a carbon source	2280.09	2307	2530	1349.5	1795	2957	2884	1521	1437.5	2262	2277.5	4472	4499	3965.5	3277	1804.5	1752	1129.5	1086	1958	2532	1192	1174
centroid_118561	IVTT.AG	MFS/sugar transport family protein	2279.36	2369	2388.5	1759	1790.5	2877	3006	1547	1500.5	1805.5	2249	3869	4233	4184.5	3785	1646	1683	1145.5	1177.5	2060.5	2372.5	1273.5	1424
centroid_246296	IVTT.AG	transcriptional regulator KdgR	2279.05	2256	2594.5	1493	1893	2960	3092	1576	1422.5	2414.5	2517	3708	3707.5	3957	3491.5	1825.5	1793	1286	1248	1843	2523	1306	1232
centroid_1409563	IVTT.AG	catalase/peroxidase HPI	2278.02	2060.5	2049.5	1383	1471.5	2945	3081	1867	1797	2791.5	3261	2954	2998	3589.5	3131	1647	1667	1377	1402.5	3104	3300	1065.5	1174
centroid_154536	IVTT.AG	binding protein dependent transport system inner membrane component family protein	2277.61	2472	2535.5	1490.5	1686	2741	2892	1665	1604.5	2099.5	2534.5	3682	3704.5	4217.5	3775	1751	1859	1355	1366	1824	2170.5	1292	1390.5
centroid_2399338	IVTT.AG	P protein	2275	1976	1992	1320.5	1485	2899	3103.5	1858.5	1742.5	1704	2136	3635	4075.5	5864	5152	1572	1626	996	1080	1601.5	1889	1115	1227
centroid_1042056	IVTT.AG	lysine arginine ornithine binding periplasmic family protein	2274.91	2687	3066.5	1880	2061	2770	2879.5	1404	1384	2124.5	2367	3577	3735.5	4269	3947.5	1658.5	1645.5	1196	1174	1751	2129	1123.5	1218
centroid_1287380	IVTT.AG	putative transport protein HsrA	2274.57	2623.5	2929	1503	1867	3014.5	2836	1548	1373.5	2224	2260	3935	3697.5	4153	3737	1711	1670	1168	1113.5	1704	2274	1367	1332
centroid_1536221	IVTT.AG	flagellar biosynthetic protein FliR	2273.7	2033	2182.5	1469	1593	2975	3253	1587	1443.5	2290	2587	3831.5	4076	4285	3816	1830	1813	1293.5	1341	1759.5	2078.5	1187	1297.5
centroid_351099	IVTT.AG	inner membrane protein YjiG	2273.68	2189.5	2321	1506.5	1898	3335	3118.5	1558	1424	2284	2550.5	3931	3751	3963	3711	1831	1716	1172.5	1150.5	1772	2273	1296	1269
SF_p0170	IVTT.AG	orf, conserved hypothetical protein	2270.75	2068	2185	1586	1696	3096	3191	1540	1374	1836	2256	4246	4605	4390.5	3990	1649	1657	1071.5	1124	1720	2046	1252	1377.5
centroid_1190974	IVTT.AG	PTS system sugar specific permease component family protein	2270.43	2441	2726	1498	1828.5	2819.5	2896.5	1603.5	1440	1936	2246	3930.5	3830	3935.5	3663	1686	1612	1081.5	1060.5	2205	2898	1275	1337.5
centroid_381877	IVTT.AG	ribosome association toxin RatA	2270.36	2208	2260	1419	1910.5	3204.5	2903.5	1561	1440	2284	2350	3959.5	3823	4252.5	3503	1874	1752	1288.5	1188	1807.5	2439	1278.5	1242
centroid_1307129	IVTT.AG	cell division protein FtsN	2269.77	3603.5	5027	1047	1258	2174.5	2116.5	1132	1090	2556.5	2665.5	2207.5	2170	5846	5323	1351	1277	2200.5	2228	1276	1542	901.5	942
centroid_554863	IVTT.AG	flavodoxin	2268.36	1611.5	1613.5	986	1180	1914	1852	3704.5	3411.5	1797	2175	1995.5	2154	2614	2309.5	1318	1271	936	992	1006	1167	6498.5	7397.5
centroid_1005269	IVTT.AG	conserved hypothetical protein	2267.32	2601.5	2920.5	1396	1805	3024.5	2651	1615	1463.5	2192	2568	3692	3494	3819	3583	1970.5	1843	1212.5	1219.5	1869.5	2505.5	1227	1208.5
centroid_787294	IVTT.AG	DNA repair RadC family protein	2266.68	2091	2198	1536	1881.5	2729	2568	1545	1459	3302	3511.5	3456	3337.5	4079	3893	1967.5	1826	1132	1154	1679	2106	1181	1235
centroid_54778	IVTT.AG	nucleoside permease NupC	2265.64	2021	2135.5	1498	1719.5	3161	3415	1560	1400	2054	2251	4025	4234	4222.5	3746.5	1673	1651	1122.5	1129	1883.5	2272	1286	1384
centroid_1180272	IVTT.AG	inner membrane protein YtfF	2265.36	2201	2371	1464	1744.5	3068	3139	1607	1427.5	2076.5	2257	4499	4284	3823	3428	1757	1764.5	1058.5	1078.5	1805	2323	1304	1358
centroid_214548	IVTT.AG	amino acid permease family protein	2263.95	2448	2679	1498.5	1739	2574	2642.5	1645.5	1517	2517	2993	3446.5	3544	4138.5	3662	1708	1780	1384	1360	1760	2127.5	1263	1380
centroid_2386158	IVTT.AG	tRNA (guanine N(7) ) methyltransferase	2263.2	2202	2219.5	1380	1645	2869	2697	1563	1483	2223	2506	3748	3626.5	4733	4614.5	1863	1747	1200	1223	1685	2039	1230	1294
centroid_887855	IVTT.AG	zinc resistance associated protein	2263.07	2496	2850.5	1347	1821.5	2922	3003.5	1653.5	1560.5	2320	2432	3824	3603	3755	3346	1873	1678.5	1312	1319	1774	2480	1222.5	1194
centroid_847583	IVTT.AG	zinc transporter ZitB	2261.7	2152.5	2147	1486	1621	3365	3255	1530.5	1550	1944	2342	3852.5	3918	4342.5	3654	1715	1810	1199	1249	1764	2213.5	1292	1355
centroid_694554	IVTT.AG	conserved hypothetical protein	2261.16	2329	2403.5	1404	1596	3139	3076	1497	1446	2159.5	2419	3807	3799	4259	3604	1649	1751.5	1202.5	1251.5	1973	2431	1282	1267
centroid_2286735	IVTT.AG	conserved hypothetical protein	2259.8	1875.5	1949	1156	1495.5	2664	2481	1321	1285.5	2198	2403	3772.5	3626.5	3037	2681	5100.5	4241	1545.5	1545	1383	1774	1085	1096
centroid_449502	IVTT.AG	inner membrane protein YabI	2259.59	2096	2167	1568.5	1649	3242	3216	1558	1499	2128	2465	3860.5	3924	4174	3636	1743	1819	1211	1301	1707	2137	1269	1341
centroid_283109	IVTT.AG	conserved hypothetical protein	2259.57	4464.5	5699	1446	1504	2735	2752.5	1390.5	1309.5	1877	2171.5	3048	3488.5	3600.5	3302	1514	1511	1002	1088	1647	1857	1098.5	1204.5
centroid_703682	IVTT.AG	conserved hypothetical protein	2258.05	2431.5	2456	1279	1452	2922.5	2989	1542.5	1476	2263	2639	3224.5	3315	3795.5	3397	1664	1765	2506.5	2645	1703	1956	1074	1181
SF_p0142	IVTT.AG	MxiL, secreted by and putative component of the Mxi-Spa secretion machinery	2257.8	1886	1924	1257.5	1424	2645.5	2798.5	5253	5072	1861	2234	3369	3476	3268	2885	1426	1399	953	1011.5	1448	1782	1097	1201.5
centroid_1058264	IVTT.AG	conserved hypothetical protein	2257.18	2123	2284	1560	1756	3204	3266.5	1537.5	1416	2053	2314	4026.5	4034	4165.5	3772.5	1741	1635.5	1059	1101	1821.5	2259	1242.5	1286
centroid_1386701	IVTT.AG	inner membrane protein YejM	2257.11	2223	2409	1560.5	1741	2763	2958	1551.5	1497	2048.5	2367	3803	3894	4199	4057	1678	1689	1134	1160	1957	2359	1259	1349
centroid_2274324	IVTT.AG	phosphoenolpyruvate synthase	2256.84	2020	2063	1452	1677	2932	3207	1544	1443	2099	2327	3976	4235	4320.5	3839	1755	1789	1248	1269	1790.5	2078.5	1224	1362
centroid_970944	IVTT.AG	cyd operon protein YbgE	2256.41	2172	2212	1467.5	1628	3112	3335	1485	1523	2076	2479	3894.5	4033.5	4310	3728	1701.5	1766.5	1088	1118	1802	2191	1216.5	1302
centroid_2107029	IVTT.AG	conserved hypothetical protein	2255.86	2761	3470	1745	2220	2583	2388	1614	1504	1899.5	2025	3237	3291	3549	3097	1561.5	1510	2771.5	2511.5	1468	1986	1222	1215
centroid_227927	IVTT.AG	acetolactate synthase, large subunit, biosynthetic type	2255.86	2210.5	2344.5	1622	1726	2664	2799	1592.5	1506	2379	2785	3691	3769.5	3996	3560	1726	1739	1242.5	1236	1981.5	2388	1272.5	1398.5
centroid_1848879	IVTT.AG	inner membrane ABC transporter permease YnjC domain protein	2254.52	2263	2354.5	1385	1784	3027.5	3008	1534.5	1474.5	2266	2382	3950	3756	4037.5	3574.5	1909	1800	1138	1137	1847	2513	1216	1242.5
centroid_1278545	IVTT.AG	inner membrane protein YhaH	2254.45	2540	2904	1561.5	1754	2752	2757.5	1552	1411	2462	2589	3712	3673	3995.5	3741.5	1807.5	1755	1095	1109	1861	2238.5	1158	1169
centroid_2279121	IVTT.AG	aldehyde dehydrogenase family protein	2254.2	2043.5	2271	1468	1816.5	2807	2713	1541	1437	2197.5	2378	3763	3751.5	3896	3457	2067	2043	1672	1644	1718	2297	1314.5	1297
centroid_2370266	IVTT.AG	putative galactarate transporter	2253.64	2225.5	2385	1454	1622	2478.5	2692	1446	1356.5	1868.5	2349.5	3337	3687.5	5791	5240	1631	1610	1186	1180	1688	1931	1155	1266
centroid_1155058	IVTT.AG	protoheme IX farnesyltransferase	2250.86	2348.5	2751.5	1622.5	1950	2428	2502	1601	1437	2522	2786	3645	3659.5	3953.5	3517.5	1779	1640.5	1200	1190	1871	2468	1299	1347.5
centroid_1046085	IVTT.AG	dipeptide transport system permease protein DppC	2250.66	2325.5	2285.5	1506	1596	3074	3182.5	1492.5	1471	2159	2547.5	4207	4334	3889	3426	1638	1704	1157	1198	1754	2077	1186	1305
centroid_725409	IVTT.AG	cyclic di GMP binding protein	2249.07	2535	2639	1466.5	1690	2890	2994.5	1554	1516.5	2389	2770	3261	3439.5	3621	3398.5	1861	1803	1227	1254	1719.5	1984	1647.5	1819
centroid_1515650	IVTT.AG	conserved hypothetical protein	2247.52	2714	2796	1465	1582	2919	3030	1462	1390	1952	2340	3664	3847	4056	3566.5	1670	1688	1097	1151	1987	2352	1270	1447
centroid_2286385	IVTT.AG	ferric uptake regulation protein	2247.36	2136.5	2229	1542	1660	3228.5	3350.5	1527.5	1508	1918	2254	3891	4077	4220	3701.5	1684	1791	1092	1114	1798	2201	1222.5	1296
centroid_2252388	IVTT.AG	putative 4 amino 4 deoxy L arabinose phosphoundecaprenol flippase subunit ArnF	2246.82	2669	2970.5	1359	1594	2606	2673	1597	1454	2397	2652	3445	3647	4047	3686	1738.5	1691	1343	1302	1876.5	2331.5	1109	1242
centroid_1984030	IVTT.AG	conserved hypothetical protein	2246.32	2582.5	2796.5	1518	1819	2907.5	2569	1599	1501.5	2905.5	2985	3307	3103	3756.5	3447	1940	1813.5	1203.5	1211	1797	2136	1242	1279
centroid_1277912	IVTT.AG	conserved hypothetical protein	2245.91	2172	2146	1417	1588	2971	3054.5	1503	1456.5	2345.5	2756	3678	3755	4443	3883	1683	1755.5	1295	1314.5	1755	2013.5	1149	1276
centroid_220583	IVTT.AG	orotate phosphoribosyltransferase	2245.52	2831	3344	1410	1842	2894	2698	1778	1656	2702	2606	3403.5	3218.5	3660	3200.5	2093.5	1931	1034.5	1023.5	1551	2033	1266	1225.5
centroid_2464476	IVTT.AG	conserved hypothetical protein	2244.75	2050	2210	1237	1541	2751	2897.5	2934.5	2764	1971.5	2199	3475	3272.5	3922	3477.5	1722.5	1647	1091	1119	2066	2562	1244.5	1230
centroid_1054364	IVTT.AG	fimbrial family protein	2244.34	1999.5	2168	1841.5	1917	2836	3091	1509	1423	1970	2373.5	3756	3893	4176	3700	1843	1912.5	1155	1195	1819	2218.5	1207	1372
centroid_815047	IVTT.AG	inner membrane protein YdgC	2243.82	2779	2857	1328.5	1655	2704	2362	1641.5	1541	3144.5	3265	3208	3031	3688	3484.5	2022	1947.5	1273	1217.5	1766	2233	1100	1116
centroid_603260	IVTT.AG	phenylalanine specific permease	2242.45	2837.5	2952	1474	1705	2797.5	2989.5	1530.5	1449	2040	2258	3877	3769	3932	3637	1611	1627	1109	1209.5	1812.5	2144.5	1239	1333.5
centroid_60316	IVTT.AG	conserved hypothetical protein	2242.05	4988.5	6005.5	1254.5	1401	2513	2696.5	1326	1297	1804	2040.5	3226.5	3396.5	3672	3361	1474	1431	945.5	934	1562	1888.5	999	1108.5
centroid_205670	IVTT.AG	NAD(P) transhydrogenase subunit beta	2241.23	2695.5	2949.5	1378.5	1546	2903.5	3023	1505.5	1397	1746	2102	3869	4300	4239	3821	1577	1602.5	1076.5	1122	1820	2111.5	1205.5	1316.5
centroid_1984675	IVTT.AG	hydrogenase assembly chaperone HypC/HupF	2240.82	2240	2220	1393	1572.5	2834	3040	1634	1562	2810	2607	3571	3899	4105.5	3675	1771.5	1762	1082	1153	1767	2155.5	1172	1272
centroid_1458094	IVTT.AG	capsule biosynthesis GfcC family protein	2240.66	2350	2492.5	1495.5	1662.5	2915.5	2960	1505	1401.5	2269.5	2566.5	3688	3855.5	3888	3725	1729.5	1726	1174	1161.5	1939	2343.5	1193	1253
centroid_211289	IVTT.AG	NADP specific glutamate dehydrogenase	2240.11	2044.5	2060.5	1399	1500.5	2945.5	3066	1504	1354	1927	2359	3638	4045	4891	4755	1639	1630	1060.5	1122	1797	2130	1156.5	1258.5
centroid_2049112	IVTT.AG	L alanine exporter AlaE	2240	2149.5	2152	1517	1633	3246	3342.5	1493.5	1433.5	2010	2346	3927	4177	4095	3801	1688	1771	1051	1132.5	1761	2100.5	1156	1297
centroid_1384708	IVTT.AG	proton antiporter 2 family protein	2239.86	2130	2099.5	1512	1646	3174	3285	1575	1425	1892	2290.5	3974	4171	4241	3735	1614.5	1733	1119	1166.5	1788	2106	1241	1359
centroid_1568957	IVTT.AG	putative lipoprotein	2239.57	2079	2227	1494	1706	3004	3056.5	1500	1523	2477.5	2914	3696	3783	4122	3537.5	1710.5	1727	1097	1122	1763	2130	1245	1356.5
centroid_704943	IVTT.AG	NADH quinone oxidoreductase subunit N	2238.61	2112	2167	1550	1747.5	3114.5	3094	1458.5	1428	2047	2368	3985.5	4110	4160.5	3638	1662	1690	1082	1114	1849	2215	1318	1339
centroid_2439282	IVTT.AG	putrescine aminotransferase	2238.48	1993	2152	1519.5	1599.5	2733.5	2909	1460	1366	2106	2409.5	3703.5	3837.5	4872	4599.5	1747.5	1690	1088	1063	1810.5	2141	1170	1276
centroid_801987	IVTT.AG	pantetheine phosphate adenylyltransferase	2234.93	2055	2182	1429	1748.5	3139	3043	1638	1557	2252	2494	3805	3743.5	3842	3543	1831	1701	1405	1375.5	1663	2231.5	1231	1259.5
centroid_1795011	IVTT.AG	regulator of sigma D	2234.7	2320	2306	1400	1966	3118.5	2866	1803.5	1635	2415.5	2392	3816	3651.5	3852	3399	1819	1747	1193	1147.5	1629	2284	1231	1172
centroid_233225	IVTT.AG	sugar efflux transporter A	2233.36	1970	2146	1562	1804	2986	2946.5	1522.5	1391	1992.5	2171.5	4089	4015.5	4227	3668	1744	1684	1096	1089	1822	2476	1346	1385.5
centroid_1573740	IVTT.AG	quaternary ammonium compound resistance protein SugE	2231.45	2324	2542.5	1400.5	1945	3059	2916.5	1550	1418.5	2065.5	2058	3890.5	3740	4152	3545.5	1746	1659.5	1118	1082	1858	2493	1287	1241
centroid_1958726	IVTT.AG	branched chain amino acid transport system II carrier protein	2231.02	2410.5	2521	1489	1743	2694.5	2814	1544	1478.5	2221	2517	3859	3676	3898	3719	1739	1746	1197	1158.5	1919	2240.5	1253	1245
centroid_479039	IVTT.AG	conserved hypothetical protein	2230.5	2001	2230.5	1529	1652.5	3084.5	3325	1463	1343.5	2097.5	2430	3939.5	3936	3899	3686.5	1856	1850.5	1130	1124	1763.5	2190	1242.5	1297
centroid_1194037	IVTT.AG	valine tRNA ligase	2229.45	2111	2314.5	1476	1690.5	3713	3426.5	1449	1414	1945	2410.5	3254	3250	4001	3596	1884.5	1872	1589	1571.5	1464	1837	1328	1451
centroid_113367	IVTT.AG	putative pseudouridine transporter	2229.41	1989	2037.5	1474	1750.5	3053	3090	1482	1369	1992.5	2175	4165	4081	4004	3583	1800	1683	1136	1237	1772.5	2457	1327	1389
centroid_1614155	IVTT.AG	gntP permease family protein	2228.34	2211	2180	1519	1771	3123	3020	1545	1440	2269	2716.5	3837.5	3790.5	3973	3516	1665	1700	1079	1160.5	1728.5	2145	1272	1362
centroid_2283109	IVTT.AG	histidine transport system permease protein HisQ	2228.02	2514.5	2418	1476	1732	2911.5	2723	1570	1499.5	2664	2898.5	3586	3443	3781	3402.5	1817.5	1815.5	1154.5	1182	1759.5	2117	1254	1297
centroid_133151	IVTT.AG	acetyltransferase family protein	2227.84	2010	2195	1430	1585	3035	3208	1535	1378	2279	2546	3881	3960	4185.5	3723.5	1751	1715.5	1183	1156	1768	2097	1156	1235
centroid_1397138	IVTT.AG	DSBA like thioredoxin domain protein	2226.64	2046.5	2194	1209	1396	2310	2332	1530	1445	3030	3033	3000	3070.5	2985.5	2778	4743	4652	982	932	1434.5	1703	1074	1106
centroid_1304942	IVTT.AG	thiol:disulfide interchange protein DsbD	2226.61	2304	2449.5	1445	1728	2740	2567	1656	1565	2322	2611	3772	3816	4009.5	3549	1720	1770	1035	1115	1867.5	2322	1281	1341
centroid_1249953	IVTT.AG	periplasmic binding and sugar binding domain of LacI family protein	2226.36	2164	2266.5	1462.5	1545	3029	3184	1556	1512	1963	2273	3751.5	3977	4299	3796	1701.5	1763	1154	1133	1851.5	2167.5	1187.5	1243.5
centroid_1537274	IVTT.AG	pfkB carbohydrate kinase family protein	2225.32	2115.5	2238	1425	1731	3021.5	3058	1625	1433.5	2099	2354.5	4071	4068.5	3957	3623	1734	1672	1133.5	1130.5	1747	2190	1254	1275.5
centroid_1098417	IVTT.AG	RNA 2' O ribose methyltransferase substrate binding family protein	2224.5	2105	3449	1323.5	1469	3505	3449	1479.5	1396	2232	2424	3602	3751	3681.5	3438	1693	1665.5	1051	1047	1576	1911	1188	1503
centroid_1372152	IVTT.AG	conserved hypothetical protein	2224.43	1958.5	2104.5	1406	1606	3072	3170.5	1573	1398	2215	2441	3748.5	4042.5	4248	3730	1747.5	1732	1236.5	1269	1720.5	2159	1133.5	1226
SF_p0186	IVTT.AG	orf, hypothetical protein	2223.11	2170.5	2175	1440	1705.5	3039.5	2977	1539	1438	2474.5	2815.5	3701	3639	4078	3627	1658	1717	1085	1106	1764	2168	1253	1338
centroid_1111103	IVTT.AG	conserved hypothetical protein	2223.02	2464	2545	1519	1636	2630	2822.5	1534	1354	2777.5	3057	3470	3668.5	3823.5	3433.5	1747.5	1726.5	1163.5	1186	1854	2147	1112.5	1235
centroid_2392539	IVTT.AG	sensor protein PhoQ	2219.84	2253.5	2378.5	1530	1683.5	3053	3058	1533	1415	2032.5	2387	3786	4089	4015	3532	1647	1683.5	1138.5	1175	1798.5	2144	1195	1309
centroid_2475783	IVTT.AG	ATP dependent metallopeptidase HflB family protein	2219.43	2129	2206.5	1454	1569	3061.5	3219	1476.5	1375	2382	2698	3599	3805	4033	3614	1664	1703.5	1131	1134	1890	2215	1180.5	1288
centroid_1585661	IVTT.AG	trimethylamine N oxide reductase c type cytochrome TorC	2219.02	2321.5	2384	1322	1412	2801.5	2935	1322	1316.5	1816	2119	3369	3629.5	5710	5408	1469.5	1502	982	1013.5	1664.5	1898	1150	1273
centroid_1880197	IVTT.AG	inner membrane transport protein YdhC	2218.39	2504	2587	1408	1572	2586	2696	1508.5	1445.5	3621	4243	3181	3314	3469	3156	1650	1743	1143	1164	1605	1834.5	1131	1243
SF_p0245	IVTT.AG	plasmid maintenance protein	2217.75	2153	2049	1595	1660.5	3264	3302	1593	1432	1790	2163	3768.5	4086.5	3987.5	3606	1687	1768	1084	1156	1821.5	2190	1257	1377
centroid_597417	IVTT.AG	conserved hypothetical protein	2217.39	2636	2941	2378	2971	2362	2364	1726.5	1617	2858	2785	2949	2815.5	3289	2912	1579	1610	1413	1372.5	1713	2097	1218	1176
SF_p0251	IVTT.AG	FinO, putative fertility inhibition protein	2216.66	1890.5	2029.5	1489	1646	3153	3021	1426	1351	2977	3267.5	3400	3572	3710.5	3489	1629	1647.5	1166.5	1246.5	1564	1961	1517	1613
centroid_2210476	IVTT.AG	NADH Ubiquinone/plastoquinone (complex I), various chains family protein	2216.3	1929	1938.5	1381	1409	3019	4367.5	1388	1250	2357	2781	3101	3488	3662.5	3961	1585.5	1826	1019	1167	1504	1736.5	1212	2676
centroid_222754	IVTT.AG	nucleoside recognition family protein	2216.11	2105	2066	1479	1672	3125	3246.5	1510	1459	1917.5	2329	3639	3986	4153	3712	1660	1813	1235	1298.5	1747.5	2045.5	1182	1374
SSON53G_RS27380	IVTT.AG	transcriptional regulator	2215.43	2066.5	2175	1487	1657	3084	3129.5	1533.5	1436	1953	2321.5	3936	3861	4219	3633	1626	1721	1052	1152	1786	2304	1257	1349.5
centroid_1978986	IVTT.AG	RNA methyltransferase, TrmH , group 1 family protein	2214.73	1935	2035.5	1262.5	1437	2725	2766.5	1493.5	1389	2238	2549.5	3286	3395	5755	5191	1636.5	1636.5	1246.5	1216.5	1524	1821.5	1047	1137
centroid_501881	IVTT.AG	high affinity nickel transport family protein	2214.45	2159	2194.5	1522	1685.5	3007.5	3093	1541	1391	1897.5	2215.5	3839	4087	4132	3526.5	1655	1641.5	1158	1153	1873	2297	1252	1397.5
centroid_1049813	IVTT.AG	CDP diacylglycerol pyrophosphatase	2213.64	2077	2083.5	1441	1567	3155	3306	1527	1418.5	2111	2411	3633	3860.5	4274	3775.5	1684	1819.5	1104	1158	1742	2111	1153	1288.5
centroid_2220128	IVTT.AG	outer membrane beta barrel domain protein	2210.5	2182	2228.5	1467.5	1672.5	3034	2799	1661	1626	2184	2460	3735	3586	3979.5	3555	1835	1643	1017.5	1037	1959	2489	1215	1265.5
centroid_142082	IVTT.AG	sensor protein CpxA	2210.5	2197.5	2224	1502	1649.5	2904	2933	1542	1453	1980	2420	3670	3788	4133.5	3546	1706	1792	1155	1230	1921	2319	1258.5	1307
centroid_1450771	IVTT.AG	mutatrotase, YjhT family protein	2209.93	2572	3007.5	1478	1611	2758	2836	1536	1438.5	2517	2687.5	3442	3402	3743	3442	1702	1697	1117.5	1169.5	1822	2266	1174	1200
centroid_1436664	IVTT.AG	GMP synthase [glutamine hydrolyzing]	2209.39	2146	2144	1538	1758	2826	2744	1623	1555	2134.5	2472	3607.5	3659	3798	3462	1679.5	1684	1556	1675	1785	2180	1229.5	1350.5
centroid_245286	IVTT.AG	bacteriophage lysis family protein	2208.66	2107	2271	1438	1640.5	2999.5	3205	1501	1359.5	2223.5	2584.5	3876	3782	3875	3427	1746.5	1789	1102	1150	1807	2173	1210	1323.5
centroid_280486	IVTT.AG	DMSO reductase anchor subunit family protein	2208.61	1984.5	2203.5	1467	1619.5	3004	3347	1553	1391	2077	2375	3746.5	3969	4104	3783	1713.5	1655	1132	1158	1748	2166	1164.5	1228.5
SSON53G_RS26865	IVTT.AG	chaperone protein IpgE	2208.41	1876	2008	1494	1647	3034.5	3183	1561.5	1385.5	2063	2312	3828	4065	4169.5	3799.5	1634	1656	1112	1149	1759.5	2212	1270	1366
centroid_1570846	IVTT.AG	inner membrane protein YhhQ	2208.34	2710	3041.5	1416	1821	2462	2462	1503	1389	3633	3691	3115	3191	3383	2999.5	1755	1682	1064.5	1048	1699	2188	1137	1193
centroid_1065803	IVTT.AG	branched chain amino acid transport system / permease component family protein	2208.18	2495	2612	1508	1808.5	2755	2651	1665	1564	2245	2624.5	3557	3387.5	3827.5	3570	1816.5	1735.5	1141.5	1164	1750	2113.5	1268	1321
centroid_2210886	IVTT.AG	conserved hypothetical protein	2207.75	2138	2167	1444	1553	3092	3336	1442.5	1370	2888	3076.5	3562	3612	3805	3513	1700	1650	1190	1168	1643.5	1977.5	1093.5	1149
centroid_689403	IVTT.AG	2 keto 3 deoxygluconate permease family protein	2207.45	2217	2397	1391	1514	2672	2740	1526	1410.5	1913	2261.5	3282.5	3632	4690.5	4428	1564	1600	1280	1326	2029	2322	1109	1259
SF_p0200	IVTT.AG	orf, conserved hypothetical protein	2207.11	2064.5	2096	1446	1711	3017.5	2831	1518.5	1441	2607.5	2935.5	3659	3685	3974.5	3502	1691	1685.5	1160	1228	1633.5	2081.5	1248	1340
centroid_688071	IVTT.AG	amino acid permease family protein	2204.86	2342.5	2452	1346	1501	2596	2698.5	1502	1453.5	2502.5	2935.5	3702	3765	4080.5	3539	1666.5	1739	1170.5	1186.5	1776	2185.5	1134	1233
centroid_691020	IVTT.AG	sigma E factor regulatory protein RseC	2204.16	2820.5	3054	1413	1588	2460	2491	1374.5	1333.5	3119	3482	4046.5	3985	3484	3100.5	1568	1546.5	973	1007	1584	1878.5	1053	1130
centroid_2363206	IVTT.AG	amino acid permease family protein	2203.32	2003.5	2238.5	1441.5	1769	2891	2897.5	1555	1399	2101	2417	3818.5	3846	3987	3599	1739	1775	1289.5	1233.5	1688	2227	1249.5	1308
centroid_28565	IVTT.AG	membrane YeiB domain protein	2203.25	2797	2794	1418	1711	2813.5	2953.5	1563	1482.5	2665	2829.5	3161.5	3252	3591	3214	1771	1829.5	1236	1194.5	1774	2068	1136	1217
centroid_302623	IVTT.AG	copper resistance D family protein	2203.11	2161	2331.5	1416.5	1762	2969	3053	1545	1363	1869	2211	4015.5	4104.5	4110.5	3672.5	1652	1651.5	1037	1007	1866	2304	1159.5	1207.5
centroid_128561	IVTT.AG	thioredoxin	2202.48	2761	2987.5	1327	1458.5	2558.5	2686	1695	1627	2381.5	2705	3208	3381	3781	3479	1695.5	1698.5	1604	1623	1595	1885	1096.5	1221
centroid_124179	IVTT.AG	conserved hypothetical protein	2201.8	2145	2355	1393	1464	2473	2714	1489.5	1337	1796	2057.5	5291	5154	3952	3605.5	1533	1525	1015	1051	1722	2049	1101	1217
centroid_723278	IVTT.AG	protein CrcB	2201.59	2431	2716.5	1401	1793.5	2705.5	2626	1539	1471	2132.5	2348	3636	3663	4078.5	3528	1772	1698	1220	1260	1754	2191	1213	1257.5
centroid_163861	IVTT.AG	hydrogenase 4 component C	2201.41	2024	2191	1360	1655.5	3087	2876	1502	1427	2430	2733	3733.5	3547	3961.5	3616.5	1734.5	1717	1277	1303	1682	2066	1246	1261.5
centroid_686440	IVTT.AG	protein YhgF	2200.93	2057	2145.5	1481.5	1822.5	3355	3119	1526	1406	2002	2243	3837	3767	3989	3597.5	1651	1691.5	1123.5	1071	1764	2208	1301	1262.5
centroid_425703	IVTT.AG	DNA topoisomerase I	2200.25	1973	2034.5	1453	1546	2965.5	3031.5	1700.5	1575	2153	2321.5	3801	3969	3874	3457	1658	1668	1345	1370	1694	2032	1303	1481
centroid_454743	IVTT.AG	helicase IV	2199.14	1957.5	2114	1459	1807	2768	2842	1479.5	1379.5	2867	2991	3664.5	3706	3722	3318	1749	1782	1337	1293.5	1556.5	2102	1248	1238
SSON53G_RS26980	IVTT.AG	hypothetical protein	2198.7	2527	2894	1519.5	1573	2870	3241.5	1414	1348	1928	2300	3610	3629.5	3900.5	3707	1525.5	1645	1014	1076	1768	2111	1190	1580
centroid_2283090	IVTT.AG	sulfite exporter TauE/SafE family protein	2198.48	2606	2679.5	1522	1695	2441.5	2472.5	1547	1539	1993	2453.5	3530	3702	4137	3553.5	1674	1688	1258	1303	1914	2115.5	1182.5	1360
centroid_1461614	IVTT.AG	ribosome hibernation promoting factor	2198.11	2225	2094	1413.5	1521	3082.5	3254.5	1506	1460.5	2038	2412	3740.5	3953	4144	3654	1644	1741	1078	1114	1759	2101	1135	1288
centroid_1194566	IVTT.AG	tyrosine specific transport protein	2197.98	2452.5	2468	1390	1602.5	2649.5	2667	1531	1449.5	2471	3086.5	3458	3514	4142.5	3710.5	1687	1698	1148	1141	1644	1937	1211.5	1296.5
centroid_85878	IVTT.AG	succinyl CoA ligase [ADP forming] subunit beta	2197.57	1950	1956	1153	1409.5	2703	2466	1471	1341	1931	2269	6079	6038	3774.5	3482	1505	1486.5	1042	1069	1360	1651	1098	1112
centroid_563125	IVTT.AG	acetyl CoA carboxylase, carboxyl transferase, beta subunit	2197.45	2065	2252	1269.5	1486	2671	2721	1712.5	1579	2351	2632	4825.5	4764	3587	3383	1576	1586	987	1015.5	1633	2061	1062	1125
centroid_1193976	IVTT.AG	HokA domain protein	2197.32	2353	2469.5	1549	1851	2695	2645	1496	1413	2582.5	2889	3580	3584	3898	3474	1611	1563	1058.5	1113	1701	2105	1310.5	1400
centroid_346217	IVTT.AG	conserved hypothetical protein	2197.3	2388.5	2598.5	1414	1689	2616	2556.5	1501	1481	2640.5	3064	3396	3473.5	4048	3546	1763.5	1790	1242	1302	1618.5	1905	1130	1177
centroid_593600	IVTT.AG	protein YcgL	2196.91	2085	2179.5	1498	1682	3061	3182	1501	1382	1852	2062	3850	3877	4335	3807	1693.5	1703	1022	1085.5	1787.5	2234	1187	1266
centroid_2299060	IVTT.AG	flagellar basal body associated FliL family protein	2196.73	2255.5	2421	1416.5	1747.5	2756.5	2853	1527	1406	2180	2371	3634.5	3661	3850	3643	1755	1722	1245	1183	1857.5	2419	1187	1237
SSON53G_RS27320	IVTT.AG	hypothetical protein	2196.39	2051	2133	1405.5	1679	3075.5	3103	1488	1438	2121	2439.5	3779	3750	4151	3644	1619.5	1684	1040	1117.5	1763	2270	1236	1333
centroid_513068	IVTT.AG	pyridoxal phosphate phosphatase YigL	2196.39	1935.5	2122	1408	1685	3327	3301	1456	1338.5	2124	2261.5	3771.5	3824	4065	3516	1735	1678	1170	1164.5	1717.5	2236	1195.5	1289
centroid_807603	IVTT.AG	oxygen independent coproporphyrinogen III oxidase	2196.34	2036	2074	1520	1648	2904	2969	1483	1489	2221	2596	3764	3868.5	4134.5	3511	1691	1722.5	1163.5	1263	1687	2010	1265	1299.5
centroid_2393059	IVTT.AG	major Facilitator Superfamily protein	2196.27	2457	2546	1470	1555	2700	2720	1512.5	1423	2140.5	2463	3637	3943.5	4141.5	3629.5	1694	1725.5	1114	1178.5	1796	2165.5	1089	1217
centroid_969924	IVTT.AG	putative Holliday junction resolvase	2195.98	2185	2259	1309.5	1587	3079.5	2732	1548	1440	2362	2598	3922.5	3756	3900.5	3639	1878.5	1719.5	1203	1184	1610	2003.5	1189	1206
centroid_563605	IVTT.AG	macB like periplasmic core domain protein	2195.8	1973.5	2131	1464	1697.5	3356	3051.5	1485	1401	2217	2401	3859	3924.5	3879.5	3675	1585	1591	1091	1111	1757	2106	1284	1267
centroid_1881605	IVTT.AG	putative arginine/ornithine antiporter	2195.5	2076.5	2178	1597	1700.5	3037.5	3159.5	1501	1384	1934	2269.5	3703	4028.5	4151.5	3639	1622.5	1668.5	1125	1179	1739	2056.5	1230	1321
centroid_1110409	IVTT.AG	asmA like C terminal region family protein	2194.41	1916	2011	1395.5	1638	2791	3073	1586	1449	2264	2542	3622.5	3694	4463.5	3907	1709	1660	1204	1262.5	1690.5	1955	1168.5	1275
centroid_929500	IVTT.AG	undecaprenyl phosphate glucose phosphotransferase	2192.73	2200	2525	1482.5	1767	3018	2947	1511	1410	2011	2142	3858	3788.5	3908	3697.5	1685	1625.5	1114	1104	1744	2196	1264	1242
SF_p0201	IVTT.AG	orf, conserved hypothetical protein	2191.61	2284	2327.5	1435	1596	2999	2964	1542	1479.5	2385	2674	3588	3707.5	3832	3509	1670	1757	1087	1172	1649	1982	1248	1328
centroid_1307972	IVTT.AG	DNA recombination protein RmuC	2189.98	2035.5	2129	1569	1741	2678.5	2775.5	1536	1413.5	1898	2157	3640	3888.5	4256.5	3772	1637.5	1645.5	1111.5	1138	2048.5	2493	1240.5	1375
centroid_313045_s2	IVTT.AG	AAA like domain protein	2189.73	2018	2172	1493	1693	2990	3121	1415	1384.5	2059	2424	3870	3964	4066	3589	1634	1630	1099	1079.5	1780	2147	1217	1329
centroid_1572566	IVTT.AG	threonine tRNA ligase	2188.93	1964	1934.5	1283.5	1415	2577	2645	1454	1427	2692.5	3009	2657.5	2738.5	3344.5	2997	1643	1735.5	3869	3748	1331.5	1511	1035	1144.5
centroid_1998236	IVTT.AG	ABC transporter family protein	2188.32	2203	2060	1381	1496.5	2730.5	2758.5	1615	1518	2383	2810	3025.5	3257.5	3407	3215	2682.5	3208	1387	1326	1530.5	1863.5	1080	1205
centroid_299961	IVTT.AG	putative D,D dipeptide transport system permease protein DdpC	2188.3	2242	2278	1483	1639	2822.5	2914	1511	1482	2116	2502	3641	3753	4057	3693.5	1619	1730	1065.5	1130	1860	2127	1191.5	1285.5
centroid_1624183	IVTT.AG	conserved hypothetical protein	2187.43	2026	2144	1445.5	1804	3132	3254	1457	1367.5	2452	2510	3771	3799.5	3840	3233	1665	1571	1066	1056	1719	2262.5	1267	1281.5
centroid_1597364	IVTT.AG	copper homeostasis protein CutC	2187.32	2009	2234	1465	1704	2823	2966.5	1512	1432.5	2430	2573	3406.5	3696	4003.5	3746	1701.5	1706	1198.5	1203	1716	2089	1236	1270
centroid_2240046	IVTT.AG	inhibitor of apoptosis promoting Bax1 family protein	2187.14	2141.5	2195	1589	1651	2891	2951.5	1438	1435.5	2047	2407.5	3732.5	3875.5	4134	3591	1612.5	1695	1088	1152	1799.5	2120	1266	1304
centroid_1517290	IVTT.AG	conserved hypothetical protein	2186.11	2012.5	2135	1437	1857	2944.5	3103	1511	1383	2052	2209	4051	3855	3976	3413	1821	1663	1149	1113	1681	2291	1225	1212.5
centroid_694684	IVTT.AG	cytochrome d ubiquinol oxidase, subunit II	2184.16	2003.5	2149	1448	1602	3004	3178.5	1518.5	1403	1907.5	2209	3787	3952	4119.5	3635	1612	1661	1175.5	1184	1773	2206.5	1195	1328
centroid_778178	IVTT.AG	conserved hypothetical protein	2184.14	2749	3154	1428.5	1607	2527.5	2595	1497	1401	2111	2533	3319	3452	3893	3526	1748	1598	1203	1122	1996	2286	1100.5	1204.5
centroid_1247261	IVTT.AG	inner membrane amino acid ABC transporter permease protein YhdY	2184.02	2109	2155	1470	1728	2946	3206	1456	1360	1985	2253	3944	4028	3950	3559.5	1599	1632	1092	1094	1820.5	2128	1188	1345.5
centroid_125536	IVTT.AG	macrolide export ATP binding/permease protein MacB	2183.95	2042.5	2235	1376	1534.5	2687	2770	2591	2542	2420	2749.5	3308	3163	3407	3154	1513	1636.5	1041	1163	2019	2362	1125	1208
SF_p0169	IVTT.AG	orf, hypothetical protein	2183.93	2054.5	2203	1298.5	1428	2760	2866	1393	1296	4078	4485	3188.5	3300	3519.5	3100	1516	1474	1102	1156	1648	1941	1072.5	1167
centroid_121573	IVTT.AG	fimbrial family protein	2182.84	5751	6700	1318	1444	2273	2369	1299	1205	2279	2651	2562	2707.5	3062	2865	1351.5	1330	960.5	1041.5	1340	1500	960.5	1053
SF_p0124	IVTT.AG	Acp, putative acyl carrier protein	2181.98	2149.5	2154	1509	1625	2957.5	3093	1546	1425.5	1927.5	2314	3684	3957	3985	3629	1632	1678.5	1090	1146	1811	2143	1207	1340
centroid_842512	IVTT.AG	inner membrane protein YbhN	2181.91	1992	2120	1482	1617	3023	3081.5	1477.5	1398.5	2108	2445.5	3806.5	3900	3791	3558.5	1696.5	1672	1163.5	1168	1807	2185	1204	1305
SSON53G_RS27255	IVTT.AG	hypothetical protein	2181.41	2066	2105.5	1397	1544	3025	3231	1485	1425	1987.5	2314	3651	3762	4151	3657.5	1628.5	1834.5	1175	1245	1720	2036.5	1198	1352
SSON53G_RS26635	IVTT.AG	phosphoadenosine phosphosulfate reductase	2180.77	2024	2253	1460.5	1784	2711.5	2639	1544.5	1469	2573	2796.5	3343	3495	3874	3648	1614.5	1655	1185.5	1231.5	1871	2238	1281.5	1285
centroid_1933103	IVTT.AG	GTP pyrophosphokinase	2180.66	2059	2095	1568	1659.5	3086	3257.5	1455	1382.5	2069	2413	3727	3958.5	4089	3521.5	1561.5	1640	1069	1098	1741	2052	1166	1306.5
centroid_1584218	IVTT.AG	conserved hypothetical protein	2179.75	1996.5	2176	1415	1644.5	3270	3174	1483	1385	1938	2014.5	3937	3894	3991.5	3672	1612.5	1631	1131	1094	1750	2247	1257	1241
SSON53G_RS26880	IVTT.AG	protein MxiH	2179.32	2012.5	2252.5	1382	1639	3264	3177.5	1468	1346	2064	2249.5	3893	3884	3987	3679.5	1565	1604	1092	1109.5	1689.5	2118	1237.5	1231
centroid_1130985	IVTT.AG	putative iPs transposase	2178.41	1909	1973	1032.5	1289	2193	2228.5	6483	5837	2179	2388	2649	2553	3022	2715	1391	1419	980.5	987	1259.5	1572	914	951
centroid_309980	IVTT.AG	conserved hypothetical protein	2177.75	2065	2237.5	1386	1582	2945.5	3123	1640	1445	2296	2706	3662	3658	3943	3517	1702	1689.5	1176	1126	1655.5	1994	1122.5	1239
SF_p0140	IVTT.AG	MxiK, putative component of the Mxi-Spa secretion machinery	2177.41	1868	1930.5	1350	1597.5	2810	2722	1381	1283	2322	2519.5	4259.5	4128	4047	3749	1720.5	1602	1234	1267	1582.5	2105	1210	1215
centroid_1188865	IVTT.AG	conserved hypothetical protein	2176.98	3014.5	3589	1261	1537	2689.5	2596	1440	1321	2614	2917	3284	3317	3595	3189	1623	1592.5	1090	1068	1714	2134	1114	1194
SSON53G_RS27420	IVTT.AG	plasmid stabilization protein	2176.86	2036	2034	1491	1580	3067	3356	1462.5	1352	1890	2204	3736.5	4031	4021.5	3657	1632.5	1647	1089.5	1156.5	1666	1996	1284.5	1500.5
centroid_1129248	IVTT.AG	glutathione transport system permease protein GsiC	2176.75	2041	2102.5	1446	1634.5	2807	2949	1911	1796.5	2056.5	2429	3659	3881	3989.5	3629	1610	1603.5	1048	1031	1730.5	2092	1168	1274
centroid_1437700	IVTT.AG	FCD domain protein	2175.64	1906.5	2015.5	1151	1297	2703	2865	1524	1378	2005.5	2352.5	3347	3576	5723	5034	1572	1540.5	1016.5	1055	1672	2018	958	1154
centroid_1626003	IVTT.AG	cytochrome d ubiquinol oxidase, subunit II	2175.18	1967	2145	1460	1795	2906.5	2833	1496.5	1374	2263.5	2428	3924	3711	3974.5	3505	1744	1596	1120	1065	1708	2309	1281	1248
centroid_1426184	IVTT.AG	inner membrane protein YohC	2174	2070.5	2194	1412	1812	2886.5	2745	1496	1378	2093.5	2329	3873.5	3783	3995	3594.5	1711	1645	1096	1091.5	1710	2387.5	1249	1275.5
centroid_765281	IVTT.AG	inner membrane protein YbiR	2173.55	2022.5	2108	1437	1622.5	2932	3066	1533	1402	2090	2508.5	3737	3910.5	4096	3502	1677	1696	1049	1146	1715	2060	1226	1282
centroid_2277680	IVTT.AG	L,D transpeptidase catalytic domain protein	2173.52	2507	2824.5	1240.5	1327	2358	2434	1308	1201	2216.5	2476	3421	3400	3034	2874	1443.5	1398	1010	1008	1367.5	1663	3378	3928
SF_p0243	IVTT.AG	DNA transport protein	2173.45	2290	2310	1402	1513	2770.5	3096	1475	1396	2496.5	2915	3550.5	3750	3832	3332	1568.5	1689	1097	1108.5	1802	2039	1152	1231.5
centroid_347215	IVTT.AG	RND transporter, hydrophobe/amphiphile efflux 1 family protein	2172.91	1899	1974.5	1473	1617	2778	3115	1458	1392	1876	2166	3705.5	4049	3949.5	3686.5	1647	1631	1313	1390	1668	2030	1406	1580
centroid_2368013	IVTT.AG	glycine zipper 2TM domain protein	2172.5	2072	2149	1440.5	1721.5	3076	3165	1575	1389.5	1824	2120.5	3817	3758.5	4014	3489	1666	1654	1050	1089	1832	2251.5	1302	1339
SF_p0135	IVTT.AG	IpgF, periplasmic protein, similarities to the catalytic site of lyzozymes	2170.27	2106	2188	1471	1661	3018	3205	1498	1358	1868	2209	3893	3925	4075	3561.5	1545	1618.5	1048.5	1079	1763	2121	1232	1302.5
centroid_1196486	IVTT.AG	aerobic C4 dicarboxylate transport protein	2169.98	2355	2461	1389	1889	2656.5	2337	1383.5	1319	2810	2797.5	3241.5	3074	3676.5	3329	2171	2078.5	1492	1374	1441	1976	1259.5	1229
centroid_1215390	IVTT.AG	sulfate ABC transporter, permease protein CysW	2168.57	2556.5	2907	1281	1450	2205	2307	1397	1258	3225	3413	4449.5	4303	3297.5	2901.5	1667	1738	1032	1021	1434.5	1729	1062	1074
centroid_2114105	IVTT.AG	conserved hypothetical family protein	2168.18	1931.5	2151.5	1122	1391	2269.5	2342.5	1372	1253	4838	4830	3042.5	2909.5	3183	2762	1419	1436	993.5	952	2431	3015.5	1026	1029
centroid_1848745	IVTT.AG	ribosomal RNA large subunit methyltransferase M	2168.07	2013	2074	1447	1619	3030	3107	1509	1391	1992	2411	3618.5	3914	3976.5	3604.5	1655	1777	1169	1214	1690	1999.5	1178.5	1308
centroid_613895	IVTT.AG	NADH Ubiquinone/plastoquinone (complex I), various chains family protein	2167.8	2095	2093	1432	1700.5	3075	3109	1496	1422	1963	2250.5	3825.5	3862.5	3951.5	3531	1614	1613.5	1055	1067	1755	2182.5	1273	1325
centroid_412157	IVTT.AG	ribonuclease Z	2167.07	2055.5	2036.5	1405	1516	3110	3101	1488	1344	2084	2475	3695.5	3926	4114.5	3564	1606	1658.5	1139	1228	1730.5	1945	1146	1307.5
centroid_2282212	IVTT.AG	conserved hypothetical protein	2167	2203	2069	1394	1596.5	2953	3255	1513	1443	2220	2534.5	3810	3853	3705	3384	1696	1771.5	1108	1122	1681	1953	1135	1274.5
centroid_2217173	IVTT.AG	deoxycytidine triphosphate deaminase	2166.93	1902.5	2022	1289	1697	2737	2765	1444	1346	2218	2315	3512	3390	3617.5	3238	2179	2176.5	1123.5	1047	1585	2096	1940	2032.5
centroid_713648	IVTT.AG	papC N terminal domain protein	2166.45	2081	2106	1349	1486	2565	2776	1531	1366.5	1754	2153.5	3222	3583	3716	3307	3212.5	3331.5	1086	1149	1592	1887	1136	1272
centroid_1889738	IVTT.AG	conserved hypothetical protein	2165.82	2174	2170	1428	1686	3018	2769	1531.5	1433	2141.5	2375	3812	3670	4073.5	3468.5	1738	1716	1043	1065.5	1728.5	2214	1175	1218
centroid_2297479	IVTT.AG	tol pal system associated acyl CoA thioesterase	2165.5	2274	2261.5	1331	1513	2844.5	2795	1642	1616	3145	3633	3106	3038	3546	3137	1781	1912	1172	1220	1502	1808	1155	1209
centroid_306174	IVTT.AG	PRD domain protein	2164.07	2160	2183	1440.5	1509	2875	2962.5	1493.5	1449	2372	2818	3561.5	3737.5	3895	3435	1738	1853	1043	1126	1673	1970	1116	1199
centroid_1594021	IVTT.AG	3 isopropylmalate dehydratase small subunit	2163.16	2059	2050	1451	1604	3372	3356	1507	1407	2129	2645	3453	3691	3920	3414.5	1636	1721	1108	1117	1629	1976	1091	1253
centroid_1080358	IVTT.AG	enterobactin exporter EntS	2162.98	2230	2313.5	1456.5	1628	2443	2571	1507.5	1390	2380	2926	3518	3757	3763	3405	1947	1939	1180	1259	1653.5	1901.5	1133	1284
centroid_660687	IVTT.AG	conserved hypothetical protein	2162.93	2336.5	2707	1427	1594	2946.5	3060	1388	1316.5	1760	1997	3584.5	3906.5	4100.5	3744	1576	1629	1205	1187	1690.5	1953.5	1162.5	1313
centroid_213480	IVTT.AG	amino acid permease family protein	2162.75	2070.5	2244	1436	1730	3180	3057.5	1478	1340.5	1874.5	2247.5	3803	3745	3998.5	3622	1614	1589	1012.5	1058	1752	2197	1267	1264
centroid_1459805	IVTT.AG	serine transporter family protein	2161.3	2204	2235	1466	1765	3008.5	2691	1509	1419	1903	2181	3685	3657.5	3909	3594	1686	1715.5	1138	1208	1807	2178.5	1295.5	1293
centroid_1371157	IVTT.AG	protein YdgH	2161.18	2053	1989.5	1403	1525	2993	2982	1659	1587.5	1936	2346	3600	3873	4069	3729.5	1659	1704	1114	1120	1727.5	2068	1140	1268
centroid_2299922	IVTT.AG	inner membrane metabolite transport protein YgcS	2161.16	2105	2087	1437	1600	2891	3230.5	1573	1495	1808.5	2134	3699.5	3905	3968	3541	1668	1642	1082	1142	1835	2178.5	1175.5	1348
SF_p0216	IVTT.AG	orf, hypothetical protein	2160.57	2365	2383	1527	1606	2944	3106	1462.5	1358	2199.5	2563	3616	3783	3764.5	3377	1637	1625	1098	1086.5	1623.5	1939	1197	1272
centroid_2297393	IVTT.AG	nitroreductase family protein	2159.11	2159	2164	1543	1713	2848	2750	1558.5	1458	2040.5	2373	3752	3756	3969	3567.5	1605.5	1688	1037	1056	1750.5	2139	1262	1311
centroid_1998574	IVTT.AG	transcription antitermination factor NusB	2158.66	2126.5	2298	1372	1606.5	2969.5	3111	1533	1353.5	2015.5	2276	3785.5	3880	3950	3533.5	1632	1588	1054	1091	1758	2197.5	1182	1177.5
centroid_282979	IVTT.AG	nitrate reductase cytochrome c type subunit family protein	2158.39	2093	2156	1360	1612	3222	2995.5	1491	1424.5	2106	2422	3726	3538.5	3962.5	3515	1764.5	1639	1063	1105.5	1663	2162	1208.5	1255
centroid_319735	IVTT.AG	inner membrane protein YbjJ	2157.93	1999	2201	1476	1609	2866	3043.5	1473	1337	2027	2324	3623.5	3899	4176	3874.5	1643.5	1614.5	1040	1034	1729	2071	1160	1254
centroid_700655	IVTT.AG	histidine transport system permease protein HisM	2157.8	2107	2208.5	1452.5	1683	2743	2730.5	1552	1432.5	2357	2648	3539.5	3764	3938.5	3582.5	1659	1654.5	1100	1141	1712.5	2063.5	1142.5	1260
centroid_149132	IVTT.AG	CSS motif domain associated with EAL family protein	2157.48	2672.5	2998	1517	1581	2460	2621	1510	1346	2110.5	2412	3345	3551.5	3731	3412	1673.5	1659.5	1187.5	1131.5	1908	2224.5	1156	1256.5
centroid_290436	IVTT.AG	phosphate ABC transporter, permease protein PstC	2157.23	2116	2114	1409	1578.5	2836.5	2950	1545	1420	2249	2521.5	3619	3798	3940.5	3564.5	1716	1718	1097.5	1173.5	1646	1983.5	1159	1304
centroid_1694367	IVTT.AG	regulatory protein YeiL	2157.2	2235	2460.5	1334.5	1487	2492	2821.5	1430	1290.5	1940	2147.5	3226.5	3370	5421	4991	1503.5	1476	1059	1111	1467	1827	1130	1238
centroid_385031	IVTT.AG	diacylglycerol kinase	2156.36	2142	2318	1372	1741.5	2993	2808.5	1525.5	1419	2268	2449	3551.5	3323.5	3698	3520.5	1800	1677	1100	1036	1914	2505	1149	1129
SF_p0109	IVTT.AG	orf, conserved hypothetical protein	2155.55	1960	2168.5	1393.5	1496	2806.5	3391	1449	1343	2360	2556.5	3364.5	3545	3771.5	3506.5	1679	2173	1176	1269	1644	1882	1144.5	1343
centroid_2281121	IVTT.AG	argininosuccinate lyase	2155.34	1977	2016	1396.5	1571	2950	3107	1519	1392	1833	2241.5	3664	3954	3942.5	3649	1984	1997	1021	1071.5	1658	2044	1136	1293.5
centroid_315304	IVTT.AG	putative permease family protein	2155.27	2170	2164	1467	1657	2809	2771.5	1487.5	1418	2062	2469	3686	3835	4026.5	3587	1606.5	1705	1093.5	1088	1695	2044	1263.5	1311
centroid_1625736	IVTT.AG	putative membrane protein	2154.27	2147	2220.5	1357	1889	2935	2980	1481.5	1402	1947	2018	3912	3849	3809	3422	1825	1685	982	1049	1744	2359	1211.5	1169.5
centroid_1279213	IVTT.AG	conserved hypothetical protein	2154.16	2310	2436	1324.5	1588	2594.5	2467.5	1440.5	1424.5	1991	2390.5	3632	3654	4032	3785	2065.5	2058.5	1020.5	1026	1661	2048	1197	1245
centroid_1091366	IVTT.AG	dnaJ domain protein	2154.05	1972.5	2245	1358	1649	2910	2885.5	1443	1363	1909.5	2092	3707.5	3780.5	4600	4030	1609.5	1572	993	1026	1693	2122	1174	1254
centroid_688291	IVTT.AG	cytochrome c nitrite reductase, NrfD subunit	2153.34	2036	2036.5	1447.5	1548.5	2981	3186	1361	1324.5	2065	2424	3737.5	3974	4136	3618	1524	1608.5	1034.5	1094	1733	2057	1159	1288
centroid_2398898	IVTT.AG	putative pseudouridine transporter	2152.59	1888	2013	1399	1633	3194	3071	1465	1339	1899	2189	3786.5	3984	4029.5	3658	1605	1619.5	1068	1116	1712.5	2122	1238	1328
centroid_1537614	IVTT.AG	superoxide dismutase [Mn]	2151.75	2187	2275.5	1376	1673	3208	2879	1501	1416	2255	2375.5	3668	3548	3854.5	3516	1720.5	1602	1011.5	1047	1689	2162	1171	1203
centroid_893049	IVTT.AG	ribosomal protein L16	2151.7	2084	2194	1315	1542	3109	2686	1572.5	1426	2123	2301	3626	3422	3910	3638	1967	1706.5	1254	1336.5	1696	2043	1164.5	1221.5
SF_p0194	IVTT.AG	plasmid stable inheritance protein	2149.52	2022	2216.5	1352	1589.5	2927.5	2793	2117	2025	2197	2498	3449	3324	3641	3241	1581.5	1491.5	1328	1357	1665	1990	1212	1272
centroid_1614058	IVTT.AG	conserved hypothetical protein	2149.43	2062.5	2222	1517	1830	3198.5	3011	1448	1370.5	2431	2499	3564.5	3315	3755.5	3476	1715.5	1657	1072	1032	1606	2037	1242	1225.5
centroid_1209810	IVTT.AG	PTS system, cellobiose specific IIC component	2149.32	2223	2306.5	1398	1520.5	2778.5	2855.5	1441	1303	2593.5	2961.5	3487	3713	3767.5	3361	1599	1620	1097.5	1151	1668	1975	1183	1282
SSON53G_RS27455	IVTT.AG	hypothetical protein	2149.2	2025.5	2081	1388.5	1587.5	2947	3200	1467.5	1391	1985	2313	3652	3886	3999	3587	1578	1768	1147.5	1181.5	1664	2008.5	1137	1288
centroid_707966	IVTT.AG	low affinity inorganic phosphate transporter 1	2148.73	1991	2053	1521	1593	2947.5	3159	1463	1371	1754.5	2051	3715.5	3956	4140	3777	1638.5	1598	1076	1031	1795	2114	1202	1325
centroid_1217757	IVTT.AG	trehalose operon repressor	2147.7	2002	2109	1269	1495	2637	2747	1410	1339	3395	3542	3124	3135	3956.5	3829	1600	1606	1209	1178	1571	1847	1119	1130
centroid_1021817	IVTT.AG	histidine kinase , DNA gyrase B , and HSP90 like ATPase family protein	2147.41	2091	2193	1493	1645	3020.5	2984	1468	1408	2124	2332	3683.5	3756	3828	3462.5	1581	1649.5	1108	1156	1687	1998.5	1216.5	1358
centroid_123136	IVTT.AG	sel1 repeat family protein	2147.27	2151	2359	1493	1652	2616.5	2714	1488	1359	2913.5	3326.5	3169.5	3520	3442	3202	1662	1678	1199.5	1301.5	1588.5	1859.5	1192	1353
centroid_93346	IVTT.AG	PAS fold family protein	2147.23	2081	2120	1429.5	1581	2897	2942	1557	1404	2392	2853	3378.5	3620	3633.5	3403	1645	1694	1242.5	1304	1596	1890	1206	1370
centroid_556510	IVTT.AG	feS assembly ATPase SufC	2146.89	2102	2153.5	1393.5	1602	2904.5	2917.5	1884.5	1677	2303	2597	3175.5	3483.5	3626	3185	2101	2189	1090	1136	1542.5	1912	1095	1161.5
centroid_338298	IVTT.AG	formate/nitrite transporter family protein	2146.82	2539	2621	1428	1705	2595	2480	1599	1523	2235	2775	3335	3214	3712	3378	1753	1779	1191.5	1140	1676	2027	1220.5	1304
centroid_1120081	IVTT.AG	ribosomal protein L14	2146.66	2056	2191.5	1178	1329	2285.5	2374.5	4940.5	5021	2018.5	2336	2807	3056	3233	2809	1413	1447	915.5	971	1342	1526	953.5	1023
centroid_1872194	IVTT.AG	putative permease family protein	2146.34	2600.5	2828	1375	1667	2777	2673	1455	1330	1997.5	2291.5	3534	3495	3777	3381	1605.5	1585	1056.5	1096	1912.5	2332	1242	1208.5
centroid_219939	IVTT.AG	DNA binding protein H NS	2145.14	2006	1961	1356	1487.5	2927	3148	1540	1462	1962	2297	3557	3729	4027	3491	1693	1793	1419	1439.5	1626	1968	1112	1192
centroid_2457235	IVTT.AG	5'/3' nucleotidase SurE	2145.09	2010	2030	1385	1541	3150	3347	1441.5	1386	1949	2315	3619.5	3896	3838	3561	1657.5	1704	1075	1160	1685	2069	1125	1247.5
centroid_1689550	IVTT.AG	conserved hypothetical protein	2144.59	1922	2083	1304	1680	2473	2416	1984	1907	2360	2305	4318	4350.5	3677	3060	1553	1589	1216	1132.5	1516	1991	1190	1154
SSON53G_RS27590	IVTT.AG	hypothetical protein	2144.57	1834	1991	1437.5	1581	2885	3112.5	1489.5	1346.5	2042.5	2299.5	3636	3826	3981	3544.5	1678	1712	1199	1258	1635	2137	1209.5	1345.5
centroid_286181	IVTT.AG	RND transporter, hydrophobe/amphiphile efflux 1 family protein	2144.27	1939.5	2068.5	1423.5	1798	2915	3023	1454	1396	2078	2246	3698	3808	3876.5	3361.5	1699.5	1771.5	1230.5	1188	1600	2149	1224	1226
centroid_154498	IVTT.AG	phosphoribosylformylglycinamidine cyclo ligase	2142.23	2106	2110	1460.5	1527.5	2783.5	2786.5	1560	1428	1916.5	2340.5	3479	3652	4213	3977	1675	1640	1108.5	1174.5	1667.5	2078	1161.5	1284
centroid_655391	IVTT.AG	NADH quinone oxidoreductase subunit J	2141.18	2128	2191	1403	1545	2576	2629.5	1604	1483	2167	2540.5	3414	3529	4437.5	3859	1688.5	1636.5	1107	1107	1691.5	2034	1104	1231
centroid_1138038	IVTT.AG	outer membrane lipoprotein LolB	2137.3	2086	2150.5	1165	1359	2700	2746	1338.5	1183	2121.5	2405	5312.5	5262.5	2954	2733	2364	2249	899.5	862.5	1342	1671	1078	1038
centroid_396476	IVTT.AG	adenylate cyclase	2136.57	1897.5	2067	1516	1659.5	2935	3087	1498	1334.5	2109	2387	3474	3766	3947	3499	1705.5	1654	1090	1137.5	1693	2058	1174	1316
centroid_1373835	IVTT.AG	papC N terminal domain protein	2135.84	2140	2289	1315	1651.5	3228	2861	1495	1373.5	2104	2391.5	3756	3641	3820.5	3442	1692	1537	1052.5	1088	1639	2077	1220	1175
centroid_2278531	IVTT.AG	lipid A biosynthesis lauroyl acyltransferase	2135.55	2444.5	2697	1332	1710.5	2670	2800	1470	1350	1922.5	2154	3727	3668	3790.5	3455	1650.5	1551	1050.5	1005.5	1764	2359.5	1217	1193
centroid_1484349	IVTT.AG	osmolarity sensor protein EnvZ	2134.2	2377	2528.5	1384	1636.5	2461.5	2546	1434.5	1299	1926	2166	4625	4318	3346	3098	1731	1624	967	971	1557.5	2676	1134	1146
SF_p0082	IVTT.AG	invasion plasmid gene product	2134.16	2079.5	2184.5	1478	1720	2455.5	2542.5	1655	1439	2060	2418	3505	3640	4047	3522	1639	1606.5	1196	1202	1803	2153.5	1250	1355.5
centroid_256089	IVTT.AG	intracellular septation protein A	2134.11	2507.5	2536.5	1314	1465	2469.5	2520	1408	1320	3196.5	3595	3182	3450	3663	3361.5	1584	1574.5	1055.5	1060.5	1624	1880	1043.5	1140
SF_p0193	IVTT.AG	orf, conserved hypothetical protein	2134.07	1965.5	2096.5	1451	1600	2926.5	2959	1417	1341	2097	2308	3794.5	3900	3921	3577	1541	1656.5	1083	1097	1695	2029	1170	1324
centroid_1302846	IVTT.AG	branched chain amino acid transport system / permease component family protein	2133.39	2334	2484	1395	1694	2864	2656	1552	1466	1920	2365	3560	3346	3807	3443	1726	1730	1103.5	1093.5	1762.5	2145	1231.5	1256.5
centroid_362787	IVTT.AG	NADH dehydrogenase family protein	2133.05	2167.5	2330.5	1357	1615	2740	2888	1482	1351	1877.5	2165	3758	3885	3872	3580	1652	1627.5	1134	1100	1766	2205.5	1166.5	1207
SF_p0059	IVTT.AG	orf, conserved hypothetical protein	2132.91	1829	2025	1386	1588	2959	3245.5	1414	1333	2066	2416	3588	3802	4033	3544.5	1574	1645	1104.5	1214.5	1638.5	2041	1175.5	1302
centroid_1638663	IVTT.AG	pseudouridine synthase family protein	2128.2	2236.5	2357	1351	1540	2474	2480	1532.5	1441	2360	2706	4008.5	4039	3815	3682.5	1537	1529	980.5	989	1567	1950	1087	1158
centroid_339386	IVTT.AG	phosphate starvation inducible E family protein	2127.7	2180	2092.5	1435	1544	3033	3080	1447.5	1398	1883	2235	3651.5	3966.5	3926	3499	1604.5	1701	1041.5	1105	1677.5	2001	1066.5	1241.5
SSON53G_RS27400	IVTT.AG	replication regulatory protein repA2	2126.32	1993	1954.5	1406	1586	3019	3231	1465	1292	1930	2303	3615.5	3961.5	3964.5	3482.5	1581.5	1555	1098	1104	1640	1943	1186.5	1467.5
SF_p0258	IVTT.AG	RepB, replication protein	2125.73	1995	2062	1423	1574	2937	3110	1432	1331	2142	2436	3706	3788	3895	3430	1564	1636	1035	1047.5	1707.5	2112	1174	1229
centroid_656539	IVTT.AG	8 amino 7 oxononanoate synthase	2125.02	2032	2054.5	1371	1580	2868	2857	1476	1423.5	2252	2551	3407	3412	3893	3480	1608.5	1668.5	1164	1206.5	1822	2204.5	1185	1234.5
centroid_119874	IVTT.AG	NMN amidohydrolase like protein YfaY	2125	1951.5	2075.5	1469	1687	3088	3118.5	1423	1386	1827.5	2078	3754	3892.5	3970	3396	1664	1569	1066.5	1041.5	1736	2089	1178	1289.5
centroid_1066430	IVTT.AG	putative glucarate transporter	2123.48	2170	2304	1408	1566	2526	2618.5	1583	1464	2098.5	2591	3303	3531.5	3786	3541	1661.5	1671.5	1305	1296	1732.5	2062	1169.5	1328
centroid_2241300	IVTT.AG	putative transposase	2122.73	1959	2104	1403	1534	2883.5	2888	1443.5	1427	2050	2402.5	3653.5	3815	4029	3547	1582	1624	1062	1103	1664	2025	1211.5	1289.5
SF_p0271	IVTT.AG	IcsP (SopA), outermembrane protease of the OmpP family, involved in cleavage of surface exposed IcsA	2122.7	2340	2568	1524	1555	2411	2601	1423	1271	1698.5	2117	4170	4581	3539	3389.5	1495	1570	1020.5	1087	1650	1905	1298	1486
centroid_600112	IVTT.AG	conserved hypothetical protein	2119.52	2134.5	2275	1407.5	1861	2907.5	2670	1507	1434	1836.5	1934.5	3718	3693	3942	3256	1750	1683	1117	1072	1697.5	2295	1270	1168.5
centroid_434222	IVTT.AG	putative ypdI colanic acid synthesis lipoprotein	2119.32	2289.5	2437.5	1241	1534	2635	2670	1506	1357.5	2070	2122	3546.5	3572	3603.5	3259	1561.5	1560	1025	1057	2292.5	3036	1111	1138.5
SSON53G_RS27425	IVTT.AG	RelE toxin	2118.91	1890.5	2026.5	1379	1529	2935	3196	1492.5	1331	1717	2102.5	3760.5	3877	4127.5	3711	1611	1564	1092	1065	1751	2052	1131	1275
centroid_2229999	IVTT.AG	alkanesulfonate monooxygenase	2118.7	1897	2056	1947	3026	2738.5	2811	1406	1280	1935	2116	3596.5	3577	3548	3201	1530	1541	1121	1047.5	1708	2206	1165	1158
centroid_1050469	IVTT.AG	lysophospholipid transporter LplT	2118.48	1946	2126.5	1441	1597	2999	3237.5	1459	1277	1907	2180	3713.5	3806.5	3947	3623.5	1567	1572.5	1026.5	1031	1692	2067.5	1126.5	1263
centroid_1414686	IVTT.AG	lipoprotein NlpE	2118.3	2091	2343	2144	2417	2380	2473	1401	1255	2500.5	2876	3004.5	3226	3430	3014	1727	1701	1413.5	1410	1586	1867	1096	1247
centroid_2078399	IVTT.AG	protein BolA	2117.25	1995	2163.5	1430	1497.5	2826.5	3067	1501	1321	1966	2229	3677	3696	3870	3645	1857.5	1705	1004.5	1023	1732.5	2080.5	1108	1184
centroid_383728	IVTT.AG	3 oxoacyl [acyl carrier protein] reductase	2117.18	2007.5	2167	1341	1512	2843	2979	1836.5	1732	2104	2325.5	3664.5	3706	3717	3414	1566.5	1553	1089	1161	1637	1969.5	1089	1164
SSON53G_RS26815	IVTT.AG	acyl carrier protein	2116.07	1952	1989.5	1431	1535	2937.5	3179.5	1392.5	1350	1882.5	2214	3670	3992	3973	3523	1555	1599	1078	1122	1738	2016	1141	1283
centroid_2316239	IVTT.AG	conserved hypothetical protein	2115.84	1969	2176	1453.5	1621	2787	2961	1426.5	1305	1924.5	2092	3734	3951	3938.5	3654	1570	1586	1012	984	1770	2134.5	1206	1293
centroid_56368	IVTT.AG	preprotein translocase, SecE subunit	2115.27	2368	2562	1292	1828	2701.5	2453	1537	1423	2127.5	2146	3474	3268	3782	3351.5	1754	1634	1204	1131	1747	2454.5	1168	1130
centroid_2281244	IVTT.AG	conserved hypothetical protein	2114.93	2012	2112	1410	1573	2907.5	2988.5	1450.5	1320	1959	2287	3877	3774.5	3797	3472	1598	1633	1030.5	1049	1686	2086	1216	1290
centroid_386690	IVTT.AG	tRNA dimethylallyltransferase	2113.45	1878.5	2057	1234	1407	2511	2547	1351	1249	2129	2613.5	5551	5389.5	3089	2842	1655.5	1707	1049.5	1081.5	1363.5	1641	1035.5	1114
centroid_524980	IVTT.AG	hok/gef family protein	2112.59	2552.5	2570	1346.5	1569.5	2687	2360.5	1582.5	1500	2243	2518.5	3379	3135	3700.5	3370	1973	1679	1023	1030	1738.5	2153	1198	1168
centroid_979603	IVTT.AG	conserved hypothetical protein	2112.57	2072	2228	1416	1782	2780	2672	1488	1404	1954	2263	3686	3581	3895	3407	1692.5	1598	1093	1036	1665.5	2336.5	1233	1194
SSON53G_RS27370	IVTT.AG	hypothetical protein	2112.18	1919	2164	1347.5	1527	2943	3198	1449	1335	1906.5	2134	3645.5	3501	3775	3612	1770	1870.5	968	1028	1711	2046	1155	1463
centroid_177978	IVTT.AG	RNA binding protein YhbY	2111.84	2093.5	2101	1354.5	1500	2919.5	3045.5	1519	1437	2084	2507	3438	3698	3830	3457.5	1629	1700	1032	1068	1698	2067.5	1075	1206.5
centroid_1024970	IVTT.AG	lysR substrate binding domain protein	2111.18	1878.5	2024	1459	1620.5	2823.5	2931	1482	1286	1985	2147	3828	3996	3803.5	3492.5	1674	1611	1111	1102	1635.5	2087.5	1170	1298.5
SSON53G_RS27125	IVTT.AG	hypothetical protein	2111.18	1913	2073	1447.5	1543	2696.5	2998	1493.5	1305.5	2303	2544	3497	3587	3865	3536	1638.5	1659	1097	1127	1630.5	2037	1173	1282
centroid_2086019	IVTT.AG	multiple antibiotic resistance protein MarR	2110.86	2037	2197.5	1361	1597	2965	3105.5	1448	1365.5	1982	2168.5	3620	3708	3946	3491	1673.5	1639.5	1081	1064	1649.5	2055	1104.5	1180
centroid_2368768	IVTT.AG	inner membrane protein YpjD	2110.32	2382	2566	1483	1534	2459	2632	1440.5	1358	2357	2809.5	3300	3421	3696	3273	1698	1711.5	1196	1220	1633.5	1889	1134	1234
centroid_2236347	IVTT.AG	enterobactin exporter EntS	2110	2089.5	2196.5	1343	1734	2876	2766	1487	1341.5	1942	2075.5	3618	3677	3874	3385	1662	1580	1063.5	1035	1738	2490	1231	1215.5
centroid_841896	IVTT.AG	glycine cleavage system T protein	2108.14	2095	2001.5	1435	1499.5	2977	3176.5	1478	1387	2152	2429	3494	3708.5	3794.5	3439	1589	1628	1043.5	1101	1636	1970	1116.5	1228.5
SF_p0104	IVTT.AG	orf, conserved hypothetical protein	2107.64	2001	2064	1401	1535.5	2931	3035	1455.5	1361.5	1981	2334.5	3397.5	3505.5	3891	3450	1603	1814	1169	1253	1629	2058	1191	1307
SSON53G_RS26750	IVTT.AG	hypothetical protein	2105.02	1920.5	2108	1400	1541	3065	3027	1427.5	1293	2058	2248.5	3609	3711	4038	3556.5	1569.5	1545.5	1034	1008	1637.5	2042	1173	1298
centroid_523436	IVTT.AG	conserved hypothetical protein	2104.77	2100.5	2308	1388	1504.5	2676	3002.5	1485	1343	1832.5	2195	3617	3794.5	3964	3544.5	1628	1617	1088	1107	1704	2041	1120	1245
centroid_417181	IVTT.AG	glycyl radical enzyme activating family protein	2103.93	2113.5	2143	1423	1638	2725	2580.5	1467	1448	2167.5	2480	3449	3412	3933	3573.5	1630	1619.5	1057	1093	1741	2132	1189	1272
centroid_17395	IVTT.AG	inner membrane protein YghB	2103.91	2301.5	2162	1508	1677	2592	2680.5	1405	1360	2273	2590.5	3404	3666	3797	3483	1551	1659	1089.5	1111	1648	1942	1156	1230
centroid_947558	IVTT.AG	aldo/keto reductase family protein	2102.57	2048	2027	1334	1521	2784	2607	1561	1484	2310.5	2649	3333	3231.5	4011	3615	1588	1612	1032	1045	1861	2279	1143.5	1180
centroid_57745	IVTT.AG	conserved hypothetical protein	2102.45	1921	2112	1309	1649	2900	2926	1414	1312	1947	2113.5	3672	3811.5	3790	3208	1591	1527.5	1532	1480	1620	2151.5	1128	1139
centroid_2095169	IVTT.AG	inner membrane protein YdgC	2102.34	2339	2588.5	1299	1658	2634.5	2618	1499	1370	2049.5	2175	3529	3558	3821	3361.5	1627	1579	1079.5	1061	1752	2333	1147	1173
centroid_1584229	IVTT.AG	inner membrane metabolite transport protein YhjE	2101.84	2084	2249	1338.5	1598	3175	2907	1441	1374.5	1840.5	2215	3475	3371	4104.5	3928.5	1550	1587.5	998	1021	1582.5	1935	1239	1226
centroid_46338	IVTT.AG	mannosylglycerate hydrolase	2101.82	1914	2032.5	1263	1391.5	2570	3221	1363	1253	1750.5	2103	3500	3555	3752	3930	1510	2753	1048.5	1142	1546	2033	1088	1521
centroid_832988	IVTT.AG	binding protein dependent transport system inner membrane component family protein	2101.55	2193	2245	1512	1624	2682	2727.5	1448.5	1379	1830	2215	3681	3870	3848.5	3447	1571.5	1519	1072	1108	1717	2025.5	1181.5	1337
SSON53G_RS27285	IVTT.AG	Virulence factor VirK	2101.27	1978	2093	1870	1911.5	2509.5	2591.5	1539	1381	2066.5	2481	3207	3649	3409	3377	1566.5	1642	1138	1203	1757.5	2039	1327	1492
centroid_239675	IVTT.AG	molybdopterin guanine dinucleotide biosynthesis protein A	2099.23	1950.5	2080	1372	1516	2613	2768	1450	1336	2549	2971	3440	3696	3874	3394	1623	1607	1077	1133	1623	1892	1051	1167.5
centroid_119675	IVTT.AG	tetratricopeptide repeat family protein	2099.02	1906	1796	1101	1245.5	2162.5	2309.5	1216	1168	2281	2772	6327.5	5832	2892	2639.5	1444.5	1455	1473	1421	1263	1470.5	951	1052
centroid_1005874	IVTT.AG	mechanosensitive ion channel family protein	2098.64	2180	2197.5	1218	1361	2275	2350	1564.5	1490	1660	1933	4497	4444	4516	4225.5	1479.5	1487	1026.5	1032.5	1427.5	1651.5	1067.5	1086.5
centroid_2246348	IVTT.AG	lysE type translocator family protein	2098.5	2086.5	2154.5	1426	1532	2694	2704	1510	1417	2095	2477	3581.5	3490	3936	3459	1597.5	1702	1030	1077	1680.5	2049.5	1221	1247
centroid_2294027	IVTT.AG	yedD like family protein	2097.7	2123	2267.5	1260	1542	2929	2514	1619	1504	2569.5	2807	3267	3228	3579.5	3315	1876	1654	1142	1151	1597	1967	1130	1108
SSON53G_RS26715	IVTT.AG	hypothetical protein	2097.66	1845	2038.5	1366	1443	2993	3390	1378	1244.5	1929	2483	3144	3387	3365	3355	1817	2069	991.5	1466	1552.5	2280	1185	1426.5
centroid_1039664	IVTT.AG	thioesterase domain protein	2096.64	2016	2154	1365	1597	2813.5	2671.5	1496	1422	2327	2649	3449.5	3333	3786	3409.5	1729	1659.5	1076	1113	1663	1989	1187	1220.5
centroid_564834	IVTT.AG	branched chain amino acid transport system / permease component family protein	2096.2	2086.5	2236	1479	1682	2681.5	2476.5	1512	1436	2181	2463.5	3562	3433	3699.5	3392	1698	1621.5	1177.5	1182.5	1642.5	2021	1239	1214
centroid_1700169	IVTT.AG	aluminium activated malate transporter family protein	2095.45	1977	2120	1435	1741.5	2896	2941	1431	1267	1985	2112	3913	3838	3651	3314.5	1560	1546	1009	977	1672.5	2248.5	1226	1239
centroid_261406	IVTT.AG	HAD super, subIIIB family protein	2095.27	2403	2611.5	1362	1664	2673	2600	1361	1261.5	2013	2232	3603	3630	3596.5	3168	1635.5	1550.5	1188.5	1106	1769	2360	1159	1149
centroid_1807540	IVTT.AG	conserved hypothetical protein	2095.23	2262.5	2234	1431	1582	2742	2751	1459.5	1399	2143	2598.5	3473	3749	3808.5	3440	1612	1586	1036	1099	1638.5	1860	1059	1131.5
centroid_1806766	IVTT.AG	coA transferase III family protein	2094.7	1920.5	1947.5	1369.5	1578	2913	3178	1471.5	1355	1730.5	2109	3653	3964	3862	3400.5	1615	1611	1100.5	1180	1675	1939	1211	1300
centroid_1467270	IVTT.AG	electron transport complex, RnfABCDGE type, D subunit	2094.07	2164	2278	1519.5	1623	2528	2725.5	1514	1397	1887.5	2241	3464.5	3674	3937.5	3526.5	1641	1587	1065	1138	1708.5	2008	1135	1307
centroid_479269	IVTT.AG	YMGG like Gly zipper family protein	2093.16	2338.5	2647	1334.5	1499.5	2295	2289	1392	1334	1798	2211	3171.5	3286	3645.5	3342	2806	2694	1127.5	1143	1546	1872.5	1080	1197
SSON53G_RS26675	IVTT.AG	insertion element iso-IS1N protein insA	2093.11	1971	2150	1377	1706	2789.5	2854	1530	1450	2048.5	2253	3768	3796.5	3766.5	3289	1577.5	1505	1043	1036.5	1653	2165.5	1155	1164
centroid_2294143	IVTT.AG	RNase E specificity factor CsrD	2092.98	2005	2020	1398.5	1487.5	2945.5	3096	1400	1310	1959	2265	3776.5	3861	3861	3481.5	1479.5	1510	1029	1021	1670.5	2014.5	1149	1305.5
SSON53G_RS26885	IVTT.AG	protein MxiI	2092.75	1940	2058.5	1411.5	1538	2825.5	3050.5	1426	1276	1902	2108.5	3699	3822	3682	3437	1478	1501	1031	1038.5	1969.5	2458.5	1170.5	1217
centroid_1036008	IVTT.AG	yniB like family protein	2091.98	2208	2195	1425	1610.5	2544.5	2521	1495	1478	2051	2428.5	3526.5	3463	3976	3420	1628	1691	1085.5	1151	1714	2038	1165	1209
centroid_650170	IVTT.AG	PTS system N acetylmuramic acid specific EIIBC component	2091.59	2083.5	2279	1355.5	1669.5	2892.5	2720.5	1441.5	1305	2118.5	2156	3576	3502.5	4020	3405	1540	1534	1096	1074	1562	2078	1304.5	1301.5
centroid_2200132	IVTT.AG	hydrogenase 2 large chain	2090.95	2555	2630	1256	1375.5	2486	2527	2312	2134	2437	2865.5	3147.5	3377	3201	2979.5	1629.5	1624	1010.5	1075	1480	1782	1010	1107
centroid_120839	IVTT.AG	carbon starvation protein A	2090.89	1847	2013	1379.5	1547.5	2883	3018	1494	1334	2066.5	2354.5	3582	3758	3890.5	3492	1581	1536	1030	1080	1676.5	1986	1193.5	1257
centroid_725938	IVTT.AG	RNA chaperone Hfq	2090.45	2212	2345	1318.5	1523	2786	3054.5	1492	1377.5	1922	2275	3492	3532.5	3801	3449	1574	1541	1182	1287	1647	1970	1049	1160
centroid_2276198	IVTT.AG	rod shape determining protein MreC	2090.05	2017	2100	1498.5	1689	2949	2785	1495.5	1408	1893	2172	3526	3522.5	3921	3335	1620	1615	1000.5	1026.5	1746	2176	1212	1273.5
centroid_1080037	IVTT.AG	thioredoxin disulfide reductase	2089.7	1934	2159	1314	1494.5	2856	2975	1720	1600.5	1991	2260	3532	3506	3632	3373.5	1764	1740	1092	1092	1609.5	1983.5	1163	1182
centroid_1040997	IVTT.AG	protein TolR	2088.61	1947	2154	1390	1552	2880.5	2980	1494	1370.5	1772	1982	3585.5	3815.5	3991.5	3534.5	1667	1618	1121.5	1177	1585	2007.5	1121.5	1203
centroid_1282048	IVTT.AG	multidrug transporter MdfA	2088.52	2050	2269	1393	1732	3054	2768	1402	1318	1916.5	2093	3653	3594.5	3789	3366.5	1576	1558	1031	1080	1602	2116	1298	1288
centroid_511070	IVTT.AG	FHIPEP family protein	2088.05	2050	2025	1387	1535	2925	2979	1420	1370	1765.5	2061	3814	3738	3951.5	3522.5	1588	1536.5	1061.5	1055	1695.5	2065	1137	1255
centroid_2450628	IVTT.AG	hypothetical protein	2087.82	3069	3184	1238.5	1411.5	2600	2368	1749	1672	2237	2587.5	2979	3027	3584	3053	1717.5	1746	1090	1086	1576	1839.5	1030	1087.5
SF_p0187	IVTT.AG	orf, conserved hypothetical protein	2087.34	1873	2017.5	1384	1630	3055	3020.5	1413	1295	1852.5	2016	3836	3824	3829	3317.5	1608.5	1525.5	1020.5	986	1679	2201	1269	1269
centroid_355822	IVTT.AG	D lactate dehydrogenase	2087.05	3007	3093	1281	1407	2350.5	2350	1343	1267	2101	2559.5	2687	2767	4220.5	4038.5	1404	1422	910	951	2161	2584	945.5	1065.5
SSON53G_RS26810	IVTT.AG	Virulence regulon transcriptional activator VirB	2086.86	2095	2137	1486	1577	2512.5	2563	1544	1427	1944	2347.5	3282.5	3577	3829.5	3397.5	1611	1690	1177	1145.5	1981	2216	1106	1265
centroid_1287004	IVTT.AG	conserved hypothetical protein	2086.84	2481	2590	1267.5	1448	2451	2512.5	1385	1373	4266	4860.5	2665.5	2764	3159	2817	1428	1520	949	951	1352	1530	1018	1122.5
centroid_1585359	IVTT.AG	obg family GTPase CgtA	2086.39	1938	1976.5	1385	1500	3041	3150	1409.5	1348	1776.5	2138	3567.5	3915	3979.5	3440	1551	1651	995	1097	1671.5	1966	1143.5	1261
centroid_718369	IVTT.AG	alpha D glucose 1 phosphate phosphatase YihX	2085.16	1928	2057	1353	1693.5	2831	2586.5	1384	1314	2253	2431	3720	3634	3853	3412.5	1595	1569	1044	1039	1627	2133	1205	1211
centroid_2083226	IVTT.AG	prepilin type N terminal cleavage/methylation domain protein	2085.11	2137.5	2188	1326.5	1771	2850	2645	1486	1386	1995	2001	3672	3508	3821	3277.5	1703.5	1638	1113	1075	1648.5	2284	1210	1136
centroid_698258	IVTT.AG	conserved hypothetical protein	2085.02	2279	2293	1274.5	1451.5	2689	2433.5	1472	1428	2576	2845	3270	3848	3511.5	3076	1840	1677	1020	1060	1617	1998	1072.5	1139
centroid_2379824	IVTT.AG	RNA 3' phosphate cyclase	2083.25	2030	2097	1403	1619	2922	2764	1449.5	1394	1912	2219.5	3664	3579	3796	3436.5	1624	1599.5	1040.5	1081	1648	2055	1221	1277
centroid_116281	IVTT.AG	voltage gated potassium channel Kch	2082.66	2193	2286.5	1282	1575.5	2540	2463	1409	1330	2109	2340	3118.5	2956	4486.5	4206.5	1531	1519	1104	1082	1428	1693	1565	1601
centroid_191191	IVTT.AG	proton antiporter 2 family protein	2082.52	2164	2421	1381	1713	2771	2678	1501	1381.5	1982	1995	3467	3440	3878	3273	1579	1615	1043.5	1027	1750	2326	1227	1202.5
centroid_63107	IVTT.AG	citrate transporter family protein	2081.61	1928	2061.5	1501.5	1700	2755	2733	1379	1327	2082.5	2232.5	3662.5	3797	3931	3442.5	1578	1564.5	1043	1041	1659	2002	1160.5	1214.5
centroid_729003	IVTT.AG	putative multidrug resistance protein MdtD	2080.95	2017	2076.5	1435.5	1511	2721	2914	1496	1381	1734	2063	3697	3667.5	3975.5	3622	1604.5	1536	1041	1064	1757.5	2071.5	1135	1260.5
centroid_769572	IVTT.AG	6,7 dimethyl 8 ribityllumazine synthase	2079.43	2002	2163	1306.5	1684.5	2912	2994.5	1411	1285	2129.5	2295	3634	3660	3689.5	3258	1638	1613	1065	1051	1557.5	2047	1138	1213.5
centroid_2231579	IVTT.AG	xylulokinase	2078.61	1839.5	2024.5	1356	1602	3093.5	2985.5	1415	1313	1904	2012	3631.5	3755	3969	3400	1538.5	1542	1061	1066	1701	2062.5	1195	1263
SF_p0137	IVTT.AG	MxiH, component of the Mxi-Spa secretion machinery	2077.27	1896	2052	1314	1680.5	3030	2976.5	1436	1317.5	2108	2369	3561	3457	3811.5	3364	1549	1548	1092	1137	1580.5	1991	1203.5	1226
centroid_1188440	IVTT.AG	conserved hypothetical protein	2076.3	1963.5	2074	1360	1477	2882	3084	1420.5	1319	1876	2180	3610	3840	3831.5	3489	1594	1565	1035	1060.5	1682	1984	1127.5	1224
centroid_1300571	IVTT.AG	inner membrane protein YiaB	2076	2718	2923	1285	1617	2458	2504	1547.5	1422	2457	2624	2941.5	2897	3349	3131	1844	1749.5	1153	1084	1670	2117.5	1059	1121
centroid_1579528	IVTT.AG	conserved hypothetical protein	2075.91	2207.5	2579.5	1184.5	1421	2359	2482.5	1282	1186	4005.5	3925.5	2939	3019.5	3177	2700.5	1509	1430	902.5	889	1596.5	1978	1384	1512
SSON53G_RS26740	IVTT.AG	hypothetical protein	2074.48	1824	1995	1202	1545	2512	2590.5	1435	1245	2746	2879.5	3254	3161.5	3229	3024	1459.5	1430	1011	987	2553	3314	1099	1142.5
centroid_369596	IVTT.AG	putative aliphatic sulfonates binding protein	2074.48	1925	2067	1240	1456	2957	3160	1837	1759	1756	2077.5	3352	3658	3786	3251	1575	1547.5	1152.5	1211	1674	1922	1058	1217
centroid_1640763	IVTT.AG	shikimate dehydrogenase	2074.05	2245	2241.5	1231	1467.5	2493.5	2339	1810	1723	2076.5	2570	3150.5	3143	3534.5	3086.5	1655	1595	1255	1315	1499	1843	1576	1779.5
SF_p0002	IVTT.AG	putative resolvase	2073.89	1879	1898	1169	1385.5	2568	2455.5	4411	4406	1737.5	2097	2724.5	2753	3038	2762	1599.5	1564	962	987	1332	1560	1156	1181
centroid_479869	IVTT.AG	putative sensor like histidine kinase YehU	2073.84	2127	2070	1356	1589.5	2746.5	2681	1527.5	1460	1931	2218	3562	3559.5	3808	3340	1608.5	1677	1004	1052	1736	2156	1175	1240
centroid_36196	IVTT.AG	putative protein insertion permease FtsX	2073.59	2094	2201	1328.5	1685	2853.5	2811.5	1459	1409.5	2187	2297	3503	3331	3675	3263	1678	1622	1034	1052	1677.5	2082.5	1206	1169
centroid_1395142	IVTT.AG	methyl accepting chemotaxis (MCP) signalling domain protein	2073.05	1949	2035	1285.5	1441	2997	3015.5	1426	1374.5	2131	2567	3303	3427	3904	3340.5	1574	1692	1102	1107	1606	1969	1154	1207
centroid_1484577	IVTT.AG	L carnitine/gamma butyrobetaine antiporter	2072.98	1865	1941	1385.5	1555	2697.5	3034	1483.5	1331	1721	1978	3540.5	3741	3892	3509	1565.5	1725	1078	1096.5	1656	2231	1232	1347.5
centroid_556788	IVTT.AG	lipopolysaccharide export system permease protein LptF	2072.68	2231.5	2482.5	1324	1509	2499	2612.5	1515.5	1360.5	1814	2136.5	3360	3548	4040.5	3544.5	1625	1628	997.5	1012.5	1826	2222	1091	1219
centroid_2263553	IVTT.AG	outer membrane beta barrel domain protein	2072.57	1831.5	1990	1510	1647	2831	2847	1408	1299	1909.5	2080	3629	3790	3962	3567.5	1539	1509.5	1023.5	1035	1644	2069.5	1176	1298.5
SSON53G_RS27290	IVTT.AG	Lipid A biosynthesis myristoyltransferase 2	2071.11	2016.5	2039.5	1410.5	1570.5	2790	2853.5	1435	1332.5	1891	2238	3619.5	3756	3912	3385	1522	1543	1058	1089	1682	1958	1174	1289
centroid_1555863	IVTT.AG	marC integral membrane family protein	2070.41	2189	2148	1350.5	1588	2781.5	2689	1530	1494	2174	2619	3180.5	3307.5	3650	3320	1720	1767	1139	1185	1563	1826	1120	1208
SF_p0134	IVTT.AG	IpgE, cytoplasmic chaperone for IpgD	2069.61	1848	1966	1388	1658.5	2999	2904.5	1428.5	1284	1869	1967.5	3830	3782	3739	3264.5	1566	1527.5	1059	1051.5	1620	2208.5	1276.5	1294
centroid_667367	IVTT.AG	peroxiredoxin OsmC	2069.39	1917	2142	1323	1611	2896	2997.5	1454	1339.5	1767	1990	3761	3731	3851.5	3359	1677	1583	1008	992	1667	2134	1140	1186
centroid_1402363	IVTT.AG	ATP synthase F1, epsilon subunit	2069	2161	2095	1330	1435	2653	2858	1438.5	1367	1915	2196	3601	3767	3858	3522.5	1667.5	1599	1111	1166.5	1603	1940	1069	1165
centroid_1879188	IVTT.AG	nucleoside transporter family protein	2068.41	2425	2822	1369.5	1546.5	2286	2533.5	1525.5	1359	2167	2629	3189	3126	3656	3421	1676.5	1583	1228.5	1141	1650	1858	1085	1228
centroid_1763034_s2	IVTT.AG	potassium efflux system KefA	2067.48	2112	2151	1371	1555	2791	2748	1540	1424	2241	2538	3220.5	3270	3643	3185.5	1664	1722	1056	1138	1645	2007	1180.5	1282
centroid_400820	IVTT.AG	protein YecM	2067.02	2067	2060	1388	1518	2843	2960	1437	1435	2058	2400	3457	3577.5	3756	3268	1593.5	1655	1030.5	1091	1637	1880	1143.5	1219.5
centroid_1082895	IVTT.AG	RNA polymerase sigma factor RpoE	2066.05	2808	3218	1210	1493	2713	2649	1360	1215.5	1984.5	2195	3529	3305	3392	3163	1754.5	1694	927	960	1635	2071.5	1083	1093
centroid_36092	IVTT.AG	phosphate transporter family protein	2065	2142	2108.5	1431	1662	2558	2500	1444	1385	2157	2625	3439	3381	3580	3209.5	1618	1612.5	1012	1079.5	1681.5	2095	1297	1412.5
centroid_691040	IVTT.AG	asmA like C terminal region family protein	2064	2014.5	2113.5	1429	1716	2574	2458	1364	1304	2592.5	2629	3485.5	3534	3798	3430.5	1536	1453	1035	1061	1615	1961.5	1096	1208
centroid_93484	IVTT.AG	lysR substrate binding domain protein	2063.91	2190	2187	1412	1577	2521	2593	1439.5	1331	2300	2628	3299.5	3592	3906	3404	1606	1558	1031	1101	1639	1844.5	1072.5	1174
centroid_1735744	IVTT.AG	PTS dependent dihydroxyacetone kinase, phosphotransferase subunit DhaM	2063.39	2044	2128	1316.5	1522.5	2611	2744	1555	1376	1742	1975	3298	3677	3661.5	3247	1537	1518	1011	1054	1605	1994	1776	2002
centroid_60692	IVTT.AG	pyridoxine 5' phosphate synthase	2063.11	2412.5	2293	1337	1479	2687.5	2537.5	1533	1438	2159	2559	3135	3416	3732.5	3278	1646.5	1667	1064	1106	1603	1991	1142	1172
centroid_216391	IVTT.AG	lipid A export permease/ATP binding protein MsbA	2062.8	1914	1928	1425	1522.5	2774	2874.5	1958.5	1892	1656	2002	3437	3846	3845	3442	1478	1435	994	1035	1599.5	1926.5	1139	1258
SSON53G_RS27220	IVTT.AG	hypothetical protein	2062.23	1839	1911.5	1417	1496	2815	3236	1428	1275	1848	2129	3599	3781	3864	3463	1520	1495	1074	1090	1630.5	1966.5	1216	1275.5
centroid_2382585	IVTT.AG	inner membrane protein YidG	2061.66	2786	3103	1283	1415.5	2605	2689	1400	1310	1924.5	2285	3277.5	3491	3683.5	3287	1560.5	1595	990	1065.5	1549	1811.5	1065.5	1179.5
centroid_1189487	IVTT.AG	wzyE family protein	2060.59	1973	2230	1477	1677	2573	2703	1349	1313	1923.5	2158	3785.5	3721.5	3774	3480.5	1534	1472	1047	1046.5	1666.5	2006	1183.5	1239.5
centroid_315362	IVTT.AG	aerobic respiration control sensor protein ArcB	2060.27	1900	1950.5	1341	1540	2894.5	3057	1430	1312	1821	2037	3568.5	3888.5	3861.5	3356	1601	1592	1043.5	1146	1654.5	1974.5	1113	1244
centroid_257687	IVTT.AG	high affinity gluconate transporter	2059.43	2268	2377	1393	1514	2585.5	2771.5	1462	1415	1812.5	2124.5	3515	3671	3823	3435	1482	1492	1049.5	1046	1701	2012	1123	1235
centroid_1162054	IVTT.AG	30S ribosomal protein S17	2056.43	2285	2389	1285.5	1494	2838	2513	1741	1663	2151	2334	3390	3229	3598	3176	1817	1581.5	977	990	1598	1928	1109	1154.5
centroid_791412	IVTT.AG	branched chain amino acid transport system / permease component family protein	2056.43	1979	1984	1388	1524.5	2822	2981	1404	1334	1690	2048	3640	3966	3970.5	3481.5	1413.5	1444.5	1027	1026	1696.5	1980	1165	1276.5
centroid_650452	IVTT.AG	putative phospholipid ABC transporter binding protein MlaB	2055.11	2054	2036	1317.5	1435	2995	2896.5	1465	1363.5	1766	2166	3494	3860	3887.5	3571	1544	1609.5	962	1049	1629	1860.5	1046.5	1205
centroid_1980768	IVTT.AG	inner membrane transport protein YhaO	2055.05	1846.5	2060	1369	1605	2630	2767	1418.5	1312.5	1679	1882.5	3717	3784	3737	3381	1535	1437	1007.5	1019	2010	2530.5	1225	1258
centroid_622358	IVTT.AG	conserved hypothetical protein	2054.89	2102	2208	1355	1560	2432	2593	1569	1423	1992	2346	3253.5	3561	3768	3289	1634.5	1664.5	1117	1219	1629	1893	1221	1378
centroid_2111082	IVTT.AG	transcriptional regulator SlyA	2054.57	1981	2122.5	1278	1483	2821	2900	1479	1314.5	1814	2077	3559	3766	3918.5	3323	1677	1607	1035	1106	1702	1990.5	1052.5	1194
centroid_2079833	IVTT.AG	bacterial virulence factor hemolysin family protein	2054.39	2461	2840	1190.5	1508	2322	2396.5	1615	1443	1978	2174	3756.5	3572	3323	3104	1566	1514	1036	977.5	1853	2478.5	1041	1047
centroid_1110489_s1	IVTT.AG	glutamine amidotransferases class II family protein	2053.91	1904.5	2070	1355	1569	2834	2944	1463.5	1278	2243	2474	3389	3504	3591.5	3176	1663	1585	1133	1121	1533.5	1958	1165	1232
centroid_1690076	IVTT.AG	sensor protein ZraS	2053.05	1906	1994	1404	1463	2594	2795.5	1418	1384	1916	2349.5	3429	3687.5	3789.5	3333	1514	1635	1140.5	1214.5	1742.5	2097	1111.5	1249
centroid_478365	IVTT.AG	anaerobic ribonucleoside triphosphate reductase	2050.64	1861.5	1990.5	1214.5	1398	2674	2600	1476.5	1363.5	3287.5	3536	2874.5	3084	3697	3206	1575	1539	1213	1223	1342.5	1668	1100	1190
centroid_911465	IVTT.AG	putative lipoprotein	2049.84	1908	1931	1433	1571	2969	2916	1431.5	1301	1655.5	2037.5	3601	3911	3862.5	3434	1541	1533	982	1083.5	1622	1903	1190	1280
centroid_1536035_s1	IVTT.AG	multidrug resistance protein MdtC	2048.73	1854	1906.5	1356	1457	2881	3033	1404.5	1310	1622.5	1922.5	3832	3956	3624	3291	1460	1444	1395.5	1517.5	1555	1832	1151	1267
SSON53G_RS27105_s2	IVTT.AG	outer membrane autotransporter barrel domain-containing protein	2048.61	1496	2005.5	958	1113	2534.5	4328	995	935	1755.5	2276	1925	2157	2422	3570	1723.5	4462	743	1529	1132.5	3890	1102	2017
centroid_1191974	IVTT.AG	[2Fe 2S] binding domain protein	2047.14	2015.5	2053	1258	1666	2914.5	2764.5	1431	1356	2142	2281	3405	3298	3672	3187	1650	1642	1120	1090	1563	2200	1180	1148.5
centroid_702070	IVTT.AG	sugar (Glycoside Pentoside Hexuronide) transporter domain protein	2046.5	2171.5	2092	1376.5	1488.5	2608	2598.5	1407.5	1336	2516.5	3024	3028	3175	3759	3399	1579	1593	1071	1071	1595.5	1800	1112	1221.5
centroid_687096	IVTT.AG	amino acid carrier family protein	2046.27	2029	2111	1376	1561	2719	2877	1390	1363	1913	2291	3440	3681	3763.5	3374.5	1499	1671	1030	1041	1578.5	1928	1135	1246.5
centroid_835201	IVTT.AG	inner membrane protein YibH	2046.2	2204	2360	1330	1487.5	2742	2879.5	1462	1305	1824	2064.5	3474	3630.5	3827.5	3387	1501	1496	1050.5	1057	1640.5	1982.5	1108.5	1203
centroid_297519	IVTT.AG	sensor histidine kinase QseE	2044.32	1923	1916	1414	1446.5	2734.5	3002.5	1401.5	1306.5	1905	2216	3568	3730	3868	3360	1470	1542	1043.5	1076.5	1647	2024.5	1124	1256
centroid_1717982	IVTT.AG	SCP 2 sterol transfer family protein	2043.36	2740.5	2635.5	1316.5	1442.5	2726.5	2532	1510	1410.5	2153.5	2564.5	3084	3493	3407.5	2941.5	1644	1634	1022	1047	1585	1866	1066	1132
centroid_154502	IVTT.AG	EAL domain protein	2041.68	1877	1961	1361	1490	2884	2900	1438	1352	1925.5	2101	3550	3653	3807	3346.5	1615.5	1504	1032	1047	1618.5	2072	1152	1230
centroid_1894331	IVTT.AG	PTS system fructose IIA component family protein	2041.05	1918	2127.5	1320.5	1484	2769	2860	1426	1331	2056	2218	3429.5	3499	3776	3326	1658.5	1615	1165	1182	1559	1958	1074	1151
centroid_1995242	IVTT.AG	conserved hypothetical protein	2041	3836.5	4433.5	887	1029.5	2009	2100	1749	1625	1563	1850.5	2323	2296	2696	2435	1358	1272.5	3573	3560	1207	1458.5	796	844
centroid_502653	IVTT.AG	conserved hypothetical protein	2040.07	2107	2196.5	1169	1419.5	2644	2731	1530	1359	2185	2440	3053.5	3143.5	3529.5	2986.5	1556.5	1570.5	1108	1132	2144	2469	1127.5	1280
centroid_2359212	IVTT.AG	respiratory nitrate reductase, gamma subunit	2040.05	2158.5	2417.5	1353	1645	2438	2431.5	1419	1352	2432.5	2763	3232	3197	3492.5	3108	1644.5	1611	1082.5	1047	1647	2082	1137	1190.5
SSON53G_RS26775	IVTT.AG	hypothetical protein	2039.91	2230	2527	1220.5	1439	2403	2524.5	1355	1198.5	2730	2937	3148.5	3276.5	3091.5	2883	1385.5	1377	986	959.5	2276.5	2796.5	1030	1103
centroid_1398846	IVTT.AG	methyltransferase family protein	2039.91	1952	1940	1376	1501	2933	3082	1409	1297.5	1670.5	2035.5	3479.5	3829	3734	3402	1552.5	1533.5	1014	1055.5	1681	1939.5	1183	1278
centroid_1679690	IVTT.AG	fimbrial family protein	2039.64	1855	2013.5	1445	1654	2717	2795	1429.5	1292.5	1872.5	2102	3629	3776	3522	3285	1573	1492	1190	1161	1640.5	2012	1193	1222.5
centroid_180947	IVTT.AG	proteolipid membrane potential modulator family protein	2039.55	2631.5	2768.5	1250	1487.5	2550	2454	1501	1411	2150	2531	3080	3165	3492	3148.5	1725	1691.5	1019	1068	1625.5	1941	1045.5	1134.5
centroid_1080129	IVTT.AG	glycosyl transferase 2 family protein	2039.02	2111	2418	1464	1527	2442	2502.5	1418	1323.5	2782.5	3089	2926	3032	3333.5	3090	1652.5	1652	1215	1188.5	1637	1949.5	1016	1089
centroid_1414061	IVTT.AG	H+ symporter permease	2038.93	2102	2282	1360	1690	2416	2591	1529	1406	1987	2270.5	3585.5	3466.5	3720	3334.5	1471	1505.5	1063	985	1607	2045	1207.5	1232.5
centroid_818310	IVTT.AG	conserved hypothetical protein	2037.59	2039.5	2098.5	1273.5	1833	2737	2637	1444	1347	2067	2048	3480	3438	3702	3299.5	1663	1599	1078.5	1038	1508	2173.5	1182	1141
centroid_1087828	IVTT.AG	aspT/YidE/YbjL antiporter duplication domain protein	2037.14	2054.5	2149	1454	1905	2458	2255	1458	1392	1839	2039	3599	3443	3752	3267.5	1573	1562.5	1123.5	1097	1634	2191	1287	1284
centroid_1854660	IVTT.AG	conserved hypothetical protein	2037.11	3638.5	3124	1067	1310.5	2161	2382	1399	1268	1998.5	2329	4016	3976	3328	3041	1484	1389.5	977	1005	1378	1562.5	942	1040
centroid_598738	IVTT.AG	conserved hypothetical protein	2036.86	1940	2186	1111	1522.5	2350	2381.5	2025	1852	3354	3290	3052.5	2912.5	3262	2926.5	1633	1646	1156.5	1108	1348	1808	973	973
centroid_2376212	IVTT.AG	alanine racemase	2036.39	1875	1930	1311	1604	3043	2750	1392	1282.5	1884	2010	3611	3620	3871	3382	1509	1563	1073.5	1038	1519	2063.5	1258	1211
centroid_86342	IVTT.AG	sensor histidine kinase DcuS	2035.11	1759.5	1822	1380	1473	2481	2588	2443.5	2064	2522	2786.5	2992	3281	2727	2571	1465	1473	917.5	903	1487	1808.5	1756	2072
centroid_667047	IVTT.AG	trimethylamine N oxide reductase 2	2034.8	2081	2313	1395.5	1708	2394	2311	1456.5	1345.5	1863	2125.5	3456	3372.5	3586.5	3265	1698	1587	1086	1064.5	1776.5	2342.5	1257.5	1280.5
centroid_432428	IVTT.AG	4 alpha glucanotransferase	2034.61	2005	2158	1294	1468	2583	2689	1421	1294	2394.5	2577	3604.5	3625.5	3633	3157.5	1505	1450	1029	1077.5	1532	1842	1152.5	1269.5
centroid_726355	IVTT.AG	ferric aerobactin receptor	2034.59	2039.5	1965	1301	1514	2689	2618	1436	1331	1978	2175.5	3877	4003	3649.5	3139.5	1516	1565.5	1008.5	1036	1531	1911	1214	1263
centroid_2382624	IVTT.AG	putative lipoprotein	2034.32	1934	2015	1321	1600.5	3094	2914.5	1430.5	1306.5	1837	2045	3531	3579.5	3774	3300	1531	1520	984	1022.5	1607	2005	1185	1218
centroid_2141781	IVTT.AG	NADH Ubiquinone/plastoquinone (complex I), various chains family protein	2033.75	1972	2020	1483	1592.5	2692.5	2727	1429	1319	1989	2307	3458	3672	3695.5	3345.5	1538	1560.5	993	1045.5	1597.5	1879.5	1168	1258.5
centroid_370030	IVTT.AG	conserved hypothetical protein	2033.57	2097.5	2233	1334	1507	2657	2676	1431.5	1395	2193	2537	3301	3364.5	3638	3186	1588	1605	1073	1083	1611.5	1919	1122.5	1186
centroid_554222	IVTT.AG	sugar (and other) transporter family protein	2033.52	2142	2150	1455	1636	2586	2519	1476	1400.5	2117	2612	3148.5	3147	3575.5	3199.5	1602	1634	1064	1096	1627.5	2029	1210	1311
centroid_427597	IVTT.AG	xylulokinase	2033.05	2010	2022.5	1315	1422	2560.5	2821	1380	1322	2397	2905	4208.5	4239	3099	2784	1478	1543.5	1001	1043.5	1369	1554	1089	1163.5
SSON53G_RS26350	IVTT.AG	hypothetical protein	2032.75	1920	2007	1528.5	1609	2323	2444	2480.5	2422	1867.5	2259	3191	3296	3437	3100	1404	1415	1152	1177	1502	1730	1174	1282
centroid_144531	IVTT.AG	miniconductance mechanosensitive channel	2032.27	2131.5	2390.5	1252	1492	2384	2440	1431.5	1335.5	1965.5	2258	3311	3354	3513.5	3265	1898	1914.5	1288	1257	1639	1997.5	1030	1162
centroid_701777	IVTT.AG	protein WzxE	2031.73	2158.5	2280.5	1406	1698	2618	2510	1450	1357	2005	2130.5	3480	3392	3691	3366	1588.5	1547	1070.5	1047	1641.5	1898	1212	1151
centroid_49482	IVTT.AG	transposase family protein	2031.68	2044.5	2036	1354	1510.5	2730	2931	1394	1368	1903	2233	3432	3645	3830	3275	1470	1565	1017.5	1055	1629.5	1890.5	1130.5	1253
centroid_385192	IVTT.AG	inner membrane protein YbaL	2031.27	2014	1901	1364	1545	2776	2772	1475	1344	1909	2343	3451.5	3641	3773.5	3348	1547.5	1572.5	1033.5	1073	1550.5	1882	1144	1228
SSON53G_RS26575	IVTT.AG	hypothetical protein	2030.91	2085	2410	1437	1565	2449	2581	1416	1309	2310	2483.5	3102	3375	3735	3371.5	1526	1494	1091	1090	1665	1921	1057	1207
centroid_395014	IVTT.AG	conserved hypothetical protein	2030.73	2219	2203	1232	1406.5	2669	2457	1472	1403	2119	2277.5	3294	3222	3667	3295	1732	1550	1373	1379	1566	1928	1084	1128
centroid_519693	IVTT.AG	alpha amylase	2029.7	1975.5	2058	1392.5	1502	2594.5	2776	1385	1230.5	1861	2174	3285.5	3461	3578	3409	2127	2124	971	997.5	1592	1869.5	1096	1194
centroid_1067186	IVTT.AG	molydopterin dinucleotide binding domain protein	2028.84	1802.5	2042	1313.5	1635	2669	2700	1416.5	1277.5	2496	2829.5	3197	3238.5	3554.5	3153	1578	1579.5	1256.5	1278	1435	1865	1145	1173
centroid_246586	IVTT.AG	flagellar P ring family protein	2028.25	2140	2236.5	1277	1510.5	2426	2304	1486.5	1451	3232	3476	2794	2672	3170	2880.5	1509	1456.5	1296	1357	1600	1942	1162	1243
centroid_206048	IVTT.AG	tetratricopeptide repeat family protein	2027.98	2327	2376	1192	1585	2605	2433	1355	1274	2049	2184	4193	4032	3474.5	2974.5	1533.5	1471	1017	987	1442	1940	1109	1062
centroid_497921	IVTT.AG	superoxide dismutase [Fe]	2027.64	1907	1959.5	1332.5	1512	2599	2676.5	1867	1653	1812.5	2221	3282.5	3580	3772	3396	1601	1569	1025	1082	1612.5	1887.5	1069.5	1191
SSON53G_RS26615	IVTT.AG	K88 minor fimbrial subunit faeF	2027.5	1996.5	2026	1354.5	1556.5	2851.5	2698	1482.5	1369	1843.5	2182	3487	3519	3795	3285	1548	1527.5	1008	1059.5	1572	1990	1190	1264
centroid_651060	IVTT.AG	transcriptional regulatory protein CreB	2027.18	1990	1984	1233.5	1339	2459	2642	1379	1252	2066	2573	3029	3292	3182	2929	2919	3081	981.5	1029	1409	1660	1018	1151
centroid_17221	IVTT.AG	periplasmic binding and sugar binding domain of LacI family protein	2027.09	1951	2070	1263	1402.5	2834.5	2951	1420	1315	1813.5	2019	3558	3692.5	3814	3352.5	1613	1543	1038	1041	1660	2046	1045.5	1153
centroid_885374	IVTT.AG	phage shock protein B	2026.5	2129	2352	1600	1961	2258	2303	1305	1241	2502.5	2783	2889.5	3004	3334	3000	1620	1639	1489	1534.5	1562	1780	1082	1214.5
centroid_7032	IVTT.AG	fecCD transport family protein	2025.7	2140	2301.5	1412	1569	2398.5	2468	1503	1332.5	2730.5	3039	2926.5	3045	3460	3202	1667	1619	1072	1101	1533	1794	1066	1186
centroid_695555	IVTT.AG	nicotinate (nicotinamide) nucleotide adenylyltransferase	2025.55	1881	2044	1302	1541	2939	2979.5	1411	1323	2184.5	2365	3242	3524	3653	3134	1612	1490	1105	1113	1515	1922	1102	1180
centroid_1371830	IVTT.AG	endoglucanase	2024.95	1889.5	2002	1357	1497.5	2694	2901.5	1405	1333.5	2003.5	2289	3383	3573.5	3659.5	3276	1609.5	1609.5	1078	1118	1617	1933	1107.5	1212
centroid_1237218	IVTT.AG	tellurite resistance protein TehA	2024.68	2122.5	2157	1311	1525	2565.5	2326	1507	1375	2148	2453	3532	3236.5	3652	3325.5	1660.5	1612.5	1009	1059.5	1624	1965.5	1171	1205
centroid_541621	IVTT.AG	fimbrial family protein	2023.84	1846	1926	1335	1707	2811	2862	1395	1235	1920	2049	3600	3574	3722	3216	1437	1429	1248	1252.5	1463	1972	1251	1274
centroid_157813	IVTT.AG	chemotaxis protein methyltransferase	2023.27	1883	1914	1335	1485	2841	3074	1436.5	1287	1792.5	2063	3412.5	3719	3690	3503	1527	1477.5	1037	1018	1675	1985	1106	1251
centroid_455951	IVTT.AG	HTH type transcriptional regulator YjdC	2022.7	1931	2149	1265	1521	2760	2830.5	1408	1311	2087	2389	3538.5	3417.5	3604	3367	1564	1583.5	1004	994	1599	1956.5	1115	1105
SSON53G_RS27505	IVTT.AG	transporter	2022.64	1858	2006	1310	1469	2603	2857	1370	1252.5	2097	2337.5	3527.5	3679	3837	3349	1459	1457	1058.5	1106	1593	1895	1152	1225
centroid_769051	IVTT.AG	inner membrane transport protein YbaT	2021.32	2144.5	2204.5	1329	1592	2615	2553	1530	1500.5	1883	2274.5	3247	3264	3755	3280.5	1608	1598	1042.5	1066	1562	1921	1218	1281
centroid_431872	IVTT.AG	regulatory protein SoxS	2020.89	1920	2088.5	1297	1589.5	2878.5	2849	1402	1331.5	1743	1935	3629	3616	3741	3255	1646	1536	997	969.5	1607	2121	1167	1141
centroid_2109493	IVTT.AG	free methionine R sulfoxide reductase	2020.5	2049	2079	1294	1556.5	2369	2414	1466	1315	1803	2266	3342	3434	4131	3988.5	1610	1613	1034	1045	1554	1885	1087	1116
centroid_864626	IVTT.AG	transaldolase family protein	2018.86	1972	1988.5	1320	1418.5	2785.5	3012	1378	1298	1719	2001	3561	3747	3851	3427.5	1562	1559	999.5	1015.5	1618.5	1949.5	1054	1178
centroid_1627610	IVTT.AG	ribosomal RNA small subunit methyltransferase J	2018.68	1920	2012.5	1253	1507.5	2720	2727	1440	1333.5	2324	2616	3160	3209.5	3556	3274	1698	1654	1176.5	1190.5	1481	1881	1098	1179
centroid_431893	IVTT.AG	hydrogenase 1 operon protein HyaE	2018.07	2157	2055	1350	1617	2712	2564	1470	1441	2725	3176	2921	3005	3307	2970	1647	1723	1058	1060	1487.5	1816	1056	1080
centroid_885846	IVTT.AG	outer membrane G family protein	2017.98	1954	1978	1444	1601	2675	2638	1365.5	1306	2149	2475	3514.5	3555	3538	3257	1505	1527	1018	1049	1579	1896	1143	1228.5
centroid_2385142	IVTT.AG	ribosomal protein serine acetyltransferase	2016.93	2421	2301.5	1234	1454.5	2540	2322	1478	1421	2098	2351.5	3157	3015	3491	3075	2149	2231.5	973	999.5	1517	1854	1123	1166
centroid_1338884	IVTT.AG	conserved hypothetical protein	2015.66	1881	1933.5	1154	1389	2111.5	2220	4877	4812	1961	2048	2716	2723.5	2832	2420	1375	1299	883	879	1217	1584	1021	1008
centroid_570911	IVTT.AG	fusaric acid resistance protein like family protein	2015.27	1956	2068	1354	1665	2692	2809	1443.5	1278	1725.5	2042	3618	3650	3711	3269	1561.5	1472	962.5	961	1625	2084.5	1177	1211.5
centroid_1831635	IVTT.AG	tonB dependent receptor family protein	2015.09	1829.5	1964	1325	1466	2694	2952	1387	1280	1694	2018.5	3628	3778	3835.5	3373	1508	1537	1077	1084	1613.5	1931	1127	1230
centroid_1129783	IVTT.AG	beta lactamase superfamily domain protein	2014.57	1925	2055	1230.5	1493	2338	2458.5	1425.5	1329	1977	2332	3334.5	3250	3876.5	3573.5	1508.5	1509	1028	981.5	2023	2419.5	1094	1159
centroid_247683	IVTT.AG	transcriptional regulator NrdR	2014.41	1970.5	2002	1385	1490.5	2917	3085	1305	1306	2004	2312	3370.5	3462	3691.5	3121	1549	1522	947	1066	1594.5	1909	1085.5	1222
centroid_1004176	IVTT.AG	conserved hypothetical protein	2013.09	1870	1994	1287.5	1445	2572	2615	1455.5	1343.5	2144	2490.5	3340.5	3627.5	3652.5	3364	1604	1549	1062	1080	1597.5	1976	1066	1152
centroid_1469569	IVTT.AG	ribokinase	2012.95	1898	1957	1297	1511	2779	2735	1389	1276.5	2295	2329	3493	3489	3783.5	3189.5	1514	1498.5	1031	1100	1562.5	1876.5	1096	1185
centroid_2302303	IVTT.AG	sensor protein CreC	2012.52	1785	1938	1387.5	1587	2763	2792	1392	1319	1833.5	1946	3632.5	3661	3837.5	3328	1528.5	1470.5	1034	1032	1605.5	2046	1142	1215
centroid_427335	IVTT.AG	outer membrane autotransporter barrel domain protein	2011.89	2147	2298.5	1305	1460	2317	2404.5	1388	1357	2511	2812	3122	3261	3229.5	2972	1675	1772	1515	1557	1392	1643	1000	1123
SSON53G_RS26870	IVTT.AG	protein IpgF	2011.5	3812	3903	1250.5	1395	2381.5	2535	1329	1262	1851	2201.5	2942	3086	3326	2863	1384	1455.5	996.5	1021.5	1383	1640	1066	1169
centroid_1677217	IVTT.AG	conserved hypothetical protein	2011	2130.5	2371	1256	1436.5	2594	2728.5	1417.5	1334	2003	2192	3269.5	3472	3588.5	3317	1647	1571	1019	984.5	1711.5	2081	1023	1095
centroid_457629	IVTT.AG	tryptophan specific transport protein	2009.61	2693	2708	1307	1494	2464	2599	1381	1328	2093	2584	2933	3141.5	3417	2995	1702	1690.5	1092	1091	1534	1750.5	1069	1145
centroid_543674	IVTT.AG	conserved hypothetical protein	2008.98	2157.5	2286	1154.5	1374	2395.5	2410	1623	1571	1832	2213	3914	3881	3500	3209	1571.5	1489.5	1161	1180	1466	1794.5	997.5	1017
centroid_2377815	IVTT.AG	putative NAD(P)H nitroreductase YdjA	2008.16	1783.5	1895.5	1071	1242	3190	3484	1215	1119	1851	2186	2816.5	2786	3672	3413	1690	1623	1189.5	1158	2570	2410.5	868	946
centroid_147047	IVTT.AG	conserved hypothetical protein	2007.73	2224	2481	1193.5	1444.5	2587	2629	1515	1403	1996.5	2232	3291	3230	3517	3290	1608	1637.5	974.5	1008.5	1676	2071	1097	1064
centroid_1481833	IVTT.AG	haemolysin E family protein	2007.68	2132	2439	1227	1415	2440	2534	1324	1195	2032	2306	4499.5	4434	2978.5	2791.5	1476	1393	1013	942	1345	1736	1221	1295.5
centroid_439545	IVTT.AG	conserved hypothetical protein	2007.43	2169	2208	1217.5	1362	2731.5	2969	1444	1325	1897	2390.5	3316.5	3458.5	3449	3248	1693	1768	929	987	1569.5	1772	1056.5	1203
SF_p0009	IVTT.AG	OspD2, probably secreted by the Mxi-Spa secretion machinery, function unknown	2007.3	1866.5	1889.5	1236	1328	2591	3755.5	1326	1263	1963	2348	2669	2835.5	3194	3423	1474	2504	963	1143	1425	2542.5	1041	1380
centroid_653826	IVTT.AG	sodium:dicarboxylate symporter family protein	2007.14	1988.5	2144.5	1346	1575.5	2563.5	2732	1434	1252.5	1851	2163	3539.5	3581	3724.5	3293.5	1549	1462.5	1038	974.5	1591.5	1987.5	1167	1198
centroid_725263	IVTT.AG	HTH type transcriptional regulator AdiY	2006.89	1966	1993	1233	1442.5	2857	2923	1424	1382	1934	2374	3245	3373	3682.5	3326	1529	1640	1014	1109	1558	1869	1071.5	1206
centroid_2202955	IVTT.AG	bacterial transferase hexapeptide family protein	2006.84	1834	1985.5	1284.5	1502	2806	2629	1334	1224	2980	3229.5	3416.5	3540.5	3166	2895	1433	1424	1074	1099	1389	1647.5	1097.5	1160
centroid_269403	IVTT.AG	high affinity branched chain amino acid transport system permease protein LivH	2006.84	1877.5	1931.5	1272.5	1460	2747	2819	1483	1297	1894	2201	3293.5	3580	3918	3348	1519	1508	1062	1103	1607	1943.5	1103	1183
centroid_1357345	IVTT.AG	AAA like domain protein	2005.34	1706	1737.5	988	1122	2128.5	2234.5	1129.5	1007	1507	1882	7790	7694	2663.5	2364	1190	1168	804	871	1063	1198	896	974
SF_p0218	IVTT.AG	orf, hypothetical protein	2002.66	1820	2032.5	1349.5	1501	2741	2844	1357	1264	1821	2084	3664	3700	3511	3380	1518	1482	987	959	1664	2043	1114	1222.5
centroid_835551	IVTT.AG	putative dNA replication protein	2002	1788.5	1835	1296.5	1510	2905	3038	1402	1272.5	1667	1979.5	3548	3640	3865	3251	1470.5	1522	1030.5	1046	1613	1951	1148	1265
centroid_542914	IVTT.AG	yecR like lipofamily protein	2000.32	1989	2109.5	1417	1989.5	2609	2469	1429	1323.5	1945	1951.5	3414.5	3265.5	3688.5	3185	1610	1540.5	1000	981	1539	2201	1191	1159
centroid_2274484	IVTT.AG	fusaric acid resistance family protein	1999.64	2366	2222	1353	1593	2543	2330	1588	1464	2517	2954	2893	2815	3411	3062.5	1705	1712	1044	1044	1497	1773.5	1012	1093
centroid_842227	IVTT.AG	cysteine synthase B	1998.86	1876	2068	1190	1394	2513	2661.5	1410	1296.5	2536.5	2941	3335.5	3362.5	3429	3287	1533	1509.5	1023	1033	1561	1889	1052	1074
centroid_415906	IVTT.AG	hypothetical lipo family protein	1998.45	1989	1977	1141	1297	2469	2548	1315	1242	2942.5	3433	2915	2954	3669	3310	1416	1402	1092	1122	1606	1814	1097	1215.5
centroid_1026389	IVTT.AG	2 polyprenyl 6 methoxyphenol 4 hydroxylase	1998.27	1940	1948	1352	1505	2703.5	2961.5	1450.5	1270	1926	2300	3267	3508.5	3611.5	3200	1529	1536	1037.5	1098	1608	1877	1104	1229
centroid_1283752	IVTT.AG	inner membrane protein YcfT	1997	1955	2141	1361.5	1625	2601	2688	1405	1259.5	1897	2222	3631	3530	3607	3142.5	1505	1454.5	1011.5	966	1539	1968.5	1223	1201
centroid_707768	IVTT.AG	na+ symporter family protein	1996.16	2240	2191	1319	1444	2483	2543.5	1407	1320	2553.5	3014	2993	3108	3460	3047	1574	1652.5	1099.5	1150.5	1443	1686	1052	1135
centroid_1879941	IVTT.AG	protein SbmA	1996.11	2207	2222	1309	1401	2331	2407	2082.5	2113	2090	2606	2996	3137	3362	3093	1516	1554	1003.5	1060.5	1504	1724	1041	1155
centroid_1110673	IVTT.AG	thiamine biosynthesis protein ThiC	1995.98	1975.5	2020	1297	1469.5	2538	2409.5	1409	1366	3115.5	3483	2827	2781.5	3180	2786	1869	2024.5	1046.5	1081	1351	1659	1077	1146
centroid_2390519	IVTT.AG	permease family protein	1995.45	2399	2369	1174.5	1262	2791	3281.5	1552	1531.5	2070	2458	2748	2790	3239	2917.5	1714	1826	1087	1040.5	1606	1867.5	1039	1137
centroid_720647	IVTT.AG	nlpC/P60 family protein	1995.41	1997	2219.5	1223.5	1691	2453	2537	1369	1297	2587	2564.5	3495	3228.5	3160	2949	1655	1523	1039.5	1005	1562.5	2055	1181	1107
centroid_1494719	IVTT.AG	inner membrane protein YohK	1994.52	2106	2132.5	1305.5	1392	2586.5	2711	1448	1337	1797.5	2160.5	3350.5	3638	3761	3366	1504.5	1542	989	1051	1603.5	1827	1077	1193.5
centroid_1452711	IVTT.AG	prepilin type N terminal cleavage/methylation domain protein	1993.77	2162	2448	1298	1470.5	2585	2744	1378	1260	2153	2458	3292.5	3178.5	3411	3094	1482	1481	961.5	976	1696	2014	1156	1164
centroid_483629	IVTT.AG	methyltransferase domain protein	1993.07	1924.5	2060	1485	1556	2584.5	2549	1343	1274	2086	2464	3500	3498	3600.5	3222.5	1436.5	1480	970	1083	1505	1808	1179.5	1238.5
centroid_412940	IVTT.AG	ribosomal protein S7	1991.52	1933	2046.5	1270	1427	2822.5	2996	1435.5	1253	2000	2312	3364.5	3449	3624.5	3211	1545	1544	947	960.5	1572.5	1892	1049	1159
centroid_1632687	IVTT.AG	glucans biosynthesis protein G	1991.43	2013.5	2202.5	1312	1427	2668.5	2824.5	1406	1258	2317	2468	3129.5	3374	3539	3143	1507.5	1481	1077.5	1029	1527	1792	1091	1224
centroid_1924262	IVTT.AG	conserved hypothetical protein	1989.2	1788	1925	1381	1501.5	2793	2885	1424	1299	1610	1900	3477	3672	3748	3353	1500	1458	988.5	1040	1605	2015.5	1145	1254
centroid_1232522	IVTT.AG	methylated DNA [] cysteine S methyltransferase family protein	1989.11	1874	1998.5	1269	1446.5	2735.5	2978	1363.5	1282.5	1729	2009.5	3444	3567	3912.5	3378	1569	1540	968.5	1013.5	1617	1945	992	1128
centroid_1449859	IVTT.AG	L alanyl gamma D glutamyl meso diaminopimelate ligase	1989	1983.5	2076	1260	1444	2609	2520	1609	1564.5	2221	2544	3020	3055	3435.5	3102	1586.5	1619	1202	1226	1472	1813	1163	1233
centroid_49285	IVTT.AG	conserved hypothetical protein	1988.86	1824	1885.5	1386	1496	2637	2896.5	1374	1225.5	1763	1941.5	3645.5	3670	3795.5	3369	1507	1452	1003.5	1071	1563	1874	1148.5	1227
centroid_1372747	IVTT.AG	2 keto 3 deoxygluconate permease family protein	1988.27	2135	2112	1326	1516	2540.5	2652	1419	1396	1811	2131.5	3190	3322	3756	3381	1568	1609.5	1079	1098	1553	1847	1091	1208.5
SF_p0266	IVTT.AG	orf, hypothetical protein	1987.98	1812	2034.5	1364.5	1564	2634	2810	1372	1269	1867	2069	3508.5	3657.5	3612.5	3166.5	1544	1464	985	951	1579	2074	1167.5	1230
SSON53G_RS26860	IVTT.AG	inositol phosphate phosphatase IpgD	1987.75	1978	2183.5	1269	1428.5	2937	3314	1409	1253	2197	2496.5	2966.5	3145	3371	3172.5	1505	1435.5	1136	1161.5	1468	1682.5	1050	1171.5
centroid_1310112	IVTT.AG	3 hydroxyacyl CoA dehydrogenase, NAD binding domain protein	1987.07	2106.5	2191.5	1310	1413	2418	2452.5	1447.5	1388	1994	2298	3308	3414.5	3705	3352	1558	1587.5	1040	1087	1612.5	1830	1040	1162
centroid_569562	IVTT.AG	shikimate dehydrogenase substrate binding domain protein	1985.7	1883.5	2000	1402	1535	2556	2430	1381	1343	2063	2344	3368	3445	3451	3281	1572	1567	1178	1225.5	1509	1753.5	1141	1257
centroid_393552	IVTT.AG	cell division protein FtsW	1984.57	2222	2451	1326	1613.5	2506	2329	1440	1353	2234	2511	3109	3046	3304	3120	1554	1550.5	1090.5	1058	1592	1925	1182	1144
centroid_1874361	IVTT.AG	galactitol specific phosphotransferase enzyme IIB component	1984.57	1982	2015.5	1251	1622	2632	2545	1366.5	1299	1927	2152	3500	3399	3614.5	3219	1622	1513.5	1011.5	1016	1585.5	2134.5	1141	1112
centroid_771318	IVTT.AG	histidinol dehydrogenase	1984	3266	3136.5	1176	1437	2488.5	2217	1342.5	1264	1939	2232	3207	3119	3475	3175	1411.5	1421	989.5	991	1424	1729.5	1123	1084
centroid_853516	IVTT.AG	outer membrane protein F	1983.59	1783	1860	1144	1429	2497.5	2299.5	1268	1207.5	1902.5	1989.5	4812.5	4452	3127	2855.5	1376.5	1432	1498	1448	1337.5	1765	1074.5	1080
centroid_896886	IVTT.AG	glyoxalase like domain protein	1983.27	1933.5	2100.5	1165.5	1493.5	2345	2237	1381.5	1310	2009	2199	3570	3423.5	3495	3105	1604	1527	1073	1067.5	1941.5	2498	1083	1070
centroid_731645	IVTT.AG	secretion monitor family protein	1983.27	1885.5	1962	1256	1482	2675	2776	1428	1283.5	1799	2140	3359	3532	3728	3420	1523	1528	1043	1035	1570	1961	1083	1163
centroid_1171182	IVTT.AG	L rhamnose 1 epimerase	1982.25	1901	2061	1276.5	1575	2680.5	2834	1341.5	1220.5	2056	2250	3468	3539	3511	3162	1511	1512	1022	961	1553.5	1989	1060	1125
SF_p0011	IVTT.AG	orf, conserved hypothetical protein	1981.36	1903.5	2004	1224.5	1539	2765	2613	1357	1266	1766	1920.5	3653	3644.5	3808	3397	1450	1471	1034.5	1003.5	1455	1977	1172	1166
centroid_346262	IVTT.AG	formate dehydrogenase, beta subunit	1981.05	2357.5	2634	1145.5	1302.5	2621.5	2603	1344	1249	2033	2450	3475	3496.5	3193.5	2733	1482	1523	995	1018	1742	1939	1072	1174
SSON53G_RS26540	IVTT.AG	hypothetical protein	1980.16	1909	2073	1229	1464	2859.5	2858	1375	1276	1851	2105	3383.5	3382	3652.5	3302	1477	1468	991	1011	1563	1965.5	1133.5	1235
centroid_1507801	IVTT.AG	3 deoxy D manno octulosonate 8 phosphate phosphatase KdsC	1980.09	2059	2119.5	1238	1522	2798.5	2676	1422	1336.5	2166	2542	3172	3032	3428.5	3115	1714	1593	963	983	1522	1873.5	1124	1162.5
centroid_1339410	IVTT.AG	peptidoglycan synthase FtsI	1979.89	1761.5	1780	2635	3172	2369.5	2497	1275	1177	2207	2393	2873	2894	3438.5	3176	1428	1310.5	1050	1116.5	1362.5	1553	977	1111.5
SF_p0224	IVTT.AG	post-segregation antitoxin	1978.27	1906	1881.5	1324	1466	2846	3001.5	1384	1294	1765	2129	3262	3631	3642	3241	1494	1504	983	1090	1539	1834	1125	1180
centroid_463454	IVTT.AG	cytidine deaminase	1977.82	1795	1990	2287	2722	2318	2385	1489	1379	1973.5	2293	3094.5	3084	3177.5	3014.5	1380	1349.5	1016	1016.5	1366	1650	1333	1399
SF_p0261	IVTT.AG	orf, hypothetical protein	1977.8	1917	2012.5	1353	1507	2595.5	2703	1322	1301	2544	2837	3147.5	3219	3381.5	2966	1522	1551	1073	1067	1441	1716	1122	1213.5
centroid_2358883	IVTT.AG	cytochrome C and Quinol oxidase polypeptide I family protein	1977.41	1864.5	1867	1223	1386.5	2298.5	2314	1266	1232	1820	2127	2877	2938	4233	3803	1391.5	1468.5	2043.5	2266	1332.5	1568	1050.5	1133
centroid_86703	IVTT.AG	conserved hypothetical protein	1977.18	2090.5	2190	1153	1449	2713	2464	1411	1309	1797	1969	3242	3067.5	3850.5	3656	1624.5	1541	1175	1143	1557	2008	1035	1053
centroid_1004904	IVTT.AG	rare lipoA family protein	1976.52	2162	2277.5	1276	1465	2690.5	2704.5	1423	1289.5	1925.5	2138.5	3364	3413	3561	3107	1533.5	1461	1011	946	1531	1897	1111	1196
centroid_1416201	IVTT.AG	low affinity gluconate transporter	1975.82	2005	2126	1385.5	1636	2382	2403	1361.5	1259	2002	2218	3569	3506.5	3493	3184	1536	1472	1062	1058	1518.5	1941	1125	1225
SSON53G_RS27500	IVTT.AG	UDP-glucose 4-epimerase	1974.8	1989	2042.5	1418	1458	2709.5	2743	1473	1315	1867	2256	3181.5	3559.5	3486.5	3175	1499	1502	1003	1056	1492.5	1789	1148.5	1282
centroid_726617	IVTT.AG	mgtC family protein	1974.77	2372	2597	1250	1814	2348.5	2146	1455.5	1340.5	1970	1985.5	3239	3077	3522	3133	1586.5	1514	1104.5	1031	1592	2142	1144.5	1080.5
centroid_553457	IVTT.AG	succinate dehydrogenase, hydrophobic membrane anchor protein	1974.45	2325	2582	1324	1466	2309	2410	1470	1360.5	2335.5	2678	2854.5	2899	3466.5	3021	1660	1579	1066	1083	1602	1882	992	1073
centroid_6054	IVTT.AG	ni/Fe hydrogenase, b type cytochrome subunit	1973.93	1875	2052.5	1257.5	1419.5	2540	2686	1421	1281.5	2188	2365	3182	3412	3700.5	3368	1568.5	1553.5	1034	1021	1525	1848	1022	1106
centroid_1390491	IVTT.AG	conserved hypothetical protein	1973.91	2163	2273	1264.5	1593	2469.5	2374	1520	1517	2135	2168	3250	3122.5	3401	2947.5	1696.5	1671	1185	1065.5	1485	1942.5	1120.5	1062
centroid_417494	IVTT.AG	substrate binding domain of ABC type glycine betaine transport system family protein	1973.57	2217	2259	1176	1384	2185	2214	1334	1296.5	2126.5	2482	2791	2829	3146	2767	1519	1526	1025	1045	1344.5	1582	2397	2773
SSON53G_RS26380	IVTT.AG	isocitrate lyase	1973.2	1888	2150	1289.5	1471	2747.5	2754	1295.5	1223.5	2824	2891	3083.5	3174	3475	3005.5	1394	1424	977.5	937	1446	1749	1072	1139
SF_p0238	IVTT.AG	MsbB2, probable lipid A transacetylase	1972.64	2118	2060.5	1316	1578	2548.5	2516	1440	1366.5	1867	2273	3386	3318.5	3661	3110	1495	1518	993	1062	1535	1836	1162	1238
centroid_1743978	IVTT.AG	coA transferase III family protein	1972.34	1954.5	1978	1382.5	1822	2671.5	2548	1398.5	1252	1918	2094	3347	3299	3383.5	3091.5	1532	1493	1043	1058	1609	2170	1175.5	1171
centroid_228734	IVTT.AG	2 keto 3 deoxygluconate permease family protein	1971.95	1979	2135	1316	1498	2529	2634	1410	1325	1908	2294	3312	3354.5	3645.5	3276.5	1595	1517	988.5	996.5	1578.5	1989	1008	1094
centroid_1562971	IVTT.AG	2 octaprenyl 3 methyl 6 methoxy 1,4 benzoquinol hydroxylase	1971.73	1970.5	2058.5	1498	1771	2788	2603.5	1383	1328	2157.5	2536.5	3197	2991	3323	2982	1520	1534	1034.5	1097.5	1541	1829	1128	1106.5
SF_p0012	IVTT.AG	orf, conserved hypothetical protein	1971.68	2080	2090	1319	1409.5	2737	2795.5	1360	1247	1901	2347	3319	3499	3445	2928.5	1608.5	1613	967	1018.5	1536	1826	1123	1207.5
centroid_358494	IVTT.AG	putative lipoprotein	1970.95	1920	1969	1236	1344	2717.5	2736	1417	1270	1710	2014	3508	3661	3828	3348.5	1532	1518	1007	1052	1537.5	1876	1022	1137.5
centroid_601288	IVTT.AG	inner membrane protein YbjO	1970.91	2465.5	2399	1300	1436.5	2433	2517	1423	1358	2070	2454	2951	3004	3535	2986.5	1533.5	1599	1008	1041	1710	1930	1055	1151
centroid_1449084	IVTT.AG	BAAT / Acyl CoA thioester hydrolase C terminal family protein	1969.64	3302	3701.5	1165	1288	2323	2295.5	1363	1311	1857	2374	3012	3175	3331	2979	1485	1560.5	979.5	997.5	1299	1524	971	1038.5
SF_p0197	IVTT.AG	orf, hypothetical protein	1969.52	1828	1795	1286.5	1453	2775	2844	1445	1275	1687	2018.5	3394	3646	3553.5	3246.5	1496.5	1480	1026	1061	1638.5	2022.5	1131	1227
centroid_1240574	IVTT.AG	D tyrosyl tRNA(Tyr) deacylase	1969.5	1977	2142.5	1241	1635.5	2717.5	2621	1464	1376.5	1927	2084.5	3269.5	3260.5	3555	3044.5	1616.5	1569	1035.5	1034	1516	2010	1144.5	1087.5
centroid_219531	IVTT.AG	exodeoxyribonuclease V, alpha subunit	1968.91	1667	1794	1058.5	1185	2190	2445.5	1207.5	1061	2150	2375	2203	2259	4820.5	4672	1456	2630	1098	1132	1805	2066	979	1062
centroid_362352	IVTT.AG	binding protein dependent transport system inner membrane component family protein	1968.64	1827	1925	1329	1537.5	2601.5	2466	1623	1534	1902	2085	3435.5	3425	3684	3282	1432.5	1429.5	951	978	1514.5	1902.5	1221.5	1224
centroid_1311921	IVTT.AG	molybdopterin synthase sulfurylase MoeB	1964.25	1955	1936.5	1246	1593	2651	2610	1428	1325	2177	2314.5	3234	3205	3473	3033	1590	1579.5	1087	1081	1464.5	2001.5	1148.5	1080.5
SF_p0123	IVTT.AG	VirB, transcriptional activator required for tanscription of the ipa, mxi, and spa operons	1964.25	2010	1959	1184	1339.5	2380.5	2361.5	1579	1453	1692	2045	3136	3293	3216	2856	1519	1631	1151.5	1165.5	2365.5	2634	1057.5	1185
centroid_914957	IVTT.AG	DNA binding protein HU beta	1963.52	1818	1978.5	1176.5	1413	2582	2790	1446	1340	1760	2076.5	3448	3684	3610	3292.5	1542	1467	1178	1213	1509	1812	993	1068.5
centroid_2233797	IVTT.AG	RNA polymerase sigma factor RpoS	1962.98	2169	2297.5	1348	1523	2458.5	2448	1379.5	1345	1989	2313	3198	3264	3509	3073.5	1550	1541	960	1036	1591	1907.5	1093	1192
centroid_1550682	IVTT.AG	hydroxymethylpyrimidine/phosphomethylpyrimidine kinase	1962.55	1846	1954	1289	1601.5	2967	2723	1413	1293.5	1830	1995	3389	3306.5	3480	3048	1560	1454	1061.5	1057	1525	1994	1186	1203
centroid_449396	IVTT.AG	phosphate regulon transcriptional regulatory protein PhoB	1961.41	1969.5	2069	1180	1411	2639	2586	1419	1344	2170.5	2577	3067	3135.5	3509.5	3059	1496	1585	1219	1301.5	1457	1766	1082	1108.5
centroid_2392002	IVTT.AG	lipid A palmitoyltransferase PagP	1961.18	2177	2381.5	1358	1681	2357	2335	1421	1306	1806	2096	3186	3269	3564	3194	1506.5	1497	1082	1065	1642.5	1991	1086.5	1144
centroid_283673	IVTT.AG	conserved hypothetical protein	1960.16	2352.5	2651.5	1289	1518	2227	2249.5	1434.5	1340.5	2076.5	2518.5	2776	2989.5	3344.5	3232.5	1635	1545	1112	1099	1597	1940.5	1029	1166
SSON53G_RS26855	IVTT.AG	virulence factor	1960.14	1806.5	1928	1271.5	1425	2795	2942	1337	1232.5	1873.5	2223	3008	3252	3837	3350	1515	1484	999	1038	1459	1740	1267	1340
centroid_39702	IVTT.AG	methyl accepting chemotaxis protein IV	1959.82	1889.5	2076	1269	1531	2542	2657	1391	1253	1916	2178	3517	3475	3548.5	3173	1513	1424	927	902.5	1597	2000.5	1158	1178
centroid_1063719	IVTT.AG	divalent metal cation transporter MntH	1959.61	1966	2092	1292	1543	2535.5	2311	1424	1384	2195	2591	3234	3176	3543	3064	1521	1534	1021.5	1066	1505	1784	1157	1172.5
centroid_877023	IVTT.AG	putative minor fimbrial subunit, D mannose specific adhesin domain protein	1959.45	2121.5	2270.5	1349.5	1517	2283.5	2336	1636	1589.5	1997	2345.5	2819	3059	3440	3056	1554	1577	1181.5	1180.5	1535	1782	1158	1320
centroid_852810	IVTT.AG	binding protein dependent transport system inner membrane component family protein	1959.11	2081	2199.5	1345	1567	2315	2302	1527	1402	2465.5	2655	2986	3040	3345	3046.5	1611.5	1581.5	1009	976.5	1529.5	1871	1120	1125
centroid_1638800	IVTT.AG	binding protein dependent transport system inner membrane component family protein	1957.84	2159	2396	1299	1531.5	2289.5	2234	1406	1296	2327.5	2494	3052	3107.5	3413	3067	1565	1493	1261.5	1229	1445.5	1768.5	1079	1159
centroid_164429	IVTT.AG	outer membrane assembly complex, YaeT protein	1956.5	1918	1972	1210.5	1365	2781	2991.5	1418	1289	2192.5	2390	2861.5	3091	3455	3125.5	1669	1680	1160	1251	1359	1604	1106	1153.5
centroid_2411005	IVTT.AG	putative lipoprotein	1956.09	1942.5	1937	1222	1679.5	2620	2648	1408	1307	1975.5	2039	3356	3205	3348	3241.5	1623	1556	1112	1074	1466.5	2064	1145	1064.5
centroid_1307455	IVTT.AG	conserved hypothetical protein	1955.27	2110	2181.5	1184	1680	2664.5	2517	1361	1251	1831.5	1847	3433	3310.5	3564	3066	1567	1498	966	970	1559	2230.5	1135.5	1089
centroid_864330	IVTT.AG	hha toxicity modulator TomB	1955.11	2016	2087	1237.5	1395	2477	2691	1443	1311	2044	2451.5	3224.5	3368	3535	3345	1610	1462	979	1023.5	1480	1767	958	1107.5
centroid_37118	IVTT.AG	galactokinase	1955	2121	2063	1277	1433.5	2649	2552.5	1450	1396	2030	2394	3166	3264.5	3306	3048	1499	1585.5	993	1035	1541	1911	1118	1177
centroid_1510391	IVTT.AG	conserved hypothetical protein	1954.98	2460.5	2714.5	1009	1186.5	3493.5	3834	1434.5	1248	1967	2469	2799	2818.5	2959	2719.5	1486	1442	890	909	1427	1718	954	1071
centroid_366813	IVTT.AG	protein export membrane protein SecD	1954.48	1887	2033.5	1369	1555.5	2636	2766	1312	1223.5	1679	1958	3493	3515	3534.5	3314	1494	1427	973	992	1560	1930.5	1154	1192
centroid_1100616	IVTT.AG	conserved hypothetical protein	1954.25	2087	2152	1275	1398	2489	2555	1389	1334	2024	2389	3149	3259	3690.5	3294	1531	1569	957	1011	1529.5	1744.5	1047	1120
centroid_93202	IVTT.AG	type VII secretion system (T7SS), usher family protein	1953.93	2094	2437.5	1180	1396.5	2536	2522	1311	1221	1987	2319	2867.5	2903.5	2916.5	2598	2370	2261.5	1418	1436.5	1338.5	1628.5	1100.5	1143.5
centroid_1122083	IVTT.AG	lysR substrate binding domain protein	1953.86	1877	1903.5	1285	1474	2652	2801.5	1343.5	1256	1787	2054	3477	3387	3685	3323	1516	1409	996.5	1008.5	1540	1844.5	1120	1245
centroid_2233924	IVTT.AG	fusaric acid resistance protein like family protein	1953.68	1868	1898.5	1300	1451	2581	2582	1399	1290	1732	2145.5	3341	3580	3686	3273	1535.5	1481.5	1005	1056	1547	1860	1110	1259
centroid_1837085	IVTT.AG	flagellar biosynthetic protein FliO	1952.86	2914	3546	1217	1317.5	2155	2164	1311	1260	2156	2490	3140	3123	3175	2884.5	1453	1490	958	1001	1489	1744	934	1041
centroid_195971	IVTT.AG	protein DcrB	1951.89	1933	2072	1145	1629	2382.5	2254	1330	1268	1823	1833.5	3244.5	3152.5	3507	2961.5	2449	2552.5	1018	945.5	1439	1833	1084	1085
centroid_60399	IVTT.AG	ATP dependent DNA helicase RecG	1951.89	1810	1940.5	1329	1531.5	2723	2849	1346	1267	1774	1983.5	3392	3467	3487	3296	1496.5	1434	1031	1015.5	1536	1920	1148.5	1164.5
SF_p0252	IVTT.AG	orf, conserved hypothetical protein	1951.86	1863	1921	1351	1449.5	2701	2764	1385	1253.5	2300.5	2714	3149	3193.5	3258	3032	1505.5	1424.5	999	1051	1484	1758	1125	1259
centroid_289919	IVTT.AG	penicillin binding protein 1C	1949.77	1870	1918	1255	1552.5	2873.5	2650	1358.5	1245.5	2061.5	2177.5	3381	3390.5	3514	3032	1454	1501	1038	962	1442.5	1948.5	1145.5	1124
centroid_441560	IVTT.AG	conserved hypothetical protein	1949.66	2212	2403.5	1246	1364	2223.5	2420	1409	1283	2097	2453	2946	3183	3582.5	3345	1601	1532	1017.5	1047	1633	1912.5	930	1052
centroid_1409120	IVTT.AG	liporeleasing system, transmembrane protein LolE	1948.84	2148	2122	1321	1450	2491	2644.5	1374	1311	2009	2515	3089.5	3104.5	3420	3188	1527.5	1564	1011	1059	1530	1681.5	1094	1220
centroid_2019303	IVTT.AG	putative diguanylate cyclase domain protein	1947.34	1886	1958	1282.5	1422	2505.5	2837.5	1438	1282.5	1777	1948.5	3277.5	3462.5	3610	3156.5	1568	1450.5	1119.5	1110	1604	1893.5	1072	1180
centroid_1438488	IVTT.AG	N acetylmuramoyl L alanine amidase AmiA	1946.16	1691.5	1911	1049	1195.5	2181	2250.5	4454	4290.5	2002	2362	2526	2486	2840	2572.5	1302	1350	904.5	918.5	1196	1435	913.5	984.5
centroid_1456381	IVTT.AG	conserved hypothetical protein	1946.14	1883	1976.5	1175	1282	2875	3097.5	1329	1217	1815	2172	3658.5	3860	3330	2982	1479	1453.5	938	979	1474	1730	991	1118
SSON53G_RS26340	IVTT.AG	phosphothreonine lyase OspF	1945.93	1773	1921.5	2009	2435	2285	2552	1350	1212	1787	2175	3083	3262	3423.5	3143	1487.5	1479	1056	1082.5	1457	1733	1004	1100.5
centroid_272582	IVTT.AG	caudovirales tail fibre assembly family protein	1945.73	1977.5	2170	1279.5	1392	2582	2611	1345	1291	1945	2296	3003	3160	3428	3203	1785	1818	1010	981	1545	1867.5	1029	1087.5
centroid_2345221	IVTT.AG	conserved hypothetical protein	1944.73	2248	2378	1207	1372	2393	2473	1436	1375	1991	2395	3087.5	3119	3550	3279	1544	1615.5	1070.5	1093	1436	1674	974.5	1073
SF_p0115	IVTT.AG	OspC3, probably secreted by the Mxi-Spa secretion machinery, function unknown	1944.34	2502.5	3056	1220	1414	2317	2476	1318.5	1203	1589	1925	3587	3725	3410	2963	1395	1331.5	955.5	974	1417	1680	1113.5	1203
centroid_376470	IVTT.AG	phosphonate ABC transporter, periplasmic phosphonate binding protein	1943.91	2190	2310.5	1277	1464	2713	2690	1426	1384	1835	2186.5	3095	3146.5	3482.5	2986	1457	1482	955	1001.5	1501.5	1851	1134	1198
centroid_1440408	IVTT.AG	inner membrane YebZ domain protein	1943.68	1978.5	2104	1398.5	1659.5	2415	2303	1370.5	1280	2089	2250	3308.5	3272.5	3451.5	3000.5	1523.5	1462	992	1014	1461	1946	1227	1254.5
centroid_858229	IVTT.AG	sbmA/BacA like family protein	1943.64	2172	2303	1408	1711	2309	2242.5	1362.5	1317.5	1889	2116	3156	2994	3374	3019	1844	1709	1071.5	1064	1464	1861	1173	1200
centroid_1650587	IVTT.AG	flavo, HI0933 family protein	1943.3	1870	1986	1224	1556	2798	2719	1346	1248	1933	1982	3178	3141	3485.5	2954.5	1501	1439	1306	1274	1519.5	1921	1192	1179
centroid_1221246	IVTT.AG	PTS system, alpha glucoside specific IIBC component domain protein	1943.3	1889	2046	1369	1523.5	2431	2655	1436	1311	1981.5	2230	3206	3384	3419	3200	1512.5	1464	974	1044	1546	1857.5	1088.5	1185
SSON53G_RS27165	IVTT.AG	hypothetical protein	1942.57	1777	1905	1300.5	1378	2645.5	2896	1404	1237	1775	2089.5	3400	3430	3643	3377	1467	1471	1007	991	1544	1807	1039	1153
SSON53G_RS27465	IVTT.AG	hypothetical protein	1941.77	1944	2048	1226	1472	2869	2848	1363.5	1271.5	1846	2078	3309	3310	3536	3208	1405	1460.5	944.5	954	1513.5	1859	1125	1128.5
centroid_805371	IVTT.AG	winged helix turn helix DNA binding family protein	1941.61	1858.5	2013	1218	1530	2615.5	2520	1369	1278	1671.5	1926.5	3539	3455	3659.5	3167.5	1563	1467	965	958	1552	2122	1140	1127.5
centroid_1157261	IVTT.AG	sugar (Glycoside Pentoside Hexuronide) transporter domain protein	1941.59	2091	2110	1183	1582	2391.5	2195	1418	1270	2016	2194	2874.5	2805.5	3231.5	2796	1434	1522.5	1013	995.5	1358.5	1755	2144.5	2334
centroid_1323049	IVTT.AG	ribosomal protein S19	1940.86	1924	1973	1182	1493	2634	2581	1395.5	1307	1729	1926.5	3501	3480	3638	3198.5	1611	1510.5	991	1008.5	1501	1892	1070.5	1152
centroid_1201606	IVTT.AG	cytochrome d ubiquinol oxidase subunit 1	1940.52	2033	2096	1330	1474	2663	2659.5	1377.5	1325	1782.5	2238	3091.5	3368	3533	3105.5	1487.5	1472	949	982	1596	1864	1093	1171.5
centroid_701768	IVTT.AG	conserved hypothetical protein	1939.41	2097	2063	1194	1331	2423.5	2447	2305.5	2222	1786	2123	3034.5	3062	3402.5	3177.5	1477	1495	956.5	1017	1391	1666.5	959	1036.5
centroid_574807	IVTT.AG	flagellar biosynthetic protein FliR	1938.52	1868.5	1948.5	1317.5	1508	2499	2706	1359	1261.5	1939	2253	3269	3318	3600	3311	1539	1452	944	1018	1555.5	1827.5	1050	1103.5
centroid_650234	IVTT.AG	uracil xanthine permease family protein	1937.91	2196.5	2289	1299	1542	2420.5	2351.5	1371	1285	2073	2289	3075.5	3171	3534	2970	1541	1552	1017	1037	1539	1843	1084	1154
centroid_1313717	IVTT.AG	phage shock protein G	1936.73	2292.5	2574	1264	1445.5	2245	2310.5	1422	1309.5	1918	2185.5	3129.5	3276.5	3691.5	3110	1527	1525.5	1022	1033	1451	1703	1049	1123.5
centroid_1153138	IVTT.AG	sulfate adenylyltransferase subunit 2	1936.61	1922	1871	1162	1356	2512	2677	1409	1325	1954	2376	3126	3417	3553.5	3193	1595	1608	1134	1139	1443	1711	1023	1099
centroid_807532	IVTT.AG	prokaryotic membrane lipolipid attachment site family protein	1934.89	2823	3293	1205	1352.5	2204	2368	1188	1164	3132	3215.5	2718.5	2765	3102.5	2869	1291	1324	876	895.5	1329	1557	898	997
centroid_1045734	IVTT.AG	succinate dehydrogenase iron sulfur subunit	1934.34	1987.5	2028	1217.5	1633.5	2422	2205	1358.5	1280	2584.5	2572	3071	2955.5	3467	2992	1652	1593	1014	998	1437	1886	1128.5	1073
centroid_1738686	IVTT.AG	conserved hypothetical protein	1934.16	2028	2238	1122	1440	2262	2308.5	1401.5	1234	2068	2342	2985.5	2953	3170	2940	1433	1466	2076	1993	1370	1737	964	1020
centroid_1156513	IVTT.AG	D alanine D alanine ligase family protein	1933.32	1814	1968	1220	1476.5	2533.5	2726	1412	1254.5	1868	2183	3365	3510.5	3510	3106	1488.5	1472	1014	978	1494.5	1942	1088	1109
centroid_248507	IVTT.AG	cytochrome c nitrite reductase, pentaheme subunit	1931.66	2189.5	2188.5	1258.5	1397.5	2536	2560	1321	1272	2210.5	2544	3038.5	3030.5	3362	3008	1453	1476	1027	1071	1567.5	1876	1034	1075.5
SF_p0023	IVTT.AG	orf, hypothetical protein	1931.57	1796.5	1968.5	1249	1403	2789	2690.5	1430.5	1271	1723	1933	3375	3445.5	3432.5	3104.5	1590	1535.5	1005	972.5	1624.5	1887	1103.5	1165
centroid_1682114	IVTT.AG	signal peptidase II	1930.93	2272.5	2232	1258	1433.5	2293	2376	1414	1342	1939.5	2324.5	3112	3214.5	3483	3101	1568	1524	1024	1051.5	1543	1777	1041	1156.5
centroid_666125	IVTT.AG	outer membrane pore protein E	1929.52	3313	3718	1119	1311	2399	2519	1231	1201	1754	1984	2981	3126.5	3198.5	2948.5	1320.5	1388.5	859	929	1403	1641	999	1106
centroid_521569	IVTT.AG	helix turn helix family protein	1929.09	2510.5	2684	1230.5	1409	2518	2287	1381	1349	2202.5	2543	2946	2778	3250	2839	1649	1522.5	1011	1021	1455	1727	1044	1083
centroid_651430	IVTT.AG	transglycosylase SLT domain protein	1928.45	3742.5	4397	1321	1441	2159.5	2219.5	1253	1227	1891	2266	2612.5	2603.5	3130.5	2778	1399	1374	896	954	1253.5	1465	986.5	1056
centroid_887275	IVTT.AG	conserved hypothetical protein	1927.89	1795	1924	1304	1400	2648.5	2808.5	1344	1291	1565.5	1923	3293	3635	3651.5	3223.5	1437.5	1506	977.5	1022	1562	1832.5	1092	1177.5
centroid_337965	IVTT.AG	voltage gated chloride channel family protein	1925.82	1977.5	2219	1179	1525.5	2296	2480.5	1629.5	1552	1957	2387	3013	2920	3426	3178.5	1499	1497	1007	1004	1469	1885.5	1133	1133
centroid_2298708	IVTT.AG	HTH type transcriptional repressor NemR	1925.52	1998.5	2047	1260	1448	2473.5	2485	1388	1272	2230	2577.5	2955	3174	3461.5	3016.5	1482	1514	1032	1091	1467	1794	1033	1162
centroid_397572	IVTT.AG	conserved hypothetical protein	1925.32	1816	1918	1092	1425	2589	2387	1360	1311	2170	2258	3624	3409	3143	2753.5	1436	1453	1150	1096.5	1331.5	1772	1418.5	1444
SSON53G_RS27025	IVTT.AG	membrane protein	1925	1777	1871	1345	1470	2435	2752	1354	1233.5	1890.5	2068	3244	3564	3597	3086.5	1507	1420	1010	1034	1480	1752	1181.5	1278
centroid_2141962	IVTT.AG	pseudouridine kinase	1924.14	1769.5	1842	1261.5	1375.5	2671	2919	1463.5	1336	1972.5	2319	2992	3298	3674.5	3172	1425	1403	943	1024.5	1476	1766	1059	1168.5
centroid_1316291	IVTT.AG	conserved hypothetical protein	1923.59	2403	2330	1192.5	1337	2521	2616	1468	1457.5	1940	2338.5	2767.5	2846	3229	2967	1654	1648	1054	1059	1605	1794	985	1107
centroid_2270516	IVTT.AG	conserved hypothetical protein	1921.36	1859	2027	1213	1391	2569	2700	1369	1291	1703	2019	3244.5	3513.5	3577	3262	1540	1490	967.5	985	1526	1879	1020	1124.5
centroid_766682	IVTT.AG	inner membrane transport protein YhjV	1920.66	1801	1952	1159	1376	2173	2280	1287	1133	1801	2044.5	2891	2926.5	4964	4885	1364	1387	975	939.5	1270.5	1575	1019.5	1051
centroid_693948	IVTT.AG	phosphocarrier protein NPr	1920.66	1837	2022.5	1202.5	1380	2575	2744	1393.5	1273	1871.5	2042	3304	3422	3568.5	3252	1536	1471.5	980	955	1482	1838	1020.5	1084
centroid_1202378	IVTT.AG	inorganic pyrophosphatase	1919.57	2005	2077	1261	1454	2492	2506.5	1384	1376	1777	2147	3241	3176.5	3522.5	3132	1555	1547.5	977.5	1045	1477	1818	1095.5	1163.5
centroid_161957	IVTT.AG	conserved hypothetical protein	1918.68	2041	2252	1286	1497	2301.5	2393	1429	1302	2106.5	2348	2988.5	3043	3500.5	3153.5	1568	1525.5	1038.5	1011	1525	1830.5	977.5	1093.5
SF_p0237	IVTT.AG	VirK, required for proper localization of IcsA (VirG) at the surface of bacteria	1918.05	1968	1997.5	1681	1756	2168	2227	1325	1285	1821	2303	2999	3198.5	3418.5	3141	1354	1421	1075.5	1081	1654	1853	1168	1302
centroid_2003976	IVTT.AG	inner membrane protein YgaP	1916.91	2001	1980	1105	1535.5	2132	1995.5	1530	1445.5	1807.5	1967.5	3865	3787.5	3175	2885.5	1467	1526	950	953	1612	2088	1185.5	1178
centroid_562728	IVTT.AG	D serine ammonia lyase	1916.57	1835.5	2017	1316	1436	2521	2611	1365	1307	1691	2058	3290	3428	3429	3115.5	1444	1422	1015.5	1033	1602	1903	1112	1213
centroid_2259521	IVTT.AG	ribosomal protein S12	1915.64	2024.5	1886	1208.5	1422	2583	2705	1377	1320	1760	2124	3182	3224	3529	3083	1549	1664	981	1008	1498	1762	1068.5	1185.5
centroid_259875	IVTT.AG	hydrogenase 4 component A	1915.64	1988	1854.5	1275.5	1450	2511	2589	1434	1291.5	2404	2847	2875	3336	3104	2905	1493.5	1476	939	997	1449	1718	1054	1153
centroid_2407272	IVTT.AG	bacterial regulatory, tetR family protein	1915.34	2062	2155	1229	1351	2432.5	2537	1376	1355	1825.5	2290	3101	3352.5	3520.5	3155	1475.5	1536	974	994	1483	1736.5	1059	1137.5
centroid_4247	IVTT.AG	yobH like family protein	1915.14	2197	2330	1265.5	1461	2233	2281.5	1376	1283	1814	2099.5	3116.5	3269.5	3727.5	3244.5	1538.5	1459.5	1009	995	1567	1835.5	978	1052
centroid_224434	IVTT.AG	inner membrane protein CreD	1914.59	1815	1948	1261.5	1517	2453.5	2311	1370	1265.5	1772	2002	3079.5	3074	3808.5	3418	1520	1452.5	1041	997	1507	1934	1287.5	1286.5
centroid_1304748	IVTT.AG	sensory box protein	1914.3	1922.5	1871	992.5	1106	2292	2158	1189	1178.5	1672	2073	2214	2203	6349	6275.5	1308	1304.5	816	866	1146	1300	920	958
centroid_1176368	IVTT.AG	inner membrane YjiG domain protein	1914.02	1953	2061.5	1253.5	1488	2713.5	2689	1410	1327	1858	2237	3089.5	3123	3325	2935	1501	1466	974	1009	1475	1806.5	1182	1232
centroid_599878	IVTT.AG	pyrimidine specific ribonucleoside hydrolase RihA	1913.2	2033	2081	1150.5	1543.5	2663	2467.5	1531.5	1389	1887	1997	3235	3177	3374	2997	1459	1474.5	1004	960	1442.5	1952	1123	1149.5
centroid_1432556	IVTT.AG	L asparaginase 2	1912.52	4579	5585.5	1026	1241	2210	2207	1149	1096	1936	2258	2329	2301	2659	2480.5	1419	1473	810	825	1165.5	1334	971	1021
centroid_2375252_s1	IVTT.AG	cation efflux system protein CusA	1912.48	1732	1873	1249.5	1430	2556	2760	1334	1234.5	1903	2123	3270	3440	3482	3146	1446	1448	1019	1073	1498	1772.5	1084	1201
SSON53G_RS27545	IVTT.AG	aquaporin	1912.36	2013.5	2174	1312.5	1465	2452	2465	1336	1259	2003.5	2357	3132.5	3039	3370.5	3086	1433.5	1478	950	988	1557.5	1821.5	1154	1224
centroid_1080445	IVTT.AG	lipopolysaccharide export system permease protein LptG	1911.43	1837	1960	1251	1486.5	2657	2681.5	1356	1256	1790	1968	3289.5	3486	3512.5	3079.5	1488	1428	994	911	1500	1856	1087	1177
centroid_1114895	IVTT.AG	small conductance mechanosensitive channel	1909.75	2037	1899	1269.5	1438	2570	2532	1433	1408.5	1732	2066.5	3166	3233	3591	3165	1499	1510	988	1024	1490.5	1761.5	1096	1105
centroid_1593284	IVTT.AG	lipopolysaccharide export system protein LptC	1909.48	1934.5	1971	1221.5	1380	2420	2426	1324	1270	2433	2918.5	2815	3070.5	3384	3016	1523	1498	940	1013.5	1446	1683	1109.5	1211.5
centroid_631543	IVTT.AG	fimbrial family protein	1908.93	5413	5914.5	1070	1335	2160.5	1996	1156	1102.5	1591	1724	2424	2264	2698	2343	1188	1219.5	945.5	928	1128	1427	999	970
centroid_1518370	IVTT.AG	methyl accepting chemotaxis protein III	1908.61	1707	1772	1534	1751	2717	3000.5	1342	1194.5	1644	1823	3265.5	3497	3482	2979	1478	1369	935.5	1031	1463	1728	1080.5	1196
centroid_83907	IVTT.AG	mce related family protein	1908.41	1884	1882.5	1013.5	1189	1897.5	2046.5	1285.5	1146	2119.5	2377	2372	2394.5	2825	2618	2494.5	2385.5	2949	2863	1145	1308	863	926.5
centroid_2260520	IVTT.AG	NADH quinone oxidoreductase subunit I	1907.98	1780	1860	1280.5	1401.5	2530	2733	1354.5	1255	1604.5	1882	3351.5	3495	3630	3276	1446	1388.5	971	1012	1545	1856	1080	1243.5
centroid_1208651	IVTT.AG	flagellar biosynthetic protein FliQ	1907.55	1908.5	1940	1206	1351.5	2529	2700.5	1382	1276	1839	2240	3141	3318	3595	3275	1560	1479.5	938	980	1496	1810	959	1042
centroid_687438	IVTT.AG	lumazine binding domain protein	1907.48	1777.5	1969.5	1240	1542	2561.5	2471	1322	1226	2305	2487.5	3236	3187.5	3393.5	2843.5	1452	1399	929	945	1441	1923	1149	1164
centroid_1505611	IVTT.AG	CDP diacylglycerol glycerol 3 phosphate 3 phosphatidyltransferase	1907.23	2588	2724	1196	1440	2222.5	2354	1384	1268	1900	2219.5	2876	2871	3205	2900	1498	1497	954.5	955.5	1676	2016	1083.5	1130.5
centroid_524116	IVTT.AG	peptidase M48 family protein	1906.89	1829.5	1933	1284.5	1408	2501	2578	1354.5	1227.5	1784.5	2078	3393	3471.5	3524	3109.5	1477	1403	989	1049.5	1491	1754.5	1121	1190
centroid_69930	IVTT.AG	GTP binding protein LepA	1906.68	2651	3075	1239	1478.5	2384.5	2414.5	1463	1363.5	2364	2715	2758	2624	2950	2674	1437	1410	970	978	1292	1599	1065	1042
centroid_1683499	IVTT.AG	conserved hypothetical protein	1905.77	1941	1944	1113	1215	2354	2427.5	1338.5	1282.5	1772	2070	2764	2839	4756	4360	1430	1428	934	975	1380	1592	974.5	1037
SSON53G_RS27415	IVTT.AG	hypothetical protein	1905.7	1810.5	2218	1218	1376	2454	2583	1295	1159	2463	2702	2771	2824	3006.5	2816	1666.5	1798	955.5	1201.5	1364	1981.5	1066	1196.5
SF_p0264	IVTT.AG	putative transposase	1905.14	1753	1928	1308	1499	2740	2715	1320	1178	1685	1905	3359.5	3546	3519.5	3203.5	1453	1365	956.5	944.5	1529.5	1775	1061	1169
SSON53G_RS27440	IVTT.AG	hypothetical protein	1905.02	1862.5	1899	1241	1405	2669	2987	1375	1205	1789	2269	2899.5	3217	3105.5	2971.5	1517	1647.5	948	1168.5	1440	1878.5	1083	1333
centroid_1372033	IVTT.AG	nitrogen regulation protein NR	1904.89	1812	1889.5	1195	1323	2399	2748	1469	1265.5	2043	2365	3017	3298	3321	3077	1605.5	1485	1009	1037	1485	1803.5	1074	1186.5
centroid_1032656	IVTT.AG	small Multidrug Resistance family protein	1904.64	1849	1872.5	1288	1581	2401.5	2286.5	1323	1242	1721	1899	3446	3331	3599	3180.5	1484	1359	968	1005	1544.5	2032.5	1253	1236
centroid_1192871	IVTT.AG	conserved hypothetical protein	1904.45	1974	2172	1287	1405	2443.5	2573	1340.5	1230.5	1699.5	2052	3293	3365	3544	3175.5	1460	1390	969	971	1530	1832	1072.5	1119
centroid_610809	IVTT.AG	binding protein dependent transport system inner membrane component family protein	1903.93	2289	2516.5	1186	1518	2574	2326	1385	1297	2102	2440	2809	2721.5	3180	2842.5	1584	1562	966	996	1471	1870	1133	1118
centroid_159809	IVTT.AG	carbohydrate kinase, FGGY family	1903.5	1961	2157	1084	1363	2882	2566.5	1224	1180	1815.5	2154.5	3482	3302.5	3119.5	2701	1434.5	1393.5	1120	1135	1612	1998.5	1083	1108
SSON53G_RS26335	IVTT.AG	hypothetical protein	1903.14	1777	1998	1343	1617.5	2635	2494	1332.5	1211	1742	1894	3296.5	3296	3620	2990	1405	1412	1034	996	1506	1996	1139.5	1134
centroid_1133496	IVTT.AG	oriC binding nucleoid associated protein	1901.8	2174	2123	1193	1319	2396	2161.5	1465.5	1367	2199.5	2564	2804.5	2731	3248.5	2986	1755	1583.5	1282	1435	1381.5	1675.5	982.5	1012
centroid_126571	IVTT.AG	phospholipase D family protein	1901.61	2541	2916.5	1176	1315	2423.5	2503	1313	1205	1820	2116.5	2930	3034.5	3164	2839	1454	1386.5	997	1034	1469.5	1671.5	1175.5	1350.5
centroid_386313	IVTT.AG	CSS motif domain associated with EAL family protein	1901.59	1879	2004	1241	1573	2572.5	2159.5	1393.5	1257	1655	1909	3192	3259.5	3625	3138.5	1408	1486	1047	993	1573	2088.5	1196	1185
centroid_1591879	IVTT.AG	H+ symporter family protein	1898.82	1803	1961	1318.5	1476	2363	2588.5	1340	1215	1771	2024	3442	3552	3461	3193.5	1372	1376	956.5	907	1518	1833	1115	1188
SSON53G_RS26955	IVTT.AG	surface presentation of antigens protein SpaO	1898.52	1737.5	1795.5	1394	1533	2493	2955	1371	1252.5	1765.5	2172.5	2916	3216.5	3449	3201	1446	1492	962.5	1029.5	1438.5	1700	1125	1322
centroid_1282240	IVTT.AG	lipopolysaccharide heptosyltransferase II	1898.18	1954	2001.5	1255	1490	2795	2566	1363	1240	1713	1959.5	3347	3162.5	3494	3081	1467	1390	930	998	1499.5	1793.5	1104	1156.5
centroid_262918	IVTT.AG	30S ribosomal protein S11	1898.14	1857	2036	1200	1414	2559.5	2508.5	1386	1318	2046	2204	3093	3106	3472.5	3003	1553	1518	1126	1125	1373.5	1731	1043	1086
centroid_1260824	IVTT.AG	member of ATP dependent helicase superfamily II domain protein	1897.05	2054	2095	1180	1411	2664	2666	1419	1368	1780	2152	3119	3099	3372.5	2957	1484	1526	908.5	964	1472	1754	1121	1169
centroid_1046706	IVTT.AG	MFS transporter, sugar porter family protein	1896.98	1887	2059	1223	1373.5	2382.5	2608.5	1383	1251.5	1735	1944.5	3396.5	3369	3475	3154	1467.5	1438	1052	1005	1528	1840	1061.5	1099.5
SSON53G_RS26625	IVTT.AG	K88 minor fimbrial subunit faeH	1896.89	1837	1935	1734	2128.5	2457	2379	1328	1220	2135	2279	2865	2802	2995.5	2622	1532.5	1418.5	1455	1417	1343.5	1657	1073.5	1117.5
centroid_1275536	IVTT.AG	outer membrane lipoprotein LolB	1896.32	1951	2069	981	1135.5	2516.5	2574	1251.5	1163.5	1888	2199.5	4109	3814	2878.5	2629	2192.5	2027	878	849	1266.5	1490	892	964
centroid_2366826	IVTT.AG	peptidyl tRNA hydrolase YaeJ	1896.32	2020	2058	1198	1337.5	2438	2630	1384.5	1273	2257	2533	2926	3088	3355	3101	1565	1479.5	927	1003	1440	1693	977	1035.5
centroid_1023682	IVTT.AG	bifunctional (p)ppGpp synthase/hydrolase SpoT	1895.55	1804	1936	1256	1436	2689.5	2725.5	1327.5	1186	2108	2283	3040	3259	3481	2889	1434	1459	976	991	1438	1809.5	1063	1111
SF_p0010	IVTT.AG	OspF, secreted by the Mxi-Spa secretion machinery	1893.98	1865	2002	2473	2970.5	2227.5	2248	1306	1235	1799	2209.5	2755	2729	3079	2745	1437	1487	971	962	1410	1630	1018	1109
centroid_1275615	IVTT.AG	dihydroorotate dehydrogenase family domain protein	1893.89	1873	1959	1091	1325	2389	2110	1353.5	1261	1903	2170.5	2960.5	2849.5	3176	2779	1418	1378	2056	2328	1264	1513.5	1055	1453
SSON53G_RS26470	IVTT.AG	malate transporter	1893.84	1837	1977	1194	1464	2703	2611	1364	1237	1950	2174	3125	3167	3437	2910	1482	1552	1013.5	1006.5	1396.5	1824.5	1093.5	1146
centroid_1507523	IVTT.AG	thiamin/thiamine pyrophosphate ABC transporter, thiamin/thiamine pyrophospate binding protein	1893.57	1781.5	1957	1196	1411	2628.5	2723	1313	1202	1987	2170	3335	3371	3199	2926	1512	1454	1023	1032	1427	1834	1094	1082.5
centroid_1114430	IVTT.AG	hydrogenase 4 component E domain protein	1893.16	1795.5	1993	1204.5	1594	2652	2651	1334	1214	1767	1902	3316	3359	3512.5	2933.5	1431	1446	965	938	1443	1919	1140	1139.5
centroid_1166837	IVTT.AG	outer membrane lipo, Slp family protein	1892.5	2195.5	2462	1228	1419.5	2426	2541.5	1410.5	1289	1827	2131	2964.5	3128.5	3298	3097.5	1477	1443.5	957	986.5	1458.5	1777.5	1001	1115.5
SF_p0048	IVTT.AG	OspE2, secreted by the Mxi-Spa secretion machinery	1892.07	1867	1986	1180	1495.5	2809.5	2678.5	1324	1221	1839	2078	3450	3159	3269	2949.5	1403	1460	981.5	980	1467	1765	1134	1129
centroid_2281716	IVTT.AG	gamma glutamyltransferase	1891.39	2486.5	2582.5	1257	1474.5	2568	2376	1400	1305.5	1904	2339.5	2586.5	2376	3620.5	3344	1589	1628	1000	1034	1226	1490	1024.5	998.5
centroid_2365887	IVTT.AG	lppC lipofamily protein	1890.84	1753	1877	1027.5	1200	2084	2229	1228.5	1061	1947	2265	2296	2364.5	2568	2308	1226.5	1189	4193	3996.5	1256	1493	994.5	1041.5
centroid_2070331	IVTT.AG	exodeoxyribonuclease VII, large subunit	1890.41	1948.5	1995	1217	1426	2616	2507	1424	1360	1942	2305.5	2980.5	3045	3382	3097	1456	1449	931.5	951	1488	1768	1130	1170
centroid_397920	IVTT.AG	fimbrial family protein	1889.39	2006	2167	1090	1502	2352	2218.5	1318	1219.5	1754	1798.5	3515	3973	3371	2902	1455	1409	960	934	1518.5	1964	1085	1054.5
centroid_2212450	IVTT.AG	conserved hypothetical protein	1888.5	2201	2238	1158	1364	2298	2143	1294	1216	4059	4351	2341	2304.5	2790	2501	1372	1409	938	959	1156.5	1410.5	1027	1016.5
centroid_1652958	IVTT.AG	cyclic peptide transporter family protein	1886.95	1964.5	2001	1294	1423	2354	2519	1408	1290	1939	2313	2899.5	3044	3421	3173	1541.5	1474	988.5	970.5	1522.5	1755	1057.5	1160.5
SF_p0060a	IVTT.AG	orf, hypothetical protein	1886.36	1841.5	1890	1258	1397	2576.5	2806	1322	1214.5	1711	2009	3306.5	3391	3412	3168	1444	1431	963	926	1494	1756	1062.5	1120.5
centroid_64427	IVTT.AG	50S ribosomal protein L25	1886.14	1902.5	1983	1133	1420.5	2640	2586	1359	1263.5	1946	2264.5	3115	3174	3283	3119	1477	1487	987.5	1052.5	1387	1785	1064	1066
centroid_1221497	IVTT.AG	voltage gated ClC type chloride channel ClcB	1885.25	2136	2205	1251	1396.5	2426	2582	1331	1224	1999.5	2401	2961.5	3040	3213	2922	1521.5	1423.5	974.5	1015.5	1501	1723	1049	1179
centroid_545872	IVTT.AG	amino ABC transporter, permease , 3 TM region, His/Glu/Gln/Arg/opine family domain protein	1884.91	2081	1996.5	1254	1424	2418	2399	1367	1271.5	1774	2133	3148	3385	3475.5	3097	1438	1503.5	948	1011	1503	1710	1029	1102
centroid_1052192	IVTT.AG	inner membrane protein YjeH	1884.75	2036.5	2275.5	1262	1484	2278	2423	1354	1226	1932.5	2318	3088	3083	3333	3012.5	1464	1446	1021.5	948	1500	1802	1045	1132
centroid_298856	IVTT.AG	fimbrial family protein	1884.27	2097	2230	1199.5	1302.5	2183.5	2375	1269.5	1185.5	1682.5	2087.5	2768	2819	3061.5	2976.5	1452	1436	962	936	1511	1785	1881	2253.5
centroid_2383413	IVTT.AG	hypothetical protein	1883.84	1822	1977.5	1340	1491	2504.5	2583.5	1360	1246	1857	2097.5	2953	3186	3555	3109	1527	1471.5	983	970	1468	1812	1023	1108
centroid_1573261	IVTT.AG	putative lipopolysaccharide heptosyltransferase III	1883.43	1833	2008	1082	1245	4529.5	4406	1219	1154	1953	2309	2313	2253	3056	3024	1412	1393.5	852	892	1159.5	1358	964.5	1019.5
centroid_1578948	IVTT.AG	type VII secretion system (T7SS), usher family protein	1882.57	1924.5	2071	1210.5	1552	2719	2610	1350.5	1211	1806.5	1870.5	3212	3241	3487.5	2906	1413	1396	1001	959	1388	1855.5	1126	1106
centroid_269720	IVTT.AG	gamma glutamylputrescine synthetase PuuA	1880.61	1771	1915.5	1262	1408	2692	2610	1301.5	1236	1816.5	1966	3197	3327.5	3444	3081.5	1499	1415	960	956	1499	1808	1055	1153
centroid_1951172	IVTT.AG	acid shock repeat family protein	1880.48	1878.5	1927.5	1085	1200	2482	2712	1339	1259.5	2291	2549.5	3075	3109	3398	3073	1442	1444	911	946.5	1438	1728.5	979	1102.5
centroid_271089	IVTT.AG	arginine/agmatine antiporter	1878.95	1909.5	1992.5	1298	1452	2251	2427	1352	1236.5	1766	2097	3054	3163.5	3378	3083	1478	1420.5	1326	1312	1435	1684.5	1051	1170
centroid_952641	IVTT.AG	conserved hypothetical protein	1878.75	2069	2269	1200	1384	2296	2416.5	1373.5	1277.5	1731	1991	2978	2916	3134	2907.5	1549	1548.5	923	961.5	1978	2266	1072	1091.5
centroid_1313260	IVTT.AG	thymidine kinase family protein	1878.57	1873	1878.5	1211	1376	2649	2873.5	1365	1339	1833.5	2192	3092	3279	3305	3034.5	1380.5	1451	933	951.5	1427.5	1706.5	1038	1139.5
centroid_1648900	IVTT.AG	conserved hypothetical protein	1878.39	2085	2103.5	1071	1513	2321	2153	1519.5	1427	2276	2231	3187	3126	3382	2874	1459	1432.5	943	915	1391	1868	1042	1005
centroid_1265482	IVTT.AG	cell division protein ZipA	1878.3	2228	2365	1229.5	1436	2317	2318	1351	1269.5	1877.5	2270	2737	2778	3309	3086	1387.5	1451	918.5	967	1760.5	2112.5	1046	1108
centroid_1074583	IVTT.AG	conserved hypothetical protein	1877.73	2150	2028	1057	1203.5	2320.5	2525	1500.5	1419.5	2065.5	2525	3178	3236	2984	2647	1607	1644.5	975	985	1573	1771	909	1006
SF_p0225	IVTT.AG	post-segregation toxin	1877.36	1856	1930	1133.5	1445	2699.5	2486	1389	1240.5	1668	1860	3126	3275	3456	2890	1435.5	1445.5	1202	1207	1432	1877.5	1133	1115
centroid_841352	IVTT.AG	thiamine/thiamine pyrophosphate ABC transporter, permease protein	1876.34	2021	2086	1255	1576	2419	2256	1422	1285	1999	2192	3034	2898.5	3247	3041	1462.5	1508.5	982	945	1510	1825	1146	1169
SF_p0100	IVTT.AG	orf, conserved hypothetical protein	1876.09	1810.5	1960	1302	1654.5	2530	2566	1290	1170	2134	2179	3180.5	3114	3221	2822	1484	1471.5	933.5	926.5	1443	1831	1168	1083
centroid_1900105	IVTT.AG	cytochrome C biogenesis family protein	1876.05	2102.5	2321.5	1131	1301	2415	2532	1393	1303	1865	2169	2790.5	2845	3585	3189	1497.5	1375	1094	1102.5	1488	1791	944	1038.5
centroid_1303222	IVTT.AG	rod shape determining protein MreD	1875.86	2518	2758	1118	1234.5	2367	2442	1374	1251.5	2112.5	2535	2566	2740	3078	2799	1594	1564	951.5	993	1520.5	1715	983	1054.5
centroid_510558	IVTT.AG	tetratricopeptide repeat family protein	1872.61	1912.5	1938	1168	1354.5	2455	2474	1414	1356	2227	2735	2600	2707.5	3286	2890	1473	1484	1304.5	1310.5	1365	1624	1020.5	1098.5
SF_p0265a	IVTT.AG	OspE1, secreted by the Mxi-Spa secretion machinery	1872.05	1726.5	1785	1266	1333	2638	2964	1329	1189	1629	1822	3361	3514.5	3416	2964	1465.5	1395	933.5	985	1501	1703.5	1075	1189.5
centroid_1056466	IVTT.AG	conserved hypothetical protein	1871.61	2086	2088.5	1049	1201	2307	2339	1353	1314	2036	2510	2386	2550.5	2853	2550	1812.5	1805	1908.5	2015	1389	1590	993	1039.5
centroid_1884048	IVTT.AG	nucleoside triphosphatase NudI	1871.61	1952	2026	1139	1312.5	2519.5	2627.5	1408.5	1324.5	2102	2438	2892	2915	3359	3097	1495	1503.5	982.5	997	1433	1662	961.5	1028.5
centroid_1516651	IVTT.AG	tRNA i(6)A37 thiotransferase enzyme MiaB	1871.18	1785	1794	1650	1989	2452	2515	1326.5	1195	1911	2170	2715	2916	3312.5	2930	1428	1375	1002.5	1060.5	1626	1879	995	1139
centroid_2033728	IVTT.AG	conserved hypothetical protein	1870.7	1840	2016	1155.5	1441	2343	2478	1378.5	1259	2508	2547	3168	2893	3174	2818.5	1499	1483	983.5	944	1349	1776.5	1067	1034
SSON53G_RS27340	IVTT.AG	conjugal transfer protein TraD	1870.68	1690	1823	1196	1358.5	2443.5	2650	1290	1190	1880.5	2247	2663	2934	3347	3446	1373	1720	961.5	1027	1442.5	2168.5	1057	1247
centroid_415191	IVTT.AG	isochorismatase family protein	1870.59	1999.5	2182	1201	1395	2218	2249	1440	1382	2149	2483.5	2791.5	2804	3533.5	3140.5	1539	1512	1038	1051.5	1425	1654	961	1004
centroid_225679	IVTT.AG	2',3' cyclic nucleotide 2' phosphodiesterase	1870.55	2742	3006	1111	1219.5	2280	2297	1286	1173	2522.5	2764	2369	2338	2930.5	2692	1284	1352	1654	1678.5	1168	1368	937.5	979.5
centroid_1489189	IVTT.AG	lysine decarboxylase, constitutive	1868.77	2179.5	2449.5	1233.5	1373	2439	2347	1275	1182	1732.5	2033	2993	3205	3210.5	2964	1332	1330	966	946	1451	1719	1284.5	1468
centroid_705449	IVTT.AG	conserved hypothetical protein	1868.68	2311	2634	1158	1376	2269.5	2336	1583	1477	2072	2274.5	2817.5	2748	3251	2905	1462	1425	898.5	926	1379.5	1673	1060.5	1074
centroid_1967130	IVTT.AG	anti adapter protein IraD	1868.07	1833	1982	1174	1487	2431	2331	1500.5	1376	1875	2073.5	2951	3004	3367	3090.5	1516	1502	1107	1085.5	1390	1690	1120	1211.5
centroid_2054679	IVTT.AG	conserved hypothetical protein	1867.91	2157.5	2188	1085	1200	2417	2440	1307	1217	1781	2161	2906	3100	3058.5	2784	2183	2092	910	946	1472	1645	990	1054
centroid_766963	IVTT.AG	conserved hypothetical protein	1867.36	2027	2116	1189	1310	2437.5	2587	1294.5	1227	1717.5	2115.5	3115.5	3159	3393	3128	1419	1423	974	953	1614	1856	982	1044.5
centroid_344730	IVTT.AG	cytochrome c type biogenesis protein CcmF	1867.25	1896	1979	1247	1522.5	2611	2440.5	1316.5	1217.5	1859.5	2034.5	3230	3051.5	3238.5	3128	1457	1441	953	964	1430	1805.5	1159.5	1097.5
centroid_2010822	IVTT.AG	putative IS1294 ORF domain protein	1866.43	1961	2037	1199	1387	2516	2537	1464.5	1453	1918	2262.5	2935	2863	3439	2847	1488	1537.5	888.5	965	1443	1794.5	1056.5	1069.5
centroid_1062890	IVTT.AG	conserved hypothetical protein	1866.41	1841.5	1891.5	1251	1434.5	2531.5	2662	1276.5	1233	1775	2046	3165	3273	3393	2950	1413	1445	1027	1097.5	1476	1690.5	1039.5	1149
centroid_1420850	IVTT.AG	conserved hypothetical protein	1866.25	2320	2358	1126	1302	2460	2322	1331	1298	1870	2290	2613.5	2614	3030.5	2647	2326	2375	874	898	1337	1545	1027	1093.5
centroid_1076084	IVTT.AG	dnaB like helicase N terminal domain protein	1865.48	1762.5	1881.5	1180.5	1572	2520.5	2656	1341.5	1175	1643	1892	3401	3398	3343	3068	1384	1360.5	904	912	1433.5	1917	1163	1132
centroid_218917	IVTT.AG	conserved hypothetical protein	1865.34	2053.5	1934	1209	1359	2556	2430.5	1661	1558	1893	2329.5	2804	2918	3271	2851	1457.5	1559.5	941	945	1442	1690	1062	1113
SSON53G_RS27280	IVTT.AG	glycosyl transferase family 1	1864.07	1966	2192.5	1196	1461	2857.5	2812	1290	1242	2165.5	2433	2963.5	2763	3129.5	2812	1337.5	1377	949	963.5	1369	1585	1055	1090
centroid_1041604	IVTT.AG	nitrogen regulatory protein P II	1864.02	2130.5	2227	1012	1197	2238	2359	1277	1206	3829	4257.5	2359	2274	2858	2652	1452	1399.5	950	928	1204	1412	844	943
SF_p0209	IVTT.AG	orf, conserved hypothetical protein	1862.73	1913	1939.5	1165	1371	2356.5	2302	1337	1306	1797	2153	3120	3054	3948	3529	1351.5	1432	924	930	1311.5	1604	1042	1094
centroid_1279953	IVTT.AG	undecaprenyldiphospho muramoylpentapeptide beta N acetylglucosaminyltransferase	1862.55	1797	1981.5	1191	1523	2312	2498	1349.5	1250	1795	2069	3279	3223	3324.5	3025.5	1545	1468	940.5	908	1421	1865	1136	1074.5
centroid_18891	IVTT.AG	2 C methyl D erythritol 4 phosphate cytidylyltransferase	1861.77	1854	1878	1228	1416	2282.5	2456	1373.5	1248.5	2110	2380	2975	3166	3477	3026	1443	1429.5	960	1014	1406	1726	988.5	1121.5
centroid_1489426	IVTT.AG	conserved hypothetical protein	1860.91	2004	2145	1127	1347	2320	2307	1433	1375.5	1856.5	2193	2974	2889	3352	3100.5	1535	1521	1169.5	1129.5	1423	1748.5	977	1013
centroid_1231977	IVTT.AG	AI 2 transport protein TqsA	1860.59	1913	2025.5	1304	1467	2461	2367.5	1321	1233	2133	2498	2862.5	2982	3166	2907.5	1454	1494	1071.5	1087	1358	1646.5	1037	1144
centroid_2299563	IVTT.AG	fructose like phosphotransferase enzyme IIB component 1	1860.39	2163.5	2102	1117	1326	2446	2326	1418	1384	1904.5	2336.5	2783	2789	3362	2974	1615.5	1693	956	965	1499	1766.5	964	1038
centroid_1435298	IVTT.AG	acid shock repeat family protein	1860.2	1741	1912	1240	1508	2274.5	2344	1298	1194.5	2171	2339	3259.5	3282.5	3366.5	3087.5	1365	1319	914	914	1368	1806	1091	1129.5
centroid_2363421	IVTT.AG	branched chain amino acid transport system / permease component family protein	1860.11	1748	1873.5	1253.5	1410	2551	2540	1301	1210	1602	1828	3210	3349	3432.5	3059	1433	1357	1016.5	987	1493	1815	1146	1307.5
centroid_285013	IVTT.AG	DNA repair protein RecN	1857.73	2028	2402	1161	1435	2440	2258.5	1264	1177	1784	2049	2876	2808	3119	2811	1376	1299	1340	1279	1718	2159	1030.5	1056
centroid_1616672	IVTT.AG	membrane protein insertase YidC	1856.34	1833	1955	1217	1379.5	2299.5	2523.5	1331	1224	1895	2165.5	3051.5	3303.5	3266	3045	1517	1457	951	904	1535	1809	1026	1151.5
centroid_513009	IVTT.AG	polysaccharide deacetylase family protein	1855.52	1949	1992	1273	1441	2146.5	2241.5	1284	1186	1688	2079	2583	2815	4489.5	4140.5	1312	1246	959	961	1359.5	1501	1065	1110
centroid_1343219	IVTT.AG	conserved hypothetical family protein	1855.36	1890.5	1870.5	1244	1402	2559	2659.5	1417.5	1220	1771	2174	2630.5	2963	2999.5	2807	1455	1415	964	1018	1934.5	2134	1080	1209.5
centroid_2360571	IVTT.AG	amidophosphoribosyltransferase	1854.32	1809	1826	1215	1499	2557	2461	1341	1289	2464.5	2569	2898	2780	2995	2787	1485	1417.5	995	992	1366	1777	1129	1143
centroid_147701	IVTT.AG	alanine racemase	1853.25	1767	1943	1232.5	1385	2510	2494.5	1319	1237	2116.5	2320	3107.5	3188.5	3225.5	2876.5	1436	1345	966	961	1425	1763	1055	1098
SSON53G_RS26565	IVTT.AG	isocitrate lyase	1852.86	1907	1949	1225	1386	2552	2702	1286.5	1272	1876.5	2221.5	2739	2887	3208.5	2921	1430.5	1665	995	1027	1358	1753	1115.5	1286
centroid_1077330	IVTT.AG	transcriptional regulator, Spx/MgsR family protein	1851.82	1959.5	2066.5	1130	1436	2270	2268.5	1384	1241.5	2658	2788.5	2937.5	2878.5	3045	2620.5	1587	1585	1058	1031	1256	1642	953	944
centroid_2226577	IVTT.AG	ATP synthase F1, beta subunit	1851.27	1858	1990.5	1133.5	1414.5	2666.5	2503	1308	1216	1730.5	2100	3185	3022	3357	3132.5	1441	1430	938	970	1405	1743	1098	1086
centroid_2092765	IVTT.AG	50S ribosomal protein L3	1849.59	1984	2212	1142.5	1362	2488	2611.5	1285	1206.5	2066.5	2332	2896	2921	3234	2966	1444.5	1394	1002	977.5	1396	1659	1035	1076
centroid_1325080	IVTT.AG	superoxide dismutase [Cu Zn]	1849.16	1972	2030	2230.5	2684	2375	2257.5	1298	1199.5	1676	1937	2710	2695	2913	2579	1580	1549	964	982	1360	1676	970	1044
centroid_1637890	IVTT.AG	tol Pal system beta propeller repeat protein TolB	1848.68	1860	1881	1204.5	1300	2099	2161	1247	1136.5	1836	2180	4416.5	4437	2883	2671.5	1292.5	1341	1015	1079.5	1208	1323	1001.5	1097.5
centroid_731990	IVTT.AG	bacterial extracellular solute binding family protein	1846.82	1821.5	1750	980.5	1134	2270	2312	1260.5	1162.5	2141	2541.5	2210	2404	2876.5	2614	1344	1394	863	909.5	1148.5	1310.5	2946	3236.5
SSON53G_RS26555	IVTT.AG	hypothetical protein	1846.14	1720	1772	1288	1375	2654	2839	1311	1180	1863.5	2162.5	2990	3118	3355	2862	1438	1334	960	979	1400.5	1657	1107.5	1249
centroid_2294915	IVTT.AG	na+/H+ antiporter	1846.09	1794	1935	1286	1519	2378	2468	1343	1235	1875	2079	3136	3174	3203	2938	1468	1398	967	976	1439	1810	1074	1119
centroid_2241659	IVTT.AG	fimbrial family protein	1846.09	1784.5	1910.5	1120	1235	2342	2495	1245	1174	1690	1897.5	3575	4340	3158	2928	1351	1330	894	916.5	1487	1687	1000	1054
centroid_1199889	IVTT.AG	glutamate cysteine ligase	1844.73	1906	1883.5	1268.5	1402	2513	2403	1366	1242.5	1730	2116	3118	2970	3402	2998	1459	1482	929	978.5	1444	1710	1098	1165
centroid_850384	IVTT.AG	oxalyl CoA decarboxylase	1844.61	2028.5	1963	1212	1339	2579.5	2670.5	1390	1333	1751.5	2236	2797	2809	3200.5	2879	1475.5	1505	1036.5	1189.5	1370	1624	1071.5	1121
centroid_2170160	IVTT.AG	putative glutamate Aspartate transport system permease protein GltJ	1844.48	2092	2263	1082.5	1221.5	2154	2319	1334	1202	1719	2093	3798	3858	3171.5	2818	1463	1412.5	903	962	1302.5	1553	898.5	958.5
centroid_458735	IVTT.AG	putative cryptic C4 dicarboxylate transporter DcuD	1844.43	2168	2250	1259	1365	2325	2344	1236.5	1228	1961	2399	2878	2984	3192	2780.5	1367	1396.5	920	949	1559	1812	1080	1124
SSON53G_RS27230	IVTT.AG	hypothetical protein	1844.02	1956.5	2226.5	1247.5	1479	2495.5	2417	1282	1215	1884	2142	2905	2999	3315	2847.5	1422.5	1417.5	941	937	1447	1801	1094	1097
centroid_1625132	IVTT.AG	riboflavin biosynthesis protein RibD	1843.07	1852	1853.5	1178	1338	2647	2749	1316	1227	1593	1911	3038	3264.5	3372.5	3200.5	1430	1478	938	970	1407	1625	1038	1121.5
centroid_1224383	IVTT.AG	amino ABC transporter, permease , 3 TM region, His/Glu/Gln/Arg/opine family domain protein	1842.5	2054	2080	1124	1329	2559	2374	1365.5	1277.5	1772	2032.5	3196	3125.5	3006	2924.5	1411	1459.5	956	931	1607	1857.5	1030	1063.5
centroid_1182526	IVTT.AG	taurine ABC transporter, periplasmic binding protein	1841.91	1803	1940.5	1176	1460	2194	2167	1326.5	1191	2083.5	2285	2936.5	2949	3237.5	2681.5	1455.5	1327	1581	1565	1347	1705.5	1056	1054
centroid_2383228	IVTT.AG	amino acid acetyltransferase domain protein	1841.57	2024.5	2091	1107	1309	2613.5	2484	1543	1411	1898	2240.5	2818.5	2787	3305	2900	1489	1465	920	935.5	1397.5	1700	1025	1050.5
centroid_1454189	IVTT.AG	anaerobic C4 dicarboxylate transporter DcuB	1840.23	1862	2058	1237.5	1401	2370.5	2586	1321	1230	1673	1941	2973.5	3175	3338.5	3087	1475.5	1426	937	967	1507.5	1770.5	1003.5	1144
centroid_1487252	IVTT.AG	asnC type helix turn helix domain protein	1840.11	1973.5	1918	1241	1361	2534.5	2639	1384	1336	1926	2186	2853	2897	3309	2925	1495	1538	968.5	979	1371.5	1589.5	984	1074
SF_p0227	IVTT.AG	OspG, secreted by the Mxi-Spa secretion machinery, function unknown	1840	1932	2012	1107	1367	2602.5	2579	1253.5	1140	1727	1882.5	2750	2706.5	4231.5	3812.5	1300	1315	883.5	893	1284.5	1626	1051	1024
centroid_858407	IVTT.AG	6 phospho beta glucosidase	1839.32	1832	1939	1244.5	1560.5	2342	2406	1300	1221.5	1865.5	2139.5	3162.5	3113	3254.5	2966.5	1398.5	1431	928	890	1371.5	1839	1127.5	1132.5
centroid_144072	IVTT.AG	PTS system, galactitol specific IIC component family protein	1838.89	1752	1826.5	1245.5	1401	2387	2360	1304.5	1219.5	1719.5	2108.5	3085	3254.5	3368	3120.5	1383	1370	1022	1077	1421	1767	1085.5	1178
centroid_148593	IVTT.AG	putative membrane protein	1838.36	2314	2623	1213	1422	2286	2258	1340	1252	1924	2274.5	2787.5	2630	3067	2841.5	1456	1455	978	1012	1515.5	1794	991	1010
centroid_2207855	IVTT.AG	ferrous iron transport protein C	1837.48	1993	2163	1154	1419.5	2297	2503	1425	1329	2102	2380	2993.5	2839.5	3119	2734	1570.5	1471	930	889	1368	1797.5	996	951
centroid_1245367	IVTT.AG	translocation and assembly module TamA	1836.98	1887	1860	1241	1349.5	2385.5	2566	1359	1231	1608	2087	3069	3319.5	3068.5	3015.5	1472	1440.5	971	1049	1496.5	1728	1062	1148
centroid_1385285	IVTT.AG	putative lipoprotein	1836.86	2356	2341	1221.5	1524	2349	1975	1480	1378	1986.5	2337	2716	2519	3039	2894	1749	1489.5	987	981	1419.5	1679	992	998
centroid_698081	IVTT.AG	aminodeoxychorismate synthase, component I	1836.86	2039	2272	1201	1318	2365	2508	1335	1224	1773	2062	2996	3137.5	3218	2923	1441	1375	990	1004	1400.5	1654	1019	1156
centroid_1990995	IVTT.AG	inner membrane amino acid ABC transporter permease protein YecS	1836.59	1796	1915.5	1124	1358	2225	2296	1338	1189.5	1876	2141	3027	2784	3032.5	2704.5	2603.5	2233	865	894.5	1301	1707.5	998	995.5
centroid_1178289	IVTT.AG	inner membrane protein YgjV	1835.66	1958	2023	1255	1599	2509.5	2233.5	1332	1268	1853	2000.5	3020	2994	3329.5	2816	1393	1453.5	957	955	1366.5	1790	1153.5	1125
centroid_1680797	IVTT.AG	UDP N acetylglucosamine diphosphorylase/glucosamine 1 phosphate N acetyltransferase	1835.59	1828	1957	1237	1547	2368	2336	1316	1199.5	1776	1935	3186.5	3178.5	3269	2690	1458.5	1434	1167	1124.5	1386	1734	1138	1117.5
centroid_545649	IVTT.AG	fructose like permease IIC component 1	1835.59	2094.5	2251.5	1182	1333.5	2223	2383	1322	1239.5	2243	2557	2740	2824	3075.5	2904	1429	1420	1074	1111	1314.5	1530	1010	1122
centroid_2375878	IVTT.AG	conserved hypothetical protein	1835.11	1957	1932	1148	1347.5	2492	2613	1302	1259	2248.5	2966	2649	2808	3048.5	2670	1452	1499	900	974	1352	1552	1057	1146
centroid_237212	IVTT.AG	adenylosuccinate lyase	1834.3	1849.5	1924.5	1036.5	1147	2224	2343.5	1317	1264	2471.5	2750	2736	2903	3191	2905	1526	1615	1244	1254	1324	1574	824.5	930.5
centroid_885375	IVTT.AG	phage shock protein C	1833.07	1746	1834	1228.5	1513	2435	2388	1290	1196	1620	1880.5	3386.5	3274.5	3387	2962.5	1362.5	1328	952	922	1431	1865	1151.5	1174
centroid_2470440	IVTT.AG	putative lipoprotein	1831.27	1925	1979.5	1146.5	1460	2666	2514.5	1316	1244.5	2097.5	2196	2827.5	2668	3181.5	2908	1511.5	1487	973	929	1387.5	1698.5	1110	1061
centroid_1906545	IVTT.AG	periplasmic protein CpxP	1829.98	1864.5	2078	1076	1362	2350.5	2073	1337.5	1275.5	1776	2092	2588	2493	2908.5	2670	2864	2432	1087	1112	1210	1510	1063	1037
centroid_474606	IVTT.AG	ribose import ATP binding RbsA domain protein	1829.82	1861	1867	1120.5	1224.5	2480	2506.5	1335	1248	1656	2002.5	3058	3278	3604	3128.5	1455	1432	915	948.5	1430	1693	963	1050
SSON53G_RS26310	IVTT.AG	acid phosphatase	1829.55	2004.5	2056	994	1238	2253	3462.5	1338	1193.5	2735.5	2983	2672.5	2545.5	2635.5	2446	1319	1292.5	1197	1126	1255	1598	932	973
centroid_1079524	IVTT.AG	acyl CoA dehydrogenase, C terminal domain protein	1829.02	1887	1877.5	1211.5	1495	2521	2519.5	1309.5	1218	1696	1842	3155.5	3072	3270	2912	1401.5	1383	910	938	1466	1873	1148	1132.5
centroid_2061366	IVTT.AG	30S ribosomal protein S8	1828.95	1893	1914.5	1070.5	1361.5	2429	2159	1413	1336	2356	2554.5	2774.5	2709	3094.5	2695	1543	1496.5	1176.5	1143	1269	1646.5	1112	1090.5
centroid_1121228	IVTT.AG	fimbrial family protein	1828.93	1913	1975	1244.5	1387	2387.5	2443	1408	1242	1845	2208	2779	2975	3140	2798.5	1550	1544.5	1016	1041	1454	1664	1085.5	1136
centroid_656505	IVTT.AG	aspT/YidE/YbjL antiporter duplication domain protein	1828.23	1853	1856	1285	1347	2518	2596.5	1358.5	1240.5	1684	2008.5	2959.5	3168	3153	3015.5	1408	1416.5	951	987	1438.5	1737	1042	1198
centroid_1659334	IVTT.AG	aspartate semialdehyde dehydrogenase	1826.84	2007.5	2130	1168.5	1378	2514.5	2545	1320	1203.5	1973	2198	2934	2855	3118	2948.5	1426.5	1455	912	951.5	1392	1722	1022	1016
centroid_435970	IVTT.AG	protein RarD	1825.14	1981	2174	1256	1408	2277	2385	1344	1228	2020	2292	2740	2972	3290	2835	1445	1442	991	1007	1338	1551	1039	1138
centroid_96076	IVTT.AG	soluble cytochrome b562	1824.7	1684	1774	1209	1367	2426	2495.5	1425	1313.5	1850	2171	3012	3105.5	3408	2951.5	1335	1304	942	979	1418	1719	1073.5	1181
centroid_2205248	IVTT.AG	conserved hypothetical protein	1824.14	1885	1876	1233.5	1355	2461	2342	1360	1338	1825	2237.5	3053	3016	3262	2853	1390.5	1431.5	907	921	1409	1619	1146	1210
SF_p0199	IVTT.AG	orf, conserved hypothetical protein	1823.36	1827	1920.5	1223.5	1330	2580	2662.5	1247.5	1219	1782	2155	2845	3138	3220	2816	1409	1416	1000	1055	1420	1645	1051	1152
SSON53G_RS26320	IVTT.AG	hypothetical protein	1823.32	1790	1806	1086	1404	2437	2841	1292.5	1210	2024	2394	2779	2930.5	3249	2905	1467	1436	944	970.5	1407	1561	1033.5	1146
centroid_700263	IVTT.AG	yceG like family protein	1820.36	2025.5	2283	991	1180	2335.5	2354	1239	1107	2217	2542.5	3737	3706	2673.5	2461	1291	1277.5	846.5	866	1436.5	1678	860.5	940
centroid_596413	IVTT.AG	small Multidrug Resistance family protein	1820.14	2489	2380.5	957	1218	2502.5	2141	1551	1421	2297	2534	2417	2138.5	3115	2994.5	1845	1566	959	987.5	1389.5	1478.5	806.5	855
centroid_246419	IVTT.AG	glutamate synthase, small subunit domain protein	1819.57	1671	1721.5	1170	1343.5	2332	2464	1214	1147.5	2198	2437	2420	2570	2770	2540.5	2839	2805	874	914	1222	1432	933	1012.5
centroid_1312475	IVTT.AG	DNA ligase B	1819.3	1817	1855	1164	1294	2386.5	2536	1708	1669	1651	1950	2930.5	2942	3273	2892	1384	1291.5	940	969	1514	1745	1001	1112
centroid_2278942	IVTT.AG	conserved hypothetical protein	1819.27	1889	1936	1229	1425	2501.5	2253.5	1504	1407	1746.5	2117	3047	2949	3249	2807	1389	1451.5	921.5	948	1380	1644	1094.5	1135
centroid_1110372	IVTT.AG	putative channel/filament domain protein	1819.27	1937	2116	1053	1380	2577.5	2314	1333	1215.5	2054	2331.5	2934	2758	3138	2981	1556	1477	930	917	1388	1657.5	997	979
centroid_1244890	IVTT.AG	ribosomal protein L13	1819.14	1870	2024	1131	1291.5	2521.5	2577	1378	1237	1813.5	2041.5	2851	3047	3276	2974	1529	1432	950	991	1384.5	1653.5	970	1078
centroid_2268911	IVTT.AG	na+ dependent nucleoside transporter family protein	1818.89	2170	2296.5	1193	1336	2269.5	2359.5	1306	1165.5	1919	2276	2698.5	2746.5	3064	2722	1400	1362	1024	1039	1606	1834	1068.5	1160
centroid_1720396	IVTT.AG	papC N terminal domain protein	1818.27	1943	2026	1226	1433	2566	2572	1307	1210.5	1813	2121	2908	2847	3245	2869	1410	1410	892	942	1385.5	1674	1068	1134
centroid_1424851	IVTT.AG	tetraacyldisaccharide 4' kinase	1817.82	2077	2189.5	1198	1416	2336	2258	1314	1258.5	1924	2256	2739.5	2823.5	3195.5	2812	1447	1489	886	958	1527.5	1747.5	1037.5	1102
centroid_1647393	IVTT.AG	aminopeptidase YpdE	1817.59	1928.5	1910	1238	1449.5	2341	2467	1585.5	1559	1818.5	2249	2724.5	2895	3228	2892	1393	1461.5	908	949.5	1350	1561	980	1098.5
centroid_1974834	IVTT.AG	membrane bound lytic murein transglycosylase A	1816.91	1975	2096	1214	1380.5	2369	2393	1448	1325	1894	2313.5	2613.5	2495	3092.5	2919.5	1581	1629	944	1000.5	1352	1632	1134.5	1170.5
centroid_385207	IVTT.AG	acriflavine resistance protein A	1816.66	1794.5	1868.5	1176	1346	2487.5	2574	1303	1218	2004	2252	3027	3266	3087	2731.5	1404	1382.5	950.5	1001	1373	1592	1019.5	1109
centroid_1281598	IVTT.AG	3 deoxy 7 phosphoheptulonate synthase	1815.98	1829	1885	1160	1293	2501	2546.5	1291	1232.5	1625	2063.5	2992.5	3231	3395	2988	1413	1371.5	938	982	1440.5	1654.5	1025	1094
centroid_513684	IVTT.AG	gram negative pili assembly chaperone, C terminal domain protein	1815.93	1878.5	1937	1225	1353	2353	2434.5	1301	1238	1988.5	2399.5	2914	3127	3095	2936	1374	1393	939	956	1388	1649	994.5	1077
centroid_380306	IVTT.AG	heme exporter protein CcmB	1814.95	2116	2204	1200	1558	2259	2093	1331	1264	1949	2080	2890	2794	3248	2651	1486	1513.5	968	986	1427	1775	1077	1059.5
centroid_440665	IVTT.AG	undecaprenyl phosphate alpha 4 amino 4 deoxy L arabinose arabinosyl transferase	1814.93	1840	1974.5	1204	1499	2450	2326	1310	1258.5	1758	2014.5	3098.5	2968	3161	2876	1510.5	1413	950	933	1401	1756	1099	1128
centroid_1132001	IVTT.AG	HNH endonuclease family protein	1814.68	1860	1916	1155	1413	2650	2379.5	1363	1252	2221	2399	2776	2810	3168	2793	1355	1415.5	932.5	915	1308	1663.5	1101	1077
centroid_391734	IVTT.AG	PTS system, maltose and glucose specific subfamily, IIC component domain protein	1814.27	1918	1960	1238.5	1341.5	2285.5	2354	1372	1271	2015	2322	2821	3010.5	3207	2866	1472	1486	929	979	1344	1571	1019	1132
centroid_600243	IVTT.AG	LPS assembly protein LptD	1814.11	1850	2020	1173.5	1398.5	2439	2562	1311.5	1250	1896.5	2086	2979	2936	3154.5	2874	1396.5	1330	977.5	976	1444	1718	1064.5	1073.5
centroid_595779	IVTT.AG	phosphatidate cytidylyltransferase domain protein	1813.09	1977	2058	1181	1326	2400.5	2309	1335	1287	2055	2365	2734.5	2790.5	3183.5	2916	1561	1463.5	995	1000	1327	1521	1027	1075.5
centroid_102135	IVTT.AG	inner membrane ABC transporter permease protein YejE	1813.05	2112	2281	1239	1387.5	2182	2245	1254	1164.5	1893	2211.5	2675	2846	3306	2915	1369	1384	989	1014	1493	1751.5	1027	1148
centroid_1094815	IVTT.AG	inner membrane protein YcdZ	1812.98	2208	2338	1127	1578	2207	1993	1282.5	1195.5	2018	2177.5	2882	2699.5	3003.5	2678	1436	1434	1045	982	1464	2017	1062	1058
centroid_391688	IVTT.AG	acrB/AcrD/AcrF family protein	1812.52	2088	2195	1140	1271	2347	2403	1366	1266.5	1710	2077.5	2866	2933	3187	2923	1499	1483	1030	1033.5	1427	1677	928	1025
SSON53G_RS27355	IVTT.AG	conjugal transfer protein TraI	1811.82	1848	1872	1111	1302	2342.5	2538	1204.5	1176.5	2747	3179	2321.5	2282	2825.5	2731.5	1377	1917.5	841	990	1224	1849.5	1021	1159
centroid_233534	IVTT.AG	cysteine desulfurase IscS	1810.89	1906	1921	1135.5	1284.5	2554.5	2398	1345	1294	1948	2429	2498	2448.5	2856.5	2538	2263	2268	909	979	1264	1501	1035	1064
centroid_1228582	IVTT.AG	conserved hypothetical protein	1809.23	2157	2400	1155	1385	2351	2401.5	1313	1228.5	2020.5	2250	2862	2662.5	3081.5	2780	1383.5	1390	967	949	1320	1597	1068	1081
SSON53G_RS26400	IVTT.AG	hypothetical protein	1808.98	1863	1832.5	1154	1285	2537	2626.5	1262	1205	1823	2242	2846	3090	3203	2955.5	1443	1528.5	912	942.5	1366	1583	1026	1072
SF_p0111	IVTT.AG	orf, hypothetical protein	1808.57	1734	1971	1147	1443.5	2529	2452.5	1293	1200	1795.5	1918	3073	3185	3338	2814	1401	1361.5	939	886.5	1369	1768.5	1102.5	1067
centroid_509256	IVTT.AG	phosphoribosylamine glycine ligase	1806.89	1798	1811.5	1057	1249	2377	2350	1298	1198	1631	2015.5	2686.5	2954	3246	2948	1398.5	1434.5	923	979.5	2015.5	2368	953	1060
centroid_499322	IVTT.AG	K+ transporting ATPase, A subunit	1805.66	1756	1831	1570	1851	2302	2229	1279.5	1180	1912	2048	3019.5	2936.5	3129	2774	1401	1300.5	920	927	1351	1791.5	1130	1086
centroid_547225	IVTT.AG	alkaline phosphatase	1804.77	2220	2504.5	1082.5	1428.5	2309	2455	1291	1127	2190.5	2303	2673.5	2587	2971.5	2757	1316	1396	1189.5	1114	1215	1603.5	1005	966
centroid_1438687	IVTT.AG	LPS assembly lipoprotein LptE	1803.05	2117	2193	980.5	1201	2354	2348	1316	1237	2637	2730.5	2412	2544	3088	2763	1529	1549	838	821	1375	1684	968	982
centroid_618041	IVTT.AG	sensor protein ZraS	1802.93	1900.5	1857.5	1210	1290	2221	2350.5	1385	1275	2156	2610.5	2807	2766	3001	2649.5	1398	1450.5	926.5	952	1555	1819	977	1107
centroid_107706	IVTT.AG	conserved hypothetical protein	1802.05	3621	5086	1084	1213	2296.5	2261	1154	1029.5	1603.5	1836.5	2503.5	2570.5	2560	2197	1225	1212	848	847	1051	1292	1010.5	1143.5
SSON53G_RS26890	IVTT.AG	lipoprotein MxiJ	1800.82	1782.5	1865	1314	1695	2144.5	2328	1298	1144	1610.5	1944	2846	2751	3911	3633	1357.5	1297	851	836	1348	1607	1016	1039
centroid_1020461	IVTT.AG	putative lipoprotein	1800.57	2059.5	2007.5	1133	1317	2328.5	2136	1435	1341	2081	2429	2725	2672	3252.5	2787	1600.5	1468.5	969	1030	1310	1547.5	979	1004
centroid_601829	IVTT.AG	putative outer membrane lipoprotein Wza	1800.2	2031	2305.5	1104	1319	2697	2607.5	1316	1259	1899	2156	2855.5	2742.5	2759	2368.5	1367	1330.5	1156	1200	1233	1556	1144	1198.5
centroid_1638994	IVTT.AG	crp like helix turn helix domain protein	1799.64	1785	1830	1160	1286.5	2444	2580	1237	1191	1896	2213	3008.5	3063	3222	2922	1390	1402	904	983.5	1372	1631	975	1096.5
centroid_1546763	IVTT.AG	gram negative pili assembly chaperone, C terminal domain protein	1799.3	2018	1953.5	1133	1245	2480	2676	1361	1291	2066.5	2252	2495.5	2607	2998.5	2648	1387	1462	956.5	970.5	1589	1865.5	1042	1087
centroid_71096	IVTT.AG	mbtH like family protein	1798.39	2037	2035.5	1069	1383	2479	2207	1411.5	1244	1753.5	1974	2992.5	2709.5	3241	3030	1633	1470	928	946	1360	1710.5	1001	949.5
centroid_671073	IVTT.AG	transcription termination/antitermination factor NusG	1798.11	2006	2060.5	1102.5	1319	2352.5	2363	1297	1212	1790	2220	2887.5	2908	3216	2890.5	1489	1422	929	922	1414	1714	987	1057
SF_p0083	IVTT.AG	orf, conserved hypothetical protein	1797.5	1966	2366	1054	1356	2341	2426.5	1210	1143.5	1810	2138	3081	3140.5	3027	2653	1246	1289.5	931	875	1650	1780	956	1105
centroid_1736669	IVTT.AG	multidrug resistance outer membrane protein MdtP	1797.11	1877.5	1995	1446.5	1734	2329	2304.5	1335	1256	2402	2574.5	2520	2502.5	3014	2574	1454.5	1410	932	966	1300	1483.5	1043	1083
centroid_442479	IVTT.AG	conserved hypothetical protein	1796.8	1950	2038	1153	1401	2359.5	2180	1325.5	1267.5	1772.5	1946	3072	2940	3250.5	2880	1456	1417.5	1013	1001	1299	1747	1029.5	1031
centroid_646284	IVTT.AG	conserved hypothetical protein	1796.16	2300	2384.5	1042	1396	2713	2457.5	1275	1204.5	2161	2044	2524	2358	2846	2548	1497	1480	1129	1059	1313	1811	1017	956
centroid_493572	IVTT.AG	deferrochelatase/peroxidase EfeB	1795.02	1724	1734	1037	1203.5	2079	2253.5	1304	1140.5	1867	2362	2636	2624	2834.5	2647.5	1432.5	1331.5	1548	1523.5	1967	2272.5	923	1046
centroid_2289129	IVTT.AG	flagellar regulatory protein FliZ	1794.57	1777	1732	1052	1288	2117.5	2221.5	1395.5	1362	2782	2550.5	2478	2544.5	2940	2705.5	1825	1753	906	917	1475	1631.5	1006	1021
centroid_1596359	IVTT.AG	macro domain protein	1794.5	1900	1913	1143	1272.5	2307	2396	1345	1310	1718	2145	2857	3015	3302	2979	1420	1423	990	1003.5	1365	1624	973	1078
centroid_716007	IVTT.AG	helicase conserved C terminal domain protein	1794.02	1803	1817.5	1191.5	1419	2626	2342	1292	1185	1714	1924	2928	2946.5	3302	2806	1406	1425.5	957	979	1385	1803.5	1111	1105
centroid_1519439	IVTT.AG	conserved hypothetical protein	1793.05	1930	2086	978	1228.5	2327	2470	1252	1181	1842	2063	2682.5	2440	4017	3626	1425	1325	823.5	820	1279	1745.5	973	933
centroid_246493	IVTT.AG	conserved hypothetical protein	1792.84	2120.5	2217	1105.5	1431.5	2283	2229	1344	1269	1875	2132	2906	2830	3133	2786.5	1511	1443.5	910	911.5	1306.5	1693	1012	993
centroid_682278	IVTT.AG	conserved hypothetical protein	1792.43	1985	2003	1199	1430.5	2759	2529	1323	1228.5	1896	2109	2736	2556	3058	2750	1525	1463.5	880	905	1327	1637	1109	1025
centroid_2114459	IVTT.AG	conserved hypothetical protein	1792.39	1970.5	2228	1203.5	1347	2161	2292	1245.5	1235.5	1767.5	2128	2950.5	3042	3213	2833	1353	1354	972	931	1473	1648	979.5	1105
centroid_1077918	IVTT.AG	nickel ABC transporter, permease subunit NikC	1792.14	1964	2023.5	1108.5	1368	2260	2306	1310	1171	1949	2160	2793.5	2779	3103	2826.5	1485	1521	932	860	1366	1670	1207	1264
SF_p0217	IVTT.AG	orf, hypothetical protein	1791.61	2533.5	2628.5	1078	1218	2219.5	2310	1199	1054.5	2216	2493.5	3119.5	3020.5	2616	2415	1283	1266.5	806	807	1178	1454.5	1209	1290
centroid_1050607	IVTT.AG	histidine phosphatase super family protein	1790.23	1959.5	1893	1204	1387	2394	2545	1297.5	1273	2020	2280	2631	2667	3100.5	2715	1475	1491.5	1025	1044.5	1286	1526	1038.5	1132
centroid_1236763	IVTT.AG	cold shock like protein CspC	1790.18	2111	2061	1118	1293	2190	2341	1336	1309	1742	2173	2786.5	2889	3282	2980.5	1445.5	1563	941.5	957	1345	1539	941	1040
centroid_1652694	IVTT.AG	AAA domain protein	1786.55	1817	1865	1129	1373	2539.5	2361	1298	1188.5	2046	2259	2711.5	2566	3223	3013	1482	1447	897.5	918	1399	1665	1050	1056
centroid_1790928	IVTT.AG	HTH type transcriptional regulator UlaR	1785.45	1771	1904.5	1119	1282	2572.5	2620.5	1264	1197	2450	2633	2527	2711.5	3008	2673	1431	1374	981	1036	1276	1486	950.5	1012.5
centroid_1924568	IVTT.AG	ATP synthase F0, C subunit	1785.36	1934.5	2119	1124	1349.5	2371	2404	1376	1239.5	1771.5	2042	2898	2893	3136	2795	1447	1468	950	915	1339	1724	969	1013
centroid_509723	IVTT.AG	glucans biosynthesis protein D	1783.34	1730	1938	1188	1390	2392	2480	1267	1201	1691	1929	3002	3094	3196	2987	1341	1334	900	964.5	1406.5	1718.5	1013.5	1070.5
centroid_1436753	IVTT.AG	conserved hypothetical protein	1782.25	1884	1897.5	1292	1392	2404.5	2445	1314.5	1190	1887.5	2256	2700	2931	3059	2736	1409	1352	878	980	1378	1590.5	1079	1154
centroid_1244137	IVTT.AG	osmotically inducible protein Y	1781.48	2028	1982	1147.5	1342	2594	2494.5	1232	1253	2130	2432	2453.5	2510	3020	2736.5	1415	1430	1020	1067.5	1297	1547	1039	1022
centroid_1144768	IVTT.AG	tyrosine recombinase XerC	1780.91	1663.5	1766	1272	1423	2135.5	2135	1638	1549	1898	2226	3793	4200	2625	2362	1286.5	1215	829.5	850.5	1099	1326	899.5	988
centroid_2280116	IVTT.AG	NADH Ubiquinone/plastoquinone (complex I), various chains family protein	1779.34	1798	1929.5	1222.5	1487	2335	2257	1288	1192	1756	1873	2945	2913	3245.5	2800	1369	1330	957	924	1420	1773	1141.5	1189.5
centroid_1583864	IVTT.AG	tryptophan tRNA ligase	1778.39	1986	2280.5	1127.5	1299	2213	2257	1303.5	1185	1880.5	2096	2688	2589	3203	3038	1487	1483.5	921	910	1331.5	1617	1086.5	1142
centroid_1095331	IVTT.AG	arsenite/antimonite efflux pump membrane family protein	1778.25	1849	1933	1200.5	1506.5	2196	2108	1297	1218	1771	1998	3021	2962	3159	2803	1454	1365	936	945	1346	1840	1099.5	1114
centroid_1392887	IVTT.AG	conserved hypothetical protein	1778.18	1997	2006	1119	1213	2619	2764	1284	1241.5	1811	2186	2643	2736	3125	2844	1394	1431	880	900.5	1313.5	1564.5	976	1072
centroid_365916	IVTT.AG	radical SAM superfamily protein	1777.55	1937	1835.5	1134.5	1273	2436	2570	1266	1237	2107.5	2463.5	2561.5	2618	3184	2883	1345	1468	889	969	1306	1496.5	1010	1116
centroid_1626007	IVTT.AG	hydrogenase expression/formation protein	1776.41	1944	1990.5	1057	1400	2421	2260	1273.5	1166	1912.5	2143.5	2852	2635	3275.5	2825	1375	1368.5	914	885	1420	1926	1046	991
centroid_1277236	IVTT.AG	epoxyqueuosine reductase	1775.55	1753.5	1813	1125	1261.5	2760	2689.5	1271	1211.5	1823	2030	2793.5	2844.5	3030.5	2725	1406	1366	1007.5	1062	1334	1646	1020	1089
centroid_2459649	IVTT.AG	conserved hypothetical protein	1775.52	1835	1992	1143	1349.5	2444	2398	1296	1180	1677	1911.5	3033	2890.5	3184	2897	1349.5	1318.5	902.5	902	1451.5	1790	1070	1047
centroid_176116	IVTT.AG	exopolysaccharide production YjbE family protein	1774.95	1942	2093.5	1087	1427	2248	2170	1289	1220	1904	2050	3002	2941	3210.5	2857.5	1419.5	1342	918.5	953	1334.5	1675	993	972
SF_p0196	IVTT.AG	orf, conserved hypothetical protein	1774.86	1868	1864.5	1151	1378.5	2386	2281	1309.5	1203.5	1923	2476.5	2784	2817.5	3175	2732	1313.5	1343	886.5	930	1317	1519	1179	1209
SSON53G_RS26605	IVTT.AG	fimbrial assembly protein	1774.52	1906.5	1867.5	1209	1486	2418	2325	1358.5	1252	1818	2056	2784	2846	3041	2698.5	1409	1429.5	912	923.5	1342.5	1753.5	1116.5	1087
centroid_556990	IVTT.AG	inner membrane protein YbcI	1774.25	2147	2308	1138	1307.5	2108	2234	1388	1265	1894	2188	2531	2649.5	2984	2902	1492	1463	970	964	1415	1672	961	1052.5
SF_p0138	IVTT.AG	MxiI, component of the Mxi-Spa secretion machinery	1773.75	1734	1839	1103.5	1173	2436	2702	1361.5	1160.5	1501	1853.5	2887	3075.5	3313	3047	1363	1312	938.5	892.5	1498	1760	983.5	1088.5
centroid_2202077	IVTT.AG	conserved hypothetical protein	1773.61	1876	1879.5	1226	1425.5	2463	2361	1285	1245	1768	2105	2943	2852	3093	2801.5	1377	1360	869	929	1359	1640	1060	1102
centroid_1758970	IVTT.AG	molybdopterin synthase catalytic subunit	1773.43	1878	1885.5	950	1117	2276	2371.5	1412	1305.5	1705	2012	2971.5	3289.5	3297	2941	1483	1429.5	920	965.5	1369.5	1604	872	960.5
centroid_197503	IVTT.AG	fimbrial family protein	1773.3	2371	2474	1346.5	1493.5	2169	2196	1487	1482.5	1694.5	2030.5	2491	2516	2734	2579	1655.5	1491.5	1045	1033.5	1239.5	1451	985	1047
centroid_1428951	IVTT.AG	hypothetical protein	1772.89	1770	1765.5	1152	1334	2301.5	2382	1228	1167	1753	2073	2952	3136.5	3228	2920	1389	1347	1003	1016.5	1322	1574.5	1053	1136
centroid_1676252	IVTT.AG	cell division protein ZapC	1772.57	2078	2198.5	1068	1339	2443.5	2161	1342	1222	1810	1993	2825	2577	3149	2974	1482.5	1370	924	890.5	1407	1738	1024.5	980
centroid_246614	IVTT.AG	multidrug efflux transporter, major facilitator superfamily	1770.41	1888	1850	1203.5	1369.5	2261	2414	1244	1189	1640	2031	2989	3179	3270	2809	1279	1350	922	967	1351	1568.5	1038.5	1136
centroid_706090	IVTT.AG	ABC transporter family protein	1770.25	1847	1758	1554	1834	2324.5	2379.5	1207.5	1192	2013	2365.5	2383	2499.5	3399.5	2930.5	1346	1371	936	971	1233	1422	952	1027
centroid_1233003	IVTT.AG	heme exporter protein CcmD	1770.02	1850.5	2067.5	1000.5	1189	2096	1977.5	1682	1607	3732	3313	2200	2281	2900.5	2752.5	1340	1269.5	827	815	1038	1335	799	868
centroid_1198895	IVTT.AG	flagellar motor stator protein MotA	1769.66	1832	1938	1151	1357	2567	2624.5	1342.5	1201	1897	2051.5	2861.5	2816.5	3001	2598.5	1345	1315	906.5	892	1400	1786	991	1058
centroid_725261	IVTT.AG	phosphoethanolamine transferase EptA	1769.43	2038	2093	1192	1369	2215.5	2311.5	1289	1225	1962.5	2112	2838	2791.5	2917.5	2757.5	1428	1379	927	908.5	1382.5	1683.5	1035.5	1071.5
centroid_1052894	IVTT.AG	conserved hypothetical protein	1769.41	1946.5	2050.5	1154	1317	2348.5	2264	1282.5	1251	2190	2529	2610	2653.5	3081	2731	1409	1429	926	960	1290	1522	964	1018.5
centroid_1722860	IVTT.AG	GDP mannose 4,6 dehydratase	1769.09	1677	1740.5	1194	1323.5	2522	2550	1289.5	1163	1750	2117	2778	2804.5	3377.5	2919.5	1349	1352	931	967	1331	1594	1052	1138
centroid_464997	IVTT.AG	thioredoxin like domain protein	1768.43	1897.5	1976.5	950	1137	2068	2034.5	1123	1050	1708	1805.5	2036	1995	2712	2291	1232.5	1231	3317	3208	1454	1800	950	929
centroid_1042702	IVTT.AG	cytochrome bd II oxidase subunit 1	1767.41	1809	1800.5	1214	1369	2357	2459	1262	1212	1781	2175.5	2913	3028	3077.5	2819.5	1348	1392	891	956	1339	1510	1029	1141
centroid_366618	IVTT.AG	helix turn helix family protein	1767.11	1895	1996.5	1094	1322.5	2373.5	2340.5	1296	1224	1641.5	1894	2932	2948.5	3129	3002	1462	1376	889	896	1393	1764	1021	986.5
centroid_588262	IVTT.AG	fumarase family protein	1766.59	1746	1921	1184.5	1373.5	2207.5	2370.5	1238.5	1133	1772	2043	3183.5	3081.5	3332	3067.5	1228	1257.5	865	890	1328	1536.5	1033	1073
SF_p0070_s2	IVTT.AG	SepA, extracellular serine protease of the IgA1 protease family, secreted by a C-terminal autotransporter domain	1766.41	1688.5	1788.5	1091.5	1255.5	2121	2422	1094	1108	1765.5	2013	3451	3306	2456	2474.5	1335	1566	824	1272	1133	2569	997.5	1129.5
centroid_1556467	IVTT.AG	binding protein dependent transport system inner membrane component family protein	1765.48	1799	1872.5	1093	1161.5	2104	2405	1272	1140	1826	2226	2775	3003	2997	2886	1447	1794.5	940	1023	1406	1663	921	1086
centroid_1759258	IVTT.AG	conserved hypothetical protein	1764.59	2090.5	1978	1020	1190.5	2138	2161	1323.5	1263	1820	2246	3178	3086.5	2899	2759	1503.5	1417.5	935.5	967	1317	1530	944	1053.5
centroid_1067435	IVTT.AG	amino acid permease family protein	1763.8	1754	1894	1225	1379	2310.5	2426.5	1295	1192	1853.5	2103.5	2803	2807	3128	2675.5	1490	1429	937	995	1330.5	1555	1049.5	1171
centroid_1265871	IVTT.AG	hydrogenase 2 small chain	1760.77	1812	1882	1094	1424	2442	2469	1322.5	1190.5	1967	2094.5	2883.5	2851	2888	2678.5	1403	1432	884.5	886	1314	1746	1047	1026
centroid_88068	IVTT.AG	glycerol 3 phosphate responsive antiterminator family protein	1760.16	2092	1908	1107	1267	2306	2162	1441	1345	1875	2357	2591	2663.5	3117	2765	1458	1560	942	938	1345	1570	944	970
SSON53G_RS27600	IVTT.AG	protease	1759.82	1968.5	2106	1159	1345	2320.5	2478	1248.5	1198	1724	2100.5	2968	2940	2960.5	2607.5	1303	1354	866	911	1317.5	1536	1106.5	1198
SF_p0185	IVTT.AG	UshA, probable periplasmic UDP-sugar hydrolase	1759.73	1695	1814	1164	1409	2450	2318.5	1291	1177.5	1631	1837.5	3079.5	2985.5	3131.5	2793	1389.5	1343	892	921	1384	1792.5	1097	1118
centroid_1714581	IVTT.AG	K+ transporting ATPase, c chain family protein	1758.91	2183	2380.5	1110	1318	2208	2146	1330	1252	1802	2203	2446	2474	3041	2785	1468	1468	990.5	1007.5	1428.5	1724	942	989
centroid_1179906	IVTT.AG	periplasmic AppA protein	1757.98	1979	1808	1093	1273.5	2393	2325	1408	1370	1790	2129	2691	2710	3182.5	2717	1378	1463	899	927.5	1387	1645	1016	1091
centroid_127478	IVTT.AG	hok/gef family protein	1755.95	1905.5	2003.5	1196	1464	2474	2335	1299	1228.5	1732	1983	2751	2733	3025.5	2789	1341	1369	933.5	934	1340	1566.5	1117	1111
centroid_1302852	IVTT.AG	S formylglutathione hydrolase	1755.16	1909.5	1909	1156	1332.5	2513.5	2418	1252	1253	2329	2653.5	2481	2425	2920	2557.5	1373	1477	887	910	1273	1496	1025	1063
centroid_344094	IVTT.AG	conserved hypothetical protein	1753.2	1748.5	1874.5	1247.5	1352.5	2314	2322	1266.5	1173	1896.5	2109	2995	2987.5	3219.5	2670	1307	1292.5	864	980.5	1279	1540.5	1050	1081
centroid_243890	IVTT.AG	conserved hypothetical protein	1752.8	1809.5	1946	998	1194	2299	2433.5	1684	1527	1808	2147	2694	2861	3066	2781.5	1409.5	1333	886	978	1320.5	1557	879	950
centroid_489234	IVTT.AG	conserved hypothetical protein	1752.11	1933	1963	1065	1202	2301.5	2404.5	1316	1227	1663	2053.5	2873.5	2976	3187	2933	1402	1439	883	929	1342	1552	901.5	1000
centroid_2464350	IVTT.AG	conserved hypothetical protein	1751.75	1892.5	1856	1130	1294.5	2221	2366	1265	1188.5	1617	2022	2878	3131	3339	2902	1405	1324	883	942.5	1360.5	1515	962	1044
centroid_482863	IVTT.AG	transposase C of IS166 homeodomain protein	1749.55	1874	2074	1228	1451	2181	2327.5	1347	1254.5	1761	2064	2638	2634	3122	2798.5	1362	1294.5	1016	1063.5	1262.5	1467.5	1093.5	1176
centroid_297928	IVTT.AG	pyruvate dehydrogenase [ubiquinone]	1749.02	1889	1894	1093.5	1317	2301	2292	1307	1281	2293	2686	2464	2503.5	2906.5	2627	1439.5	1456.5	898	925	1324	1487	1020	1074
centroid_143688	IVTT.AG	fimbrial family protein	1748.86	2012.5	2048	1071	1248	2561	2503	1459	1318.5	1602	2054.5	2620	2571	2912	2640	1405	1438.5	986	1017	1392	1671	988	957
centroid_468404	IVTT.AG	major outer membrane lipoprotein Lpp	1747.43	2159	2267	1068	1268	1945	1996	1248	1111	2611.5	3065.5	2437.5	2436.5	2461.5	2294	1454	1413.5	1010	988	1605.5	1864	836.5	903.5
centroid_2274689	IVTT.AG	inner membrane protein YebE	1746.73	2050.5	2131.5	1138	1281	2220	2242	1278	1198	2075	2502	2667	2568.5	2971	2684	1412	1413	929	978	1264.5	1466	958	1001
centroid_1696307	IVTT.AG	putative transposase	1746.02	1763.5	1786.5	1190.5	1294	2294	2309.5	1251	1191	1825	2181	2879.5	2996	3119	2741	1393	1313.5	882.5	995	1336	1575	1026	1070
centroid_822631	IVTT.AG	conserved hypothetical protein	1745.86	2483	2384	1012	1252.5	2361	2096	1374	1302	1774	2383	2323	2369	2824.5	2609	1765	1543.5	962	900	1321	1663	854	853.5
centroid_2245166	IVTT.AG	conserved hypothetical protein	1745.18	1730.5	1826	1146.5	1361.5	2413.5	2321	1205	1104	2003.5	2134.5	2858	3038	2962	2600	1353.5	1348.5	897	888	1330	1649	1105.5	1118.5
centroid_641353	IVTT.AG	ribosome recycling factor	1745.16	1806	1878	1166	1417	2318	2327.5	1229	1109.5	1653.5	1949.5	3014	3046	3197	2729	1339	1352	867	899	1322.5	1731	1023	1020
SSON53G_RS26895	IVTT.AG	protein MxiK	1744.2	1707	1928.5	1187	1353	2290	2389	1222.5	1124	1843	2209	2832	2939	3127	2899.5	1266	1317	890.5	933	1297.5	1546	994	1078
centroid_282246	IVTT.AG	outer membrane protein slp	1743.59	1872	1861	1129	1345	2364	2178	1287	1253.5	2340.5	2734	2431	2315	2905	2576	1550	1503	914	896.5	1220	1485	1098	1101.5
centroid_1447224	IVTT.AG	efflux pump membrane family protein	1743.52	1955.5	2213.5	996	1162	2090	2054.5	1088.5	1071	1625.5	2044	4424.5	4370.5	2487.5	2315	1244.5	1289	797	842	1074	1233	949	1031
centroid_717865	IVTT.AG	transposase family protein	1742.82	1733	1839	1071	1168	2109	2202	1229	1129.5	1464.5	1826	3678	3747.5	3044.5	2961	1401.5	1352.5	853	867	1314	1444.5	932.5	975
SF_p0162	IVTT.AG	orf, hypothetical protein	1740.95	1657.5	1783	1128	1309	2628	2609.5	1235	1181	1811.5	1935.5	2852	2841	3098	2658	1346.5	1342	897	909	1327	1570	1035	1147.5
centroid_872877	IVTT.AG	conserved hypothetical protein	1739.36	1758	1743	1147	1294	2393	2394	1240	1176	1933	2320	2761	2746.5	3152	2786.5	1365	1323.5	993.5	957	1277	1459.5	967.5	1079
centroid_1591435	IVTT.AG	adenylosuccinate synthase	1739.25	1836.5	1761	1168.5	1274	2392.5	2376	1364.5	1224	1762.5	2191	2759	2890	3030	2616.5	1406	1379	940	964	1322.5	1509	1007	1090
centroid_2296795	IVTT.AG	sensor kinase protein RcsC	1739.05	1808	1800	1241	1309	2396	2284	1256	1253	1559	1962	2869	2809	3224	2914.5	1281.5	1334	986	1029	1255	1530.5	1083.5	1075
centroid_2454784	IVTT.AG	conserved hypothetical protein	1739	2068	2127.5	1075	1204	2057	2253	1367.5	1250	1701.5	2090	2564	2623	3154	2860	1549	1496	965	974	1401	1626	872	980.5
centroid_1227859	IVTT.AG	sensor kinase CusS	1738.98	1707	1777	1309	1619	2429.5	2260	1257	1137	1535	1776	2941	2905	3231	2805	1283	1325.5	938.5	913.5	1249	1678.5	1094	1087
centroid_1341191	IVTT.AG	putative DNA endonuclease SmrA domain protein	1738.91	2094	2056	1048	1210	2252	2130	1295.5	1261	1988	2379	2402	2330	3418	3117	1428.5	1495	868	926	1251.5	1459.5	900	947
SSON53G_RS27580	IVTT.AG	hypothetical protein	1737.75	2138	2399	1050	1271	2219	2293	1919.5	1718	2009.5	2351	2477	2445	2616	2413	1312	1275.5	973	947	1133	1340.5	943	987.5
SSON53G_RS27175	IVTT.AG	N-acetylmuramoyl-L-alanine amidase	1737.73	1750	1961	1140	1244	2351.5	2459.5	1211	1133	2047	2170	2694.5	2782	3098	2706	1361	1386	915	901	1319	1655	901.5	1044
centroid_459666	IVTT.AG	hpcH/HpaI aldolase/citrate lyase family protein	1737.18	2063.5	2016.5	1011	1282	2397	2255	1382	1259	1831	2006	2750	2452	3019	2816.5	1623.5	1489	907.5	918	1288	1561.5	972	918
centroid_116309	IVTT.AG	inner membrane transport YdiN domain protein	1737.05	1671.5	1770	1241	1323	1843	2332	1259.5	1160.5	2056	2459	2916.5	2931.5	3093	2803	1392	1174	889	923.5	1342	1537	995.5	1102.5
centroid_1155986	IVTT.AG	haloacid dehalogenase like hydrolase family protein	1736.64	1826	1942	1080.5	1256	2187.5	2199.5	1303	1174.5	1671	1950	2916	2952.5	3397	2897	1399.5	1325	924	932	1343.5	1629	902.5	998
centroid_400155_s1	IVTT.AG	FAD linked oxidase, C terminal domain protein	1736.36	1777.5	1839	1143	1290	2199	2357	1240	1136	2276	2656	2709	2706	2932	2574	1418	1360.5	926.5	937.5	1266.5	1483	936.5	1037
centroid_269591	IVTT.AG	1,6 anhydro N acetylmuramyl L alanine amidase AmpD	1736.32	1813	1885	1060	1413	2298.5	2324	1272.5	1164	1678.5	1988.5	3035.5	2858	2939.5	2644.5	1480	1361	922	937.5	1310	1749	1039	1026
centroid_448648	IVTT.AG	bacterial extracellular solute binding family protein	1735.36	1748	1853	1131	1250	2315	2427	1315	1182	1832	2140.5	2709	2852	3181.5	2863	1334.5	1325	938	959	1284	1542	947	1049.5
centroid_723298	IVTT.AG	proton antiporter 2 family protein	1735.23	1773.5	1799	1122	1482.5	2374	2124.5	1243	1157	1841.5	2025	2903	2853.5	3115	2682	1329.5	1361	927	884	1305.5	1749	1085.5	1038
centroid_2302949	IVTT.AG	16S rRNA processing protein RimM	1735.11	1770	1799	1048	1206.5	2148.5	2242	1611	1546.5	2015.5	2276	2593	2749.5	3014	2811.5	1401	1301	962.5	985	1248	1433	943	1068
centroid_1636191	IVTT.AG	N(2) citryl N(6) acetyl N(6) hydroxylysine synthase	1735.05	1827	1870	1157	1160	2189	2299	1199	1150.5	2519	2759	2572.5	2758	2987	2681.5	1299	1349.5	913	936.5	1214	1455.5	898	977
centroid_289445	IVTT.AG	ABC transporter family protein	1734.41	1854	1792.5	1158.5	1317	2285	2321	1298	1160	1556	1946.5	3005	3253	3055.5	2725	1341	1387	874	906	1282	1495.5	1035	1109.5
centroid_316490	IVTT.AG	vitamin B12 binding protein	1732.95	1894	1928	1082	1338	2505.5	2291	1240	1188	1957.5	2027.5	2739	2579	2970	2605	1354	1396	1008	935	1287	1702	1071.5	1027
centroid_1467035	IVTT.AG	exonuclease SbcCD, D subunit	1730.45	1952	2012	1055.5	1415	2493	2397	1525	1466	1993.5	2155	2560	2454	2838.5	2417	1315.5	1345	897	892	1262	1543	1054	1028
centroid_1513333	IVTT.AG	sensor protein RstB	1730	1714.5	1897	1138	1344	2236.5	2389	1269	1182	1589	1865.5	2981	2980.5	3054	2896	1343	1317	877	871.5	1360.5	1672.5	1037.5	1045
centroid_236475	IVTT.AG	putative adenine permease PurP	1729.23	1894.5	1978	1169	1436	2184	2232	1191	1112.5	1686.5	1941	2963	3018	3059	2792	1285.5	1235	927	921.5	1295	1601	1041	1080.5
centroid_723944	IVTT.AG	sulfate binding protein	1728.36	2191.5	2194.5	1126	1350.5	2382	2202.5	1378.5	1248	1764	2155.5	2588	2455.5	2939	2696	1439	1365	849.5	906	1254	1482	1021.5	1035.5
centroid_2222814	IVTT.AG	dihydrolipoyllysine residue acetyltransferase	1727.48	2050.5	2167	1099.5	1345	2286	2138	1224	1200	1926	2051	2680	2519	3156.5	2775	1381	1355	922	946	1225	1512	1020	1026
centroid_832467	IVTT.AG	5 formyltetrahydrofolate cyclo ligase	1726.45	1936	1895.5	1083	1237	2573.5	2486	1278	1281	1882	2172	2484	2557.5	2961	2763	1440	1397	870	924	1278	1496	969	1018.5
SSON53G_RS26900	IVTT.AG	type III secretion system protein MxiN	1726.32	1734	1855	1087.5	1325	2274.5	2324.5	1306.5	1183	1910.5	2156	2786.5	2723	2974	2774	1381	1366	1001	1028	1230	1540.5	1018	1000.5
centroid_1593451	IVTT.AG	glutathione binding protein GsiB	1725.84	1744	1802.5	1110	1258	2265	2281	1480	1321	2181	2528	2382	2622.5	2825	2584	1371.5	1316.5	957	1001	1337.5	1546	1002	1053
centroid_622405	IVTT.AG	glycosyltransferase like 2 family protein	1725.66	1660	1704	1192.5	1351	2265	2405	1253	1121	1537	1969	2975.5	3097	3224.5	2811	1331	1277	874	961	1289	1527	1022	1118
centroid_2326145	IVTT.AG	putative regulator of cell division encoded by prophage CP 933O	1725.39	1889	1912.5	1008	1127.5	2118.5	2258	1695	1634.5	1674	2051	2841	2914.5	2996.5	2745	1391	1343	964	966	1195	1427	866.5	941
centroid_428503	IVTT.AG	ferrienterobactin receptor	1724.73	1866	1834.5	1155.5	1229.5	2433	2492	1313	1188	1710	2064	2560.5	2771.5	3050	2781.5	1317.5	1431.5	895.5	960	1304	1500.5	1013	1073
centroid_2299569	IVTT.AG	GGDEF domain protein	1723.95	1816	1742	1203	1276	2245.5	2430	1211	1190	1405	1761.5	2906	3004	3333	2856	1304.5	1330.5	860	924.5	1412	1636	977.5	1103
SF_p0133	IVTT.AG	IpgD, secreted by the Mxi-Spa machinery, modulates entry of bacteria into epithelial cells	1723.57	1742	1769.5	1162	1282	2475	2586.5	1301	1173	1533	1899	2726	2856	3122.5	2719	1290.5	1268	918.5	929	1347	1601	1067	1151
centroid_321511	IVTT.AG	sulfoxide reductase catalytic subunit YedY domain protein	1723.02	1974	2043	1065	1217.5	2226.5	2322.5	1303	1194	1850	2223.5	2544.5	2807	3057.5	2745	1411	1393.5	968	967	1234	1462	907	991
centroid_1589920	IVTT.AG	GDP mannose 4,6 dehydratase	1722.73	1733	1827	1166.5	1276	2498.5	2567	1269	1154	1865	2238	2614	2818	2993.5	2717	1354.5	1296.5	889.5	885	1280.5	1528	925.5	1004
centroid_36078	IVTT.AG	conserved hypothetical protein	1721.75	2158	2398.5	1048	1242	2218.5	2312	1246	1176	1926	2280	2495.5	2472.5	2767	2622.5	1397	1408	980	962	1292.5	1526	968.5	982
centroid_2238261	IVTT.AG	putative arylsulfatase activating aslB domain protein	1721.52	1725.5	1809	1157.5	1296	2197	2333	1259.5	1163	1576	2012	2833	2900	3099	2861	1350	1274	899	924.5	1414.5	1655.5	1032	1102.5
SSON53G_RS26940	IVTT.AG	ATP synthase SpaL	1721.34	1780	1934.5	1156	1356	2327.5	2271.5	1267	1197	1617	1942	2754	2747.5	3034	2834	1341.5	1363	887	892	1394.5	1654	1075	1044.5
SSON53G_RS26970	IVTT.AG	surface presentation of antigens protein SpaR	1720.36	1771	1887	1161.5	1304	2208.5	2244	1274	1137.5	2030	2175.5	2595	2600	2944	2668	1385	1301.5	916	948	1492	1753.5	971	1081
centroid_2277354	IVTT.AG	conserved hypothetical protein	1720.23	1921.5	1948	994	1320.5	2251	2034	1200	1161	1706.5	1972	3703	4143	2574.5	2318.5	1375	1348	877	878	1095	1296	859.5	869
centroid_1063036	IVTT.AG	two component system connector protein SafA	1719.98	1952	1982	1126	1497	2170	2164	1305	1248	2102	2085	2564	2420.5	2822	2604.5	1500	1485	1018	976	1216	1644	1001	957.5
centroid_626759	IVTT.AG	NADH quinone oxidoreductase subunit B	1719.98	1854	2051	1103	1231	2073.5	2072	1257	1160	1986	2320.5	2367	2466.5	2885.5	2552	2183	2079.5	916	949	1143	1309	898	983
SSON53G_RS26960	IVTT.AG	surface presentation of antigens protein SpaP	1718.73	1669	1753.5	1200	1297	2266	2540	1283	1103.5	1845	2065.5	2747	2898	2969	2656	1409.5	1341	937	976.5	1240	1439	1053.5	1123
centroid_1372904	IVTT.AG	ABC transporter periplasmic binding YtfQ domain protein	1717.52	1986	2030	1070	1281	2117	2328	1374.5	1245	2020	2276.5	2620	2471	2926.5	2627	1533	1418	891	857	1269	1598	938	909
centroid_1458532	IVTT.AG	conserved hypothetical protein	1717.07	1714.5	1841	1124.5	1274	2355	2410	1256	1151.5	2188.5	2451	2487	2685	3000	2622	1348	1321	888	917	1262	1528.5	921	1030
centroid_381675	IVTT.AG	outer membrane lipoprotein SlyB	1716.84	1902	2063	1050.5	1165	2274	2459.5	1196	1052	2231	2671	1989.5	2025	3475.5	3250	1325	1239	1060	1099	1109	1266	886	982.5
centroid_1067464	IVTT.AG	tonB dependent Receptor Plug domain protein	1715.91	1770	1929	1076	1338	2384	2462	1265.5	1180.5	1882	2071.5	2749	2667	2859	2610.5	1376.5	1353	887.5	907.5	1334	1616	1027.5	1004
centroid_218948	IVTT.AG	phosphoglucomutase, alpha D glucose phosphate specific	1713.95	1806	1826	1057	1190	2299.5	2482	1378	1249	1709.5	2061.5	2554	2619	3175	2859	1330.5	1295	882	929.5	1356	1540.5	979	1129
centroid_1614310	IVTT.AG	putative N acetylneuraminic acid outer membrane channel protein NanC	1713.41	1706.5	1822	1160	1419	2267	2224	1297	1166	2032	2168	2635	2643	3044.5	2663	1385	1350	923	910.5	1308	1592	957.5	1022
SSON53G_RS26645	IVTT.AG	hypothetical protein	1712.98	1838	2060	1133	1235.5	2409.5	2377	1243	1081.5	1979	2127	2502	2595	3052	2625	1277	1301	924	927	1308	1592	992	1107
centroid_2341595	IVTT.AG	NADH Ubiquinone/plastoquinone (complex I), various chains family protein	1712.91	1798	1791	1145	1290.5	2166	2322	1268	1150	1726	1965.5	2929	2926.5	3071	2690	1403	1288	903	956	1316	1518.5	971	1090
centroid_2047885	IVTT.AG	conserved hypothetical protein	1712.75	2024	2044	1134.5	1247.5	2295.5	2363.5	1333	1319	1956	2324	2283	2334.5	2878	2659	1486	1474.5	963.5	973	1277	1430.5	901.5	979
centroid_1421909	IVTT.AG	electron transfer flavodomain protein	1712.48	1809	1945	1044.5	1206	2457.5	2498	1253	1162.5	1808	2267	2539.5	2564.5	2945	2654	1360	1466	922	956	1329	1575.5	936	976.5
SSON53G_RS27225	IVTT.AG	protein kinase OspG	1712.41	1819.5	1933	1050	1284	2262	2249.5	1243	1105	1642	1912.5	2509	2460.5	3750	3598	1216	1254	822	843	1275	1457	1004	984
centroid_1064299	IVTT.AG	binding protein dependent transport system inner membrane component family protein	1711.89	1817	1889	1101	1276	2131.5	2159.5	1240	1173.5	1794	2178	2839	2952	3082	2709.5	1337	1331	920	954.5	1250.5	1497	982	1047.5
centroid_1518295	IVTT.AG	phenylalanine tRNA ligase, alpha subunit	1710.61	1644	1743.5	1032	1199	2331	2372	1301	1197	1825	2039	3468.5	3434.5	2666	2396	1336	1312	892.5	851	1158	1481.5	940	1014
SF_p0236	IVTT.AG	UDP-sugar hydrolase	1710.57	1892	1851.5	1142.5	1261	2152	2230	1256	1204	1639.5	1957	2695	2819	3019	2816	1348	1290	988.5	1030	1384	1588.5	985	1084
centroid_453907	IVTT.AG	aroM family protein	1709.64	1756	1874	1177	1309.5	2107.5	2148.5	1257	1145	2062	2308	2633.5	2799	3058	2654	1397	1352	945	947	1287	1474	896	1025
centroid_1536035	IVTT.AG	multidrug resistance protein MdtC	1709.61	1744	1769.5	1144.5	1323	2417	2290	1237	1246	1644	2076.5	2706.5	2692.5	3059.5	2686	1339.5	1357	950	991	1272	1479	1072	1115
SSON53G_RS27325	IVTT.AG	antirestriction protein YubI	1708.66	1651	1686	1137	1319.5	2324	2450	1480	1320	1826	2137	2528	2526	2859	2520.5	1327	1270	1150	1125	1255.5	1541	1026	1132
centroid_96124	IVTT.AG	conserved hypothetical protein	1708.59	1924	1911.5	1127.5	1219	2243.5	2330	1272.5	1187	1885	2246	2596.5	2732.5	3024.5	2546	1373.5	1408	895	957.5	1330	1498	884	997.5
centroid_393899	IVTT.AG	acriflavine resistance protein B	1707.8	1820	1808	1187	1252.5	2185.5	2372.5	1310	1175	1506	1915.5	2773.5	2911	3062.5	2758.5	1285	1303	891.5	940	1426	1601.5	984	1103
centroid_916681	IVTT.AG	maltose operon periplasmic family protein	1707.68	2049.5	1910	1132	1242	2312	2375	1207.5	1145	2132	2425	2458	2540	2847	2484	1279.5	1302	868.5	938	1315	1512	1018.5	1076.5
centroid_1006973	IVTT.AG	periplasmic protein related to spheroblast formation	1707.2	1883	1906	1097	1308	2330	2139	1262	1198	1746	2114.5	2563	2541	2910.5	2710.5	1531	1411	1030	1043	1286	1547	1003.5	998.5
centroid_476366	IVTT.AG	periplasmic serine endoprotease DegP	1707.09	1789	1858	1079	1348	2300	2361	1206.5	1128	1938	2015	2766	2816	3123	2528	1350	1297	850.5	839	1248	1595	1063	1058
centroid_1064881	IVTT.AG	galactose/methyl galactoside import ATP binding protein MglA	1706.86	1836.5	1864	1405.5	1744.5	2325	2074.5	1312	1171	2347	2581	2374.5	2328	2688	2323	1293	1363	886	884	1186	1468	1046.5	1050
centroid_1062623	IVTT.AG	phosphate ABC transporter, permease protein PstA	1706.77	1774	1901	1132	1314	2149	2195	1222	1139.5	1644.5	1932	2879	2998	3089	2809	1405	1299.5	906.5	916	1261	1566	969	1048
centroid_1737117	IVTT.AG	conserved hypothetical protein	1706.57	2019	2045	1065	1195	2161.5	2245	1283	1251	1743	2165	2545	2663.5	3076	2800	1394	1405.5	870.5	923	1300.5	1500	901	993
centroid_1066728	IVTT.AG	protease HtpX	1706.05	1836.5	2051	1334	1642	2113.5	2239	1299.5	1170	1786.5	2108	2614	2498	2796	2573	1363	1372	853.5	880.5	1375	1613	1001	1014
centroid_1414745	IVTT.AG	M42 glutamyl aminopeptidase family protein	1705.25	1917	1820	1147	1256	2327	2334	1277	1242.5	1969	2257	2471	2514.5	2965	2607	1321.5	1417	902	931	1269	1474.5	1059	1037.5
centroid_598530	IVTT.AG	conserved hypothetical protein	1704.68	1878	1821	1138	1257	2328	2329.5	1254	1162	1831.5	2210.5	2369	2542	2840	2559	1337	1328	901	933.5	1246	1430	1351	1457
centroid_2395761	IVTT.AG	4 hydroxybenzoate polyprenyl transferase	1704.23	1886	1861	1145.5	1266	2140	2248.5	1308	1229	1883	2171	2574	2641	2963	2550	1480	1421	963	1001	1270	1494	939	1059
centroid_1627007	IVTT.AG	conserved hypothetical protein	1702.27	1846.5	1791	1178	1269	2405.5	2511	1223	1187	1796.5	2184.5	2472	2653.5	2916	2654	1291	1350	872.5	904.5	1328.5	1484	1004	1128
centroid_1268365	IVTT.AG	glutamate ammonia ligase adenylyltransferase family protein	1701.8	1851.5	1891	1349	1549	2163	2337	1238	1196	1634	2033	2532	2700	2920	2702.5	1294	1416	890	930	1294	1459	962.5	1098
centroid_521118	IVTT.AG	glutathionylspermidine synthase preATP grasp family protein	1701.59	1667	1766.5	1082	1227	2387	2365	1262	1146.5	1823.5	2082	2715	2672.5	3015	2664.5	1380.5	1326	930	945	1332.5	1574.5	1014	1057
centroid_1413198	IVTT.AG	flagellar regulator flk	1700.7	1966.5	2069	1012	1178	2105	2181	1140	1042	1508	1749	2499	2388	2720.5	2474	1224	1170	766	791	1162	1336.5	2383	2551
centroid_2382076	IVTT.AG	periplasmic nitrate (or nitrite) reductase c type cytochrome, NapC/NirT family protein	1699.07	2331	2433.5	1101	1180	2278	2299	1297.5	1201	1799.5	2196	2289	2367	2778	2600	1416	1404	872	920	1262	1502	879	974
centroid_1143794	IVTT.AG	peptide transport system permease protein SapC	1698.91	1914.5	1974	1105	1378	2304	2222	1267	1182.5	1697.5	1926	2717	2580	2897	2396.5	1403	1448	931.5	889.5	1384.5	1748	1013	997.5
centroid_1306012	IVTT.AG	istB like ATP binding family protein	1698.75	1815.5	1923.5	1096	1355	2578	2247.5	1236	1153	1855	1984.5	2607	2491	2981	2681	1484	1361	867	860	1228	1551.5	1028	989
centroid_1089060	IVTT.AG	acetate operon repressor	1698	3288	3792.5	923.5	1177.5	2051.5	1990.5	1273	1184	1713	2026	2216	2056	2583	2383.5	1245	1260.5	859.5	984	1086	1300	975	988
centroid_1527900	IVTT.AG	gram negative pili assembly chaperone, C terminal domain protein	1697.77	1887.5	1945	1247	1491	2471	2318	1190.5	1155	1970	2278	2404.5	2309	2671	2381.5	1472	1408	1042	1038	1171	1407	1054	1040
centroid_1151669	IVTT.AG	dihydropteroate synthase	1697.64	2596	3006.5	919	1237	2589.5	1765.5	1193	1123.5	2191	2439	2287.5	2166	2823	2476.5	1199	1294.5	882	833	1091	1397	927.5	911
centroid_1457888	IVTT.AG	heme ABC exporter, ATP binding protein CcmA	1694.84	1560	1647	1048	1168	2187	2184.5	1176.5	1076	1947	2251	2251	2374	2757	2392.5	1914	1941	1443	1435	1174.5	1430	927.5	1002
centroid_89639	IVTT.AG	N acetylmuramoyl L alanine amidase AmiB	1694.41	1667	1800	1116	1443	2160.5	2171	1244	1146	1841	1948.5	3023	2896	3044	2520	1356	1343	849	809	1274	1572.5	1054.5	999
centroid_1899107	IVTT.AG	ybfN like lipofamily protein	1694.41	2119.5	1986.5	982	1196	2264.5	2094.5	1349	1300	2026.5	2404	2348	2311	2989	2580.5	1447	1499	932	934.5	1230	1457	884.5	942
centroid_439410	IVTT.AG	gram negative pili assembly chaperone, N terminal domain protein	1693.7	1838	1844.5	1087	1198	2357	2442	1401	1351	1687	2002.5	2522	2631	3055.5	2763	1279	1237	878	910	1272	1500	946	1060
centroid_705938	IVTT.AG	glycine zipper 2TM domain protein	1693.27	2229	2156.5	1069.5	1190.5	2119.5	2152	1240.5	1178	1680	2028	2532	2673	2969	2656	1492	1449	908.5	970.5	1280	1463	862.5	953
centroid_65580	IVTT.AG	cytochrome c type biogenesis protein CcmH	1691.75	1870	1965	1037	1318.5	2398	2274	1248	1191	1848	2018	2648	2486.5	2973.5	2641	1352	1315.5	901	896	1263	1519	1032	1023.5
centroid_1208957	IVTT.AG	amino ABC transporter, permease , 3 TM region, His/Glu/Gln/Arg/opine family domain protein	1690.34	1736	1928	1118	1298	2245.5	2228.5	1315	1171	1802	2031	2711	2724.5	2959.5	2590.5	1395	1376	876	872	1244	1573	982	1011
centroid_1701476	IVTT.AG	D alanyl D alanine carboxypeptidase/endopeptidase AmpH	1689.61	1825	1790.5	1106	1265	2303.5	2464	1227	1195	2248	2605	2331	2481	2777	2454	1262	1353	918	926	1197	1384.5	1002	1057
SSON53G_RS26805	IVTT.AG	cysteine protease	1688.84	1677.5	1811	1153.5	1331	2221	2208	1227	1114	2068	2209	2456.5	2445	2789	2400	1388	1340.5	1317	1327	1197	1496.5	984	994
centroid_1898020	IVTT.AG	phosphoadenosine phosphosulfate reductase	1688.41	1799	1762	1062.5	1203	2293	2358	1293	1158	2121.5	2350	2398	2471.5	2912	2680	1429.5	1332	935.5	997.5	1225	1439	909.5	1015.5
centroid_2462101	IVTT.AG	rRNA large subunit m3Psi methyltransferase RlmH	1687.84	1734.5	1801	1002.5	1261	2281.5	2273	1190	1096	2173	2261	2356.5	2395	2863	2823	1763	1708	859.5	859.5	1177	1446	901.5	907
centroid_394387	IVTT.AG	colanic acid biosynthesis protein WcaM	1687.8	1688	1728.5	1113.5	1253	2347	2578	1220.5	1128	1597.5	1877	2728	2903.5	3007	2715	1297	1241	895	909	1301	1527	996	1081
centroid_1023158	IVTT.AG	conserved hypothetical protein	1686.84	1763	1879	1099	1374	2215	2274	1179.5	1135	1831	2043	2741.5	2766.5	3035	2486	1342.5	1263	852	892.5	1280	1653	1018	988
SSON53G_RS26800	IVTT.AG	hypothetical protein	1686.43	1768.5	1738	1121	1210.5	2438	2599	1251	1167	1650	1974.5	2548	2738	2984.5	2672	1298	1285	920.5	907	1291	1485	983	1072
SSON53G_RS27160	IVTT.AG	hypothetical protein	1685.68	1695	1901	1020	1206.5	2074.5	2234	1215.5	1097.5	1765	2138.5	2657	2657	3627.5	3328	1262	1193.5	846	838	1118.5	1324	930	956
centroid_189282	IVTT.AG	lysR substrate binding domain protein	1683.57	1789	1977.5	1073	1177	2138	2236	1206	1144.5	2057	2431	2527	2594	2961	2702.5	1398	1355	867	921	1234.5	1459.5	840	950
centroid_1373021	IVTT.AG	molybdopterin oxidoreductase Fe4S4 domain protein	1683.25	1771.5	1865.5	1074	1287	2390	2376	1283	1147	1785	1959	2663.5	2663	2960	2547	1360	1328	876	875.5	1252	1547	979	1042.5
centroid_1123262	IVTT.AG	META domain protein	1682.05	1834	1984.5	999	1200	2215	2271	1251	1183.5	1981	2423	2481	2411	2924	2644	1431	1423	884	937	1255.5	1492.5	864	916
centroid_71017	IVTT.AG	lysR substrate binding domain protein	1681.95	1743	1764	1003.5	1196	2248	2277.5	1622.5	1594	1950.5	2197.5	2451	2477.5	2913	2395	1348.5	1279	906.5	941	1273.5	1524.5	922	975
centroid_768943	IVTT.AG	ecotin family protein	1681.09	1797.5	1827.5	1044	1211	2229.5	2040	1263	1144.5	1861.5	2144.5	2533	2424	2874	2648.5	1483.5	1361	804	851.5	1597	1908	977	959.5
centroid_535118	IVTT.AG	HTH like domain protein	1680.86	1824	1817	1073	1249.5	2280	2233	1226	1163.5	2305	2685.5	2406	2398.5	2875	2485	1290	1322.5	838	893.5	1182	1400	1011	1021
centroid_726827	IVTT.AG	chaperone protein YcdY	1680.86	1770	1857.5	1054	1332	2272	2255	1240	1167.5	1779.5	2036	2735	2910	2937.5	2433	1350	1277	866	862	1240	1630	975	1000
centroid_1229308	IVTT.AG	RIP metalloprotease RseP	1680.16	1609	1666.5	1120	1309.5	2551.5	2437	1199	1101	1673	1934.5	2675.5	2709	2925	2715	1292	1279	860	928	1220	1498	1082	1179
centroid_560823	IVTT.AG	bacterial extracellular solute binding , 7 family protein	1678.86	1724.5	1662	1027	1108.5	2448	3589	1198.5	1176.5	1727	2028	2143	2258	3289	2752	1293	1299	847	880.5	1239.5	1365	912	968
centroid_843029	IVTT.AG	succinyl CoA ligase like flavodoxin domain protein	1678.66	1703	1775	1115	1337	2427	2455	1219	1103	2263	2301.5	2416.5	2474	2729.5	2345.5	1296.5	1240.5	862	841.5	1218	1536.5	1128.5	1143
centroid_2054691	IVTT.AG	outer membrane autotransporter barrel domain protein	1678.11	1828	2047	1092	1222	2129	2207	1258	1136	1774	2018	2661	2687.5	2918	2589	1302	1275	857	923	1306	1568	1001	1120
SF_p0182_s2	IVTT.AG	IcsA (VirG), outermembrane protein exposed to the bacterial surface by a C-terminal autotransporter domain and involved in the movement of intracellular bacteria by binding to N-WASP	1678.07	1727	2049.5	1011.5	1199.5	2406.5	2581	1036.5	1011.5	1752.5	2021.5	2167	2062.5	2533.5	2554.5	1527	1967	774	1103.5	1153	1875	1011.5	1392
centroid_1222095	IVTT.AG	protein YobA	1675.27	1837	1983.5	1017	1231	2198	2195.5	1254	1135	2137.5	2410	2407	2354	2686	2543.5	1595.5	1572	837.5	889	1262	1514.5	916	880.5
centroid_600536	IVTT.AG	prolipoprotein diacylglyceryl transferase	1675.02	1784.5	1864.5	1070	1367.5	2194	2206	1274.5	1184.5	1594	1953	2838	2706	2879.5	2590	1415	1328.5	860	881	1232	1578	1029	1021
centroid_599334	IVTT.AG	conserved hypothetical protein	1674.66	1907	1868	1072	1177.5	2280	2308	1262	1222	1637	2082	2586	2607.5	3022	2704	1395	1363	869	935.5	1225	1438	912	970
centroid_727690	IVTT.AG	outer membrane protein TolC	1674.5	1740.5	1836	1021	1251	2187.5	2356	1205	1136	1918	2183.5	2710	2622	2819	2531	1251	1268	1058	1018	1245	1482.5	1006	994
centroid_2234973	IVTT.AG	tellurite resistance protein TehA	1674.41	1849.5	1923	1067	1321	2248.5	2140	1250	1187.5	1705	2062	2619	2573	2914	2651.5	1406	1372	942	941	1233	1450	995	987
centroid_1092130	IVTT.AG	mauM/NapG ferredoxin type family protein	1674.25	1713	1815	1051	1165	2268	2375	1205	1129.5	2195.5	2494.5	2643	2610	2818.5	2540	1279	1320	825	856	1222	1440.5	895	973
centroid_1572734	IVTT.AG	inner membrane protein YiaH	1674	1800	1887	1080.5	1369	2338	2263	1263.5	1190	1567	1803	2722.5	2586.5	3016	2612.5	1361.5	1368	887	880	1250	1513	1037.5	1032.5
centroid_1083548	IVTT.AG	universal stress protein B	1671.39	1914	1944.5	1094	1234	2182	2159	1241.5	1160.5	1928	2186	2447.5	2546	2987	2736.5	1358	1376	869.5	906	1251	1447	850	952.5
centroid_1236677	IVTT.AG	CYTH domain protein	1671.18	1718.5	1809	1139	1262.5	2202	2285	1251	1121	1602	1898.5	2702	2754	2999	2655.5	1318	1268	886.5	896	1291	1666	954.5	1087
SSON53G_RS26630	IVTT.AG	K88 minor fimbrial subunit faeI	1670.86	1606.5	1625	1131	1224.5	2140.5	2267	1634	1541	1724	2049	2533	2620.5	2844	2574	1352	1255	899	942	1234	1445	1030	1088
centroid_1449572	IVTT.AG	conserved hypothetical protein	1670.84	1656	1798.5	948	1113	2058	2100	1172	1074	1786	1871	2249	2367	2649.5	2310	1275	1254	1414.5	1335	1854.5	2181.5	1087	1205
SSON53G_RS27275	IVTT.AG	carbohydrate transporter	1670.7	1937.5	2052	1075	1220	2145	2161.5	1357	1188	1918	2250	2326.5	2444	2730	2400	1486	1398	892	948	1228	1417	1068	1114
centroid_231386	IVTT.AG	calcineurin like phosphoesterase family protein	1669.5	1609.5	1767	1126	1348	2336	2198	1227	1111	1653	1843.5	2807	2696	2998	2784.5	1294.5	1253.5	882.5	923	1277	1522	1041	1031
centroid_1018333	IVTT.AG	thioredoxin family protein	1669.23	1941.5	1897	1049	1317	2161	2000	1150.5	1103.5	1988.5	2237	2329	2259	3197	2877.5	1303	1388	989	938.5	1067	1378	1084	1068
centroid_1303721	IVTT.AG	flagellar M ring protein FliF	1668.48	1821	1675	1063	1194.5	2174	2238.5	1700	1595	2455.5	2815.5	2170.5	2307	2572.5	2304.5	1307	1332	840.5	873	1134.5	1271	883	979
centroid_871476	IVTT.AG	conserved hypothetical protein	1668.36	1690	1896	1007.5	1190	2037.5	2069.5	1193	1088.5	2212.5	2405	2460	2517	2554.5	2277	1399	1352.5	1538	1453	1191.5	1390	849	933
centroid_772144	IVTT.AG	putative membrane protein	1668.11	1928	2087	1062	1272	2068	2213	1315.5	1211	1575	1940	2381.5	2493	3077	2734	1473	1384	895	911.5	1301.5	1491	886	999.5
centroid_441822	IVTT.AG	celllulose biosynthesis operon protein BcsF/YhjT	1668.11	2284	2337.5	1058	1253	1834	1983	1235	1170	1979.5	2223.5	2302	2349	2829	2612	1443	1373	940	976	1267	1450	868	932
centroid_1369261	IVTT.AG	DMSO reductase anchor subunit family protein	1667.84	1901.5	1837	1051.5	1309	2342	2065	1265.5	1180	1720.5	2028.5	2669	2514.5	2859	2644	1400	1357	900	881	1255	1496	1005	1011.5
centroid_2387864	IVTT.AG	hydrogenase 1 small chain	1667	1717	1752	1079	1197.5	2240	2345	1553.5	1466.5	1837.5	2151.5	2342	2598.5	2811	2544	1356	1334	896	892	1207	1429.5	916.5	1008
centroid_1156977	IVTT.AG	D galactonate transporter	1666.23	1806	1913.5	942	1110	1867.5	1973	1262	1132	1736.5	2114	2427	2542	3431	3316	1402	1355	943.5	942	1208	1450	834	950
centroid_1582733	IVTT.AG	marB family protein	1666.09	1952.5	2072	997.5	1202.5	2225.5	2186	1324	1244	1549.5	1957	2413	2371.5	3105	2819	1384.5	1368	906	905.5	1313.5	1531.5	899	927
centroid_318383	IVTT.AG	putative membrane protein	1665.45	1848.5	1845	1097.5	1161	2227	2238	1264	1163	1639	1936	2558.5	2696	3079.5	2783	1401	1353	899	914	1225.5	1443	883.5	985
centroid_1309106	IVTT.AG	L lactate permease	1665.41	1704	1779.5	1088	1204	2232	2336	1279.5	1202.5	1525	1889	2668	2795	2965	2653	1328	1284	902.5	931	1246.5	1508	997	1121.5
centroid_2391933	IVTT.AG	conserved hypothetical protein	1663.61	2098	2337	1229	1381	1981	1919	1261	1167	1781.5	2076	2288	2417	2867	2602.5	1528	1494.5	907	932	1165	1361	851	956
centroid_1452868	IVTT.AG	conserved hypothetical protein	1662.93	1523	1494	949	1039	1943	1992.5	1678.5	1549	1603.5	1945	2098	2078.5	2467	2171	1150	1087	2969	2761	1069	1226	843.5	948
centroid_1650809	IVTT.AG	conserved hypothetical protein	1662.75	1909.5	1890	1086	1187	2224.5	2293	1272	1218.5	1762.5	2184	2452	2521.5	2978	2709.5	1345.5	1390	893	886	1223	1384	844	927
centroid_1859495	IVTT.AG	gram negative porin family protein	1661.86	1704	1864	1087	1348	2327	2274	1205	1109	2229.5	2356.5	2578.5	2479	2719	2311	1204	1298.5	898	862	1214	1469	1022	1002
centroid_1950754	IVTT.AG	caudovirales tail fibre assembly family protein	1661.48	1860	1914.5	1030.5	1231	2149	2146	1324	1199.5	1746	1902	2604	2678	3074	2601	1446	1308	904.5	876	1235	1494.5	884	945
centroid_1198600	IVTT.AG	major outer membrane lipoprotein Lpp	1661.43	1940	2016	1049.5	1240	2223	1978.5	1300.5	1202	1783.5	1986.5	2470.5	2301	2810.5	2606	1627	1355	895	898	1310	1559	1025	975
SSON53G_RS27540	IVTT.AG	pilin glycosylation protein	1661.36	1527	1614	1016	1157.5	2200	2746.5	1138	1002	1953	2260.5	2173	2321	2493	2570.5	1266	1990	779	933	1123	2129.5	930.5	1227
centroid_1983715	IVTT.AG	hypothetical protein	1661.14	1829	1924	1088	1182	2188	2337.5	1268	1184	1529	1850	2634	2639	3018	2845.5	1414	1352	853	871	1254	1475	878	932
centroid_2239059	IVTT.AG	insA N terminal domain protein	1660.82	1620	1754	1065	1244	2220	2279	1225	1098	1795	2009.5	2786	2775	2867.5	2688	1292	1245	862.5	872	1297	1548	943.5	1052
centroid_1302662	IVTT.AG	D methionine transport system permease protein MetI	1660.82	2491	2655.5	1010.5	1120.5	2086	2053.5	1236.5	1107.5	1974.5	2217	2351.5	2358.5	2742	2510.5	1328	1319	843.5	904	1101	1324	852.5	951
centroid_2408131	IVTT.AG	putative lipoprotein	1660.09	1630	1797	1164	1304	2051	2161	1166.5	1142	1862.5	2174.5	2650	2621.5	2938	2689	1252.5	1261.5	971	977.5	1300.5	1450	923	1035
centroid_1727392	IVTT.AG	ribosomal protein L22	1659.95	2194	2224	886.5	1108.5	2323	1956	1404	1271	2191	2374.5	2326	1981	2844	2678.5	1647.5	1497	841	841	1094	1340	737.5	759
centroid_651990	IVTT.AG	serine/threonine transporter SstT	1658.55	1727	1879.5	1117	1277	2281.5	2450	1196	1149.5	1628	1938.5	2776	2645	2818	2639	1252	1287	843.5	861	1242	1535.5	961.5	983.5
centroid_2299362	IVTT.AG	bacterial extracellular solute binding, 5 Middle family protein	1658.07	1864	2108	1047	1283	2279	2360	1272.5	1146	1666	1990	2570	2411.5	2626.5	2461.5	1330	1252.5	843	824	1342	1710	1050	1041
centroid_814187	IVTT.AG	conserved hypothetical protein	1657.95	1910	1994.5	1018	1184	2174	2226	1255	1155	2060	2287	2601.5	2547.5	2774	2488.5	1327.5	1323	890	823	1178.5	1470	904	884
centroid_563659	IVTT.AG	nucleoside permease NupX	1656.64	1764	1758.5	1075.5	1229	2129	2236	1196	1102.5	1972	2325	2548	2683	2942	2550.5	1386	1251	848	923	1222	1376	928	1001
centroid_1013300	IVTT.AG	sulfate ABC transporter, permease protein CysT	1656.14	1755	1875	1054	1270.5	2156	2148	1195.5	1095	1910.5	2207	2695.5	2648.5	2875	2590.5	1304	1281	871	838.5	1269.5	1479	941	975
centroid_1624911	IVTT.AG	ferredoxin type , NapH/MauN family protein	1655.34	1656	1863	1159.5	1309	2184	2173	1218	1143.5	1773	2121	2575	2562	2920	2569	1311	1361	955.5	964.5	1216	1409	950	1024.5
centroid_1854296	IVTT.AG	transcriptional regulatory protein BasR	1653.98	1814	1861	1022	1231	2083.5	2176.5	1229	1111	2453	2804	2382	2343	2717	2357	1317	1343	842.5	841	1197	1435	912	916
centroid_2095361	IVTT.AG	conserved hypothetical protein	1653.66	2126	2100	1031	1340	2064.5	1957.5	1294.5	1208	1743	1845	2600	2311.5	2919	2481	1464	1390.5	840	840	1300.5	1650	978.5	896
SSON53G_RS27530	IVTT.AG	spore coat protein	1653.59	1885.5	1986	1695	2088	2287	2204	1170	1105	1808	2024	2273	2187.5	2613	2405.5	1202	1193.5	831	834	1225	1441	975	946
centroid_1454960	IVTT.AG	fecCD transport family protein	1653.45	1762.5	1783.5	1113	1201	2168	2156	1198	1151	1622.5	1926.5	2654.5	2843	2982.5	2682	1337	1290	890	907.5	1270	1441.5	950	1046
centroid_101119	IVTT.AG	protein phosphatase CheZ	1652.61	1796.5	1832	1086	1294	2174	2052	1225	1167	2090	2435	2450	2401.5	2814	2617	1342	1320	879.5	937	1163.5	1344	926.5	1011
centroid_326659	IVTT.AG	signal transduction histidine protein kinase BarA	1652.61	1728	1757.5	1127	1276	2232.5	2267	1202	1187	1663	2040	2559	2519	2958	2640	1318	1377	843	908	1201	1455.5	1053.5	1045.5
centroid_594395	IVTT.AG	serine tRNA ligase	1651.59	1812	1970	1106.5	1201	2315.5	2259	1247.5	1279.5	1574	1973	2575.5	2536	2787	2574	1297.5	1342	909.5	927	1250	1431.5	971	996
centroid_657646	IVTT.AG	oligopeptide/dipeptide ABC transporter, ATP binding , C terminal domain protein	1651.45	1637	1776.5	1028.5	1201	2273	2377	1211	1122	2241.5	2382.5	2298	2465	2867	2507	1280	1281	897	958	1214	1412.5	918	984.5
centroid_619363	IVTT.AG	taurine ABC transporter, periplasmic binding protein	1651.02	1731.5	1781.5	1076	1201	2134	2237	1207.5	1101.5	1849	2120	2510	2462	2794.5	2539	1332	1259	1258	1283	1217.5	1371.5	916	941
centroid_980855	IVTT.AG	conserved hypothetical protein	1650.2	2112.5	2335	993	1214	2132	2067	1273	1189	1691.5	2060	2408	2352	2854.5	2538	1375	1348	860	863.5	1333	1550	881	874.5
SSON53G_RS26570	IVTT.AG	hypothetical protein	1649.73	1549	1619.5	1030.5	1158	2217	2962	1148	1047	1912.5	2237	2176	2283	2689.5	2754.5	1265.5	1345	805	943	1127	1367	944	1714
centroid_817936	IVTT.AG	ysaB like lipofamily protein	1649.45	1873.5	1867.5	942.5	1086	2212	2337	1255	1200	1506	1762	2528.5	2842.5	3093	2884.5	1353.5	1283.5	818	892	1263	1479	870	939
SF_p0143	IVTT.AG	MxiM, lipoprotein, component of the Mxi-Spa secretion machinery	1649.2	1719	1789	1109.5	1218	2341.5	2354	1227.5	1116	1719	2001	2570	2699	2755	2494	1351.5	1274	863	924.5	1240.5	1445	985.5	1086
centroid_1079365	IVTT.AG	putative acyl CoA dehydrogenase AidB domain protein	1647.93	1968	2034	1044	1217	2007	2096	1278	1183.5	2052	2322.5	2273	2363.5	2900	2572	1425	1346	851	917	1247	1437	809	912
SF_p0070	IVTT.AG	SepA, extracellular serine protease of the IgA1 protease family, secreted by a C-terminal autotransporter domain	1647.57	1762	1853	1007.5	1257	2111	2204.5	1180.5	1144.5	2095.5	2371.5	2297	2211.5	2558	2379.5	1385	1447	808	889.5	1206	2002	1043	1033
centroid_1286476	IVTT.AG	L(+) tartrate dehydratase subunit beta	1647.52	1787	1760	1090	1215	2396	2401	1239.5	1167	1960.5	2378	2246	2396	2647.5	2490	1366.5	1331.5	881	922	1182	1449	925	1015
SF_p0168	IVTT.AG	orf, conserved hypothetical protein	1647.5	1691	1727	1167	1283	2213	2351.5	1187	1102	1609	2009	2630	2766.5	2972.5	2705	1236	1190.5	848.5	886	1230	1418.5	961	1061
centroid_555602	IVTT.AG	polysaccharide biosynthesis/export family protein	1647.02	1762	1749	997	1307	3160	2879	1199	1132	1979	2092.5	2300	2237	2568.5	2315	1239	1220	858.5	886	1069	1384	964	937
centroid_2222692	IVTT.AG	incFII family plasmid replication initiator RepA	1646.77	1787	1675	1122.5	1326	2091	1969	1297	1253	2241	2699	2227.5	2276	2806.5	2463	1333.5	1360	878.5	896	1207	1394.5	959	967
centroid_124556	IVTT.AG	excinuclease ABC subunit B	1646.73	1651	1664.5	1058	1240	2325	2502	1292	1196	1762	2123	2475	2511	2773	2495	1313.5	1223	988	1013	1235	1414.5	948.5	1025
centroid_1178937	IVTT.AG	PTS system, Fru family, IIB component domain protein	1646.66	1778.5	1805.5	1029	1236	2309	2302	1376	1305.5	1804.5	1943.5	2574.5	2467.5	2861	2496	1338.5	1274.5	862	857	1196.5	1492.5	935	982
centroid_596146	IVTT.AG	dsrE/DsrF like family protein	1645.7	1897.5	1930.5	1003	1142	2173	2083	1253	1156	2470	2597.5	2323.5	2278	2811	2355	1438.5	1343	878	911	1122	1357	817	866
centroid_1735755	IVTT.AG	quorum sensing regulator protein G	1644.52	1828.5	1899	983	1133	2138	2154	1243	1129.5	2287	2471	2265	2347	2848.5	2469.5	1434.5	1342	892	894.5	1165.5	1341	897.5	1016.5
centroid_1535429	IVTT.AG	conserved hypothetical protein	1644.34	2003	1958	919	1239	2046	1875	1291	1199	1743	1846	2339	2248	2745	2290.5	1434	1401	876	873	1833	2272	894	851
SF_p0005	IVTT.AG	OspC4, probably secreted by the Mxi-Spa secretion machinery, function unknown	1643.59	1745	1840	1035	1279	2348	2277	1201	1109	1698	1927	2601	2559.5	2777.5	2553	1360	1339.5	846	866	1234.5	1496.5	1044	1022.5
centroid_1984647	IVTT.AG	protein YgiW	1643	1915	1967	923.5	1336	2276	2075.5	1222	1125	2116	2111	2538	2338	2789	2389.5	1350	1347	882	850	1173	1539.5	959	924
centroid_653653	IVTT.AG	molybdopterin oxidoreductase family protein	1642.91	1798.5	1742	1140	1226.5	2116	2223	1219.5	1153	1772.5	2170.5	2529	2622.5	2826.5	2538.5	1238	1315	880	880	1259	1395	985	1114
SSON53G_RS26760	IVTT.AG	hypothetical protein	1641.64	1719	1845	1060	1208	2189	2419	1227.5	1059	1837.5	2065	2608	2529	2802	2569	1276	1299.5	845	857	1202	1456.5	1014	1029
centroid_163973	IVTT.AG	flagella basal body P ring formation protein FlgA	1640.86	1849	1929	1073	1312	2176	1903	1220	1199	2261	2465	2275	2157	2741	2476	1426	1299	907	895	1219	1437	962	918
centroid_1655919	IVTT.AG	conserved hypothetical protein	1640.82	2024	2027	1010	1126	2208	2311	1250	1237.5	2051.5	2483.5	2131	2152	2803.5	2537	1319	1421.5	859.5	906.5	1164	1318	850	907.5
centroid_528358	IVTT.AG	DEAD/H associated family protein	1639.34	1598.5	1705.5	1026	1284.5	2364	2146	1192	1126	2259	2365.5	2396	2423	2673	2405.5	1313	1288.5	871	868.5	1177	1496	1040	1047
centroid_871955	IVTT.AG	anaerobic C4 dicarboxylate transporter DcuA	1638.77	1705	1710	1040	1219	2135	2222.5	1255	1136	1436	1735	2669	2913	3065.5	2757	1307.5	1283.5	827	876	1299	1480	955	1027
centroid_237396	IVTT.AG	hydrogenase nickel insertion protein HypA	1638.59	1928.5	1933.5	1079	1156.5	1985	2073	1221.5	1129.5	2134	2380	2417.5	2427	2891.5	2571.5	1370	1325	860	924	1165	1374	809	894
SF_p0249	IVTT.AG	oriT nicking and unwinding protein	1638.32	1728	1869	1015	1221	2205	2488	1166	1055.5	2157.5	2373	2321	2290	2537	2448	1205	1415	807	857	1173	1637.5	973	1101.5
centroid_2393132	IVTT.AG	monothiol glutaredoxin, Grx4 family	1638.27	1898	1999	1026	1268	2114	2081.5	1242	1161	1820.5	2136	2406	2391	2963	2432	1404	1359.5	977.5	969	1141.5	1491	877.5	884
centroid_163623	IVTT.AG	conserved hypothetical protein	1638.25	1694	1866	984.5	1238.5	2360	2420.5	1219	1142	1732.5	1966.5	2673	2609	2808	2449	1278.5	1252.5	813.5	774	1208	1575	989	988.5
centroid_1157994	IVTT.AG	quinone oxidoreductase 2	1637.59	1754	1777	1093	1198.5	2172	2214	1195	1126	1623	1961.5	2550	2751	2951	2585	1308	1319.5	907	977	1196.5	1410	939	1019
centroid_1548424	IVTT.AG	3 ketoacyl CoA thiolase	1637.34	1611.5	1655	1090	1243.5	2319	2433	1194.5	1131	1727	1990	2608	2626	2860	2561	1226	1268	884.5	877	1286	1489.5	910.5	1030.5
centroid_373646	IVTT.AG	conserved hypothetical protein	1636.45	1640	1673.5	1069	1251	2127	2264	1187	1099	1526.5	1861	2760	2946.5	2938.5	2567.5	1313	1215	891	907	1269	1450.5	961	1085
SSON53G_RS27395	IVTT.AG	hypothetical protein	1636.32	1680	1848	1018	1279.5	2236	2260.5	1157.5	1062.5	2101.5	2285	2434	2401	2812.5	2376.5	1321.5	1323	827	887	1183	1490.5	986	1028.5
centroid_1907210	IVTT.AG	outer membrane beta barrel domain protein	1636.09	1622	1802	1189	1261	2077	2218	1201.5	1085	1675	1947	2814.5	2863.5	2892	2556	1191	1188	844	842	1227	1468	1017.5	1013
centroid_1507706	IVTT.AG	bacterial extracellular solute binding, 5 Middle family protein	1636	1681.5	1888.5	1057	1234.5	2117	2156.5	1228	1111	1573	1859.5	2668	2562	2927.5	2694	1305	1340	854	876	1381	1579	950	949
centroid_1337951_s1	IVTT.AG	sensor protein EvgS	1635.98	1601.5	1655	1080	1247	2290.5	2462	1187	1123	1627.5	1936	2450	2649	2945	2651	1323	1255.5	888	939	1246	1468.5	955	1012
centroid_1475750	IVTT.AG	creA family protein	1635.93	1713	1777	1002	1150	2326	2347.5	1284	1143.5	1938	2168.5	2380	2502.5	2874	2515	1305	1252	835	861	1246.5	1458	922	990
centroid_2280794	IVTT.AG	pyruvate kinase, barrel domain protein	1635.18	1661	1743.5	957	1095	2135	2215	1177.5	1095	2347	2753	2540	2551	2631	2392	1357	1393.5	821	876	1168	1330	836.5	899
centroid_492657	IVTT.AG	nlpC/P60 family protein	1634.86	1739	1973	899	1087	2168	2161	1183	1056.5	1676	2092.5	2313	2265	2549	2255	1190.5	1173	855	826	2362	2450	849.5	844
centroid_514048	IVTT.AG	part of AAA domain protein	1634.23	1766	1791	1071	1301.5	2236	2109	1186.5	1122	2070	2364	2357.5	2286	2727	2447	1274	1238	840	848.5	1271.5	1584	1033.5	1029
centroid_1230717	IVTT.AG	heme ABC exporter, ATP binding protein CcmA	1633.68	1743.5	1710	1094.5	1157.5	2217.5	2354	1213	1109	1964.5	2328	2410	2440.5	2739	2459	1212	1306	886	924.5	1318	1429	925.5	1000
centroid_770178	IVTT.AG	ketopantoate reductase PanE/ApbA family protein	1633.57	1837.5	1863	1108	1319	2187	2066	1275.5	1227.5	1680	2043	2483	2328	2826	2467	1318.5	1307	848	873	1268	1505.5	1049	1059
centroid_706887	IVTT.AG	cytochrome c552 family protein	1632.75	1808.5	1710	1094	1170	2352	2402	1170	1112	1709.5	2194	2474.5	2561	2811.5	2421	1262	1270.5	893.5	945.5	1184	1386	956	1033
SF_p0195	IVTT.AG	plasmid stable inheritance protein	1632.23	1807	1795.5	1097	1252	2243	2211	1178.5	1130	1817	2201	2471.5	2498	2679.5	2442	1219	1313	924	919	1230	1385	1008.5	1087.5
centroid_298864	IVTT.AG	integral membrane , PqiA family protein	1631.18	1687.5	1732	1023	1208	2360	2444	1206	1078.5	1932	2257.5	2453	2543	2722.5	2448	1365.5	1283.5	889	894	1185	1346	880	948
SSON53G_RS27375	IVTT.AG	endonuclease	1630.86	1859	1793.5	1099	1252.5	2235	2135	1231	1160.5	1924	2309	2278	2301	2792.5	2409	1245	1327	927	951	1205	1413	990	1042
centroid_866950	IVTT.AG	acetyltransferase domain protein	1630.73	1719	1742	1073	1191	2243	2467	1218	1119	1808	2104.5	2385.5	2539.5	2748.5	2492	1339	1242	870	910.5	1226	1415	972.5	1051
centroid_978702	IVTT.AG	4Fe 4S dicluster domain protein	1630.18	1816	1908.5	945.5	1214	2192	2094	1221.5	1157	1991.5	2101	2639	2455	2706.5	2406.5	1368	1373	829	793	1219.5	1598	970	865.5
SSON53G_RS26735	IVTT.AG	hypothetical protein	1630.14	1663.5	1648	1146	1259	2284.5	2384	1207	1106	1736	2078	2419	2694.5	2882	2486	1283	1222	829	884	1198	1364	1026	1063.5
centroid_672953	IVTT.AG	KR domain protein	1629.27	1748.5	1860	1020	1302.5	2105	2020	1237	1123	2469	2414	2272.5	2240.5	2667	2120	1504	1501	892	878.5	1168	1441.5	967	893
centroid_1286098	IVTT.AG	acyl CoA thioesterase II	1628.8	1998	1885	1067	1253	2176.5	1994	1280.5	1224.5	1842.5	2276	2251	2233	2797.5	2476.5	1329	1370	901.5	914	1251.5	1408.5	939	965
SSON53G_RS26650	IVTT.AG	AraC family transcriptional regulator	1628.55	1744.5	1720	1144	1226	2193	2325	1186.5	1121.5	1731	2109	2411	2607.5	2846	2522	1285	1285	856	900.5	1233.5	1362	981	1038
centroid_1782798	IVTT.AG	YnjB domain protein	1628.25	2070.5	2030	987.5	1096.5	2113	2124.5	1356	1283	1875.5	2339	2224	2350	2717	2510.5	1374	1366	928.5	944	1187.5	1273	788	883.5
centroid_2279088	IVTT.AG	anti adapter protein IraM	1627.8	1958	1970	1008	1192.5	2104.5	2149	1252	1190	1679	1982.5	2424	2416	2910.5	2669	1433.5	1328	873	870	1220	1419	864	899
SSON53G_RS27365	IVTT.AG	conjugal transfer protein	1627.7	1648	1783	1059	1290	2391	2322	1187	1071.5	1788.5	1989	2549	2489	2806	2581	1238	1268	823	850	1224.5	1416	1036	1000
centroid_284360	IVTT.AG	2 oxo hepta 3 ene 1,7 dioic acid hydratase	1626.82	1967	1975	958	1032	2097	2167.5	1196	1157.5	1630	2030	2617	2628.5	2733	2407	1221.5	1294	895	932	1115	1278.5	1165.5	1293
SSON53G_RS26905	IVTT.AG	Mxi-Spa secretion machinery protein MxiL	1626.59	1809	1749	1131	1275	2170	2216	1504	1460	1825	2226.5	2359	2450	2670.5	2355.5	1266.5	1310	844	899	1090	1267	911	997
centroid_308802	IVTT.AG	L rhamnose proton symporter	1626.11	1704.5	1773	1084	1269	2064	2056	1183	1115	1911	2196	2439.5	2539.5	2813	2533.5	1367.5	1320	982	1040	1172	1373	880.5	958.5
SSON53G_RS26910	IVTT.AG	lipoprotein MxiM	1625.98	1863.5	1781	1064	1219	2209	2155	1252	1184	1704	2180.5	2396	2372	2819	2503	1295	1391	891.5	890	1185	1415	989	1013
centroid_1516106	IVTT.AG	transporter, anaerobic C4 dicarboxylate uptake C family protein	1625.95	1682	1672	1067	1399	2266.5	2125	1195	1072	1684.5	1809	2766	2662	2819.5	2492	1252.5	1293	853	882	1180	1589	1045	965
centroid_2284991	IVTT.AG	conserved hypothetical protein	1625.89	1883	1821.5	1099.5	1244	2363	2346.5	1173	1185.5	1721	2077	2413.5	2399	2782	2462	1321	1302	779	852	1188	1367	977	1013
centroid_400155	IVTT.AG	FAD linked oxidase, C terminal domain protein	1625.25	1740	1790	1101	1217	2134.5	2190.5	1191.5	1168	1673	2127	2561	2619	2839.5	2433	1323	1298	843	887	1218.5	1380	996	1025
centroid_1837117	IVTT.AG	inner membrane protein YqjA	1624.8	1854	1943.5	1033	1317	2170	2122	1238	1137	1776	1963	2520	2523	2707.5	2518	1329.5	1348	833	860	1135	1413	998	1007
centroid_451659	IVTT.AG	conserved hypothetical protein	1624.61	1776	1759	1086	1212	2474.5	2551.5	1276.5	1295	1747.5	2170	2263	2333	2730	2374	1259.5	1324	844	863	1171	1326	902	1004
centroid_39379	IVTT.AG	outer membrane lipoprotein blc	1624.57	1923	1817	991	1122.5	2152	2007	1269	1202	2388.5	2665	2226.5	2185	2637	2362	1322.5	1365	812	847	1229.5	1384	914	919
centroid_2217174	IVTT.AG	asmA like C terminal region family protein	1624.25	1738	1719	1113	1242.5	2162	2320.5	1189	1087	1594	1964.5	2538	2755.5	2839.5	2524.5	1286	1294	866.5	898	1207	1378.5	977	1039.5
SSON53G_RS27140	IVTT.AG	hypothetical protein	1623.82	1677	1611.5	1113.5	1184	2350	2671	1165	1075	1612	2020	2421	2577	2731	2609	1266.5	1238.5	801	874	1188	1340	1003	1196
centroid_2378177	IVTT.AG	PAP2 superfamily protein	1622.75	1709	1951	1092	1221	2108	2147.5	1197.5	1138.5	2000	2163	2380.5	2457	2845	2524.5	1378.5	1299	879	865	1143.5	1336	904	961
centroid_149691	IVTT.AG	conserved hypothetical protein	1622.36	1691.5	1887	1135	1300	1984	2036	1246	1111.5	1581	1976	2660.5	2641	2897.5	2587	1269	1227	862	867	1230.5	1482	991	1029.5
centroid_2282218	IVTT.AG	ribonuclease III	1621.45	1811	1959	1032	1325	2170	2085	1201	1145	2016	2058.5	2439.5	2340.5	2709	2346	1340	1343.5	944	887	1133	1461	981	945
centroid_362555	IVTT.AG	amino ABC transporter, permease , 3 TM region, His/Glu/Gln/Arg/opine family domain protein	1621.3	1732	1857.5	1030	1236.5	2244	2140	1239	1158.5	1817	2161	2353	2378	2727	2501.5	1368	1351	934	968	1154	1417.5	937	964
centroid_1372064	IVTT.AG	diguanylate cyclase domain protein	1619.64	1662	1812	1051	1268.5	2324.5	2197	1169	1086	2023	2383.5	2500	2429	2606.5	2338.5	1225	1299	842	837	1158	1379.5	1044	997
centroid_500592	IVTT.AG	efflux transporter, RND family, MFP subunit	1619.2	2037	2125	857	974	1822	1834	1079.5	1017	1387	1718	2034.5	2083	2380	2151	1210	1153	3025	2869	996	1090	838.5	942
centroid_478436	IVTT.AG	bacterial extracellular solute binding family protein	1619.11	1856.5	1815	1061.5	1208.5	2202	2614	1180	1129	1997	2259.5	2237	2222.5	2667	2379	1256	1328.5	889	919	1209.5	1353	890	947
centroid_2010357	IVTT.AG	conserved hypothetical protein	1618.52	1592	1617	1076	1210	2265	2535	1174	1089	1845	2009	2445	2604	2836	2467	1307.5	1219	816	884.5	1198	1408.5	973	1037
centroid_855906	IVTT.AG	soluble aldose sugar dehydrogenase YliI	1617.7	1793.5	1858.5	1023	1229.5	2244	2119	1246.5	1165.5	1929	2198	2319	2185	2774	2474	1322.5	1357	829	872.5	1227	1430	986	1007
SSON53G_RS27350	IVTT.AG	antitoxin VapB	1617.34	1767.5	1783	1126.5	1222	2313	2278	1148.5	1101	1910	2229.5	2293	2428.5	2799.5	2500	1203	1296	780	854	1189	1349	954.5	1056
centroid_1652542	IVTT.AG	colicin V production protein	1617.14	1748.5	1840	1009	1185	2214	2291.5	1231.5	1121	1580	1904	2577.5	2600	2852.5	2667.5	1297	1289	815	825	1254	1434	883	958
centroid_162778	IVTT.AG	copG family DNA binding protein	1616.45	1885	1930	942	1348	2173	1965	1233	1182.5	1622	1622	2672	2498	2955.5	2510.5	1320.5	1296	900.5	849	1206.5	1572	958	921
centroid_100847	IVTT.AG	2' 5' RNA ligase	1616.16	1824.5	1736	1082.5	1205	2245	2305	1257	1160.5	1670	2109	2248.5	2352	2767	2618.5	1322	1332	836	903	1220.5	1409	909	1043.5
centroid_1418693	IVTT.AG	ammonia channel	1615.82	1816	2007	1046.5	1309	2060	2024	1206	1126	1630.5	1749	2622.5	2573.5	2927	2394	1305.5	1247.5	838	867	1221	1593	986	999
centroid_327199	IVTT.AG	class II Aldolase and Adducin N terminal domain protein	1615.77	1652	1757	1102	1203	2296	2329	1233	1107.5	1831	2102	2351	2397	2836	2484	1279	1242	845	881	1261	1485.5	886	987
SF_p0144	IVTT.AG	MxiE, similarities to transcriptional activators of the AraC family, function unknown	1615.39	1763	1789	1096	1202.5	2112	2249	1230	1170.5	1722	2166	2333.5	2435	2850.5	2527	1262	1367	881	874.5	1154	1345.5	977	1031.5
SF_p0152	IVTT.AG	Spa33, component of the Mxi-Spa secretion machinery	1615.16	1603	1674	1166	1326	2052	2299	1206.5	1109	1579	1808	2567	2692	2792	2618	1314	1217	882	946	1204.5	1405	999.5	1074
centroid_1354505	IVTT.AG	serine/threonine phosphatase 1 domain protein	1615	1845	1812.5	1036	1104	2069	2173	1262	1150	1757	2114	2339	2483	2963.5	2572.5	1403	1370	946	971	1133.5	1289	818	919
SF_p0167	IVTT.AG	orf, conserved hypothetical protein	1613.2	1636	1697	1107.5	1197	2242	2366	1162	1092	1759.5	2073	2477	2597	2672	2390	1285	1276	827	900	1212	1429	1010.5	1083
centroid_695377	IVTT.AG	ABC transporter family protein	1612.89	1787	1758	1055.5	1260	2390	2180	1264	1196.5	1877.5	2176	2242.5	2210	2640	2405.5	1300.5	1337	833.5	902	1167	1427	1041	1033
centroid_394482	IVTT.AG	alpha L glutamate ligases, RimK family protein	1609.66	1777.5	1758	1053.5	1191	2348	2298	1213	1119	1818.5	2268	2329	2379	2683	2450	1303	1312	831	881	1170	1332	916	982
centroid_1714486	IVTT.AG	sn glycerol 3 phosphate import ATP binding protein UgpC	1608.66	1715	1780	1073	1230	2160	2340	1172	1056.5	1637.5	2028	2458.5	2556	2785	2556	1311	1277	861	833	1226	1436	916	983
centroid_394773	IVTT.AG	cblD like pilus biogenesis initiator family protein	1607.75	1734	1795.5	1037	1203	2284.5	2360	1206	1149	1706	2030	2437	2387	2818	2454	1227	1247.5	821	856	1226	1418	944.5	1029.5
centroid_1426921	IVTT.AG	inhibitor of vertebrate lysozyme	1606.8	1707	1799.5	991	1258	2296	2096	1169	1129	2328.5	2481.5	2336	2213	2671	2231	1297	1276.5	802	808	1110	1430.5	974.5	944.5
centroid_1702551	IVTT.AG	dnaJ like protein DjlA	1606.48	1854	1777	1005	1129.5	2062	2135	1197	1146	1580.5	2005	2369	2494.5	2685	2416	1619.5	1653	934	991.5	1162	1312	874	941
centroid_767901	IVTT.AG	ferrous iron permease EfeU	1605.59	1676.5	1751.5	1032	1246	2391	2215	1174	1115	1632	1999	2601	2495	2779	2562	1193	1204.5	805.5	847.5	1209	1408	984.5	1002
centroid_148671	IVTT.AG	protease 2	1605.5	1802	1811	1057	1282.5	2366	2230	1166.5	1075.5	2081	2328	2304	2198	2711.5	2388.5	1204	1271	855	905	1133	1384	766	1001.5
centroid_1040673	IVTT.AG	putative oxidoreductase YceM	1604.34	1695	1856	1036	1344	2095.5	2023	1264	1198	1758.5	2001.5	2503.5	2458.5	2653.5	2434	1291.5	1310	868.5	820	1212	1508.5	985	979
centroid_283480	IVTT.AG	D alanyl D alanine carboxypeptidase DacC	1604.2	1651	1702	1085	1295	2304	2344	1212.5	1084	1664.5	1870.5	2523.5	2657	2619	2461	1259	1214	876	809.5	1180	1467	994	1020
centroid_449131	IVTT.AG	tRNA 2 selenouridine synthase	1603.77	1755	1764	1031	1201	2360	2355.5	1212	1183	1817	2174.5	2215.5	2246	2649	2403	1288	1331	838	905.5	1205	1386	962	1001
centroid_723743	IVTT.AG	conserved hypothetical protein	1602.86	1912	1903	968	1210	2068.5	2027.5	1279.5	1168	1731	1994	2687	2436	2665	2385	1429	1367.5	893	880	1086.5	1386.5	903	883
centroid_1623959	IVTT.AG	major Facilitator Superfamily protein	1602.77	1736	1713	1013	1137	2123.5	2243.5	1253	1136	1572	1791	2519	2689.5	2855	2654	1339	1279.5	877	890.5	1204	1425.5	868	942
centroid_205480	IVTT.AG	alpha/beta hydrolase family protein	1600.07	1960	1826	980	1117	2058	2242.5	1253	1253	1698	2070.5	2318	2381	2660	2409	1373.5	1363	883	879	1254.5	1425	863.5	934
SSON53G_RS27080	IVTT.AG	hypothetical protein	1599.75	1648	1727	1064.5	1203	2211.5	2231	1108	1027	2055.5	2181	2364.5	2455	2839	2503	1228	1221	863	845	1156.5	1389	871	1003
SSON53G_RS26950	IVTT.AG	surface presentation of antigens protein SpaN	1599.25	1641	1662	1049	1358.5	2115	1982.5	1130	1027	1633	1804	2221.5	2181	3737	3503	1152	1142	818	764.5	1059.5	1292	970	941
centroid_1244312	IVTT.AG	4 glycosyl hydrolase family protein	1598.95	1708.5	1700	1062	1149	2154	2204.5	1190	1101	1895	2310	2344	2498.5	2802.5	2414	1244	1195.5	802	884.5	1229.5	1387	917.5	984
SSON53G_RS26600	IVTT.AG	fimbrial protein	1598.84	1637	1559.5	1099.5	1239	2200.5	2285.5	1173	1063	1893.5	2229	2338	2609	2790	2412.5	1270	1178	820.5	877	1157	1302	986	1055
centroid_514506	IVTT.AG	conserved hypothetical protein	1597.64	1630	1765	1035	1184	1982	2215.5	1238	1069.5	1589	1982	2569.5	2636	2857	2608.5	1337	1242	854	868	1205.5	1427.5	880	973
centroid_2197865	IVTT.AG	conserved hypothetical protein	1597.39	2018.5	2067.5	1072.5	1139.5	1959	2057.5	1175.5	1199	1646	2087	2231.5	2283	2839.5	2517	1347.5	1369	959.5	966	1175	1304	803	925.5
centroid_1984498	IVTT.AG	putative transposase	1594.59	1577	1722.5	1105.5	1225	2175	2157	1197	1085	1538	1756	2632	2646.5	2877.5	2554	1215.5	1199.5	889	857	1181	1455	1009	1027
centroid_1194112	IVTT.AG	conserved hypothetical protein	1594.02	1689	1806	1019	1161.5	2278	2327	1209.5	1117	1665.5	2061	2424	2324.5	2730	2446	1220.5	1251.5	839	875	1248	1447	938	991.5
centroid_1498609	IVTT.AG	hypothetical protein	1593.89	1790.5	1768	968	1162	2224	2279	1205	1189	1644	2010	2410	2349	2825	2490	1313	1274	798	831.5	1219.5	1406	935	975
centroid_1111487	IVTT.AG	divergent polysaccharide deacetylase family protein	1593.5	1767	1955	964.5	1163	2145	2280	1185.5	1083	1810	2006.5	2268.5	2378	2688.5	2477	1294	1243	948	939	1138	1349	928	1046.5
centroid_946992	IVTT.AG	modulator protein MzrA	1592.73	1791.5	1954	968.5	1336.5	1854	1847	1202.5	1104	2771	2811.5	2132	1999	2424	2137	1379	1318	902	851	1129.5	1446	865	817
centroid_1625222	IVTT.AG	bacterial extracellular solute binding, 5 Middle family protein	1592.32	1664.5	1683.5	921	1190	2033	2013	1132.5	1059.5	1743	1921.5	2280.5	2212	2550.5	2109.5	1169	1220.5	1955	1942	1061.5	1310	930	929
centroid_764486	IVTT.AG	chitoporin	1591.93	1680.5	1872	999	1265.5	2221	2308	1150	1031	1880	2074	2350	2176	2410	2184.5	1167.5	1200	1074	1083	1314	1722	937.5	923
centroid_526276	IVTT.AG	serine hydroxymethyltransferase	1591.23	1634	1809.5	1010	1182	2117	2115	1180	1078	2025	2346	2404.5	2318	2718	2440	1237	1290.5	906	934	1101	1305	894.5	962
centroid_1421561	IVTT.AG	conserved hypothetical protein	1591.2	1660	1707	1169	1394.5	2185	2192	1159	1104	1688	2038	2370.5	2567	2753	2426.5	1289	1235.5	822	863	1184	1406	866	927.5
centroid_828888	IVTT.AG	tripartite ATP independent periplasmic transporters, DctQ component family protein	1590.34	1819	1748	973	1091	2114.5	2195	1235	1164	2023	2423	2137	2256	2563	2325.5	1393.5	1416.5	846	901	1186	1357	875.5	945
centroid_584261	IVTT.AG	aldo/keto reductase family protein	1590.25	1796.5	1710.5	986	1128.5	2342	2274	1271	1233	1661.5	2051.5	2229.5	2251	2897	2494	1321	1347	829	860.5	1123	1355	891	933
centroid_1387275	IVTT.AG	conserved hypothetical protein	1590.14	1822	1985	958	1182	2124	2086	1283.5	1144	1662.5	1928	2355	2278.5	2785.5	2579	1380	1332	801	841.5	1226	1449.5	899	881
centroid_2217175	IVTT.AG	transporter associated domain protein	1589.98	1664	1864	1025	1141	2132.5	2187	1178.5	1101.5	1565.5	1844	2800	2790.5	2733	2569.5	1182	1257	786	812	1124	1360.5	906	956
centroid_2283088	IVTT.AG	chorismate synthase	1589.82	1693	1754.5	997	1273	2211.5	2060.5	1169	1077.5	2025	2059	2606	2480.5	2611.5	2302	1232	1293.5	872	825	1082	1407	1002	942.5
centroid_102018	IVTT.AG	conserved hypothetical protein	1589.02	1846	2004	994	1139	2050.5	2082	1191	1118	1680.5	2042	2370	2418	2798	2595	1342.5	1284	885.5	894	1196	1354.5	812	862
centroid_2196711	IVTT.AG	dnaB like helicase C terminal domain protein	1588.61	1555	1555.5	1016	1191	2181.5	2353	1219	1104	1462	1848.5	2559	2726	2804	2516	1295	1186.5	833	893	1262.5	1429	944	1016
centroid_241298	IVTT.AG	conserved hypothetical protein	1587.93	1884.5	1947	927.5	1154	2223	2164	1204	1113	1788.5	1928.5	2435.5	2390.5	2687	2324	1307	1269	814	818	1217	1539	897	902.5
centroid_692996	IVTT.AG	efflux transporter, RND family, MFP subunit	1587.48	1661	1705.5	992.5	1100	2177.5	2318	1178	1086.5	1626	1897	2383	2476	2632	2431	1308	1236	1031	1127	1165	1342.5	981	1070
centroid_720428	IVTT.AG	transglycosylase SLT domain protein	1587.36	1835	1749	1077	1228.5	2204	2088	1262.5	1179	1837	2165.5	2243.5	2156	2641.5	2354	1321	1362	828	839	1180	1413	972	986.5
SF_p0257	IVTT.AG	orf, conserved hypothetical protein	1586.75	1887	1774	934	1036	1834.5	2003.5	1327	1280	1983.5	2448	2085	2155	2565	2413	1530	1521	854	880	1193	1411	845	949
centroid_602735	IVTT.AG	23S rRNA (guanine(745) N(1)) methyltransferase	1586.02	1751.5	1756	994.5	1168	2141	2110.5	1212.5	1127	1798	2210.5	2284	2366	2769	2449	1281	1346	884	916	1151	1331	898	948
SSON53G_RS26610	IVTT.AG	molecular chaperone ClpE	1585.14	1613	1683	1034.5	1278.5	2275.5	2128	1144.5	1094.5	1761.5	1893	2498.5	2455.5	2807	2386	1263	1281	908	867	1121.5	1410.5	986	983
centroid_1523051	IVTT.AG	protein YebF	1585.14	1826	1829	1077	1189	2112	2192	1197	1128.5	1898	2185	2279.5	2400	2606.5	2495.5	1273	1274	830	828	1153	1289	853	958
centroid_54598	IVTT.AG	transposase family protein	1584.84	1766	1873	929	1071	2157.5	2240.5	1166	1129	1918	2178	2414	2366	2695.5	2393.5	1243	1272.5	847.5	882	1154	1430.5	831	909
SSON53G_RS26700	IVTT.AG	transposase	1583.5	1542	1559	1091	1196.5	2231.5	2429	1175	1056	2023.5	2200	2328	2435	2625.5	2350.5	1311	1192	822.5	881.5	1110.5	1284	956	1037
centroid_1225718	IVTT.AG	conserved hypothetical protein	1583.43	1807	1904	987	1209.5	2065	2022	1263	1147	1616	1915	2479	2413	2829	2384	1322	1319	876	845	1152	1461	911	909
centroid_1519083	IVTT.AG	outer membrane protein assembly factor BamD	1583.3	1776	1742.5	1118	1196	2228	2342	1120	1083	1811.5	2181	2270.5	2336	2697	2365.5	1247	1246	806.5	888	1183	1338	907	950
centroid_2236575	IVTT.AG	glycerophosphoryl diester phosphodiesterase	1583.02	1828.5	2036	1019	1237	2173	2250.5	1305	1164	1869	2082	2359.5	2286	2540.5	2157.5	1211	1213	813	805	1141	1415	936	985
centroid_1387173	IVTT.AG	conserved hypothetical protein	1582.86	1825	1920.5	899	1013.5	1878	1975	2017.5	1876	2047.5	2304	1963	1968	2446	2321	1400	1391	833	828	1036	1233	803	845
centroid_62738	IVTT.AG	mechanosensitive ion channel family protein	1582.59	1639.5	1704.5	1030	1288.5	2137	1962	1142	1121	1760	1973.5	2542.5	2475	2811	2415.5	1279.5	1235	835	823.5	1161	1444	1020	1017
SF_p0215	IVTT.AG	orf, conserved hypothetical protein	1581	1501.5	1582	1014	1144	2281	2431	1133	1082.5	1686	1964.5	2446	2535.5	2784.5	2494	1240	1224	830	875	1190.5	1424	913	1006
centroid_143352	IVTT.AG	conserved hypothetical protein	1579.82	1854.5	1761	1006	1243.5	2040	1916	1177	1138	1823.5	2027.5	2411	2380	2771.5	2461	1358	1299	850	877	1136	1444	895.5	886
centroid_68771	IVTT.AG	protein AraJ	1579.18	1669	1738	1014.5	1318	2356	2168	1182	1088	1503	1627.5	2575	2410.5	2817.5	2422.5	1225	1309	850	842	1137	1475	1030.5	984
centroid_749497	IVTT.AG	putative n5 glutamine methyltransferase	1578.48	1751.5	1813.5	1026.5	1324	2182.5	2072	1178	1094	1690	1814	2418	2323	2705	2338	1252	1278.5	979	941	1187	1476.5	934	948.5
centroid_1094538	IVTT.AG	matE family protein	1576.61	1775	1797	986	1101	2128	2139.5	1183	1149.5	1619	2027	2321	2393.5	2790	2510.5	1323	1295	890.5	843	1211	1397	880	926
centroid_1227734	IVTT.AG	gram negative porin family protein	1576.57	1734	1881	1017.5	1284	2184	2057.5	1216	1083.5	1689	1784	2494	2370	2771	2361.5	1231	1286.5	884	833	1162	1405	985.5	970.5
centroid_724962	IVTT.AG	thiamine biosynthesis protein ThiS	1576.57	1809	1850	965	1155	2044	2004	1248	1174.5	1690	2029	2180	2362	2866	2609.5	1363.5	1264	852	869.5	1161	1400	853.5	935
SF_p0132	IVTT.AG	IcsB, invasion protein	1576	1658.5	1731	1047	1204	2277	2167	1153	1038.5	1560	1773	2342	2458	2998.5	2575	1205	1183	832	840	1192.5	1347	1019	1071
centroid_1620221	IVTT.AG	PTS IIA like nitrogen regulatory protein PtsN	1575.32	1763	1932	929.5	1115	2117.5	2120	1253	1172	1828	2090	2441	2235.5	2651.5	2483	1296	1360	832	843	1121.5	1330.5	875	868
centroid_2394825	IVTT.AG	asmA like C terminal region family protein	1574.8	1640.5	1774	1072.5	1175	2060	2222	1189	1061.5	1482.5	1829	2572	2521.5	2827	2581	1198	1203	821	859	1220.5	1387	949	1000.5
centroid_1306257	IVTT.AG	sulfate ABC transporter, sulfate binding family protein	1573.7	1782	1954.5	960	1081	2079	2107.5	1168	1089.5	1901	2290	2165	2200	2824.5	2438	1350	1269	868	893.5	1082	1285	861	973
centroid_2117959	IVTT.AG	conserved hypothetical protein	1573.23	1817.5	2013.5	914	1158	2017.5	2018	1466	1320	1569	1945	2376	2310.5	2739	2475	1268.5	1288	807	804	1176	1422.5	845	861
centroid_578256	IVTT.AG	3 beta hydroxysteroid dehydrogenase/isomerase family protein	1572.86	1776	1766	1027	1185	2141	2188	1192	1168	1741.5	2118	2256.5	2290	2746	2388	1225	1317	799	848.5	1140.5	1346	947	997
centroid_456677	IVTT.AG	HTH type transcriptional regulator YidZ domain protein	1572.02	1687.5	1669	1036	1280	2235	2072.5	1210	1080	1712	1724	2487	2429.5	2770.5	2415.5	1191	1233.5	838	827	1183.5	1518	1008	977
centroid_6227	IVTT.AG	putative sulfate transporter YchM	1571.59	1719.5	1715	1003	1269	2216	2051	1155	1094.5	1527	1682.5	2696	2578	2771	2362	1205	1243.5	823.5	801.5	1149	1481	1033	999
centroid_2244849	IVTT.AG	ynbE like lipofamily protein	1571.48	1675.5	1653	1071	1192	2109	2041.5	1189.5	1089	1450	1756.5	2459	2450	2880	2561.5	1328	1268.5	867	911.5	1189	1381	962.5	1087.5
centroid_481145	IVTT.AG	conserved hypothetical protein	1570.93	2235	2609	970	1229.5	2050	2017	1077	1032	1815.5	1970	2429	2234	2584.5	2116	1110.5	1119	755	778.5	1078	1397	987	967
SF_p0219	IVTT.AG	orf, hypothetical protein	1570.66	1631	1767	1012.5	1282	2345	2264.5	1140	1085	1578	1714	2501.5	2500	2790	2275	1207	1193	826	779	1184	1497	1003	980
centroid_49181	IVTT.AG	HTH like domain protein	1569.98	1574	1761	1063	1244	2066	2190.5	1166	1032.5	1700	1988.5	2561	2592.5	2732	2426	1164	1162.5	776.5	799	1159	1349	1014	1018.5
centroid_1981312	IVTT.AG	efflux transporter, RND family, MFP subunit	1568.34	1739	1897.5	1036	1125	2020	2116	1184.5	1046	1790.5	2149.5	2332	2346	2604.5	2508	1264	1250.5	805	828	1136.5	1291	970.5	1063.5
centroid_1743473	IVTT.AG	conserved hypothetical protein	1567.73	1861	1922	1010	1117	2013	2052.5	1241	1148	1591	1850	2285	2266	2892.5	2554	1420	1311	830	824	1172	1402	853	875
SSON53G_RS27120	IVTT.AG	multifunctional 2',3'-cyclic-nucleotide 2'-phosphodiesterase/5'-nucleotidase/3'-nucleotidase	1567.27	1639.5	1798.5	1030.5	1227.5	2234	2209	1184	1092	1957.5	2022.5	2422.5	2367.5	2590.5	2266.5	1165	1231	801.5	778	1148	1411	967.5	936
centroid_1689284	IVTT.AG	flagellar hook basal body family protein	1566.05	1694.5	1765	1054.5	1218	2083	2077	1169	1141	1801	2087	2248.5	2361	2711	2326	1307.5	1281.5	838	923	1139	1355	893.5	979
centroid_464893	IVTT.AG	smpA / OmlA family protein	1565.41	1983.5	1996	920	1141	2090	2052.5	1357	1228	1831	2059	2246	2068	2541	2267	1445	1348.5	795.5	786	1147	1424.5	871.5	841
centroid_1021855	IVTT.AG	conserved hypothetical protein	1565.14	3587	3685.5	945.5	1069	1832.5	1775.5	1056.5	991	1866	2239.5	1913	1892	2150	1972.5	1082	1135.5	754.5	772	935.5	1038	853	887
SF_p0247	IVTT.AG	oriT nicking and unwinding protein	1564.23	1704.5	1685	1084	1190	2170.5	2178	1112	1077	2091	2428	2218.5	2259	2579	2295.5	1159	1222.5	804	852	1061.5	1245.5	964.5	1032
SSON53G_RS26530	IVTT.AG	Virulence regulon transcriptional activator VirF	1564.14	1574	1633.5	1137.5	1250	2073.5	2107	1193	1081	1655	1925	2333	2442	2710.5	2398	1267	1198	842	913	1220.5	1402.5	1001	1054
centroid_1793504	IVTT.AG	yfaZ family protein	1563.43	1738	1835	1025	1203	2050	2094	1398	1271	1670	1971	2273.5	2273.5	2629.5	2411	1264	1254	814	825.5	1127	1307	931.5	1030
centroid_870116	IVTT.AG	peptidase U32 family protein	1562.09	1710	1676	1021	1295	2214.5	2161	1150.5	1069	1673	1792	2452.5	2381.5	2674	2349	1190	1248.5	851	847	1179	1492	997.5	942
centroid_1693993	IVTT.AG	thiosulfate sulfurtransferase PspE	1560.95	1646	1704	1061	1401.5	2134	1939.5	1164	1050	1524	1687.5	2599.5	2533	2794	2401	1200	1201.5	827	854	1125	1439.5	1022	1033
centroid_1552728	IVTT.AG	periplasmic binding protein like domain protein	1560.57	1716	1777.5	928	1221.5	2101.5	2033	1200	1107	1593.5	1759.5	2428	2411	2667.5	2200.5	1547	1570	828	795	1152	1462.5	942.5	891
centroid_813631	IVTT.AG	tat (twin arginine translocation) pathway signal sequence domain protein	1559.86	1672	1801.5	1007	1255	2315	2193	1149.5	1093	1750	1856	2349	2300	2701	2220.5	1249	1258	841	805	1145	1416.5	986	954
centroid_1585954	IVTT.AG	conserved hypothetical protein	1559.84	1810.5	1970	1006.5	1182	2064.5	1979	1242	1167	1814	1976.5	2244	2211	2733	2296.5	1305	1249	824	854	1190	1407.5	864.5	926
centroid_1391500	IVTT.AG	L serine ammonia lyase	1559.27	1794	2036.5	997.5	1240	2038.5	2053	1192	1072	1654.5	1894	2286	2392.5	2670	2349	1209	1238.5	853.5	838.5	1179	1481	915	920
centroid_651541	IVTT.AG	D alanyl D alanine carboxypeptidase DacA	1558.55	1540	1623	992.5	1183.5	2427	2353.5	1139	1059	1544	1689	2532	2487	2837	2387	1228	1203	789	804	1146	1366.5	965.5	992.5
centroid_2279273	IVTT.AG	putative L,D transpeptidase YnhG	1558.36	1625.5	1614.5	965	1080	2073	2083	1136	1052	1583	1890	2330	2285	3161	2927	1241	1164	938.5	962	1101.5	1274	860	938
SF_p0060	IVTT.AG	orf, conserved hypothetical protein	1558.07	1672	1806	969	1157	2216	2316	1197	1027	1693	1990	2403	2455	2606.5	2322	1165	1203	778.5	765	1189	1402	951.5	994
centroid_558146	IVTT.AG	outer membrane porin protein OmpD	1557.91	1726	1844.5	1061	1275	2190.5	2091	1150	1062	1862	2130	2341	2208	2583	2379	1163	1204	777	777	1194.5	1345.5	965	945
centroid_221045	IVTT.AG	sigma E factor regulatory protein RseB	1557.05	1676	1627	1052	1162	2175	2148	1147	1042.5	2049	2510	2099	2308.5	2528	2304.5	1271.5	1240	866	904	1100	1228	875	942
centroid_2358851	IVTT.AG	queuine tRNA ribosyltransferase	1556.73	1592.5	1720.5	997	1123	2198	2294	1134	1088	1877	2181.5	2232.5	2352.5	2650	2352	1267	1220	821	857	1121.5	1340	873	956
SF_p0155	IVTT.AG	Spa29, component of the Mxi-Spa secretion machinery	1556.59	1612	1721.5	981.5	1177	2123	2191	1195	1047	1722	2024	2504.5	2440	2654	2467.5	1205	1187	791	786.5	1165	1334.5	941	975
centroid_1282353	IVTT.AG	ornithine decarboxylase, constitutive	1556.55	1670	1683	1035	1109	2156.5	2385	1108	1007	1897	2319	2160	2240	2637	2443	1184	1361	764	823.5	1133	1270	864	995
SSON53G_RS26305	IVTT.AG	OspB	1556.36	1608.5	1660	1034	1232	2208	2094	1132	1069.5	1863	1908.5	2455	2354.5	2732	2279.5	1236	1195	856	863	1117.5	1388	960	994
centroid_300662	IVTT.AG	bacterial extracellular solute binding, 3 family protein	1556.23	1612	1698	998.5	1207.5	2164.5	1949.5	1152	1113.5	1725	1972	2452	2370.5	2746	2367	1278	1245	816	839	1113	1440	1001	977
centroid_1511072	IVTT.AG	alcohol dehydrogenase, propanol preferring	1556	1652	1716.5	834	1007	2203	2177	1419.5	1338	1644	2122.5	1927.5	1923	3457	3285.5	1196.5	1116.5	754	760	1000.5	1131	743.5	823.5
centroid_2375940	IVTT.AG	conserved hypothetical protein	1555.48	2012	2169	879.5	1114	1989	2044.5	1273.5	1139	1697.5	1928	2225	2046.5	2643.5	2474	1355	1281	800.5	838	1186	1415.5	876	833.5
centroid_1698455	IVTT.AG	semialdehyde dehydrogenase, dimerization domain protein	1554.8	1674.5	1759.5	1023.5	1144.5	2041	2097	1206	1068	1780	2183	2157	2372	2514.5	2306.5	1437	1374	811.5	841.5	1098	1325	944	1047.5
centroid_691598	IVTT.AG	bacterial extracellular solute binding family protein	1554.57	2043	2053	996	1128.5	2079	2179	1126	1084	1702.5	2068	2131.5	2183	2620	2287	1199	1226	854	875	1106.5	1259	936.5	1064
centroid_1067915	IVTT.AG	conserved hypothetical protein	1554.2	1840.5	1851	892	1201	2139	2072	1241.5	1127.5	1777	1907	2461	2300	2545	2235	1327	1295	777	752	1152.5	1451	963	885.5
SF_p0202	IVTT.AG	orf, conserved hypothetical protein	1554.02	1593	1725	920	1172	2100	2152	1197.5	1080	1676	2046	2466.5	2408	2662	2300.5	1311	1354.5	767.5	781	1166	1461.5	924	924.5
centroid_1445544	IVTT.AG	papC C terminal domain protein	1553.27	1608	1722	969	1132	2238	2840	1007	940	1639.5	2048	2020	2042	2444	2593	1133	1397	772.5	858	1040	1309	898.5	1521.5
centroid_318400	IVTT.AG	fumarate reductase, flavoprotein subunit	1552.86	1650	1758	987	1192.5	2111	2204	1171.5	1046	2202	2420	2195.5	2169	2504	2292.5	1191.5	1181	812.5	830	1117	1307	886	935
centroid_1282617	IVTT.AG	putative L,D transpeptidase ErfK/SrfK	1552.7	1756.5	1671	1058.5	1178	2199.5	2339	1088	1042	1690	2120.5	2218	2210.5	2662.5	2336	1240	1262	847	858	1169	1293.5	919	1001
centroid_1123124	IVTT.AG	ureidoglycolate hydrolase	1551.84	1743	1668	929	1083	2148.5	2207	1215	1061	1648	2121	2227	2349.5	2591.5	2262	1256	1322	1097	1099.5	1132.5	1233	836	911
centroid_594403	IVTT.AG	leucyl/phenylalanyl tRNA protein transferase	1551.5	1721	1790.5	994.5	1225	2180	2066	1142	1080.5	2090	2228	2239	2006	2533	2317.5	1337	1310	799	814.5	1097	1325	936.5	901
centroid_53057	IVTT.AG	peptidase M16 inactive domain protein	1550.8	1744.5	1733	1008	1207	2126.5	2017	1202	1176	1578	1994.5	2226	2205	2654	2422.5	1354	1372	827.5	874.5	1125	1321.5	975.5	973.5
centroid_1100133	IVTT.AG	conserved hypothetical protein	1549.68	1792.5	1914.5	1563	1746	1938	1996	1201	1081	1940.5	2273	1987	1914.5	2470	2263	1246	1253.5	791	782	1087	1243	768.5	842
centroid_850658	IVTT.AG	asparagine synthase	1548.68	1597	1641.5	1037.5	1137.5	2101	2153.5	1161	1085	1601	1956.5	2370.5	2516	2653.5	2457	1248	1177.5	847	885	1157	1361.5	926.5	1000
SSON53G_RS26395	IVTT.AG	hypothetical protein	1547.09	1665	1719	958	1108	2085.5	2244	1208	1106	1851	2130.5	2284	2324	2561.5	2448.5	1246	1203	821	828	1140.5	1278	881	945.5
centroid_280905	IVTT.AG	glutathione synthase	1546.59	1747	1598	980	1151.5	2222	2280	1112	1068	1912	2330	2137.5	2315.5	2550	2282	1239	1271	805	857.5	1102	1248	869	948
centroid_2360361	IVTT.AG	putative lipoprotein	1546.45	1791	1840	954	1157.5	2099	2022	1225	1118	1574	1798	2380	2333	2752.5	2438	1309	1285	857	827	1117	1366	886	893
centroid_894866	IVTT.AG	outer membrane beta barrel domain protein	1545.73	1727.5	1724.5	976	1252	2185	2046.5	1186	1084	1829	1962	2274.5	2160.5	2681	2359	1229	1251	826	814	1137.5	1489	931.5	880.5
centroid_648837	IVTT.AG	NADH(P) binding family protein	1545.16	1803	1854	1106	1263	1877	1970	1107	1013	1777	2144	2389.5	2339	2491.5	2374.5	1227	1250.5	816	842	1183.5	1341	872	953
centroid_202438	IVTT.AG	conserved hypothetical protein	1544.98	1850.5	1927.5	975	1236.5	2059	1810	1275	1183	1743	1836	2367	2180	2641	2300.5	1313	1344	838	834	1120	1379.5	903	874
centroid_1523723	IVTT.AG	conserved hypothetical protein	1543.98	1727	1840	949	1151	2146	2106	1128	1058.5	1904	2195.5	2195	2192.5	2613.5	2437	1204	1274	826	812	1144.5	1331	855	878
centroid_1881443	IVTT.AG	undecaprenyl diphosphatase UppP	1543.91	1644.5	1772.5	988	1115	2212	2285.5	1212	1104	1458	1852	2453	2365	2726	2439	1240.5	1252	781	824	1152	1348	859	883
centroid_2286005	IVTT.AG	cytochrome c family protein	1542.82	1660	1707.5	985	1124	2011.5	2306.5	1330	1200	1779	2015	2110	2249	2548.5	2432	1223	1130	900	950	1101.5	1264	937	978.5
centroid_787157	IVTT.AG	conserved hypothetical ATP binding family protein	1541.98	1631	1736.5	986.5	1237	2149	2161	1152.5	1081	1537.5	1668	2567.5	2532.5	2687	2213.5	1139.5	1213	810	816	1152	1467.5	1011	974
centroid_588841	IVTT.AG	papC C terminal domain protein	1538.18	1632	1731	955	1148	2202.5	2616	1067	973	1716	2121	2105	2066.5	2511	2556	1112	1228	756	775	1077	1213	887	1392
centroid_635042	IVTT.AG	tat (twin arginine translocation) pathway signal sequence domain protein	1538.02	1732.5	1713	1043	1182	2105	2119.5	1165	1075.5	2022	2387	2036.5	2236	2504	2238	1240.5	1213.5	801	859	1098	1242	871.5	952
centroid_2009243	IVTT.AG	papC C terminal domain protein	1537.82	1616	1743	940	1073	2093	2598	1037	959	1862	2081.5	2065	2006	2352.5	2329	1151	1598	777	850.5	1053.5	1721	879	1047
centroid_422111	IVTT.AG	ribosomal protein L33	1537.11	1737	1790	943	1039	1985	2047	1200	1104	1711	1936	2288.5	2332.5	2821	2473	1334	1275.5	851	903	1104	1248	793	901
centroid_691354	IVTT.AG	periplasmic binding and sugar binding domain of LacI family protein	1536.98	1711	1744	1011	1169	2126.5	2024	1174	1127.5	1615.5	1929.5	2205.5	2197	2693	2449	1297	1240	883	906	1097	1311.5	923	979.5
centroid_1286872	IVTT.AG	cation efflux system protein CusC	1535.2	1575.5	1627	1026	1190	2050	2254	1176	1060.5	1608	1833	2491	2495.5	2633	2415	1189	1160	769	768	1153.5	1401	908.5	991
centroid_1945103	IVTT.AG	conserved hypothetical protein	1535.16	1958	1883	939.5	1072	1904	2122	1228.5	1140.5	1659.5	2020	2186	2137.5	2652.5	2483	1366	1280.5	845.5	847	1136	1285.5	800	827
centroid_1488824	IVTT.AG	conserved hypothetical protein	1534.95	1735	1707	919.5	1109	2056	2102	1146	1089	1863	2249.5	2129.5	2239	2621	2335	1262	1217	831.5	853	1180.5	1386	826.5	912
SF_p0248	IVTT.AG	oriT nicking and unwinding protein	1534.95	1530.5	1543	1024	1169.5	2155	2233	1186	1122	1621	1965	2393.5	2374	2683	2372.5	1202	1152	803	851	1131	1323.5	932	1002.5
centroid_519081	IVTT.AG	conserved hypothetical protein	1534.64	1683	1671	1088.5	1301.5	2111	1962.5	1127	1026.5	2267	2460	2103.5	2020	2480.5	2134	1176.5	1240.5	806.5	827	1055	1321.5	980	919
centroid_226696	IVTT.AG	phosphoribosylaminoimidazole carboxylase, ATPase subunit	1534.05	1640	1662	994	1138	2084	2270	1193	1051	1730.5	2003	2251	2353.5	2657.5	2376	1251	1208.5	810	859	1160	1301.5	852	903.5
SF_p0130	IVTT.AG	IpgB1, secreted by the Mxi-Spa machinery, function unknown	1533.98	1668	1637	1110	1167	2063.5	2104	1180	1070	1681.5	2019.5	2186.5	2291	2574.5	2368	1270	1190	822	836	1167	1377	938	1027
centroid_1111566	IVTT.AG	endonuclease 1	1533.89	1577.5	1697	961	1131.5	2005.5	2041	1104	1053	2443	2584	2245.5	2200	2474.5	2281.5	1200	1174	753	751	1042	1285	866.5	875
centroid_144664	IVTT.AG	putative traD domain protein	1533.07	1623	1742	1057	1241	2071	2077	1244	1082	1541	1730.5	2462	2399	2534	2212	1246.5	1194	832	837	1143	1419	1008	1032.5
centroid_1474285	IVTT.AG	4Fe 4S binding domain protein	1531.64	1665.5	1624	1096	1194	2207	2038	1102	1085	1878	2331	2066.5	2230	2650.5	2178	1166.5	1221.5	823	872	1131	1289	890.5	957
SF_p0141	IVTT.AG	MxiN, putative component of the Mxi-Spa secretion machinery	1531.23	1671	1736.5	1074	1199	2103	2062	1118	1057	1643	2082	2301.5	2323	2650.5	2343.5	1139	1175	841	844	1114	1273	927	1010
centroid_2312011	IVTT.AG	flagellar L ring family protein	1531.09	1765	1678	994	1130	2046	2120.5	1125	1078	1999	2343	2072	2193	2575.5	2288	1258	1263.5	818.5	842.5	1125	1243	821	905.5
centroid_199950	IVTT.AG	protein PmbA	1530.82	1663.5	1732	982	1144	2060	2199	1160	1082	1684	2013	2354	2290	2604	2352	1271	1213.5	821	816	1138.5	1292	894	912.5
centroid_1388335	IVTT.AG	hydroxymethylpyrimidine/phosphomethylpyrimidine kinase	1530.66	1596.5	1659	1007.5	1208	2222	2137.5	1167	1069	1948	2176.5	2165.5	2183	2468	2195	1247	1193	818	824.5	1119	1405.5	928	937
centroid_655420	IVTT.AG	RNA polymerase associated protein RapA	1530.57	1681.5	1634	1028	1170	2056	2217.5	1149	1054	1549	1925	2303	2411	2692	2493	1180	1214	800.5	820	1113	1275	891	1016
centroid_1655404	IVTT.AG	cold shock like protein CspG	1530.07	1796	1759.5	991	1217.5	1983	1860.5	1178	1147.5	1683	1868	2322.5	2284.5	2717	2380	1280	1231	821.5	825	1085	1431	922	878
centroid_1737944	IVTT.AG	electron transport complex, RnfABCDGE type, G subunit	1528.52	1653.5	1710	922.5	1165	2184	2282	1185	1039	1531.5	1851	2409	2330.5	2551	2325.5	1185.5	1194	818	815.5	1186.5	1439.5	931	918
centroid_1590850	IVTT.AG	gamma glutamyl gamma aminobutyrate hydrolase PuuD	1528.41	1491.5	1550	985	1135.5	1942.5	2208	1099	976	1577	1732	2279.5	2363.5	2881	2573	1533	1535	784	841.5	1053	1205	892.5	987.5
centroid_1124750	IVTT.AG	stringent starvation protein B	1528.14	1641.5	1809	899	1124	2099	2195	1135	1110.5	1609	1926.5	2377	2253.5	2673	2530.5	1211.5	1290	821.5	795	1073	1294	885	866.5
centroid_850714	IVTT.AG	peptidyl prolyl cis trans isomerase A	1528	1737	1901	905.5	1182.5	2117	2143	1181.5	1040	1757	1906	2286	2277	2564.5	2256	1193	1271	783.5	765.5	1089	1379.5	939	941.5
centroid_856320	IVTT.AG	AAA domain family protein	1527.18	1674	1631	960	1101	1979.5	2065.5	1408	1302	2054	2451.5	2133	2114	2425.5	2215.5	1202	1216	765	812	1070	1191	874	953.5
centroid_1738132	IVTT.AG	type 1 fimbrial protein, A chain	1527.14	1600.5	1693	1037	1148	2227	2176.5	1126.5	1059.5	1635	1921	2308	2379.5	2595	2348	1234	1121	798.5	793	1154	1347	913	982
centroid_2239818	IVTT.AG	high affinity branched chain amino acid transport system permease protein LivH	1526.66	1607.5	1672	970	1098	2008.5	1995	1123.5	1056	1513	1858	2405	2502.5	2879	2517	1186	1164.5	839	864.5	1143.5	1346	874	964
centroid_1441126	IVTT.AG	queuine synthase	1525.59	1622	1631	929.5	1106	1957.5	1831.5	1194	1082.5	1789	2026	2314	2264	2417	2183.5	1587.5	1609.5	778	802	1107	1583	879	869.5
centroid_384180	IVTT.AG	thiamine ABC transporter, ATP binding protein	1525.45	1668.5	1837	975	1134	2062.5	2085	1152	1098	1901	2172	2045	2112	2530	2297	1196.5	1237.5	780	828	1149.5	1356.5	958	985
centroid_293665	IVTT.AG	cation/acetate symporter ActP	1525.02	1647	1748	961	1220	2076	2038	1284	1214	1799	1880.5	2351	2273.5	2525	2159	1210	1240	813	785.5	1122	1357	930	917
SF_p0198	IVTT.AG	orf, conserved hypothetical protein	1524.36	1567.5	1593	1049	1116	2115	2146	1135	1060	2039	2358.5	2163	2347.5	2427	2271	1188	1144	787	830.5	1084	1215	905.5	994.5
SF_p0022	IVTT.AG	OspD1, secreted by the Mxi-Spa secretion machinery, function unknown	1523.61	1705	1695	973.5	1195	2323	2102	1178	1097	1553	1966.5	2367	2231	2647	2268	1188	1194	787	810	1078	1299.5	904	958
SSON53G_RS27020	IVTT.AG	hypothetical protein	1523.41	1675	1667	1038	1181.5	2093	2143	1134	1098	1575	1954	2186	2283	2644	2400.5	1226.5	1263.5	791	839	1140	1284	903	996
centroid_1880415	IVTT.AG	soluble lytic murein transglycosylase	1523.32	1666	1643.5	1051	1137	2133	2296	1112	1028	1953	2246	2128.5	2190	2454	2198	1198	1171	789	855	1074.5	1217	959	1013.5
centroid_1338161	IVTT.AG	dihydroorotase, homodimeric type	1523.09	1631	1649	962	1120.5	2145	2226	1080.5	1067	1801	2129.5	2220	2246.5	2688	2267.5	1195	1235	787	842	1139	1262.5	856	958
SSON53G_RS26665	IVTT.AG	hypothetical protein	1522.73	1595	1636.5	989	1087	2053	2156	1080.5	1030.5	1739	2119	2273	2386.5	2709	2410.5	1186.5	1156	782.5	817	1147	1274	888	984.5
centroid_1436544	IVTT.AG	ompA family protein	1522.68	1686.5	1694.5	929	1111	2067.5	2128	1166	1123	1888	2473	2176	2107	2476	2212.5	1346.5	1267	777	809	1063	1239	862	897.5
centroid_546255	IVTT.AG	conserved hypothetical protein	1522.55	1866	1912	884	1121	2009	1937	1185	1121	1754.5	1883	2262.5	2213	2628	2384	1287	1283	863.5	846	1059	1330	820.5	847
centroid_1178397	IVTT.AG	spermidine synthase	1521.66	1662	1657.5	1051	1178.5	2067	2151.5	1134.5	1054	1674	2018	2212	2358	2607	2369	1219.5	1162.5	812.5	867	1106	1254	904	957
SSON53G_RS26640	IVTT.AG	transcriptional regulator	1520.93	1577	1703.5	965	1195	2081	2103.5	1176	1037	1998	2295	2221.5	2189	2564.5	2191	1177	1232	785	792	1045	1324	923.5	885
centroid_1416890	IVTT.AG	protein (glutamine N5) methyltransferase, release factor specific	1519.84	1619	1690	1644	2113	1888.5	1871	1205	1109	1657	1906.5	2066	2049	2338	1936	1206	1225.5	747	748	1073	1310	1010	1025
SF_p0004	IVTT.AG	PhoN2 (Apy), periplasmic phosphatase, apyrase, ATP diphosphohydrolase	1519.7	1725	1803.5	871	1024	1943	2839.5	1172	1046	1899	2275	2138	2086	2391	2220	1125	1142.5	876	854	1062.5	1217.5	860	863
centroid_1443832	IVTT.AG	nitrogen regulatory P II family protein	1518.89	1813.5	1842	848	1018	1852	1961	1157.5	1070	2868	3295	1855	1756	2330	2159	1208.5	1202	704.5	738	991	1212.5	770	764
centroid_791157	IVTT.AG	dnaB like helicase N terminal domain protein	1518.59	1634	1589.5	993	1156	2126	2231.5	1118	1007	1693.5	2039	2248	2348	2628	2367.5	1129.5	1175.5	796	795	1143	1298	901	992
centroid_463446	IVTT.AG	D galactose binding periplasmic protein	1518.25	1610	1649	999	1084.5	2052	2156	1127	1082	1466.5	1973	2412.5	2473	2738	2446.5	1182.5	1174	774	803	1090	1345	837	927
centroid_601832	IVTT.AG	conserved hypothetical protein	1517.09	1798	1794.5	940	1135	2133	1856	1268	1187	1844	2105.5	2065.5	1924	2521	2252	1410.5	1285.5	789.5	831	1117	1288	928	903
centroid_851956	IVTT.AG	GDP L fucose synthase	1516.59	1616.5	1637.5	1002	1257	1984.5	1887.5	1062	1022	2670	2910	1919	1890	2348	2041	1199.5	1200	788	782.5	1032	1237	945	934
centroid_1557105	IVTT.AG	polyphosphate kinase 1	1514	1537.5	1621.5	996	1145	2024	2207	1082	987	2075.5	2419.5	2114	2211	2442	2324	1223.5	1156	808	804	1092.5	1257	854	927
centroid_1854899	IVTT.AG	conserved hypothetical protein	1513.86	1648.5	1660	1013	1121	2023	2019.5	1309	1105	1468	1765	2318	2354	2672.5	2360	1275	1188	805.5	853	1103	1275	929	1040
centroid_339342	IVTT.AG	phosphatidylglycerophosphatase A	1513.23	1750	1724	943.5	1326	2073	1937	1160	1093	1640	1815	2355	2166	2621	2181	1273	1290	841.5	849	1050	1364	952	887
centroid_1487275	IVTT.AG	transglycosylase SLT domain protein	1511.2	1674	1747	941.5	1223.5	2145	1976.5	1147.5	1056.5	1662.5	1777.5	2265	2110	2746	2396	1172	1222.5	882	829	1072.5	1341	958	901
centroid_2007267	IVTT.AG	conserved hypothetical protein	1510.95	1791	1856.5	909.5	1114	1980	1985	1175	1155	1824	2230.5	2049	1997	2572.5	2285	1274	1317	866	869	1070	1184	853	884
centroid_2368494	IVTT.AG	glycerol 3 phosphate responsive antiterminator family protein	1509.77	1754.5	1871	911	1156	1987	1953	1167	1079	1951	2233.5	2041.5	1955	2539	2348	1277.5	1244	806.5	821	1134	1343	820.5	822
centroid_2338594	IVTT.AG	DMSO reductase anchor subunit family protein	1509.55	1656	1704	1006	1187.5	1972	1812	1129	1090.5	1588	1808	2391.5	2297	2620	2342	1258	1219	826	829	1115	1439	970.5	950
centroid_287316	IVTT.AG	sulfatase family protein	1508.98	1666.5	1680.5	1033	1122	2184	2216	1164.5	1035	1692	2026	2045	2235	2527.5	2240	1253.5	1249	795.5	859.5	1073	1202	926	972
centroid_2274569	IVTT.AG	aromatic amino acid exporter YddG	1508.66	1664.5	1670	1009.5	1125.5	1969	2097	1111.5	1030	1510	1766	2478.5	2455	2653	2393.5	1156.5	1219	788	823.5	1127	1291	883	969.5
centroid_807648	IVTT.AG	mannosyl glycoendo beta N acetylglucosaminidase family protein	1508.09	1607	1597	991	1104	1990	2055	1114	1044	1694	2000.5	2276	2454	2716	2379.5	1195	1158	821	856	1085	1269	847	925
centroid_545351	IVTT.AG	sel1 repeat family protein	1507.77	1608	1623	1009.5	1077	1972	2122	1074	985	1498	1897	2014	2237	2574.5	2365	1120	1134	957	1013	1442	1656	853	940
centroid_60959	IVTT.AG	conserved hypothetical protein	1504.8	1550.5	1580	1046	1134.5	2002.5	2312	1160.5	979	1857	2128	2252.5	2235.5	2468	2246	1193	1118	764.5	843.5	1113	1270.5	891	960
centroid_2344593	IVTT.AG	conserved hypothetical protein	1503.84	1636	1660	878	1046.5	1986.5	2036	1188	1073	1505	1840	2089.5	2158.5	2744	2327	1258	1182	770	842.5	1119.5	1296	1145.5	1303
centroid_1605319	IVTT.AG	putative domain protein	1503.55	1622.5	1671	983	1277	2174.5	2022.5	1125	1046.5	1661	1764	2281.5	2266	2675	2182.5	1179	1217	810	774.5	1078.5	1355	974	938
centroid_2278952	IVTT.AG	outer membrane lipo, Slp family protein	1503.5	1611.5	1679.5	968	1130	1986.5	2133	1134	1052	1791.5	2076	2082	2187	2503	2367	1234	1210	794	857	1171	1326	850	934
centroid_635467	IVTT.AG	rop family protein	1503.45	1633	1830	993	1242	2024.5	2009.5	1143	1055	1497	1909	2478.5	2307	2547	2189.5	1179	1212	766	755.5	1086	1320	956.5	943
centroid_1669326	IVTT.AG	putative fimbrial protein	1503.07	1812.5	1905	998	1255.5	2119	1993	1191	1117	1584.5	1718	2137.5	2135	2430	2066	1172.5	1194	1006	967.5	1042	1320	937.5	966
centroid_446180	IVTT.AG	ATP synthase F1, gamma subunit	1502.89	1744	1701	987	1127	2090	2185	1146	1084	1654.5	2044	2149	2253	2602.5	2248	1199.5	1201	804.5	855	1073	1189	836.5	890
centroid_1119484	IVTT.AG	DNA methylase family protein	1501.75	2275.5	2545	908	1063.5	1888	1976	1111	1009	1701	2107.5	2018	2112.5	2446	2115	1197	1082	776	850	1036.5	1176	783	862
centroid_2120019	IVTT.AG	intracellular protease, PfpI family protein	1501.25	1587	1647.5	989	1250	2224.5	1968	1147	1109	1690	1906	2257	2129	2578	2322.5	1252	1211.5	815	809	1028	1306.5	898	903
SSON53G_RS26455	IVTT.AG	chromosome partitioning protein ParA	1500.68	1730	1763.5	954	1078.5	2061.5	2215.5	1102	1013	1881	2107	2110.5	2191	2589	2207	1189	1106	772.5	801	1091	1255	871	926
SSON53G_RS27410	IVTT.AG	replication protein	1500.66	1477.5	1584	1020	1144	2058.5	2036	1122	1013	1932	2013	2293	2127	2598	2230.5	1276	1198	861	883	1062.5	1241	880	964.5
centroid_107064	IVTT.AG	conserved hypothetical protein	1499.8	1702	1708.5	1007	1167	2087	1954.5	1224	1177	1672	2056	2056	2019.5	2519.5	2242.5	1211.5	1238	816	825	1133.5	1318	932.5	928.5
centroid_1901484	IVTT.AG	YMGG like Gly zipper family protein	1499.73	1728	1901	972	1158	1956	1941.5	1123	1063.5	1445.5	1872.5	2223	2217.5	2659	2480.5	1220	1258	752	836	1114.5	1293.5	852	927
centroid_1091362	IVTT.AG	hsp70 family protein	1499.7	1696	1670	980	1108	1991	1983	1330	1264.5	1704	2100	1988	2092.5	2365	2277	1315	1245	819	860	1123	1300	859	923.5
centroid_1014872	IVTT.AG	50S ribosomal protein L5	1499	1724	1694.5	937.5	1127	2076	2174.5	1192	1117	1528	1923.5	2181.5	2268.5	2589.5	2390	1153.5	1179	810.5	818	1085	1259.5	819	930
centroid_1307094	IVTT.AG	yejG like family protein	1497.95	1724	1859	941	1072.5	2025	1984	1197	1096	1554	1824	2114	2249.5	2671.5	2438	1319	1238	806	857	1074	1277	774	860.5
SF_p0253	IVTT.AG	orf, conserved hypothetical protein	1497.45	1605	1699.5	940.5	1163	2211	2239.5	1141	1029.5	1635.5	1933	2312	2174	2505	2189	1124.5	1183	782	775.5	1072	1373	922.5	934
centroid_1188942	IVTT.AG	dihydrodipicolinate synthase	1497.23	1684	1624	1005	1131	1936.5	2070.5	1159.5	1038	1778	2056	2152	2253	2560	2277	1226	1163	804	871.5	1127.5	1250	820.5	952
centroid_1012436	IVTT.AG	conserved hypothetical protein	1497.14	1561	1582	1038	1137	1951	1953.5	1155.5	1035	1668	1975	2143.5	2350	2603.5	2315	1197	1166	794	895	1146	1333	921.5	1016.5
centroid_664158	IVTT.AG	NADH(P) binding family protein	1496.93	1659.5	1769	978.5	1227	2054.5	1942	1156.5	1077	1576	1761	2359	2238.5	2592	2215.5	1198.5	1239	858.5	819	1065.5	1296	953	897
centroid_912843	IVTT.AG	phoH like family protein	1496.82	1548	1763	944.5	1180	1994.5	2124.5	1152.5	1038	2117	2365.5	2152	2074	2361	2047	1184	1189	791.5	770	1038	1288.5	941.5	866
centroid_68403	IVTT.AG	fe S protein assembly co chaperone HscB	1496.7	1812	1817	890.5	1153.5	2011	1921	1685.5	1607	1571	1761.5	2217	2058	2384	2015	1263	1274.5	741	720	1021	1299.5	865	839.5
centroid_1271549	IVTT.AG	DNA protection during starvation protein	1495.84	1672.5	1722	858	1114	1978	1994	1391.5	1227	1652	1853	2250	2154	2455.5	2198	1202.5	1202	763.5	775	960.5	1203.5	1122	1160
centroid_1591978	IVTT.AG	inner membrane transporter YjeM domain protein	1495.41	1527	1629	994.5	1194	2045	2076	1153	1030	1506	1671	2471	2462	2560	2223	1202	1151	806	786	1109	1373.5	952	978
centroid_208870	IVTT.AG	transposase IS66 family protein	1494.91	1612	1761.5	978	1113.5	2094	2185	1125	1046	1713	2074	2157.5	2190	2368	2287.5	1154	1133.5	810	794	1091.5	1334	892.5	973.5
centroid_1763034	IVTT.AG	potassium efflux system KefA	1494.14	1714	1715	975.5	1212	2099.5	2016	1172	1068	1432.5	1820	2279	2186	2540	2342.5	1189	1232.5	772.5	793	1108	1308	949	947
SSON53G_RS26945	IVTT.AG	surface presentation of antigens protein SpaM	1493.84	1569	1706	974	1183	2064	2273.5	1084	1011	1638	1917	2224	2307	2509.5	2293	1127.5	1152	789.5	783	1067.5	1308	920	964
centroid_1668909	IVTT.AG	conserved hypothetical protein	1493.5	1756.5	1737	877	1036	2082.5	1848	1275	1199	1699	1910	2164	1901	2497	2341	1644	1257	797	806	1063	1248	877	842
centroid_1508398	IVTT.AG	exodeoxyribonuclease 10	1491.43	1727.5	1671	929	1019.5	1908.5	1999	1160.5	1057	1857	2124	2172	2139.5	2554	2281.5	1284	1274	826	872	1053.5	1210	822	870
centroid_1615009	IVTT.AG	bacterial chaperone lipo family protein	1490.59	1757	1814	883.5	1060	1870	1924	1124.5	1067	1877	2198	1929	1928	2521	2111.5	1686.5	1667	797	808	1018	1192	754	806
centroid_791246	IVTT.AG	transposase family protein	1490.34	1567.5	1629	968.5	1202.5	1990	2095	1123	1022	1603	1860.5	2356.5	2397.5	2547	2338	1144.5	1108.5	763	745	1122.5	1319.5	929	955.5
centroid_1110489	IVTT.AG	glutamine amidotransferases class II family protein	1490.18	1799	1851	923	1063	1954	2010	1179	1039	1715.5	2023	2102	2159	2544	2236	1124	1116	747	794	1212	1361.5	873	959
centroid_587901	IVTT.AG	conserved hypothetical protein	1488.36	1815	1893.5	886	1136	1922	1736	1183	1130	2020.5	2122	2074	1930.5	2541	2230.5	1231	1266	862.5	817	1008	1307.5	836	796
centroid_138777	IVTT.AG	hok/gef family protein	1487.75	1948	1940	993	1046	1894	1857	1149	1134	1556	1972	1948.5	1972	2634	2367	1286	1261	816	868	1124	1274	805	886
centroid_304186	IVTT.AG	conserved hypothetical protein	1487.48	1852.5	1880	907	1169	1965	1793	1224	1141.5	1597	1748.5	2188	2116	2556	2242	1302	1363	826	794	1052	1295.5	877	835.5
centroid_400155_s2	IVTT.AG	FAD linked oxidase, C terminal domain protein	1487.14	1601	1756.5	940	1162.5	1911.5	2065	1073	1025.5	2254	2546	2161.5	2029	2275.5	2088	1128	1148.5	744	742	1045	1228	900	892.5
SF_p0094	IVTT.AG	OspC1, secreted by the Mxi-Spa secretion machinery, function unknown	1486.32	1583	1677	968.5	1105	2025	2032	1112.5	1034	1534	1729	2296	2244.5	2733.5	2358.5	1182	1106.5	825	832.5	1119	1338.5	882	981
centroid_1305085	IVTT.AG	putative acyl CoA thioester hydrolase YbhC	1486.11	1602	1575.5	981	1102	2254	2253.5	1178	1041	1777	2120.5	2011	2056	2531.5	2232	1233	1149	799	837	1032	1195	837	897.5
centroid_364339	IVTT.AG	cytochrome c type protein TorY	1485.93	1727.5	1760	1011.5	1183.5	2149	1991	1157	1064	1660	1973.5	2201	2086	2397	2162.5	1220	1156	787	803	1051	1189	963	998
centroid_404796	IVTT.AG	transcriptional repressor RcnR	1485.11	1493	1520	1017	1165	2091.5	2275.5	1133.5	1026	1635.5	1853	2204	2359	2562	2240	1185.5	1134	770	835	1061	1241	914	957
centroid_268582	IVTT.AG	rop family protein	1485.09	1561	1614.5	925	1207	2132.5	2005	1167	1035	1466	1543	2438.5	2360.5	2648	2250.5	1153	1199.5	793	824	1079	1344	981	945
SF_p0024	IVTT.AG	IpgB2, probably secreted by the Mxi-Spa secretion machinery	1485.05	1526.5	1638	1038	1204	2096	2203	1085.5	993	1806	2104	2040	2147.5	2412	2203	1169	1137.5	798.5	841	1043.5	1206.5	982.5	996
SSON53G_RS26550	IVTT.AG	hypothetical protein	1481.43	1621.5	1599	972	1124.5	2037	2159	1093	1025	1618	1898.5	2242	2313	2544	2236.5	1142	1099	738	785	1163	1306	894.5	981
centroid_954468	IVTT.AG	type VIII secretion system (T8SS), CsgF family protein	1480.57	1788	1857	953	1156	2023	1952	1138	1032	1718	1939	2193.5	2147	2417.5	2092	1194	1231	771	793	1045	1313	900	919.5
centroid_338657	IVTT.AG	D methionine ABC transporter, ATP binding protein	1479.66	2181.5	2342.5	919	1141	1896	1750.5	1134	1040	1706.5	1906	2220	2058.5	2309	2037	1161.5	1160.5	778	797	1003.5	1287.5	876	847
SSON53G_RS27190	IVTT.AG	hypothetical protein	1479.02	1622	1780	1002	1186.5	1978.5	1971.5	1096	1016	1902	2224.5	2097	2048.5	2471	2014	1157.5	1230	809.5	806	1036	1270	931	889
centroid_1630354	IVTT.AG	feS assembly protein IscX	1477.75	1723.5	1824	969	1130	1988.5	1925	1137	1105.5	1720.5	2011.5	2022	1920.5	2495.5	2318.5	1293	1289	832.5	864	1014.5	1207.5	850	869
centroid_2176555	IVTT.AG	conserved hypothetical protein	1477.52	1625	1754	935.5	1122	2151	2103	1159.5	1054	1603	2000.5	2195	2178.5	2473	2098	1160	1186	741	717	1085.5	1326	928	910
SSON53G_RS26405	IVTT.AG	hypothetical protein	1477.45	1652	1660	1013.5	1158.5	2056	2122	1109	1044	1636	2004	2136	2137	2435.5	2206.5	1158	1227	767	802	1049	1209	928	994
SSON53G_RS26915	IVTT.AG	transcriptional regulator MxiE	1477.36	1545	1570	975	1064	1972.5	2167	1121.5	1025	1702	1982	2143	2197	2516	2326	1190	1175	837.5	845	1097	1245	857.5	949
centroid_1265908	IVTT.AG	fimbrial family protein	1477.32	1562	1602.5	897.5	1070.5	1765	1849	1039.5	917	1837	2108.5	2271.5	2243.5	2712.5	2493	1085	1060.5	1035	1073.5	1008	1163.5	794	912.5
centroid_767192	IVTT.AG	conserved hypothetical protein	1476.68	1869	1737	948	1010.5	1956	1792	1246	1221	2007	2513	1743	1829	2468	2178	1285	1323	756	774	1015	1171	823	822.5
centroid_1305230	IVTT.AG	conserved hypothetical protein	1475.59	1731	1826.5	931	1127	2032	1895.5	1154.5	1086	1918	1982	2053	2014.5	2489.5	2153	1272	1215	829.5	860	1004	1230.5	806	852.5
centroid_259977	IVTT.AG	flagellar hook associated protein FlgK	1473.41	1537.5	1692	1005.5	1123.5	2151	2256	1096	1020	1583	1910	2170	2107	2475	2175	1082	1150	785	817	1121	1296.5	905	957
centroid_1332000	IVTT.AG	peptidase M15 family protein	1472.45	1663	1765	921	1033	1984	2046.5	1120.5	1016.5	1582.5	1892	2280	2212	2544	2212	1224.5	1150	834	860	1081	1253	815.5	904
centroid_112366	IVTT.AG	caudovirales tail fibre assembly family protein	1471.91	1616	1762.5	921	1097	1995.5	2098	1171.5	1065	1467	1807	2236	2192	2515.5	2282.5	1129	1179	784	792.5	1151	1306	902	912
SF_p0139	IVTT.AG	MxiJ, lipoprotein, component of the Mxi-Spa secretion machinery	1471.36	1521.5	1528	1057.5	1402.5	1839	2021	1068	961.5	1535	1807	2002.5	1905	3324	2986	1178.5	1136.5	702	701	970	1127	760.5	836
SF_p0046	IVTT.AG	VirF, member of the AraC family of transcriptional activators, required for transcription of virB and icsA	1470.98	1527	1757	1008	1151.5	2026	2079	1136	1046.5	1649	1869	2268	2227.5	2412.5	2098	1182	1129	811	811.5	1034	1322.5	886	930.5
centroid_2243778	IVTT.AG	conserved hypothetical protein	1470.82	1577	1674	1013	1138	2002	2155	1069.5	973.5	1735	2014	2140	2140.5	2454	2231.5	1179	1140	767	788	1129	1245	865	928
centroid_621283	IVTT.AG	conserved hypothetical protein	1470.3	1483	1512	957	1120.5	2107	2071.5	1068.5	1007	1590	1729.5	2284	2312	2494.5	2198	1120	1122	755.5	793.5	1029.5	1191.5	1198	1202
centroid_569650	IVTT.AG	formate/nitrite transporter family protein	1469.68	1590.5	1678.5	946	1115.5	2052.5	2028	1080	1013.5	1610.5	1782.5	2236.5	2219.5	2540.5	2110	1344	1374	769	769	1011.5	1203	898	960.5
centroid_2150989	IVTT.AG	DDE domain protein	1469.23	1593	1686	971	1054.5	1969.5	2049.5	1131	1053	2035.5	2433	1894	2026	2313.5	2232	1156	1154	765.5	779	1062.5	1250.5	826	888
centroid_1095699	IVTT.AG	3 oxoacyl [acyl carrier protein] synthase 1	1467.59	1626.5	1677	892	1063	1994.5	2095	1131	1081	1603	1918	2208.5	2290	2453	2210.5	1189	1149	781	806	1095	1227	849.5	947.5
centroid_565408	IVTT.AG	murein hydrolase activator EnvC	1467.36	1539	1720	927.5	1151	1985	2088.5	1136	1006	1559	1916.5	2345	2328	2395	2239	1173	1133	756	753	1060	1257.5	888	926
centroid_1980543	IVTT.AG	diguanylate cyclase domain protein	1467.18	1980	2417	882	1044	2015	1842.5	1269	1057.5	1601.5	1914	1893.5	1951.5	2248	2114.5	1414	1225	763	860	991	1296	739	760
centroid_2296221	IVTT.AG	pseudouridine synthase family protein	1467.18	1641.5	1748	894	1057.5	1922	2004	1109	1034	1771	2155.5	2081.5	2101.5	2534	2269	1244	1190	798	815	1053	1210.5	801	844
SF_p0110	IVTT.AG	orf, conserved hypothetical protein	1466.95	1493	1602	969.5	1091	1996	2161	1111.5	959	1740	2098.5	2084	2091.5	2404.5	2247	1160.5	1100	841.5	827	1050	1236	966.5	1043
[truncated: 203 more rows]

## Sheet: CVD 1204 IgA-RawData
				10^7 CFU								10^8 CFU				10^9 CFU
ID	Spot.Type	Description	Average	10^7_3_pre	10^7_3_post	10^7_11_pre	10^7_11_post	10^7_13_pre	10^7_13_post	10^7_20_pre	10^7_20_post	10^8_11_pre	10^8_11_post	10^8_13_pre	10^8_13_post	10^9_3_pre	10^9_3_post	10^9_6_pre	10^9_6_post	10^9_9_pre	10^0_9_post	10^9_11_pre	10^9_11_post	10^9_13_pre	10^9_13_post
SF_p0127	IVTT.AG	IpaC, secreted by the Mxi-Spa secretion machinery, required for entry into epithelial cells	122741	328846	324698	4882	5939	35107	152504	20447.5	18356.5	18308.5	15800	256613	296249	64908	244565	155757	541647	49633	41877	12865	18221.5	21215	71868
SSON53G_RS26830	IVTT.AG	invasin	114814	299092	299217	6307	8821	28345	136037	30094	27652.5	23284.5	18537	261460	253111	67395	208555	147193	469891	62672	46341	15968	19577	24939	71418
centroid_2400364	IVTT.AG	haemagglutinin family protein	99084.4	68669	94253	65006	70001	73058	78257	13756.5	14215	112636	112944	114650	128676	81652	78631	19622.5	14099	33981	31936.5	460659	464544	21615	26995
SF_p0128	IVTT.AG	IpaB, secreted by the Mxi-Spa secretion machinery, required for entry into epithelial cells	93702.7	10834	103181	8914	35680	34010	85341	2381	2145	14585	65430	20157	49907	19034	336518	295264	281296	11196.5	157236	70246	294770	32037.5	131296
SSON53G_RS26835	IVTT.AG	invasin	87885.4	13009	76702	5700	27793.5	28286	68999	2590.5	2775	12770	57797	17019	47804	30168	312066	270545	329519	11017	185943	49050	244636	25535	113755
centroid_2280849	IVTT.AG	preprotein translocase, SecG subunit	57886.2	32504	39885	21271.5	24442	26282	23869	232673	222234	52286	59620	24584.5	24366.5	59081	58599	41839.5	41435	31719.5	29471.5	95268	104389	13383	14294
centroid_2083404	IVTT.AG	sporulation related domain protein	37737.1	18273	23825	26486.5	25787.5	21509.5	19833	15776	14587	34093	36224	27925	28449	36026	32673.5	79478	62632	29365	28171	123588	123944	10684.5	10886
SF_p0265	IVTT.AG	invasion plasmid antigen, secreted by the Mxi-Spa secretion machinery	29638.4	4816	7266	3329.5	4146	7402	27837	3077	2380	6294	24510.5	4553	14424.5	30133	179126	8168.5	69400	3029	106880	11738	102740	3922.5	26871.5
centroid_186750	IVTT.AG	leucine specific binding protein	28680.3	60600	53796	10759.5	14141	4066	4057	3376	3094.5	4616	4195.5	6037	6507.5	16247.5	14774	135333	114641	6054	6193	4840	5812	65416	86411
centroid_2394825_s2	IVTT.AG	asmA like C terminal region family protein	26326.3	62574	76163	2463	2900	5674	5727	5713	4738	11819.5	9427	8898	8491.5	118348	109883	8039	6036	15796	16195.5	12758.5	16169	34171	37195
centroid_1311256	IVTT.AG	conserved hypothetical protein	24669.2	2355.5	3431.5	177741	184406	1768.5	1786	1947	1751	4041	2404.5	1931.5	1862	71280	63857	2130.5	1413	2033	2081	2207	2665	4375	5254.5
SSON53G_RS27450	IVTT.AG	E3 ubiquitin--protein ligase	24608.2	2752	4756	1372	1949	5006.5	18387.5	2941	2592	5236	21728	3324.5	10927	7413.5	148289	5834	70790	2541.5	110849	8780.5	80877	3217	21818
centroid_478035_s1	IVTT.AG	translocation and assembly module TamB	23561.8	35476.5	46912	6714	8004	12686.5	16956	20240.5	18321.5	11425.5	9858	20227.5	19100	49283	53110	9166.5	8908	53627	55966	21132.5	27345.5	6371	7529
centroid_1061922	IVTT.AG	signal recognition particle protein	20198.5	15991	19918.5	15081	17806	2475	2299	3541.5	3783	16539	14046	66272	74657	31735	44550	13592	12547.5	15121.5	13463.5	27076	29460.5	2134	2277
centroid_2095011	IVTT.AG	tol pal system protein YbgF	18656.5	21692.5	46173.5	10424	13275.5	4004	3578	11008	10291	57601	63447	7858	8843	33003	31947.5	7154	6252	15940.5	15620	12785	15691.5	6873	6982
SF_p0182_s1	IVTT.AG	IcsA (VirG), outermembrane protein exposed to the bacterial surface by a C-terminal autotransporter domain and involved in the movement of intracellular bacteria by binding to N-WASP	18566.6	13932	19051	3865	5129	5976	6759.5	19532	18309	6829	6714	11493	9855	15254	19266	3800	7486.5	13533	14993	89619	99506	8189	9375
SSON53G_RS27215	IVTT.AG	E3 ubiquitin--protein ligase	17640	2130.5	3668.5	1008	1272.5	4041	14539	2392	2490.5	2762	10383.5	3254.5	9226	2850	85306	3571.5	30247.5	1998	90305	6645	86161	3578.5	20250
centroid_2142521	IVTT.AG	GDP dissociation inhibitor family protein	16988.7	16449.5	23659	2851	3413	5119	5169	1441	1449.5	49991	50027	13460	13272	48392	42051	1604	1582	3655.5	3522	38962	44622.5	1415	1643.5
centroid_1265833	IVTT.AG	conserved hypothetical protein	16959.2	27560	38602	5459	6575.5	2187.5	2709	4551	3976	54661	54175	7973	6609.5	8400.5	8380	5143.5	4582	38732.5	40794	16215	29774	2941	3102.5
centroid_2275653	IVTT.AG	peptidase M23 family protein	16737.3	34331	48821	24532	27123.5	5203.5	5344	5831	5485	7569	6874	10984	11899	23490	21578.5	8902	8948.5	14075	13430.5	34652	35957	5936.5	7253.5
centroid_453750	IVTT.AG	FKBP type peptidyl prolyl cis trans isomerase FkpA	15733.9	42939	54429	4948.5	6440.5	2150.5	1798	2428	2273.5	53346	59277	2577	2576	3735	3184	40134.5	30613.5	6084	6473.5	5998.5	8231	3100.5	3407.5
centroid_158140	IVTT.AG	prokaryotic lipoprotein attachment site family protein	15130.9	147095	123811	3045.5	3404.5	2300	2455	3176	2860	2232	2109	3964	4003	2625	3093	6215	4571	2434	2422	3269.5	3614	2074	2107
centroid_600138	IVTT.AG	lppC lipofamily protein	14879	11632.5	17298.5	7655	9026	3176	3267	7747.5	7202.5	12076	11041	32328	33845.5	26830.5	24169	21941.5	18734	15338	14165.5	18707	21360	4965.5	4832
centroid_1452641	IVTT.AG	peptidoglycan associated lipoprotein	14746.9	16236	19418.5	9455.5	9944	12322.5	11630	2801	2689.5	7557.5	9572.5	11797	10599.5	20852	18984	16733	12969	34546.5	30672	27587.5	27381.5	5400	5283
SF_p0129	IVTT.AG	IpgC, cytoplasmic chaperone for IpaB and IpaC	14687	1890.5	2587	1306	1492	1820.5	3593	27168	21780	1970	2196.5	16290	20058	94676	89521	2476	4432	7538	11932	3003	3810	1179.5	2395.5
centroid_1427917	IVTT.AG	hypothetical lipo family protein	14326.4	9450.5	15585	2431	3188	1725.5	4095	2108.5	1993.5	2436.5	2289.5	5514.5	5336	124443	117733	2245	2105	2640.5	2659	1951	2636	1306.5	1308
SSON53G_RS26840	IVTT.AG	chaperone protein IpgC	14098	1741.5	2271.5	1301	1560	1484.5	4086.5	24986.5	22457	1708	1988	17256	14179	68696	107860	2308.5	4306	8451.5	12881.5	2929	4106.5	1139	2457.5
centroid_296598	IVTT.AG	sensor protein QseC	14070.9	32935.5	49706	1605	1719	11056.5	9598.5	9860	8398.5	5689	5314	2327.5	2061.5	56095	65595	3140	2754	3201	2664	7166	10764	8107	9802
centroid_765465	IVTT.AG	conserved hypothetical protein	13936.6	37997	48494	17520	19106	2167	2139.5	5423	5062	4168	4155.5	8081.5	8512	23207	17621	2936	3162	4071.5	4451.5	7541.5	9978.5	33402	37408
centroid_294597	IVTT.AG	zinc binding dehydrogenase family protein	13507	3025	5473	9310.5	11521.5	1421.5	1392	4883.5	4619.5	2108	1755	107904	125397	1478	1538	1726	1538.5	3147.5	3249.5	1733	2129.5	901	903
centroid_1428762	IVTT.AG	putative phospholipid binding lipoprotein MlaA	13206.5	23161	38076.5	46187	44136.5	2632.5	2525	5048	4823	5697	5720.5	2959	3050	3581	3324	3260	2948.5	30325	31356	7940	8809	7451.5	7531.5
centroid_1439706	IVTT.AG	pseudouridine 5' phosphate glycosidase	12821.7	15651	21991	8688	10430.5	3147	3589	2851	2658.5	6199	5872	12926	14829.5	12206	10711	4951	4598	7376	6704.5	15944	18580	43546	48629
centroid_1075945	IVTT.AG	inner membrane lipoprotein YiaD	12662.4	16894	21762.5	5025.5	5221.5	3537	3859.5	24074	23409	26031.5	24400.5	8295	8860	12805	14464.5	8346.5	8439	9725	9280.5	15923.5	19027.5	4511	4681
centroid_1357345_s1	IVTT.AG	AAA like domain protein	12577.8	14622	22227	23157	27671.5	3244	3299	6918.5	5689	10878	10362	5521	5170	33801	31773	17101	14819.5	6519	6062	8886.5	9988	4284	4718.5
centroid_2217193	IVTT.AG	chain length determinant protein	12295.5	19682.5	28083	3941	4007.5	3914	4212	9000	9066	4273.5	5060	3186	2810	48147	49969	26496	18287.5	5206	7007	3426	3844.5	5284	5599.5
centroid_221860	IVTT.AG	AAA like domain protein	12156.4	5881	8900	1526	1914	1686	1815.5	2091.5	1965	2129	2228	11128	10003	37869.5	38208	66517	60034	1928.5	1909	2022.5	2358	2669.5	2658.5
centroid_724397	IVTT.AG	molybdate ABC transporter, periplasmic molybdate binding protein	11713.6	108653	100963	1536	1863	2069	2057	2600.5	2553	4141	2912	2222	2122	2515	2285.5	3464	2533	2545	2701	2175	2575.5	1680	1533
SF_p0181	IVTT.AG	VirA, secreted by the Mxi-Spa secretion machinery, function unknown	11657.9	18198.5	21938	771	1337	3858.5	18881.5	1804	1535	2308	2806	14426	11897	6695.5	26353.5	11156	93798	2263	2280	2525	2951.5	2609	6082
SF_p0126	IVTT.AG	IpaD, secreted by the Mxi-Spa machinery, required for entry of bacteria into epithelial cells	11602.8	5207.5	7046.5	805.5	1106	2268.5	10443.5	19229.5	15774.5	9954	11431	1201	1166.5	1086	138273	1123	1735.5	1503	1560	2969	3784	5699	11894
SF_p0079	IVTT.AG	invasion plasmid antigen, probably secreted by the Mxi-Spa machinery	11351.3	1789.5	2713	956.5	1416	2714	9640	1725.5	1769	4087	6046	2280	5425	1898.5	45545	1822	18847.5	3626.5	60052	4174	56550	2512	14140
centroid_1306389	IVTT.AG	conserved hypothetical protein	11253.6	15647	26529.5	6160	8124.5	6740.5	6784	6197.5	6018	19888.5	17552	17435	11938.5	19929.5	18791.5	11479	8329	7091	5843	8488	11151	3593	3869.5
centroid_1311501	IVTT.AG	bacterial virulence factor hemolysin family protein	10970.5	19974	26313.5	10371.5	11191	2919.5	2605	7761	7589	14714	12814	5978	5897	5890	5278	17166	16050.5	7401.5	6956	21764.5	24293.5	4231	4193
SSON53G_RS26825	IVTT.AG	invasin	10969	21724.5	26299	1326	1605	3328	8151	1813	1683	12221.5	14109	1891.5	1984	6308.5	109170	1619	1826	1887	2104	4501	5795	4032	7939
centroid_804090	IVTT.AG	iron uptake system component EfeO	10814.1	13185.5	23643.5	26372	31724	4004	3761	19047.5	16064.5	13193.5	14005	6836	6981.5	7355	6364	8562	8188	4975.5	5006.5	5435	4924	3925.5	4356.5
centroid_499570	IVTT.AG	chaperone SurA	10736.2	14129	22273	5486	6704.5	6607	5264	20262	18712	7601	5241.5	12148	9558.5	11135.5	14789	8223	7274	7152	7531	10821.5	15296.5	10297	9691.5
centroid_1690092	IVTT.AG	quinoprotein glucose dehydrogenase	10439.8	53605	70562	4583	2870.5	3342	3199	3014.5	3086	4591	4261.5	13657.5	14320	5458	4953	4711.5	4748	5918	6109	5548.5	5761	2589	2786.5
centroid_431903	IVTT.AG	putative protein	10324.6	8384	15216	63091	62850	5317.5	5276	3126	3041.5	3825	3991	5530	5697.5	4273	4050.5	3923.5	3834	5457.5	4423.5	3407.5	4389.5	3588.5	4448
centroid_124179	IVTT.AG	conserved hypothetical protein	10271	10424	14496	2082	2449	1665	1717	2431	2175	3716	3863	16538	15435	7565	5633	4338	3666	15860	16686	42145.5	46181	3224	3673
centroid_2375252_s2	IVTT.AG	cation efflux system protein CusA	10115	14071.5	21550	2491	2665	3089.5	2852	10613.5	11402	4030.5	3830.5	8886	8712.5	17673.5	14594	3195	3139	9160	10669.5	4288.5	5340	27477.5	32800
SF_p0125	IVTT.AG	IpaA, secreted by the Mxi-Spa machinery, modulates entry of bacteria into epithelial cells	9841.89	9636.5	13218.5	1454.5	1930.5	2664.5	7703.5	5669	5570	3897.5	14289	6210.5	8954.5	3841	34744.5	12978	28345	4983	8122.5	4883.5	27156.5	2794	7475
centroid_765752	IVTT.AG	tyrosine protein kinase etk	9672.91	3033.5	4610	71618	76970	1726.5	1642	1694	1624.5	3592.5	3617	2122	1674	2370.5	1745	4472	4494	8023	9143	2364	2665	1703.5	1900
centroid_478035	IVTT.AG	translocation and assembly module TamB	9651.07	11583	14169	4539	5431	4660.5	4857	5254	5197	4526	4569.5	8603	8931	27860	22441	3812	4401.5	21145.5	26275	7912.5	9976	2941	3239
centroid_1612177	IVTT.AG	putative L,D transpeptidase YbiS	9500.52	2841	4291	1854	2451.5	1900	2022	58457	57583	5957	6550.5	2512	2773.5	16405	15793	2676	2432	3102	2900	6079	6119.5	1962.5	2350
centroid_631543	IVTT.AG	fimbrial family protein	9450.45	3323	4334.5	59963	63523	1435	1433	3116	2859	2327	2332.5	23172	18659	2154	1822.5	1688.5	1456	2942	2761	1688	2348	2278.5	2294.5
centroid_119840	IVTT.AG	inner membrane lipoprotein YiaD	9236.55	12087	16277.5	4901	5722.5	4046	3866	14060.5	14463.5	15371.5	12441	6593	7453	9660.5	10226	7134.5	6624	7849.5	7747	12592.5	14464.5	4926	4697
centroid_2243365	IVTT.AG	proton antiporter 2 family protein	9117.16	1893.5	3283	34831.5	40634.5	1834	1873.5	2133.5	1987	6248	4860	8089	6503.5	3296.5	2749	1885	1844.5	2070	2052	31555	38205.5	1343.5	1405.5
centroid_1283204	IVTT.AG	beta aspartyl peptidase	9051.86	90332	69858	1424	1789.5	1896	1948	1737	1580	2943.5	2274	2373	1656	2315.5	1861.5	1862	1468	1694.5	1789	2648	3772.5	920	999
centroid_2464476	IVTT.AG	conserved hypothetical protein	8855.77	4545	6952	1875	2351.5	2179	2185.5	2335.5	2199	9048	4582.5	2150	2241	3225	2637	3176	2806.5	35536.5	37470	27057.5	28942.5	5482	5850
centroid_2123365	IVTT.AG	ADP ribosylglycohydrolase family protein	8816.43	53983	62979	3976	5373	2612.5	2636	3785	3852	3744	3113	2560	2999	3830	3550	4908	4917	3226	3255	3957	4969	4830	4907
SSON53G_RS26695	IVTT.AG	invasion plasmid antigen	8678.27	1609.5	2094	1022	1161	2158.5	7483	1503	1450	2086	4915	1760	3523	1467	32795.5	1713	18890	1495.5	36001	3893	53663	1628	8611
centroid_174241	IVTT.AG	conserved hypothetical protein	8595.55	8513	14106	4885	5954	4551.5	4458	5779	5416	8255	6398	5529	5850	18157	19573.5	3046	2790.5	3722	3545.5	21969.5	25295.5	5084	6224
centroid_348000	IVTT.AG	phage shock protein C	8555.86	14250	18012.5	7237	7593	1525	1689	2371	2225.5	3169	8983	2296	2522	41850.5	42628.5	7762.5	8027	2237	2191	3614	3845	2140	2060.5
SSON53G_RS27360	IVTT.AG	conjugal transfer protein	8458.07	2798.5	3743	2022	2674	13858	13215	8496	7147.5	2481.5	2758	15274	17239	32206	30194.5	1853	1836.5	8500	8830	3497	3957	1642.5	1854.5
centroid_1325080	IVTT.AG	superoxide dismutase [Cu Zn]	8043.39	7211	10092	18478	19295	1788	1842	4025	3832	3516	3406	3805	3539.5	2236	2244	4551	4187	2421	2437	5178	6820	30051	36000
centroid_526297	IVTT.AG	inositol 1 monophosphatase	7977.86	23270.5	35100.5	1429.5	1677.5	1770	1516	1921	1836.5	27913	26875	5800	5246.5	1921	1986	8008.5	7614	2703.5	2654	2141	2489.5	5749	5890.5
centroid_121573	IVTT.AG	fimbrial family protein	7831.32	3141	3700.5	45616	54848	1151	1196	2147	2099	1861.5	1583	19127	18308.5	1681	1644	1143	1156	2163	2346.5	1668	1786	1893.5	2029.5
SSON53G_RS27355_s3	IVTT.AG	conjugal transfer protein TraI	7679.39	16754.5	21041	1089.5	1330	1624	1715.5	4208	3235	47942	51898	1219.5	1259.5	1478	1443.5	1776	1792.5	1545.5	1646.5	1779	2473	825	871
centroid_393526	IVTT.AG	MTA/SAH nucleosidase	7617.3	17039	23284	3577	4203	9662	8500	12082.5	12254	3507	2269.5	3801	4001	3307.5	2963.5	3277.5	2351.5	14109	15078.5	8167	8975	2480	2691
centroid_426091	IVTT.AG	substrate binding domain of ABC type glycine betaine transport system family protein	7590.09	35798.5	48592	3120	3866	2446	2423	3816	3740	5960	7305.5	8508.5	7961.5	3073.5	2820	3252.5	2848.5	4094	4556.5	3902	4031	2390	2477
centroid_129869	IVTT.AG	fimbrial family protein	7589.32	20888	29925.5	3194	3634	2545	2655	5492	4745.5	5845	6066.5	5358	5497.5	5260	6032.5	5781	5198	3847.5	5178	6643.5	7354	12425	13399.5
centroid_2299312	IVTT.AG	D lactate dehydrogenase	7557.82	41356.5	52117	1580	2027	1336	1400	3075	2599	3656.5	3103.5	3495.5	2963	12660	10796	2424	2244	3448	3839	3924	4773	1772	1683
centroid_1447224	IVTT.AG	efflux pump membrane family protein	7492.55	2768.5	4323	789	1004.5	1210.5	1350	1472	1373.5	2056	1645	59455	73414	1377	1269	1129	992	2468.5	1706	1299.5	1511.5	1165	1057.5
centroid_1189627	IVTT.AG	inner membrane protein YiaW	7463.11	6818	10212	6126	6872.5	9012.5	8080	6816	6223	10183	9445	7698	7387.5	8077	7553	7214	5658.5	7183	7738	8648	8404.5	4275	4564
centroid_344114	IVTT.AG	efflux transporter, RND family, MFP subunit	7398.09	6445.5	9791	2391	2899.5	2198	2151	13827.5	12927	35587	29479	3108	3369.5	4746	4574.5	4275	4101	4137	3922	2719	3535.5	3326	3248
centroid_856880	IVTT.AG	periplasmic binding and sugar binding domain of LacI family protein	7386.27	8430.5	13929	1913	2316	1747	1880.5	40762	39756	4050.5	3222.5	4636	5091	3300	2946	4464	3537	4881	5081.5	2135.5	2918	2766	2735
centroid_429863	IVTT.AG	tonB system energizer ExbB	7367.27	5227	7479	3827	4791.5	3971	3895	4311.5	4035.5	33063	24634.5	3856.5	2996.5	15342	14662	4142	2999	3988	4441	3969	4598	3071	2780
centroid_1152686	IVTT.AG	protein YdgA	7247.05	9149	14333	5051	6208	3367	3359	6218.5	6019	5334	4861	3311.5	3610	26782	25127	3343.5	2892.5	4142	4101	5261.5	5618	5534.5	5812
SSON53G_RS26875	IVTT.AG	protein MxiG	7201.86	12890	21230	2509	2852.5	2343.5	4077	3654	3137	16984	17834	3326	2822	3677	6391.5	4771.5	17939.5	2615	2716	9270	9982.5	2784	4635
centroid_1225543	IVTT.AG	thymidine phosphorylase	7138.36	3090	5058	4697.5	5274.5	1739	1840	2130.5	1902	3384.5	3003.5	2313.5	2130	2560.5	5245.5	53560	31964	9739	9229.5	2544	2915	1367	1356.5
centroid_724492	IVTT.AG	tonB dependent Receptor Plug domain protein	7023.23	4899	7204.5	3859	4407	6383.5	6720	5853	5654.5	11694	8204	4337.5	3857	6019	5539	5944	5693	14870	14252.5	6843.5	6954.5	7412.5	7910
centroid_381672	IVTT.AG	efflux transporter, RND family, MFP subunit	7002.52	17919	29806	2950	3236	6792.5	7960.5	4977	4865	6579	6205.5	4534.5	4488	5091.5	6524	3791	3555	5817	5638	6267.5	7190.5	4240	5628
[truncated: 2,120 more rows]
