# Supplementary material for: A Novel Shigella Proteome Microarray Discriminates Targets of Human Antibody Reactivity following Oral Vaccination and Experimental Challenge
Source: mSphere. 2018 Aug 1;3(4):e00260-18. doi: 10.1128/mSphere.00260-18 (PMC6070737; doi:10.1128/mSphere.00260-18)
Supplement: TABLE S6 [file sph004182606sd6.xls]

## Sheet: Sf2a challenge IgG-NormalizedDa
Sf2a challenge IgG- normalized
				Disease index 0						Disease index 1						Disease index 2								Disease index 3
ID	Spot.Type	Description	Average	s13_pre	s103_post	s21_pre	s111_post	s23_pre	s113_post	s12_pre	s102_post	s16_pre	s106_post	s20_pre	s110_post	s5_pre	s95_post	s19_pre	s109_post	s24_pre	s114_post	s25_pre	s115_post	s3_pre	s93_post	s6_pre	s96_post	s7_pre	s97_post	s27_pre	s117_post
SF_p0128	IVTT.AG	IpaB, secreted by the Mxi-Spa secretion machinery, required for entry into epithelial cells	5.43237	6.67641	6.75801	7.66752	8.08358	8.08584	8.54197	5.94651	7.73605	5.16688	7.18106	4.68055	7.46326	7.69111	8.79629	0.0775318	2.13967	5.97784	8.35546	5.81244	8.4575	0.657529	0.88917	2.10899	6.43887	0.460976	2.11938	0.991254	5.0297
SSON53G_RS26835	IVTT.AG	invasin	5.12587	6.68548	6.67299	7.3006	7.97653	7.8788	8.08958	5.87148	7.37617	5.14597	7.23183	4.27881	7.42781	7.69742	8.44383	-0.071992	0.154073	5.88233	7.95159	5.66215	8.11806	0.081457	0.443431	1.84778	5.97359	0.216633	1.84002	0.56353	4.86476
centroid_2083404	IVTT.AG	sporulation related domain protein	3.55987	5.53814	5.50945	1.50518	1.6879	3.0035	3.13573	4.3248	4.34689	3.59487	3.46846	4.0648	3.91295	1.43223	1.5527	5.43717	5.95533	3.30877	3.01489	3.05589	2.98819	4.33406	4.68874	3.50329	3.36362	3.38707	2.68008	4.17831	4.33275
SF_p0127	IVTT.AG	IpaC, secreted by the Mxi-Spa secretion machinery, required for entry into epithelial cells	3.03706	2.49873	2.51577	1.95461	3.84177	6.20573	6.95052	3.72973	7.21139	3.8156	5.92571	0.525565	5.46826	7.48197	8.90376	0.621725	0.621836	1.45044	1.68941	3.56912	8.14243	1.00261	0.764106	1.06491	0.973932	0.777906	0.685332	-0.104633	-0.149814
SSON53G_RS26830	IVTT.AG	invasin	2.96533	2.69942	2.7686	1.96487	3.90456	6.26268	7.1149	3.73324	7.32936	3.7552	5.93112	0.542988	5.46917	7.51552	8.91152	0.282851	0.3977	1.27234	1.6662	3.56985	8.1974	0.708102	0.568931	0.496881	0.473032	0.668517	0.415212	-0.159941	-0.303232
SF_p0265	IVTT.AG	invasion plasmid antigen, secreted by the Mxi-Spa secretion machinery	2.79076	2.8703	2.89887	0.512029	1.24133	6.64663	7.02869	5.14969	7.00775	4.12138	6.38244	0.31434	0.831485	5.73275	7.77245	0.0864374	0.199812	3.35476	7.08557	2.548	7.69827	0.0484138	0.11384	0.210951	0.54599	0.00303734	-0.0325686	0.0853661	0.185729
SSON53G_RS27215	IVTT.AG	E3 ubiquitin--protein ligase	2.36581	2.39027	2.39583	0.0429176	1.02773	5.99917	6.63332	5.13373	6.77841	3.34624	5.88999	-0.181079	0.0796417	5.27483	7.46796	-0.130122	-0.112891	2.49954	6.56995	1.89315	7.38427	-0.107394	-0.0949627	-0.227102	0.122764	-0.305391	-0.439808	-0.249737	-0.292656
SSON53G_RS27450	IVTT.AG	E3 ubiquitin--protein ligase	2.23168	2.41914	2.45709	-0.134145	0.682818	5.70637	6.09891	4.31982	6.08201	3.48338	5.65214	-0.104005	0.0949342	5.02254	6.88672	-0.197163	-0.0925321	2.47656	5.96013	2.0636	6.59777	-0.116952	-0.127421	0.000486329	0.228586	-0.115954	-0.237985	-0.112234	-0.185239
SF_p0078	IVTT.AG	invasion plasmid antigen, probably secreted by the Mxi-Spa machinery	2.07613	2.22089	2.33267	-0.136747	0.352216	5.68601	6.14915	3.91709	6.03531	2.41788	4.86413	0.0521545	0.0668317	4.52813	6.74688	-0.116262	-0.019083	1.48246	5.16233	1.46127	6.63201	0.0249039	0.0412273	-0.0497317	0.0401163	-0.0574634	-0.125908	0.0723672	0.130154
SF_p0125	IVTT.AG	IpaA, secreted by the Mxi-Spa machinery, modulates entry of bacteria into epithelial cells	2.07458	2.24041	2.35816	3.30286	5.06542	4.60558	5.38107	3.45583	5.78614	2.77283	5.17722	-0.202865	0.176916	4.92416	6.55112	0.192115	0.326176	-0.086123	-0.160987	1.1071	6.20375	0.357851	0.343158	-0.080775	-0.172304	0.0214791	-0.0184934	0.198016	0.140921
SF_p0226	IVTT.AG	invasion plasmid antigen, secreted by the Mxi-Spa secretion machinery	1.91694	1.49541	1.55337	-0.254413	0.20698	5.55051	5.99954	4.51806	6.07759	2.36501	4.81398	-0.161586	0.059764	4.39419	6.45855	-0.28574	-0.171215	1.30161	5.31209	1.24375	6.19762	-0.128329	-0.058517	-0.123057	0.135309	-0.0552319	-0.264682	-0.11063	-0.254528
SF_p0079	IVTT.AG	invasion plasmid antigen, probably secreted by the Mxi-Spa machinery	1.85539	1.70307	1.76567	0.353338	0.260933	5.28881	5.88306	3.89461	5.85803	2.18848	4.64945	-0.0964567	-0.0654288	4.21194	6.30378	-0.195003	-0.106073	1.46364	4.74532	1.30694	6.20985	-0.231194	-0.0922905	-0.284893	-0.250582	-0.284329	-0.417788	-0.168256	-0.092894
centroid_1452641	IVTT.AG	peptidoglycan associated lipoprotein	1.83589	0.367345	0.338416	3.17135	3.58286	0.218811	0.4503	0.80259	0.994142	0.132844	0.0533098	1.86733	1.91336	2.97393	2.85449	1.95719	1.98702	0.506995	0.857248	2.47386	2.44043	0.888486	0.828698	3.10283	3.19198	5.69326	4.87969	1.38779	1.20638
SSON53G_RS26840	IVTT.AG	chaperone protein IpgC	1.83168	1.19292	1.22866	4.15352	4.78046	4.96473	5.43831	1.39015	3.41568	0.374106	0.928431	0.202005	1.214	3.44992	5.31567	0.0939641	0.0961255	2.97448	5.97886	0.325476	3.17667	0.155496	0.276909	0.289064	0.270215	0.0624735	0.00757497	0.0730728	0.00536691
centroid_2275653	IVTT.AG	peptidase M23 family protein	1.74689	0.601062	0.773907	3.52136	3.78734	1.20144	1.34344	0.819144	1.02112	1.12693	1.18498	1.66644	1.80964	2.19703	2.03425	1.27547	1.19931	1.17204	1.18038	3.90014	3.838	0.863963	0.849138	0.696918	0.706676	1.57665	1.18293	3.14027	3.01586
centroid_2400364	IVTT.AG	haemagglutinin family protein	1.72295	1.06053	0.953747	2.88894	2.99877	2.74287	2.98891	0.615108	0.778242	2.23855	2.17753	1.23529	1.09182	0.294908	0.159372	1.97744	2.01145	5.50808	5.50474	0.92936	0.945225	1.16377	1.14294	0.518265	0.451336	2.54911	2.01189	1.32415	1.41095
SF_p0129	IVTT.AG	IpgC, cytoplasmic chaperone for IpaB and IpaC	1.65653	1.02191	1.01622	3.90974	4.6368	4.6511	5.075	1.08229	3.10493	0.237462	0.89578	0.0459152	1.05976	3.16882	5.08206	-0.0650726	0.0290113	2.81058	5.72576	0.114865	2.91025	0.0627229	0.151754	0.324261	0.258384	0.00196617	-0.127013	0.0228246	-0.0951894
centroid_2280849	IVTT.AG	preprotein translocase, SecG subunit	1.60917	0.596324	0.724047	1.20851	1.12987	0.897695	0.967284	0.266281	0.323055	2.27907	2.19016	0.966459	1.07404	0.458195	0.499944	3.4498	3.70234	2.36013	2.43499	1.50312	1.50593	2.81968	2.70926	0.466401	0.376695	2.22446	1.88162	2.73574	2.66745
SSON53G_RS26695	IVTT.AG	invasion plasmid antigen	1.57081	1.38478	1.30361	-0.371884	-0.00280218	4.61002	5.14765	2.945	5.08619	2.00249	4.09874	-0.15047	-0.123373	3.60029	5.9108	-0.187469	-0.157693	0.694043	4.11503	1.04827	5.42177	-0.1126	-0.0123222	-0.0605971	0.0559924	-0.0944093	-0.264074	-0.045995	-0.237948
centroid_2095011	IVTT.AG	tol pal system protein YbgF	1.52957	0.848242	1.19601	2.39807	2.67312	1.18788	1.33514	1.84967	2.02265	2.20634	2.11378	1.07879	1.27798	0.565802	0.717912	2.06147	2.03911	4.07484	3.36813	1.1397	1.16543	1.02372	1.01767	0.78028	0.899584	1.40183	1.30514	1.06458	1.12227
SF_p0126	IVTT.AG	IpaD, secreted by the Mxi-Spa machinery, required for entry of bacteria into epithelial cells	1.46623	0.313737	0.277685	-0.162214	-0.0537121	4.07388	5.38591	2.3083	5.87119	0.811054	3.73653	0.317639	0.495509	5.67808	7.50538	-0.166159	-0.153214	0.247297	0.222655	0.374408	4.19745	0.864625	0.986667	-0.12863	-0.129868	0.0069582	-0.106533	-0.0761894	-0.117958
centroid_478035_s1	IVTT.AG	translocation and assembly module TamB	1.44496	0.647252	0.835617	1.04124	1.20597	0.489404	0.522219	1.02616	1.26749	1.29959	1.21657	3.57177	3.76966	0.654465	0.689758	1.11239	1.03463	2.78289	2.77724	1.71192	1.75089	1.78686	1.88348	1.00631	1.03175	1.0449	1.04443	1.18763	1.16893
centroid_499570	IVTT.AG	chaperone SurA	1.4118	1.0716	1.09594	0.802697	1.00454	0.749365	1.00504	0.170287	0.288867	1.10287	0.865612	1.32457	1.41513	1.47089	1.28679	1.92329	1.91693	1.3081	1.04232	0.609963	0.526235	2.03082	2.05165	0.943961	0.998541	3.60126	3.01197	3.26018	3.1946
centroid_124167	IVTT.AG	patatin like phospholipase family protein	1.37854	1.90446	1.94271	1.65776	1.02314	0.920893	0.952455	0.539299	0.40971	4.19639	4.03205	2.89639	2.87957	1.99735	1.79554	0.355747	0.306334	1.17849	1.19332	1.76973	1.88764	0.489641	0.530265	0.808744	0.806282	0.494875	0.597561	0.65733	0.729996
centroid_2394825_s2	IVTT.AG	asmA like C terminal region family protein	1.36731	2.8441	3.07179	2.60314	1.97565	1.07493	0.996701	0.864242	2.57644	1.6616	1.73541	2.11798	1.85729	1.04272	0.877353	0.2844	0.264377	1.05555	1.04028	0.820817	0.949455	0.426746	0.447477	1.38977	1.23015	1.93881	1.82053	1.00574	1.13375
SSON53G_RS26825	IVTT.AG	invasin	1.32941	0.143812	0.0685582	1.80848	1.75509	3.28018	4.38483	1.8663	4.90447	0.458065	2.95693	0.119063	0.286023	5.16683	6.76727	-0.215652	-0.111649	0.070999	0.11757	0.964754	3.77907	0.4008	0.573314	-0.10699	-0.155834	-0.196047	-0.192181	-0.169925	-0.123024
SSON53G_RS26690	IVTT.AG	invasion plasmid antigen	1.32452	0.845173	0.914874	-0.543461	-0.32257	4.41573	5.03178	2.85332	4.95824	1.37759	3.59465	-0.332454	-0.277523	3.34786	5.68166	-0.354579	-0.271676	0.376099	3.64999	0.720173	5.33676	-0.231194	-0.0933588	-0.355949	-0.280919	-0.26443	-0.565443	-0.247974	-0.318348
centroid_1467024	IVTT.AG	protein export membrane protein SecF	1.14894	0.538221	0.634972	2.1412	1.80282	0.394972	0.449395	0.393864	0.467606	0.576306	0.673332	0.879503	0.673081	0.614766	0.789073	2.09463	1.89547	1.61025	1.64872	2.14584	2.94117	0.803301	0.635247	1.26275	1.35387	2.00411	1.84908	0.658506	0.691007
centroid_119840	IVTT.AG	inner membrane lipoprotein YiaD	1.12291	0.46294	0.471777	1.72125	0.582472	1.16446	1.24448	0.857085	0.739613	0.503602	0.500729	0.471148	0.41707	3.32501	2.86419	1.81989	1.7541	0.700079	0.725368	0.399008	0.494738	0.655744	0.366656	0.143857	0.0846909	4.30391	3.78167	0.390337	0.539941
centroid_804090	IVTT.AG	iron uptake system component EfeO	1.12111	0.826621	1.1496	0.965244	1.0021	0.301529	0.471705	2.35961	2.37091	2.7979	2.97709	1.09275	1.24252	0.514906	0.552519	0.8868	0.724157	2.36991	2.13492	0.753069	0.745745	0.836316	0.722824	0.516906	0.550346	0.782072	0.96441	0.397116	0.448869
SF_p0181	IVTT.AG	VirA, secreted by the Mxi-Spa secretion machinery, function unknown	1.10124	0.470527	0.479595	0.246027	0.966128	2.7964	3.42474	1.23315	3.94224	0.591976	2.40572	0.112564	1.75079	3.87619	5.08762	-0.190693	-0.113513	-0.0722646	-0.108318	0.435449	4.37911	0.244019	0.619685	0.0186063	-0.0569538	-0.138612	-0.246762	-0.0958825	-0.172256
centroid_417680	IVTT.AG	SIS domain protein	1.05698	0.595959	0.683444	0.556695	0.594882	0.432016	0.511852	0.166853	0.257506	0.693056	0.652951	0.477063	0.488288	1.53506	1.14027	1.06227	1.15071	2.13051	2.06463	2.49882	2.41204	1.79846	1.77951	1.25054	1.27913	0.710653	0.542239	1.32785	1.31769
SF_p0182_s1	IVTT.AG	IcsA (VirG), outermembrane protein exposed to the bacterial surface by a C-terminal autotransporter domain and involved in the movement of intracellular bacteria by binding to N-WASP	1.05212	0.0851885	0.173497	0.647324	0.640792	0.662538	0.831003	-0.238628	0.563292	0.323015	0.561499	0.0589304	0.350864	2.81712	4.45913	3.1602	3.15517	0.982191	1.21234	0.0162696	0.947715	0.209328	0.0998873	-0.0409478	-0.0705243	0.932264	0.78314	3.59817	3.66219
centroid_1024407	IVTT.AG	conserved hypothetical protein	1.0434	0.48716	0.599837	1.37563	1.40744	0.549635	0.673145	0.575455	0.728006	0.890862	0.819056	0.70888	0.707858	1.07549	1.04295	0.455012	0.429617	0.891827	0.837954	1.35814	1.34504	0.751721	0.751667	1.48338	1.75117	1.16971	1.12651	2.43535	2.53723
centroid_1337951_s2	IVTT.AG	sensor protein EvgS	1.03462	0.638415	0.847749	2.84977	3.05678	0.67418	0.714792	0.445481	0.587309	1.17053	1.14429	1.69354	2.08147	0.61121	0.738194	0.544981	0.510894	1.13961	0.935141	0.670431	0.562595	0.89736	0.998247	1.07557	0.97156	1.0066	0.96769	0.844199	0.779906
centroid_765465	IVTT.AG	conserved hypothetical protein	1.02815	1.86258	2.00813	2.65278	2.95432	0.249929	0.276638	0.704932	0.833998	0.744659	0.613132	1.6209	1.57648	0.249628	0.230182	0.186742	0.240259	1.18171	1.13751	0.612343	0.529065	0.321647	0.413285	0.965792	0.893003	0.708684	0.684493	2.48484	2.49976
centroid_1152686	IVTT.AG	protein YdgA	1.02214	0.375026	0.378341	2.44122	2.6409	0.74058	0.770931	0.686627	0.719732	0.380136	0.430625	0.685354	0.818667	2.34167	2.17964	0.310478	0.244145	3.16435	3.05676	0.587246	0.61508	0.476702	0.494451	1.18487	1.10294	0.795323	0.909716	0.290721	0.353902
centroid_1279352	IVTT.AG	conserved hypothetical protein	1.01454	1.2764	1.30067	1.28244	1.45203	0.732461	1.03531	-0.24439	-0.240444	3.28804	3.22513	0.481273	0.40485	1.13434	1.12115	1.98198	2.07528	0.595095	0.286158	0.536666	0.557712	-0.00100514	-0.0128274	0.34394	0.405833	0.033411	-0.0336039	2.37568	2.42531
centroid_179749	IVTT.AG	inner membrane protein YjiY	0.962063	0.718078	0.722126	1.16643	1.32006	0.668559	0.629462	0.607264	0.536345	0.80279	0.78848	0.742414	0.855049	3.44216	3.18935	0.422677	0.503618	0.722463	0.617992	0.911331	1.00359	0.701691	0.754044	1.27386	1.19997	0.653588	0.935427	0.575532	0.62839
centroid_431903	IVTT.AG	putative protein	0.960853	-0.0794136	0.116978	0.464881	0.541866	2.62181	2.79527	0.958697	1.04419	0.91646	0.866123	2.48175	2.62073	0.034334	0.17811	0.589199	0.504023	0.196233	0.163761	1.1763	1.10781	0.130379	0.0456013	0.413699	0.400275	0.256402	0.282443	3.5434	3.43565
centroid_1306389	IVTT.AG	conserved hypothetical protein	0.952472	0.322149	0.414135	0.438768	0.435653	0.599202	0.754659	0.155411	0.242698	2.52322	2.13993	3.45476	3.26896	-0.0246826	0.0699977	0.522189	0.439819	3.34443	3.39017	0.29343	0.254411	0.105565	0.10874	0.563071	0.496317	0.557945	0.639843	0.959549	1.03436
centroid_296598	IVTT.AG	sensor protein QseC	0.915498	0.143812	0.128626	1.42302	1.46586	0.0692561	0.260389	1.41922	1.65977	0.24027	0.104719	0.395766	0.34724	0.241218	0.386225	0.0627164	0.0874995	1.94914	1.84336	3.80845	3.66957	0.36411	0.428995	0.541343	0.513409	1.3291	1.1316	1.20044	1.207
centroid_1439706	IVTT.AG	pseudouridine 5' phosphate glycosidase	0.902153	1.23737	1.22866	2.06469	1.89728	0.194155	0.157556	0.72694	0.698532	0.119876	0.166024	1.90307	1.91277	0.230957	0.287884	0.357587	0.301214	0.36644	0.264248	0.750578	0.813802	0.769749	0.975503	2.73592	2.616	0.324251	0.353988	0.313592	0.348282
centroid_186750	IVTT.AG	leucine specific binding protein	0.90171	0.301697	0.359399	0.576504	0.581225	0.0813415	0.0212716	2.22522	2.09797	0.128994	0.141476	0.19382	0.336315	0.0986696	0.177874	0.297114	0.45079	1.38122	1.05929	0.815583	0.785822	3.57397	3.32303	0.493085	0.40842	0.112296	0.117208	2.86482	2.94567
centroid_1690092	IVTT.AG	quinoprotein glucose dehydrogenase	0.88856	1.46554	1.63381	0.692564	0.642288	0.969964	1.03541	1.21209	1.21031	0.772078	0.753565	2.72716	2.63192	0.459075	0.508216	0.238396	0.311436	0.806179	0.766893	0.821925	0.739722	0.642931	0.691223	0.580416	0.51066	0.32739	0.500173	0.352475	0.307157
centroid_45792	IVTT.AG	thiamine biosynthesis lipoprotein ApbE	0.875566	0.652177	0.730614	0.243105	0.297459	0.116452	0.152746	2.09794	2.16223	0.251192	0.234621	0.756377	0.896797	1.12744	0.89939	-0.03869	0.0788216	0.168895	0.143901	1.38879	1.9223	0.465975	0.469347	0.903839	0.96956	3.46416	2.50838	1.157	1.13636
centroid_1466466	IVTT.AG	conserved hypothetical protein	0.875111	0.865308	0.861775	1.30975	1.29898	1.00657	0.802461	0.754286	0.658123	0.859998	0.919599	0.866366	1.01076	0.688983	0.781027	0.544011	0.545948	1.2033	0.835243	1.01101	1.07435	0.776804	0.746302	1.015	1.03439	0.82187	0.905761	0.626896	0.670435
centroid_1279199	IVTT.AG	outer membrane protein assembly factor BamC	0.839236	3.75485	3.7066	0.367673	0.457054	0.889878	0.987585	1.00335	1.22292	0.389363	0.435222	0.269282	0.416517	-0.00787669	0.157221	0.0408914	0.0902007	3.00005	2.68569	0.480044	0.398264	0.70095	0.782858	0.443871	0.422746	0.301214	0.291703	0.22557	0.104045
SSON53G_RS26875	IVTT.AG	protein MxiG	0.83148	1.55672	1.67467	0.5465	0.622421	1.60987	2.02998	0.299827	1.80276	0.12734	0.567584	0.595003	0.781022	1.43458	2.53763	0.158306	0.184726	0.167969	0.0423232	0.885828	2.27454	0.801458	0.844683	0.555148	0.530131	0.617441	0.470419	0.0398895	0.197342
centroid_885044	IVTT.AG	L lactate dehydrogenase [cytochrome]	0.825334	0.370764	0.356572	0.907835	1.08527	0.190324	0.196915	0.195334	0.300124	2.61978	2.37536	0.690635	0.870985	0.259505	0.409095	0.241987	0.296544	0.973204	0.873764	2.09471	1.98025	0.359105	0.379033	0.745308	0.779986	1.8243	1.56823	0.425574	0.355304
centroid_452018	IVTT.AG	periplasmic solute binding family protein	0.820567	0.217338	0.280298	2.54662	2.54579	0.11112	0.157372	0.121837	0.481094	0.259016	0.229071	0.958781	1.13659	0.70427	0.65496	0.406767	0.480744	0.733651	0.821854	1.84881	1.89926	0.397447	0.480877	0.632802	0.636549	0.475969	0.630941	1.43123	1.39237
centroid_1024826	IVTT.AG	PTS system, Fru family, IIB component domain protein	0.812215	0.486373	0.443077	1.23337	1.18939	0.27448	0.250031	0.356125	0.242222	0.409911	0.409753	0.674548	0.683005	0.564781	0.53882	0.21828	0.188765	3.83894	4.73374	0.348723	0.478985	0.584896	0.611185	1.58172	1.538	0.259991	0.44562	0.251984	0.340377
centroid_1075945	IVTT.AG	inner membrane lipoprotein YiaD	0.797163	0.118615	0.105235	0.330622	0.453311	0.900895	1.10364	0.290061	0.431394	0.212465	0.301111	0.12284	0.0524834	3.31095	2.92973	1.49134	1.52094	0.230357	0.141995	0.203026	0.0905577	0.216956	0.161638	-0.00804819	-0.0224554	3.96904	3.43735	0.291024	0.183521
centroid_788118	IVTT.AG	branched chain amino acid transport system / permease component family protein	0.796129	0.364776	0.4039	0.991236	0.976598	0.298135	0.203193	0.425056	0.468014	0.293338	0.35597	0.590528	0.665652	0.258496	0.260323	0.0284682	0.166412	4.51553	4.86999	0.566244	0.545599	0.489355	0.686874	1.49144	1.38769	0.319673	0.404295	0.376398	0.340943
centroid_81957	IVTT.AG	bifunctional protein aas	0.794577	3.36177	3.45671	0.717603	0.959545	0.473731	0.593591	0.433802	0.478568	0.410138	0.417208	0.61449	0.819923	0.765979	0.645446	0.327855	0.278657	1.78174	1.34168	0.615267	0.688829	0.421654	0.455534	0.341446	0.308304	0.547705	0.795435	0.318957	0.291428
centroid_1311501	IVTT.AG	bacterial virulence factor hemolysin family protein	0.793538	0.566074	0.561371	2.97225	3.34003	2.43522	2.56908	0.379886	0.298522	0.0825322	0.0992256	0.788837	0.748425	0.413073	0.465794	0.12152	0.0972001	0.230712	0.207791	0.979864	1.0457	0.29765	0.312029	0.450472	0.800104	0.345801	0.5257	0.355088	0.480041
centroid_92357	IVTT.AG	D methionine binding lipoprotein MetQ	0.783558	0.0831059	0.130696	0.171614	0.199888	0.119202	-0.00577976	0.0530336	-0.0167206	1.84934	1.77176	2.14503	2.14897	0.284279	0.387652	0.316167	0.370404	0.0729799	0.0762516	0.30026	0.285061	0.571164	0.353388	0.150446	0.12591	5.26424	4.54587	0.471792	0.49436
centroid_1434061	IVTT.AG	PTS system, N acetylglucosamine specific IIBC component	0.780343	0.363919	0.56505	1.30068	1.52842	0.0756891	0.152931	1.796	1.93616	0.443078	0.413019	2.48358	2.417	0.215947	0.238567	0.105838	0.201812	0.81461	0.679724	0.759692	0.434225	0.756487	0.828134	1.26629	1.29139	0.309896	0.362932	0.348983	0.287909
centroid_1357345_s1	IVTT.AG	AAA like domain protein	0.777955	0.897663	0.926122	1.02941	0.871624	0.323477	0.346363	0.723992	0.795797	1.64446	1.37715	1.00454	1.08243	1.18811	1.1297	0.0307769	0.111098	1.22449	1.19213	0.38151	0.412035	0.337638	0.311221	1.36279	1.29818	0.298308	0.709975	0.638384	0.671336
centroid_657063	IVTT.AG	efflux pump membrane family protein	0.775518	2.40368	2.50024	0.676121	0.56397	-0.0662388	0.0826806	1.61544	1.78292	-0.0148311	-0.0563226	1.86355	1.90594	-0.299444	0.0521075	-0.030002	-0.0237481	0.856842	0.998759	2.64821	2.34636	0.601414	0.596023	0.906307	0.833207	-0.0997654	-0.247964	0.0716612	-0.0739059
centroid_174241	IVTT.AG	conserved hypothetical protein	0.768975	0.364347	0.507265	1.7271	2.01843	0.237326	0.383954	-0.0881352	0.0666281	0.143245	0.19315	0.902916	0.938333	0.310584	0.285698	0.165047	0.208788	3.35252	3.09839	0.316521	0.213401	0.430031	0.623591	2.3931	2.32111	0.234376	0.349362	0.164638	0.0579619
centroid_2011401	IVTT.AG	RNA polymerase sigma factor RpoD	0.754461	0.937399	1.05794	0.430003	0.564916	0.0459339	-0.021588	0.127797	0.112571	0.233625	0.222969	0.304395	0.354911	0.0565838	0.224031	2.47956	2.4646	1.67337	1.50939	0.0182041	0.0137315	0.165206	0.285153	0.390881	0.381216	0.39069	0.396629	1.35755	1.42451
SF_p0054	IVTT.AG	invasion plasmid antigen, probably secreted by the Mxi-Spa machinery	0.745928	0.326117	0.317122	-0.22451	-0.168584	2.23158	2.65684	1.18724	3.01217	0.597162	2.28636	-0.151122	-0.226735	1.71388	3.70538	-0.139437	-0.131652	-0.0181249	1.7913	0.380007	3.72738	-0.125257	-0.0721423	-0.055786	-0.162674	-0.0320067	-0.253582	-0.147968	-0.193413
centroid_1190808	IVTT.AG	mce related family protein	0.736505	0.503604	0.470797	1.02995	1.10047	0.166413	0.359752	0.406024	0.381435	0.0330536	0.157146	1.74985	1.7527	0.160529	0.209808	0.522189	0.474968	1.41769	1.34018	1.00711	1.21009	0.401713	0.336827	1.29859	1.16183	0.933576	0.97723	0.710906	0.803304
centroid_1189627	IVTT.AG	inner membrane protein YiaW	0.735713	0.868637	1.0612	2.02342	1.5616	0.869224	0.984048	0.193204	0.038371	0.494651	0.412087	0.478959	0.492363	0.0510535	0.181875	0.223537	0.150971	2.15783	2.02568	0.47864	0.599644	0.269251	0.248522	0.27003	0.225655	1.33578	1.00085	1.06636	1.28673
centroid_1763034_s1	IVTT.AG	potassium efflux system KefA	0.719549	0.439119	0.462931	0.73062	0.732105	0.903024	0.746577	0.285569	0.254084	0.757721	0.76858	2.46675	2.53936	0.526698	0.562302	0.206074	0.210776	0.736528	0.589187	0.677094	0.692991	0.338274	0.552975	0.717032	0.629757	0.271297	0.514647	1.03265	1.09132
centroid_1339487	IVTT.AG	tat linked quality control protein TatD	0.691633	0.407013	0.548421	1.09759	1.13604	1.03432	1.15339	0.379574	0.471879	0.717441	0.645829	0.669023	0.737171	0.473944	0.518675	0.329731	0.351615	1.2098	0.883264	0.488242	0.392426	0.844621	0.834046	0.983243	0.934868	0.556487	0.578603	0.384095	0.307447
centroid_1641515	IVTT.AG	peptidase M23 family protein	0.680428	0.0148252	0.00407442	2.85597	3.20486	-0.262042	-0.019498	-0.30106	-0.158121	0.246376	0.21015	0.383897	0.400102	0.388125	0.381321	0.0703676	0.152006	0.602108	0.428517	3.18161	3.18223	2.29397	2.12525	0.19638	0.234428	0.0801755	0.0838636	-0.0761894	-0.101329
centroid_462531	IVTT.AG	protein TolQ	0.6748	0.545046	0.472104	0.858437	0.687316	0.168893	-0.0261966	1.40418	1.40982	0.162749	0.116504	0.569922	0.681739	0.130207	0.0911771	0.763121	0.897633	1.55065	1.4993	1.70309	1.62569	0.324859	2.1495	0.51248	0.398975	0.108983	0.236089	0.161656	0.140271
centroid_1196486	IVTT.AG	aerobic C4 dicarboxylate transport protein	0.674097	0.621654	0.449726	1.55235	1.81028	-0.0467901	0.0617105	-0.051264	-0.049735	0.175873	0.106162	0.373063	0.291313	-0.00818051	0.190312	1.77941	1.67174	3.65811	2.44615	0.221614	0.224944	1.17556	0.950841	0.43076	0.411002	0.115271	0.215468	0.209935	0.248626
centroid_1396693	IVTT.AG	acetyl CoA carboxylase, biotin carboxyl carrier protein	0.669035	0.355316	0.316031	0.44293	0.583718	0.976147	1.05061	0.277215	0.1982	0.375964	0.301867	0.998534	1.27004	0.218027	0.251615	0.119786	0.0114483	0.941679	0.924869	0.728299	0.733097	0.857988	0.651281	0.564387	0.555023	2.06769	1.73891	0.122312	0.216287
centroid_639094	IVTT.AG	flagellar biosynthetic protein FliP	0.667098	0.526391	0.947419	1.42831	1.36532	0.425512	0.308599	0.248954	0.194511	0.412403	0.437515	0.7164	0.855151	0.382805	0.430817	0.226763	0.30494	0.505529	0.414533	0.651683	0.710693	0.789416	1.21956	1.31364	1.15293	0.523026	0.849408	0.526914	0.611129
centroid_71699	IVTT.AG	gamma aminobutyrate antiporter	0.66308	0.42439	0.604909	1.32895	1.48191	0.357262	0.45677	0.15048	0.269478	0.532833	0.619812	0.656419	0.678052	0.723061	0.785056	0.329731	0.314211	0.644418	0.511457	0.34234	0.262834	0.765263	0.773513	1.72647	1.67519	0.655633	0.74933	0.540499	0.377271
centroid_1140054	IVTT.AG	inner membrane protein YidI	0.661882	0.313292	0.38043	0.793475	0.728589	0.283335	0.376832	0.189647	0.27298	0.329741	0.19315	2.82535	2.42867	0.177993	0.256088	-0.0557347	0.0646077	2.32345	1.98064	1.13385	0.976413	0.394393	0.539254	0.646539	0.657978	0.211699	0.242946	0.185018	0.147732
centroid_1387527	IVTT.AG	nitrate/nitrite sensor protein NarX	0.657384	1.09349	1.24327	0.610798	0.688474	0.0820935	0.119941	0.250662	0.29554	0.563319	0.516434	0.466484	0.502954	0.241729	0.42169	0.264134	0.241232	0.689531	0.480571	0.600587	0.6099	2.45076	2.40366	0.688492	0.63954	0.819845	0.918575	0.401055	0.397004
centroid_1622623	IVTT.AG	dipeptide and tripeptide permease A	0.655621	0.443996	0.575422	1.30142	1.42683	0.146779	0.197993	0.163775	0.665425	0.625552	0.604382	0.672709	0.628875	0.664793	1.00267	0.348732	0.317903	0.675128	0.596721	0.484648	0.31063	0.85488	0.846355	1.80923	1.74825	0.527995	0.604787	0.310304	0.192332
centroid_1853448	IVTT.AG	macrolide specific efflux protein MacA	0.653743	0.264965	0.209983	0.292148	0.209806	0.0595524	0.0358158	0.0487206	-0.0922073	0.507209	0.495896	0.546207	0.621694	-0.0900708	0.00930374	0.0550244	0.0646077	-0.0240411	0.0555451	2.0092	1.98686	4.94944	5.1397	0.263359	0.175127	0.427857	0.36516	0.046372	0.107376
centroid_1237823	IVTT.AG	dicarboxylate transport family protein	0.653017	1.45813	1.4199	0.95757	1.09272	0.171722	0.364401	0.60833	0.711151	0.691565	0.710597	0.516158	0.567537	0.379557	0.408492	0.270009	0.301214	0.978709	0.909716	0.498968	0.418692	0.517143	0.478003	0.707382	0.649257	0.87822	0.920269	0.582982	0.546337
SF_p0147	IVTT.AG	MxiA, innermembrane protein, component of the Mxi-Spa secretion machinery	0.647021	0.666852	0.739865	1.18978	1.36232	0.810992	1.06752	0.182328	0.943541	0.472464	0.743592	0.235288	0.681739	1.08649	1.87764	-0.108111	0.00859547	0.504355	0.856784	1.17531	1.78819	0.155496	0.237943	0.339526	0.437836	0.2194	0.205119	0.125376	0.0865985
centroid_242978	IVTT.AG	inner membrane protein YaaH	0.642479	0.438305	0.506309	1.19822	1.10134	0.255439	0.16511	0.298342	0.200286	0.36361	0.381921	0.610075	0.605405	0.41398	0.436739	0.243581	0.249955	0.476191	0.44546	0.385584	0.541318	0.540267	0.582039	1.40601	1.21113	0.35869	0.553199	2.12716	2.25194
centroid_2296821	IVTT.AG	thiol:disulfide interchange protein DsbE	0.641402	1.83144	1.84144	0.440784	0.515832	0.70172	0.876828	-0.0491612	0.073205	-0.0130065	0.0364641	1.01735	0.985437	-0.054494	0.092428	0.341682	0.374398	0.135353	0.0561524	0.375055	0.291545	0.0806971	0.27028	0.179084	0.180109	1.5428	1.45229	0.607544	0.554658
centroid_1361341	IVTT.AG	phosphatidylglycerophosphatase B	0.638072	0.624521	0.63905	2.19918	2.41235	0.128332	0.280206	-0.0840394	-0.0484232	0.542378	0.415115	0.638625	0.634357	0.27482	0.241277	0.400353	0.472485	1.07159	1.11008	0.546465	0.328512	0.330624	0.329672	0.295222	0.288783	0.402104	0.3402	0.266247	0.252542
centroid_490860	IVTT.AG	conserved hypothetical protein	0.636727	1.52831	1.5774	1.96655	1.03651	0.243389	0.174087	0.565746	0.419434	-0.037218	0.0126678	0.465422	0.452309	-0.0345514	0.0775975	0.180933	0.110034	0.101207	0.135305	0.672188	0.782618	0.087522	-0.0123222	0.0365016	0.00368203	-0.0141976	-0.0643082	3.80154	3.96916
centroid_143531	IVTT.AG	conserved hypothetical protein	0.630316	0.523322	0.425647	0.86175	0.63269	0.389059	0.377783	0.280395	0.1576	0.272544	0.271081	1.54972	1.52378	0.316904	0.32177	0.18467	0.170502	0.399651	0.33902	3.55964	3.5849	0.23038	0.22386	0.382696	0.382532	0.0953211	0.219819	0.182732	0.226432
centroid_453750	IVTT.AG	FKBP type peptidyl prolyl cis trans isomerase FkpA	0.627394	0.734425	0.718277	0.324523	0.200091	0.184208	0.225569	0.421421	0.269127	0.959688	0.90509	0.46903	0.471743	0.126613	0.13457	0.179269	0.125917	1.30034	1.24458	0.696552	0.8571	2.42315	2.20269	0.204634	0.195594	0.425728	0.478551	0.587928	0.738829
centroid_863900	IVTT.AG	H+ antiporter 2 family protein	0.626232	0.356178	0.498314	1.24818	1.47856	0.430836	0.486781	0.0767198	0.263857	0.671471	0.653346	0.724768	0.567537	0.463464	0.739631	0.372955	0.344392	0.63908	0.577107	0.358572	0.322	0.663124	0.530959	1.3826	1.38122	0.717847	0.946408	0.475	0.367302
centroid_1489858	IVTT.AG	nitrite extrusion protein 1	0.625768	0.439119	0.562598	1.43547	1.41847	0.229541	0.340843	0.247586	0.318092	0.423225	0.443689	0.581145	0.635783	0.355672	0.46096	0.215441	0.266767	0.633453	0.535901	0.323466	0.22556	1.24266	1.44103	1.77539	1.65331	0.399394	0.537134	0.439322	0.360897
centroid_2289911	IVTT.AG	aldehyde dehydrogenase family protein	0.622688	0.353589	0.47243	1.10506	1.1406	0.437756	0.624124	0.276209	0.469439	0.559646	0.638671	0.870223	0.89957	0.529841	0.569866	0.459132	0.440666	0.833896	0.743454	0.549144	0.494908	0.555662	0.540976	1.13978	1.03486	0.4453	0.564988	0.467237	0.408932
SF_p0271	IVTT.AG	IcsP (SopA), outermembrane protease of the OmpP family, involved in cleavage of surface exposed IcsA	0.620271	0.172498	0.0976354	0.0541942	0.129763	-0.0500821	0.0565686	-0.0675586	0.0126252	0.94537	0.819407	-0.021578	-0.0108379	0.0183138	0.0360745	2.16736	2.16718	-0.00615578	-0.0684956	3.06287	2.99501	-0.0159639	0.133606	2.63084	2.72998	0.0179509	-0.0719101	0.022094	-0.0154952
centroid_2344765	IVTT.AG	spermidine export protein MdtJ	0.615934	2.11505	2.08509	0.492733	0.381703	0.233777	0.13578	0.303946	0.162895	0.466373	0.415348	0.33821	0.494592	0.00693271	0.156265	2.09463	2.03743	0.369345	0.444841	1.69336	1.88179	0.143174	0.0304791	0.365432	0.384973	0.116921	0.120934	0.0286566	0.159975
centroid_550513	IVTT.AG	periplasmic pH dependent serine endoprotease DegQ	0.611855	0.344924	0.329431	1.47061	1.61969	0.38022	0.394338	0.377231	0.454917	0.551859	0.426474	0.831836	0.796304	0.323197	0.28963	1.66903	1.60946	0.592474	0.515142	0.514714	0.519388	0.28319	0.39245	0.776878	0.70081	0.258497	0.524763	0.253853	0.238028
centroid_1416113	IVTT.AG	phosphate acetyltransferase	0.611389	0.309735	0.319665	0.803637	1.16972	0.731982	1.00257	0.686375	0.702866	0.346893	0.240937	1.85692	1.93525	0.269065	0.230863	0.205666	0.161284	0.404536	0.24662	0.384084	0.392974	0.278559	0.336827	0.640467	0.585709	0.491317	0.914376	0.669046	0.693004
centroid_455095	IVTT.AG	NADH Ubiquinone/plastoquinone (complex I), various chains family protein	0.610366	0.460134	0.438405	0.785673	0.729575	0.871183	0.983631	0.525398	0.99711	0.490155	0.836365	0.531667	0.610855	0.737268	1.44577	0.2704	0.293734	0.377382	0.693843	0.378502	1.49899	0.357224	0.394356	0.609559	0.571932	0.328815	0.4876	0.26223	0.320422
centroid_1325080	IVTT.AG	superoxide dismutase [Cu Zn]	0.607105	0.0841476	0.288109	0.766734	0.895022	0.242716	0.40667	0.902987	1.12076	-0.0154399	-0.0109021	3.1003	3.05351	-0.145806	-0.170456	-0.0056662	0.0211061	0.173149	0.0850073	0.775463	0.689127	0.190081	0.173233	0.00582516	0.0793677	0.0730527	0.177053	2.35364	2.34462
centroid_1699627	IVTT.AG	lipopolysaccharide biosynthesis protein WzzE	0.602753	0.173477	0.223237	0.723022	0.876334	-0.0435057	-0.0282963	1.69179	1.80663	2.80813	2.63128	0.325153	0.386043	0.210996	0.227224	-0.144116	-0.00402461	-0.070077	-0.126351	0.250348	0.22638	0.304175	0.478363	0.324844	0.2637	1.63252	1.46273	0.311501	0.34264
SSON53G_RS27510	IVTT.AG	ligase	0.601466	0.170538	0.220129	-0.385626	0.100251	1.60261	2.1771	0.593467	2.92609	0.290878	1.17072	-0.200503	0.607224	2.56978	3.97261	-0.273725	-0.123492	-0.0648404	-0.136261	0.0609235	3.1216	-0.0918907	0.0383039	-0.13209	-0.0772286	-0.0563472	-0.251171	-0.0660542	-0.173064
centroid_344114	IVTT.AG	efflux transporter, RND family, MFP subunit	0.593532	0.0153713	0.0642323	0.772719	0.697422	-0.0874321	0.060328	0.0221684	0.0934183	0.156547	0.164363	0.211919	0.129605	0.03787	0.100657	0.0330819	0.0114483	2.07298	1.1004	0.311121	0.255215	2.07021	1.98515	0.266193	0.257155	3.53653	2.77828	0.0402504	-0.0499602
centroid_724492	IVTT.AG	tonB dependent Receptor Plug domain protein	0.590229	0.176411	0.084025	1.37753	0.302765	0.397995	0.237327	0.317046	0.180283	0.411044	0.432695	0.339138	0.38279	0.126337	0.165566	0.162523	0.0424631	2.77324	2.67759	1.97596	2.36344	0.161258	0.101289	0.0845414	0.0348649	0.28075	0.343127	0.406105	0.597454
centroid_453418	IVTT.AG	phosphoethanolamine transferase EptC	0.588888	0.322149	0.260015	1.03048	0.941437	0.330773	0.329737	0.7491	0.702693	0.209603	0.28082	0.672341	0.679551	0.0507618	0.117467	0.0595541	0.0891208	1.42508	1.43639	0.253401	0.278152	0.424053	0.448945	0.589172	0.436931	1.92569	1.84383	0.405825	0.510554
centroid_1157431	IVTT.AG	inhibitor of apoptosis promoting Bax1 family protein	0.583315	0.458528	0.444076	0.902386	0.949915	0.277766	0.327933	0.283402	0.310386	0.488009	0.415813	0.588383	0.648559	0.410347	0.234267	0.306672	0.249955	1.13118	0.804368	0.314274	0.345041	0.543304	0.619685	1.06224	0.952825	1.2585	1.36686	0.410578	0.381679
centroid_265422	IVTT.AG	fimbrial family protein	0.579395	0.170538	0.272819	0.608888	0.723371	0.179648	0.283595	0.697688	0.890037	0.205691	0.241462	0.565765	0.452444	0.19604	0.320276	0.0935224	0.131172	0.234965	0.141423	0.259021	0.145389	0.325821	0.297024	0.577811	0.662629	0.242562	0.319267	3.68003	3.67432
centroid_478035	IVTT.AG	translocation and assembly module TamB	0.576989	0.117598	0.250908	0.380188	0.432718	0.0835963	0.100663	0.258153	0.298063	0.327342	0.314898	2.18313	2.43736	-0.0209991	-0.0590472	0.228775	0.302612	1.41753	1.50094	0.799925	0.915765	0.794523	0.968865	0.274259	0.224398	0.406428	0.404295	0.486699	0.408122
centroid_211267	IVTT.AG	mltA interacting protein	0.576864	0.497362	0.525946	1.22521	1.2541	0.292948	0.336607	0.447568	0.324856	0.517976	0.567165	0.544599	0.716423	0.452024	0.569147	0.305147	0.231967	0.587078	0.50554	0.305248	0.352766	0.973226	0.957562	0.893403	0.835406	0.757105	0.868099	0.207045	0.269888
centroid_2142521	IVTT.AG	GDP dissociation inhibitor family protein	0.571719	3.17989	3.12925	0.220448	0.234407	-0.0106651	0.142516	0.587398	0.790431	0.0739736	-0.0348635	0.317168	0.362111	0.492102	0.109581	0.0846606	0.132221	-0.0889993	-0.23831	0.163619	-0.0553987	0.04608	0.122607	-0.0986326	-0.0628272	-0.0611903	-0.211578	3.45963	3.56953
centroid_600138	IVTT.AG	lppC lipofamily protein	0.570238	0.356178	1.08765	2.36481	2.56057	-0.113239	-0.0266163	-0.204764	-0.0962681	0.765715	0.702992	0.763654	0.821908	0.628902	0.62225	0.0748494	0.0793655	1.33789	1.184	0.392205	0.394983	0.112274	0.382495	0.635309	0.654559	0.168116	0.243658	0.284641	0.192959
centroid_86658	IVTT.AG	polysulphide reductase, NrfD family protein	0.567969	0.75321	0.833585	1.01515	1.10612	0.346818	0.441376	0.273355	0.219411	0.469857	0.579678	0.543794	0.604555	0.43156	0.486685	0.334598	0.275812	0.422048	0.468607	0.330378	0.382889	0.747897	0.774098	1.00873	0.891419	0.431575	0.697758	0.592857	0.701625
centroid_645855	IVTT.AG	conserved hypothetical protein	0.563684	0.47649	0.446738	0.551109	0.595191	0.0190904	0.141956	0.142958	0.138912	0.571855	0.517302	0.703125	0.623253	0.205504	0.397199	0.264134	0.0646077	0.466428	0.430236	2.92281	2.89949	0.294376	0.181207	0.25686	0.284767	1.06264	1.15041	0.067772	0.105712
centroid_856880	IVTT.AG	periplasmic binding and sugar binding domain of LacI family protein	0.561885	0.204463	0.193441	1.07355	1.10232	0.0524715	0.00739939	0.195334	0.276125	0.206996	0.219508	0.475798	0.474669	0.169422	0.243305	0.215441	0.239286	3.89534	3.90175	0.32503	0.288601	0.311966	0.288437	0.724852	0.676797	0.0424692	0.24437	0.0445742	0.0798317
centroid_1115124	IVTT.AG	amino acid permease family protein	0.561535	0.319055	0.420241	1.19807	1.27556	0.174192	0.384586	0.151394	0.31549	0.322533	0.357908	0.719432	0.726053	0.317389	0.694049	0.276639	0.212264	0.525918	0.505836	0.39816	0.349756	0.71424	0.686874	1.79241	1.63671	0.386318	0.486156	0.357697	0.278484
centroid_347215_s2	IVTT.AG	RND transporter, hydrophobe/amphiphile efflux 1 family protein	0.561525	0.302593	0.296985	0.874628	0.337521	0.524683	0.478524	0.268305	0.61609	0.235928	0.450745	0.193307	0.203133	2.3163	1.98621	0.0622651	0.0907403	0.156992	0.235224	0.455575	0.912072	1.0746	1.13498	0.986193	1.01827	0.26029	0.365029	0.124356	0.174974
centroid_1984030	IVTT.AG	conserved hypothetical protein	0.559662	0.290911	0.266055	0.941435	0.870987	0.339604	0.278678	0.362616	0.228098	0.109863	0.233037	3.38592	3.25762	0.115222	0.293116	0.244377	0.204806	0.246595	0.252285	0.364667	0.495929	0.360045	0.421161	0.93343	0.751602	0.152433	0.100003	0.112735	0.245606
centroid_158140	IVTT.AG	prokaryotic lipoprotein attachment site family protein	0.554541	5.3704	5.31974	0.286482	0.199685	0.00646975	0.0848192	-0.174196	-0.147158	0.179867	0.100963	0.236036	0.228724	-0.104291	-0.0973262	-0.0969787	-0.0225804	1.74773	1.56933	0.564165	0.518216	0.0406197	0.155356	0.0198063	0.0134234	0.051471	-0.08849	0.0979023	0.0462073
centroid_386317	IVTT.AG	PTS system, mannose/fructose/sorbose , IIC component family protein	0.544907	0.352725	0.458982	1.01956	1.12121	0.228523	0.44365	0.199231	0.358212	0.598754	0.530038	0.581929	0.587701	0.325127	0.704885	0.297497	0.260545	0.544026	0.49049	0.392205	0.360262	0.551554	0.505077	1.16874	1.04985	0.702104	0.773899	0.434388	0.334419
centroid_670919	IVTT.AG	inner membrane protein YhjX	0.544339	0.450473	0.444742	0.863353	0.970659	0.307168	0.282749	1.02377	1.11101	0.524063	0.450745	0.638437	0.653966	0.449814	0.559953	0.412444	0.353865	0.480525	0.494678	0.409153	0.446603	0.487636	0.458453	0.796754	0.692648	0.414233	0.504935	0.340803	0.366746
centroid_1371442	IVTT.AG	carboxylate/amino acid/amine transporter family protein	0.541847	0.565702	0.616773	0.907058	0.921006	0.571355	0.32629	0.349765	0.34474	0.398989	0.475061	0.618318	0.681854	0.370471	0.424871	0.251916	0.348008	0.456751	0.435069	0.665855	0.741015	0.445166	0.535112	0.920767	0.908355	0.444774	0.625486	0.415594	0.473344
SSON53G_RS27520	IVTT.AG	glycosyl transferase	0.540069	0.206856	0.238291	0.423768	0.48199	0.796403	1.23269	0.169564	1.77409	0.357746	0.643844	0.256566	0.440386	1.5044	2.69751	-0.0705065	-0.0097977	0.355415	0.295104	0.138432	1.8954	0.208981	0.278561	0.311579	0.392831	0.189602	0.167024	0.109299	0.0572731
centroid_726970	IVTT.AG	cytochrome o ubiquinol oxidase, subunit III	0.532258	0.549578	0.634972	1.44487	1.16129	0.319338	0.346039	0.222393	0.19254	0.511018	0.512959	0.573673	0.621694	0.315448	0.434767	0.167147	0.239773	0.457812	0.355232	0.357699	0.322	0.715954	0.829826	1.20421	0.984495	0.421996	0.537134	0.376684	0.362013
centroid_1436119	IVTT.AG	D serine/D alanine/glycine transporter	0.532176	0.283675	0.413455	1.24526	1.3566	0.0862225	0.167864	0.0573337	0.189578	0.39716	0.406947	0.624992	0.55854	0.345007	0.433781	0.199112	0.177632	0.432115	0.327495	0.244694	0.169912	0.836992	0.8889	2.13851	1.97698	0.27189	0.347905	0.363477	0.283793
centroid_2336429	IVTT.AG	chaperonin GroL	0.530235	0.325236	0.353384	0.523484	0.459601	0.613186	0.86058	0.491276	0.652935	0.0149845	-0.0952416	0.503382	0.612426	1.97639	1.74298	0.869878	0.943167	1.03467	0.991792	0.548761	0.26643	0.122648	0.27028	0.318227	0.378392	0.128747	0.0550971	0.189581	0.111364
centroid_393526	IVTT.AG	MTA/SAH nucleosidase	0.526909	0.393211	0.455022	0.899654	0.936935	0.750312	0.6668	0.393246	0.291402	0.151133	0.176221	0.33356	0.455813	0.0658505	0.204728	0.163786	0.1047	0.257436	0.37289	2.94644	3.03815	0.455462	0.399681	0.264979	0.237548	0.290433	0.1775	-0.0152942	0.15451
centroid_2450628	IVTT.AG	hypothetical protein	0.526758	0.3397	0.35019	0.765448	0.547144	0.399956	0.373973	1.2573	1.20756	0.132844	0.217641	0.327961	0.433294	0.114664	0.154349	2.42689	2.42876	0.283674	0.398659	0.381081	0.488594	0.124861	0.151754	0.249105	0.18615	0.415038	0.346049	0.210256	0.278779
centroid_1120192	IVTT.AG	conserved hypothetical protein	0.525078	0.0986523	-0.00771755	0.320735	0.435135	0.00369419	0.292539	-0.0952767	0.00702795	0.132844	0.0870067	0.919764	1.05622	3.16976	2.98977	0.0219842	0.100419	0.682153	0.752976	0.181486	0.0740126	0.0398379	0.123987	0.300366	0.254077	1.63136	1.40047	0.0787056	-0.00286992
centroid_1130036	IVTT.AG	branched chain amino acid transport system / permease component family protein	0.524835	0.452088	0.57116	1.06564	1.13848	0.335195	0.3819	0.148099	0.235895	0.333092	0.323355	0.649328	0.688514	0.178527	0.417703	0.300945	0.265334	0.378984	0.264248	0.306379	0.292916	0.74622	0.813959	1.75888	1.53487	0.33166	0.386474	0.233482	0.23041
centroid_1702728	IVTT.AG	zinc transporter ZupT	0.519674	0.257135	0.340921	0.923196	0.90228	0.14246	0.107946	0.459727	0.490852	0.435971	0.41162	0.454329	0.481032	0.296385	0.364023	0.195824	0.194801	0.477089	0.304336	0.337036	0.309275	0.471494	0.488037	0.792267	0.642996	0.383031	0.539225	1.86176	1.75792
centroid_838338	IVTT.AG	1 acyl sn glycerol 3 phosphate acyltransferase	0.519611	0.673788	0.848252	0.73051	0.756338	0.535841	0.477784	0.325498	0.255973	0.400359	0.390943	0.576036	0.681049	0.824475	0.771375	0.209747	0.251886	0.662291	0.692932	0.69448	0.866474	0.331263	0.450412	0.362408	0.370644	0.484942	0.639518	0.223346	0.28879
centroid_1130090	IVTT.AG	glycerophosphoryl diester phosphodiesterase	0.519034	0.0689694	0.0278175	1.48468	1.80495	-0.00426553	0.0458304	0.153404	0.0724013	0.657218	0.997205	1.41372	1.62529	0.266053	0.297027	0.245172	0.293734	-0.269483	-0.174698	-0.0335271	-0.035342	-0.00785881	0.0567194	-0.0166335	-0.000233021	2.15275	2.00026	-0.10264	-0.0176706
centroid_294597	IVTT.AG	zinc binding dehydrogenase family protein	0.518123	0.0726478	0.0908463	0.659604	0.580601	-0.081315	-0.127892	1.74432	1.86	2.19875	2.09821	0.265381	0.357219	0.0807829	0.259655	0.0667721	-0.0219969	0.0773284	0.112129	0.321901	0.357455	1.60538	1.72979	0.26781	0.341938	0.0249988	-0.072442	-0.0494469	0.0716693
centroid_2301198	IVTT.AG	conserved hypothetical protein	0.515189	0.398664	0.522797	1.02324	1.1407	0.482444	0.433922	0.23918	0.254557	0.410818	0.389996	0.539359	0.632572	0.253435	0.488207	0.264134	0.28055	0.46688	0.453934	0.370303	0.311017	0.602473	0.699574	1.33568	1.27082	0.389052	0.473458	0.293751	0.2206
centroid_1120431	IVTT.AG	sensor like histidine kinase RcsD	0.510212	0.248799	0.278058	1.53573	1.51077	0.149293	0.0744856	1.62804	1.55947	0.272294	0.226156	0.388163	0.328397	0.851685	0.856889	0.245967	0.240259	0.288115	0.293388	0.157113	0.119118	0.60934	0.614788	0.550672	0.453127	0.124816	0.127742	0.207366	0.213816
centroid_1683760	IVTT.AG	sodium:alanine symporter family protein	0.507013	0.196778	0.247096	3.09518	3.49326	-0.110659	-0.00743565	-0.129079	-0.192966	0.0924535	0.138096	0.0857201	0.179527	-0.0582641	0.10016	0.0201262	0.00630911	0.123551	0.0913418	0.544741	0.475883	0.541924	0.525054	0.79339	0.736095	0.735141	0.644813	0.122993	0.148055
centroid_1215496	IVTT.AG	protein DamX	0.503268	1.16513	1.23752	0.660988	0.834821	-0.00926275	-0.0687822	1.7281	1.78165	0.0253797	-0.0162275	0.143175	0.135499	0.423248	0.36816	-0.197163	-0.0272569	1.31154	1.32884	0.329488	0.251793	0.11376	0.364323	0.490317	0.403242	0.149211	0.254018	0.702037	0.728698
centroid_1080571	IVTT.AG	sugar efflux transporter	0.49832	0.331828	0.477319	1.13963	1.23708	0.172605	0.253492	0.117726	0.256327	0.570233	0.575935	0.561199	0.545191	0.418056	0.454164	0.246762	0.273913	0.455536	0.445769	0.316072	0.285455	0.568999	0.599994	1.1277	1.03319	0.458895	0.614623	0.307009	0.284676
centroid_705522	IVTT.AG	MIP channel family protein	0.490277	0.427676	0.538787	1.01379	1.01831	0.313266	0.164559	0.186081	0.262918	0.385679	0.459122	0.576823	0.680818	0.24224	0.362365	0.243581	0.296544	0.457509	0.333352	0.427569	0.428175	0.657529	0.739719	1.06654	0.95409	0.359248	0.428054	0.37697	0.327866
centroid_1427917	IVTT.AG	hypothetical lipo family protein	0.488315	0.276858	0.3003	0.498162	0.500083	0.0280939	0.00985714	0.10909	0.145933	1.24638	1.11736	0.320462	0.309005	0.963591	0.964098	0.0899843	0.0557906	1.20692	1.46106	1.22987	1.30248	0.317782	0.457724	0.552497	0.440907	0.0493986	-0.00726354	0.0947784	0.0259316
centroid_730909	IVTT.AG	SIS domain protein	0.484424	0.253436	0.33734	0.517132	0.573721	0.146959	0.144567	0.192138	0.316622	0.248913	0.139787	0.234789	0.278432	0.0727616	0.153631	0.219495	0.264856	3.12446	3.52474	0.223771	0.221449	0.326142	0.404987	0.615603	0.531487	0.0556067	0.0567194	0.195426	0.0882853
centroid_1311256	IVTT.AG	conserved hypothetical protein	0.484421	0.331828	0.283279	2.21587	2.43237	0.309739	0.169331	0.247244	0.0959251	0.199934	0.216039	0.429054	0.50152	0.17639	0.283947	0.141313	0.159227	0.162212	0.288055	0.474217	0.613826	0.278227	0.230705	0.375215	0.365899	1.43713	1.08235	0.136221	0.169248
centroid_734080	IVTT.AG	twin arginine targeting protein translocase TatC	0.484052	0.254362	0.296616	0.980378	1.11562	0.326178	0.403558	0.297351	0.285865	0.39716	0.398967	0.457965	0.460919	0.25039	0.289848	0.193353	0.283385	0.666757	0.475737	0.272281	0.223917	0.365982	0.478003	1.20822	1.11487	0.776027	0.745413	0.42861	0.360618
centroid_2390221	IVTT.AG	inner membrane protein YidI	0.482172	0.148798	0.136065	0.523991	0.604734	0.0858476	0.205339	0.0585042	0.0848091	0.204123	0.116217	2.50947	2.35036	-0.0234537	0.0674555	-0.0879335	-0.0319486	2.12374	1.63347	0.900285	0.740584	0.231407	0.33762	0.506501	0.44667	-0.00555441	0.0255797	0.109987	-0.0432964
centroid_1677501	IVTT.AG	formate transporter FocA	0.477927	0.474108	0.596546	1.08759	0.837695	0.529239	0.353477	0.382069	0.238167	0.294321	0.362743	0.607189	0.610613	0.710561	0.560134	0.222326	0.247053	0.401229	0.34035	0.476631	0.536529	0.345884	0.361987	1.03199	0.946355	0.192735	0.252037	0.247615	0.292599
centroid_2341845	IVTT.AG	formate dehydrogenase, gamma subunit	0.46893	0.298111	0.307272	0.87721	0.957384	0.089218	0.342144	0.0886097	0.279843	0.766955	0.647415	0.401775	0.386325	0.258748	0.259432	0.199112	0.216226	1.34086	1.38631	0.589849	0.489107	0.373448	0.389776	0.618932	0.524181	0.265953	0.428305	0.302804	0.239546
centroid_670209	IVTT.AG	histidine kinase family protein	0.468489	0.352725	0.452376	0.740033	0.818245	0.337086	0.413183	0.253731	0.338068	0.433966	0.717408	0.491744	0.503214	0.433575	0.484019	0.228373	0.237338	0.788929	0.613185	0.56511	0.518886	0.41865	0.393213	0.54034	0.517522	0.504235	0.645784	0.305208	0.260045
centroid_126950	IVTT.AG	ABC 3 transport family protein	0.467879	0.560097	0.529089	1.33756	0.640792	0.40342	0.334647	0.449948	0.287136	0.40446	0.496996	0.607767	0.664371	0.342388	0.386837	0.323719	0.296076	0.372565	0.361797	0.484648	0.618678	0.323575	0.350248	0.599803	0.579165	0.285453	0.337533	0.296473	0.412168
centroid_1420612	IVTT.AG	peptide transport system permease protein SapB	0.465677	0.376727	0.472756	0.515348	0.620602	0.522053	0.607722	0.154317	0.237928	0.523225	0.26567	0.527195	0.673776	0.354018	0.545046	0.313894	0.317442	0.473344	0.419577	0.654174	0.575695	0.416544	0.385565	0.482854	0.497359	0.706056	0.722089	0.415594	0.308895
centroid_1066430	IVTT.AG	putative glucarate transporter	0.465223	0.285487	0.373454	0.830324	0.995561	0.269702	0.374449	0.998375	1.10237	0.462662	0.235675	0.517389	0.591627	0.237378	0.382344	0.2073	0.203808	0.283332	0.196634	0.207635	0.152747	0.410206	0.446374	1.1219	1.11475	0.410201	0.217355	0.329626	0.200153
centroid_1388356	IVTT.AG	L,D transpeptidase catalytic domain protein	0.461721	2.89559	2.87493	-0.104846	0.0864745	0.0206603	0.231723	1.07383	1.19734	0.322533	0.253487	0.574067	0.708536	0.145857	0.162472	0.0289302	0.0722788	0.332447	0.201766	0.00739319	-0.10977	0.267916	0.364323	0.28028	0.267571	0.302665	0.381951	0.0635173	-0.0425579
centroid_2370246	IVTT.AG	branched chain amino acid transport system / permease component family protein	0.460007	0.243214	0.366444	1.2914	1.31275	0.161441	0.169331	-0.031203	0.105254	0.430618	0.366117	0.504003	0.470278	0.18492	0.276042	0.148559	0.143709	0.462958	0.316215	0.352452	0.228839	0.580602	0.745107	1.60397	1.40509	0.389871	0.500412	0.256651	0.174022
centroid_1016504	IVTT.AG	conserved hypothetical protein	0.458605	0.248799	0.333751	0.922331	0.981451	0.393609	0.383797	0.0964189	0.179412	0.288414	0.315397	0.500066	0.515665	0.272571	0.411703	0.901004	0.865828	0.382502	0.325481	0.384941	0.357643	0.475257	0.487323	0.986316	0.826868	0.329954	0.499458	0.190882	0.167654
centroid_1741666	IVTT.AG	ABC 3 transport family protein	0.455698	0.437083	0.501198	0.784616	0.797725	0.366551	0.417046	0.401264	0.449356	0.281988	0.311151	0.562987	0.704916	0.346671	0.37681	0.329356	0.270106	0.440271	0.367354	0.376133	0.456604	0.447231	0.475124	0.82627	0.728575	0.243771	0.373124	0.379824	0.321857
centroid_347215_s1	IVTT.AG	RND transporter, hydrophobe/amphiphile efflux 1 family protein	0.455253	1.03355	1.26474	1.0911	1.1287	0.218298	0.179191	0.311493	0.408543	0.309955	0.28592	0.699696	0.745564	0.108792	0.188442	0.362728	0.428337	0.557105	0.453166	0.171091	0.252398	0.215572	0.250628	0.298587	0.283157	0.39858	0.771135	0.300395	0.293184
centroid_2377580	IVTT.AG	calcium/proton antiporter	0.452366	0.311959	0.369252	1.06878	1.0802	0.313906	0.114812	0.128912	0.151017	0.340247	0.367321	0.590528	0.636734	0.215427	0.219001	0.117615	0.191786	0.40044	0.30024	0.263222	0.290564	0.490213	0.61446	1.55829	1.41468	0.223695	0.366338	0.356538	0.374232
centroid_922334	IVTT.AG	inner membrane transporter RhtA	0.44844	0.34275	0.361516	1.0051	1.00721	0.220349	0.429033	0.0279563	0.165159	0.310926	0.183618	0.529839	0.600177	0.0887599	0.282194	0.163786	0.150454	0.420649	0.363107	0.592077	0.533714	0.591045	0.69525	1.20664	1.15766	0.449497	0.53411	0.276699	0.137667
centroid_1680679	IVTT.AG	potassium uptake , TrkH family protein	0.443028	0.385626	0.444742	0.885519	0.924574	0.311022	0.31242	0.191782	0.18661	0.551449	0.430164	0.488819	0.560043	0.347621	0.378862	0.173848	0.206301	0.436122	0.356876	0.310219	0.319118	0.392557	0.460639	0.930243	0.893003	0.486985	0.64233	0.336107	0.252242
centroid_544650	IVTT.AG	putative formate/nitrite transporter domain protein	0.44301	0.405763	0.413455	0.930099	0.841216	0.223078	0.11367	0.0966088	0.0821497	0.296775	0.369484	0.452401	0.486313	0.569267	0.794617	0.221113	0.280077	0.391102	0.26074	0.557339	0.566327	0.411416	0.476564	0.719545	0.635446	0.485708	0.533877	0.468578	0.49944
centroid_1388415	IVTT.AG	glutaminase A	0.442979	0.207812	0.269816	0.568662	0.678888	0.0151583	0.15052	-0.0376506	0.112049	0.344998	0.241987	0.32281	0.36326	0.137366	0.212802	0.0873249	0.112162	2.92607	2.51963	0.316072	0.218565	0.308401	0.281861	0.840737	0.762474	0.196485	0.162209	0.221756	0.137667
centroid_1903382	IVTT.AG	sugar (and other) transporter family protein	0.43945	0.46334	0.506309	0.929142	0.759098	0.35088	0.209621	0.297351	0.19217	0.447502	0.424395	0.577807	0.606496	0.457755	0.396389	0.267271	0.284801	0.42267	0.452243	0.404512	0.505257	0.37964	0.373631	0.564716	0.501345	0.369251	0.562021	0.321334	0.412975
centroid_598080	IVTT.AG	MFS transporter, sugar porter family protein	0.43826	0.174456	0.280298	0.891327	0.939005	-0.0931508	-0.00992305	-0.0801698	-0.0113146	0.202553	0.256607	0.463934	0.425342	0.109072	0.195444	0.0413495	0.0635086	2.56536	2.08367	0.0888038	0.0740126	0.507845	0.517026	0.945856	0.820223	0.202715	0.367384	0.314488	0.291428
centroid_7032	IVTT.AG	fecCD transport family protein	0.437544	0.218761	0.370654	1.03235	0.989581	0.319497	0.400439	0.192493	0.362383	0.254731	0.231188	0.616788	0.598593	0.0413974	0.227907	0.217875	0.246085	0.333934	0.196266	0.298897	0.197795	0.567101	0.581704	1.22579	1.12434	0.490044	0.576455	0.341974	0.2014
centroid_311212	IVTT.AG	PAP2 superfamily protein	0.435011	1.972	2.12146	0.22638	0.282192	0.615915	0.853983	-0.00651279	0.104337	0.10455	0.0607671	0.235039	0.235169	0.0898959	0.0956754	0.0645203	0.0907403	0.254297	0.263372	0.566622	0.467231	0.0638769	0.095675	0.255027	0.219356	0.166842	0.0875186	1.41253	1.39346
centroid_225882	IVTT.AG	PTS system, mannose/fructose/sorbose , IIC component family protein	0.435004	0.249727	0.318576	0.825088	0.994156	0.394518	0.589078	0.31835	0.375909	0.493154	0.385252	0.446815	0.426716	0.268563	0.372286	0.2073	0.287157	0.465976	0.448855	0.298669	0.217534	0.323254	0.398922	0.910583	0.912917	0.360084	0.456722	0.371817	0.208553
centroid_499312	IVTT.AG	putrescine ornithine antiporter	0.434726	0.327437	0.388757	0.818593	0.960984	0.180526	0.353315	0.493586	0.615079	0.525528	0.401553	0.37578	0.426854	0.188637	0.382139	0.0730583	0.0657061	0.710551	0.394983	0.297532	0.0740126	0.638033	0.751369	0.89301	0.834032	0.460196	0.393295	0.252607	0.124575
centroid_449816	IVTT.AG	inner membrane transporter YgjI	0.434392	0.359624	0.338774	0.857834	0.930707	0.154665	0.201402	0.130026	0.16365	0.409458	0.453014	0.616405	0.567911	0.340481	0.477906	0.283238	0.289979	0.431188	0.360159	0.304795	0.320079	0.475835	0.48768	1.01813	0.919149	0.359806	0.458318	0.287684	0.292014
centroid_1193337	IVTT.AG	putative transport protein YifK	0.433715	0.39531	0.346632	1.00383	1.02818	0.165526	0.209265	0.202411	0.101189	0.381061	0.372364	0.566558	0.581793	0.289974	0.36692	0.240791	0.242204	0.434428	0.431952	0.274133	0.320464	0.497634	0.557746	1.11608	0.968934	0.2498	0.340732	0.264086	0.32329
centroid_226006	IVTT.AG	lysR substrate binding domain protein	0.42888	0.917083	1.03092	0.28887	0.439959	0.193459	0.292202	0.134473	0.242698	0.48543	0.26567	0.31434	0.374412	0.732366	0.927558	0.212597	0.187756	0.35183	0.258631	0.554866	0.443254	0.208633	0.246412	0.522673	0.534535	0.752654	0.667181	0.324301	0.172432
centroid_712883	IVTT.AG	conserved hypothetical protein	0.427579	0.307061	0.391177	1.18113	1.07744	0.326654	0.178645	0.257813	0.178292	0.283473	0.406713	0.514311	0.524676	0.163499	0.308483	0.221922	0.207794	0.322324	0.225538	0.362928	0.413837	0.373448	0.437896	1.0352	0.944829	0.341856	0.534575	0.288899	0.31063
centroid_1641508	IVTT.AG	formate dehydrogenase, gamma subunit	0.426607	0.0888257	0.0831701	0.458132	0.483493	-0.0821572	-0.110437	0.296359	0.204816	-0.00361566	-0.00777873	0.0762888	0.112459	0.958935	0.857477	0.114571	0.15304	0.728759	0.698777	2.69015	2.28742	1.06829	1.15198	0.0388709	-0.0162481	-0.0754411	0.38815	-0.126341	-0.137933
centroid_326146	IVTT.AG	sugar (and other) transporter family protein	0.426299	0.311515	0.422946	0.943142	0.965531	0.22069	0.22645	0.134288	0.25892	0.45015	0.40601	0.511843	0.485786	0.296877	0.450267	0.21341	0.239286	0.652654	0.412638	0.275982	0.176721	0.438953	0.557065	1.00194	0.913437	0.311338	0.322103	0.310304	0.25164
centroid_1500090	IVTT.AG	D galactonate transporter	0.425148	0.3397	0.35019	1.35804	1.24389	0.179472	0.1399	0.190181	0.0179226	0.594971	0.537754	0.734677	0.748974	0.197095	0.225628	0.177603	0.177632	0.154188	0.677094	0.341016	0.453278	0.282529	0.401578	0.821599	0.731234	0.169389	0.208333	0.231271	0.28967
centroid_811153	IVTT.AG	flagellar biosynthetic protein FliP	0.423854	0.391108	0.81928	1.18161	1.08362	0.119202	0.138965	-0.104636	-0.0427521	0.309955	0.214435	0.531261	0.533631	0.0995158	0.132869	0.109338	0.140585	0.251326	0.206697	0.427361	0.342962	0.497918	0.959366	0.98312	0.901945	0.326535	0.450194	0.487228	0.501974
centroid_338665	IVTT.AG	H+ symporter) family protein	0.423826	0.252046	0.409368	2.21202	2.10942	0.0347126	0.155708	-0.040363	0.0411122	0.421202	0.380015	0.434709	0.438889	0.223471	0.268979	0.112829	0.166412	0.382502	0.330008	0.221854	0.0919092	0.348411	0.420038	0.783675	0.718188	0.341009	0.445992	0.276699	0.169886
centroid_214548	IVTT.AG	amino acid permease family protein	0.420076	0.399501	0.488662	1.10971	1.09491	0.12651	0.0738985	0.15176	0.166415	0.285452	0.304633	0.529229	0.518374	0.10177	0.213722	0.116746	0.140585	0.249751	0.107253	0.267178	0.289387	0.477568	0.669344	1.70231	1.54187	0.148566	0.219674	0.255097	0.249229
centroid_1232708	IVTT.AG	membrane transport family protein	0.417732	0.466539	0.439741	1.09315	0.622724	0.333775	0.295396	0.388445	0.224002	0.410818	0.433385	0.599851	0.719565	0.420767	0.382139	0.260991	0.270106	0.352482	0.394182	0.370736	0.458177	0.269251	0.320075	0.494639	0.471972	0.244677	0.361358	0.261921	0.351657
centroid_787294	IVTT.AG	DNA repair RadC family protein	0.415013	0.18566	0.121565	0.786413	0.454673	0.0914605	-0.00164832	0.0333243	-0.0654238	0.136411	0.135273	0.276567	0.257426	0.106268	0.0956754	3.56479	3.76353	-0.0376555	0.0250551	0.0806284	0.200303	0.350935	0.281861	0.4376	0.435845	0.0607598	-0.0184934	-0.011923	0.114016
centroid_1640763	IVTT.AG	shikimate dehydrogenase	0.414733	0.383089	0.702776	1.31459	1.18077	2.1203	2.03963	0.154317	0.00954941	0.0336422	0.00526618	0.210145	0.26159	0.0618036	0.121639	0.0609102	0.0233692	0.125461	0.141804	0.182472	0.285061	0.137704	1.76779	0.104133	0.0677274	0.0869265	0.0922721	0.0264724	0.135058
centroid_665626	IVTT.AG	glycosyl transferase 2 family protein	0.412406	0.353589	0.317122	1.20362	1.21876	0.193807	0.231372	0.14075	0.22352	0.369451	0.289986	0.334026	0.357219	0.199991	0.159133	0.644818	0.5947	0.610179	0.571737	0.271355	0.2528	0.263235	0.343158	0.781696	0.673729	0.307008	0.425796	0.217614	0.193273
centroid_406357	IVTT.AG	polysaccharide biosynthesis family protein	0.411212	0.445618	0.427669	0.894958	0.940586	0.189801	0.23855	0.264591	0.165536	0.48672	0.450745	0.476219	0.551125	0.333304	0.426657	0.213817	0.248988	0.315647	0.373215	0.242095	0.272005	0.423753	0.431968	0.803598	0.709375	0.3362	0.449824	0.235689	0.311785
centroid_2239837	IVTT.AG	conserved hypothetical protein	0.411029	0.290008	0.287738	1.31203	1.14809	0.0711511	0.197454	-0.0667076	0.0482151	0.341199	0.28592	0.573278	0.473605	0.2214	0.370637	0.171757	0.221656	0.339705	0.292357	0.410837	0.353893	0.606703	0.664613	1.32988	1.18281	0.179215	0.222278	0.140604	0.151286
centroid_1064944	IVTT.AG	multidrug resistance protein D	0.41009	0.316842	0.325822	0.875423	0.967321	0.223078	0.266054	0.231243	0.179039	0.303624	0.432005	0.472841	0.60783	0.279059	0.411302	0.250729	0.21276	0.381064	0.363107	0.362058	0.374399	0.405966	0.483745	0.786357	0.723539	0.363703	0.624502	0.178475	0.243791
centroid_579123	IVTT.AG	putative acyltransferase YihG	0.409673	0.30125	0.25471	0.636815	0.551926	0.31854	0.368397	0.261714	0.282162	0.282731	0.385252	0.588773	0.527497	0.407161	0.530906	0.385276	0.248988	0.528086	0.563787	0.696725	0.685998	0.330624	0.237093	0.397912	0.416886	0.320246	0.435306	0.25634	0.244093
centroid_1683634	IVTT.AG	oligopeptide transport system permease protein OppC	0.408438	0.240881	0.326544	1.01794	0.926049	0.137042	0.135217	0.102295	0.0920971	0.262535	0.246179	0.433189	0.434387	0.473508	0.698328	0.130159	0.126443	0.441192	0.382768	0.257384	0.186453	0.454289	0.550925	1.54768	1.37064	0.221856	0.272426	0.101019	0.0634605
centroid_102105	IVTT.AG	NADH dehydrogenase (quinone), D subunit	0.403036	0.268176	0.261527	1.17904	0.802682	-0.100811	-0.06835	0.502501	0.547859	0.523225	0.729062	0.371023	0.358084	0.258243	0.566089	0.0890983	0.158713	0.181436	0.172563	0.0190324	-0.162506	0.655489	0.68936	1.51776	1.55235	0.347489	0.191449	-0.00744023	-0.0769272
centroid_2358694	IVTT.AG	phosphoethanolamine transferase EptB	0.402926	0.396149	0.432376	0.759755	0.820757	0.412567	0.272209	0.531874	0.56615	0.37178	0.345994	0.447891	0.622894	0.266053	0.304171	0.0899843	0.276287	0.29831	0.251931	0.269732	0.327365	0.343668	0.420038	0.580416	0.58897	0.330238	0.430309	0.281592	0.308895
centroid_842282	IVTT.AG	glutathione transport system permease protein GsiD	0.401314	0.516007	0.486401	0.749494	0.743855	0.425957	0.315238	0.329706	0.227737	0.4433	0.460701	0.448321	0.513597	0.204718	0.307406	0.108464	0.140063	0.358991	0.388728	0.676044	0.695957	0.32036	0.323281	0.580578	0.475853	0.293063	0.392396	0.185997	0.20638
SSON53G_RS26930	IVTT.AG	type III secretion system protein InvA	0.398398	0.293615	0.319302	0.698078	0.777996	0.255273	0.379685	-0.0155169	0.250299	0.428382	0.244084	0.357117	0.393652	0.41398	0.709784	0.117181	0.126969	0.262305	0.293044	1.16337	1.11469	0.317137	0.363934	0.531113	0.568962	0.396136	0.323047	0.196074	0.00500976
centroid_1453802	IVTT.AG	biotin lipoyl like family protein	0.397242	0.041347	0.11447	1.13117	1.11368	-0.0577236	0.0147601	-0.0504225	-0.0177187	0.204646	0.208002	0.465635	0.397301	0.034334	0.0971717	0.0284682	0.0568957	0.210339	0.167888	0.159619	0.12661	1.42195	1.43141	1.44744	1.27306	0.343548	0.836528	0.141277	0.125561
centroid_765262	IVTT.AG	DJ 1 family protein	0.396006	0.127232	0.218962	0.667886	0.702592	0.122678	0.259528	0.111724	0.242818	0.279012	0.315397	0.286464	0.200243	0.145311	0.174571	0.13188	0.131697	0.753919	0.637332	0.242804	0.177782	0.249101	0.261114	0.530777	0.519574	1.28075	1.12016	0.762126	0.678968
centroid_2011874	IVTT.AG	hydrogenase 4 component E	0.395385	0.510206	0.52689	0.867354	0.753435	0.322841	0.225745	0.348649	0.239122	0.351622	0.341837	0.45283	0.535671	0.313991	0.272735	0.280912	0.251886	0.45963	0.427891	0.421317	0.503735	0.317782	0.315252	0.567673	0.53047	0.202715	0.334594	0.203827	0.261242
centroid_779496	IVTT.AG	yecA family protein	0.395077	0.262666	0.357279	0.546874	0.557009	0.282845	0.498204	1.45151	1.45101	0.0887764	0.121932	0.211159	0.372702	-0.0191609	0.176695	0.741014	0.66197	0.495372	0.306719	0.689806	0.71567	0.205151	0.196148	0.243363	0.179243	0.312203	0.388794	-0.0239455	-0.0776835
SF_p0070_s1	IVTT.AG	SepA, extracellular serine protease of the IgA1 protease family, secreted by a C-terminal autotransporter domain	0.394381	0.135797	0.111119	0.464881	0.566177	-0.317738	-0.321567	-0.220295	-0.287816	-0.118263	-0.0579369	0.462018	1.36082	0.228896	0.701446	-0.202576	2.64673	-0.213846	0.208884	-0.203452	0.243912	-0.110863	2.49605	-0.137698	0.535211	0.0648691	1.63762	0.290114	1.47695
centroid_1284610	IVTT.AG	conserved hypothetical protein	0.393991	0.368201	0.364686	0.653709	0.574504	0.286927	0.175182	0.222915	0.0517534	0.19468	0.205044	0.793077	0.842646	0.256474	0.293551	0.0577439	0.0907403	0.241673	0.328668	0.523496	0.585642	0.294376	0.216981	0.448691	0.428946	1.46603	1.20424	-0.00222791	0.0838956
centroid_844653	IVTT.AG	inner membrane transport protein YeaN	0.3936	0.221604	0.326544	0.828375	0.873408	0.126875	0.277319	-0.00243853	0.178417	0.525528	0.512959	0.480011	0.349126	0.321747	0.441066	0.256264	0.241718	0.482464	0.469975	0.299351	0.197167	0.383958	0.356129	0.781979	0.7548	0.403186	0.511574	0.336107	0.219676
SF_p0136	IVTT.AG	MxiG, component of the Mxi-Spa secretion machinery, contains one transmembrane segment	0.393509	1.52294	1.61854	0.470416	0.4113	1.17463	1.45872	-0.264741	-0.139843	-0.00997049	-0.132176	0.46606	0.453253	-0.2287	-0.149012	0.0658718	0.154589	-0.00887686	-0.138113	0.593932	0.537521	0.74118	0.747496	0.310011	0.305531	0.717847	0.366207	0.0460126	0.130809
centroid_1911290	IVTT.AG	conserved hypothetical protein	0.390819	0.307952	0.319302	0.880678	0.947498	0.236988	0.234528	0.158326	0.176797	0.397846	0.388574	0.478748	0.505167	0.312532	0.357795	0.203621	0.203309	0.526641	0.362288	0.502921	0.488423	0.355968	0.390541	0.758306	0.677104	0.2501	0.34658	0.196397	0.140921
centroid_1536035_s2	IVTT.AG	multidrug resistance protein MdtC	0.389074	0.137805	0.295141	0.524752	0.689632	0.0275084	0.0334019	-0.0733162	0.0368611	0.285205	0.268507	0.303682	0.318659	0.0290137	0.10016	2.49444	2.44679	0.423446	0.154716	0.399008	0.31931	0.172713	0.235393	0.422436	0.417253	0.221243	0.358072	0.113421	-0.00179288
centroid_1118697	IVTT.AG	hexose phosphate transport protein	0.388098	3.56276	3.504	0.268894	0.322488	-0.0639493	-0.00992305	0.142223	0.140703	0.260274	0.186893	0.153764	0.125718	0.261523	0.269642	0.0117357	0.0635086	0.407208	0.299556	0.122335	0.0964049	0.148623	0.129034	0.206321	0.207736	0.100001	0.145231	0.115477	0.0188734
centroid_440856	IVTT.AG	inner membrane protein YgaZ	0.387674	0.271838	0.30544	1.04327	1.07677	0.208517	0.236978	0.207345	0.207747	0.236951	0.24356	0.432972	0.42066	0.150492	0.213492	0.0586493	0.166412	0.432886	0.322287	0.233319	0.211744	0.392863	0.528877	1.3571	1.24666	0.205199	0.384537	0.192181	0.140271
centroid_396324	IVTT.AG	phosphate ABC transporter, phosphate binding protein PstS	0.387096	0.314181	0.3846	0.303857	0.343785	0.336771	0.415965	0.0928053	0.200286	0.156817	0.110192	0.210145	0.223832	0.0443303	0.0567291	0.17343	0.18169	0.306752	0.144853	1.17432	1.16521	0.166997	0.236668	0.268819	0.182485	0.205819	0.289497	1.61022	1.72523
centroid_846111	IVTT.AG	conserved hypothetical protein	0.384044	0.299457	0.458323	0.816007	0.988288	0.182281	0.167314	0.0366939	0.153426	0.444849	0.487952	0.421626	0.480238	0.280801	0.324966	0.201573	0.232456	0.493451	0.297503	0.287943	0.201138	0.414133	0.407254	0.81912	0.716847	0.357016	0.447229	0.307309	0.19703
centroid_1065803	IVTT.AG	branched chain amino acid transport system / permease component family protein	0.382874	0.363919	0.30654	1.04998	0.858432	0.268051	0.232074	0.151943	0.0484876	0.230034	0.275702	0.50545	0.536944	0.16188	0.300062	0.185914	0.136409	0.343976	0.379699	0.220414	0.383625	0.448999	0.490178	1.11877	0.988452	0.178899	0.1775	0.201892	0.277301
centroid_71315	IVTT.AG	multidrug resistance protein B	0.381203	0.236671	0.376946	0.742105	0.939127	0.167299	0.285963	0.0588942	0.191924	0.594372	0.626863	0.50999	0.658418	0.199202	0.348192	0.129297	0.16897	0.440731	0.344168	0.149569	0.104462	0.287148	0.282685	0.767193	0.73536	0.424396	0.463953	0.335225	0.169248
centroid_1696535	IVTT.AG	diguanylate cyclase domain protein	0.379765	0.358763	0.431032	0.687934	0.655382	0.0981673	0.234003	0.0404507	0.161888	0.452573	0.380969	0.482533	0.378678	0.29786	0.387041	0.287492	0.316059	0.566838	0.538076	0.321006	0.218978	0.43658	0.43271	0.553823	0.472149	0.339031	0.441776	0.327262	0.315246
centroid_1072110	IVTT.AG	MFS/sugar transport family protein	0.37931	0.198703	0.235985	1.14162	0.916934	0.130151	0.214069	0.161598	0.189825	0.203077	0.231981	0.603911	0.400941	0.273571	0.489916	0.390679	0.225593	0.465674	0.354738	0.314274	0.359514	0.393781	0.26362	0.660762	0.705024	0.327676	0.301725	0.205115	0.199529
centroid_549769	IVTT.AG	phosphatidylglycerophosphatase B	0.379075	0.356178	0.345206	1.25201	1.40682	0.147857	-0.0580173	0.151394	0.139936	0.31044	0.288971	0.323279	0.362973	0.193929	0.114761	0.175518	0.320666	0.500533	0.443604	0.274595	0.245127	0.1591	0.137254	0.155695	0.134417	0.192735	0.240093	0.18893	0.210412
centroid_440271	IVTT.AG	nucleoside specific channel forming protein tsx	0.37821	0.347529	0.377992	0.75047	0.773363	0.133782	0.120509	0.242273	0.0885239	0.250686	0.312151	0.443582	0.578335	0.196568	0.398413	0.221922	0.145787	0.659789	0.669176	0.175307	0.247353	0.5375	0.576676	0.718067	0.660616	0.197733	0.297478	0.23632	0.329579
centroid_1497591	IVTT.AG	multidrug resistance protein MdtL	0.377934	0.338391	0.434388	0.921273	0.959065	0.12906	0.129202	0.0530336	0.0758809	0.423449	0.400143	0.470513	0.450013	0.223213	0.359042	0.18757	0.222149	0.354438	0.333185	0.276905	0.29076	0.392557	0.434935	0.817327	0.726059	0.302084	0.494918	0.267172	0.280256
centroid_18483	IVTT.AG	amino acid permease family protein	0.376839	0.378427	0.418208	0.757385	0.713446	0.29765	0.146802	0.319815	0.160628	0.407188	0.469692	0.389732	0.49904	0.235583	0.381321	0.200753	0.17814	0.582774	0.527458	0.313148	0.395713	0.405359	0.311221	0.650263	0.566979	0.220015	0.271588	0.174535	0.24076
centroid_1586777	IVTT.AG	carboxylate amine ligase YbdK	0.376002	1.35359	1.56536	1.02144	0.987111	-0.0476124	0.104117	0.102674	0.215776	0.189407	0.171269	0.374648	0.383215	0.0516366	0.201717	0.24835	0.225593	0.274407	0.23254	0.203755	0.225149	0.309374	0.352603	0.682595	0.622615	0.284279	0.288393	0.119582	0.0181657
centroid_517978	IVTT.AG	RNA methyltransferase, TrmH , group 1 family protein	0.375638	0.317727	0.475039	0.668574	0.720542	0.245572	0.214424	0.179461	0.302411	0.31311	0.375955	0.537743	0.556658	0.299825	0.284166	0.110211	0.120642	0.622945	0.480872	0.317419	0.314687	0.337002	0.414037	0.517926	0.532843	0.35394	0.413947	0.241351	0.222751
centroid_1058357	IVTT.AG	ATP dependent chaperone protein ClpB	0.374487	0.519862	0.476017	0.214807	0.239356	-0.099958	-0.168997	-0.0138756	-0.067194	2.94557	2.77281	0.143175	0.109895	0.0087357	0.18211	0.257841	0.232456	0.0209816	-0.0618908	0.216087	0.131218	0.931689	0.833765	0.689699	0.646443	-0.0777042	-0.102001	-0.0982638	-0.101713
centroid_1485194	IVTT.AG	putative osmoprotectant uptake system permease protein YehY	0.373328	0.407845	0.37555	0.552725	0.567122	0.412716	0.281393	0.231935	0.109831	0.357276	0.41953	0.431232	0.477456	0.48823	0.436345	0.156615	0.20281	0.410658	0.462969	0.627991	0.727166	0.200961	0.227714	0.403806	0.349072	0.28897	0.450194	0.23632	0.226126
centroid_867321	IVTT.AG	inner membrane transport protein YdhP	0.373277	0.319498	0.436398	0.806766	0.894645	0.228183	0.182281	0.0707379	0.0551475	0.427934	0.34355	0.512666	0.516698	0.344055	0.42348	0.115007	0.154589	0.361586	0.232181	0.348943	0.383808	0.35188	0.389011	0.81705	0.711471	0.28897	0.447847	0.210897	0.221215
SF_p0093	IVTT.AG	OspD3 (SenA), probably secreted by the Mxi-Spa secretion machinery, function unknown	0.373105	0.514463	0.565662	1.53648	0.702878	0.320294	0.0601303	0.107206	0.0372731	0.323978	0.361052	0.448966	0.4752	0.193929	0.169127	0.0708164	0.146826	0.771347	0.660415	0.245402	0.325834	0.138435	0.24303	0.122345	0.149735	0.324823	0.455246	0.397961	0.47386
centroid_1428762	IVTT.AG	putative phospholipid binding lipoprotein MlaA	0.372549	0.215913	0.154089	0.997913	0.616042	0.222226	0.188984	0.177487	0.145805	0.934695	0.911703	0.315519	0.392527	0.230442	0.263214	0.159994	0.103096	0.266466	0.165263	0.26159	0.29076	0.717421	0.676256	0.2593	0.239832	0.669867	0.507903	0.213459	0.294646
centroid_1898753	IVTT.AG	signal peptidase I	0.368915	0.257135	0.284395	0.56053	0.703738	0.135594	0.378734	0.139275	0.223761	0.467244	0.423007	0.618318	0.70469	0.24224	0.281317	0.24119	0.289039	0.393006	0.333018	0.251288	0.10647	0.274245	0.345131	0.546848	0.555356	0.413964	0.417487	0.413088	0.353341
centroid_451501	IVTT.AG	periplasmic oligopeptide binding protein	0.367872	0.280497	0.290333	0.249557	0.374162	0.227163	0.18627	1.01405	1.03122	0.405598	0.41022	0.387042	0.350574	0.129102	0.0730424	0.00470616	0.122754	0.459176	0.253521	0.673591	0.693733	0.0844927	0.0653612	0.275465	0.268995	0.208608	0.351611	0.693114	0.822484
centroid_1480322	IVTT.AG	outer membrane protein W	0.365092	0.191955	0.10944	0.976123	0.95558	0.180526	0.0541892	0.0141467	0.0482151	0.185969	0.192335	0.766244	0.928473	0.123289	0.239923	0.168406	0.0602059	0.618612	0.632589	0.272744	0.313529	0.336047	0.339996	0.63029	0.584076	0.685519	0.657912	0.0242848	0.0627743
SF_p0082	IVTT.AG	invasion plasmid gene product	0.363801	0.361343	0.361516	0.74265	0.746499	0.262588	0.412099	0.0510747	0.103026	0.397846	0.234093	0.584866	0.650913	0.229153	0.329642	0.212597	0.205802	0.31782	0.241289	0.25832	0.152099	0.303524	0.33762	0.61322	0.591411	0.526506	0.431309	0.359723	0.249832
centroid_627748	IVTT.AG	iron sulfur cluster insertion protein ErpA	0.362099	0.0679168	0.126138	0.381028	0.318191	3.80233	3.75806	0.168842	0.0501214	-0.129092	-0.024726	0.0319208	0.3667	0.0571647	0.168178	0.014538	-0.068836	0.262305	0.256166	0.0184802	0.110698	0.0449117	0.0226116	-0.0575567	-0.00908092	0.235592	0.615504	-0.116653	-0.0799549
centroid_1221874	IVTT.AG	twin arginine targeting translocase, TatA/E family protein	0.359884	0.699845	0.784991	0.0490954	0.166395	0.00309873	0.166396	0.354061	0.496655	0.989575	0.797078	0.150067	0.235013	-0.117997	-0.075248	0.401781	0.395518	0.938532	0.734882	0.13894	0.0887538	0.433904	0.355738	0.157004	0.281949	0.776027	0.744507	0.126397	0.119965
SF_p0230	IVTT.AG	plasmid mobilization protein	0.358996	0.640895	0.822357	0.552103	0.538175	0.0860351	0.279357	-0.0200401	0.427314	0.311897	0.349164	0.434275	0.504256	0.43514	0.844618	-0.104053	0.00859547	0.273718	0.163949	0.26159	0.621644	0.352824	0.435675	0.548678	0.561013	0.415038	0.364374	0.0531831	-0.0253107
centroid_1438595	IVTT.AG	liporeleasing system, transmembrane , LolC/E family protein	0.358367	0.280043	0.306906	0.505112	0.520069	-0.0106651	0.104884	1.2347	0.731065	0.198097	0.173748	0.514927	0.438207	0.124675	0.159133	0.0802093	0.0961255	0.457812	0.452704	0.125159	0.0208443	0.427045	0.422283	0.499464	0.44217	0.831952	0.963977	0.115135	0.0919893
centroid_2310165	IVTT.AG	ATP synthase I chain family protein	0.358248	0.499706	0.488339	0.651738	0.737152	0.337401	0.377466	0.132251	0.232422	0.313837	0.693429	0.390627	0.405269	0.143397	0.30525	0.151957	0.149936	0.473494	0.368496	0.439579	0.359701	0.232776	0.283508	0.543848	0.561179	0.299471	0.327354	0.163313	0.143195
centroid_125554	IVTT.AG	isochorismatase family protein	0.356447	0.260825	0.202917	0.496096	0.497441	0.11296	-0.0927514	-0.0192166	0.0028157	0.210905	0.147652	0.237281	0.281777	0.216727	0.217167	-0.0749676	0.124863	0.218774	0.193509	0.184934	0.16457	2.6065	2.03635	0.415888	0.370454	0.342984	0.482418	0.222075	0.167334
centroid_764743	IVTT.AG	disulfide bond formation protein B	0.355963	0.248334	0.393593	0.372608	0.370377	0.220007	0.00452672	0.119222	0.118293	0.214024	0.195048	0.740132	0.70333	0.567637	0.606051	0.0532086	0.115347	0.107792	0.0451813	0.333933	0.37865	0.0530702	0.117076	2.30249	1.30761	0.0288605	0.00455221	0.162651	0.168611
centroid_1194037	IVTT.AG	valine tRNA ligase	0.355572	0.282768	0.17911	0.673839	0.366039	0.373171	0.239249	0.135768	-0.0745932	0.0318757	0.0551031	0.255092	0.216542	0.25799	0.041525	0.692843	0.595841	0.78555	0.81577	0.893677	0.856835	0.473521	0.398922	0.437241	0.403613	0.303534	0.224878	0.0308376	0.150641
centroid_478035_s2	IVTT.AG	translocation and assembly module TamB	0.352997	0.26726	0.278058	1.14162	0.599509	0.179999	0.283595	0.248954	0.303096	0.209343	0.185256	0.387491	0.280257	0.125783	0.344207	0.22273	0.147863	0.393799	0.301606	0.248701	0.288798	0.360671	0.319272	0.550506	0.480074	0.298017	0.404295	0.553957	0.55807
centroid_2082213	IVTT.AG	conserved hypothetical protein	0.352418	0.413657	0.327267	1.10616	0.818642	0.222908	0.17299	0.178026	0.00112735	0.269299	0.241199	0.482533	0.46467	0.311558	0.28963	0.0886552	0.119584	0.285213	0.26967	0.414829	0.494056	0.414435	0.436786	0.706786	0.629599	0.154683	0.324664	0.120947	0.207932
centroid_1155058	IVTT.AG	protoheme IX farnesyltransferase	0.350912	0.408677	0.471124	0.689855	0.731403	0.177363	0.235928	0.0293499	0.173303	0.311412	0.332995	0.467758	0.493805	0.265048	0.397402	0.227568	0.193294	0.470191	0.393702	0.442052	0.395895	0.404752	0.312029	0.651037	0.60774	0.214477	0.243801	0.149664	0.0665442
centroid_596413	IVTT.AG	small Multidrug Resistance family protein	0.349974	0.0763167	0.154089	0.760723	0.540262	1.04381	1.06447	0.382381	0.496056	0.0309916	0.0403923	0.431885	0.633524	-0.0958713	0.212802	0.421973	0.299348	0.0642435	0.114852	0.364232	0.60628	0.215572	0.172789	0.550339	0.313242	-0.0511496	-0.201459	0.292843	0.474892
centroid_697847	IVTT.AG	multidrug resistance like ATP binding protein MdlB	0.349967	0.378427	0.361869	0.516113	0.55574	0.138128	0.248644	0.340973	0.230141	0.31795	0.369965	1.03722	1.49695	0.231986	0.279122	0.175518	0.192792	0.280249	0.263197	0.137415	0.156196	0.251804	0.285153	0.405276	0.384973	0.160456	0.356624	0.174535	0.200153
centroid_840121	IVTT.AG	K+ transporting ATPase, C subunit	0.348165	-0.00663818	-0.0483595	-0.341319	-0.251139	-0.105085	0.108137	-0.293076	-0.124557	-0.0446545	-0.139677	-0.175435	-0.166649	-0.227639	-0.0679631	-0.217843	-0.147475	0.358342	0.419734	0.0542052	-0.0838531	0.124861	-0.0183967	0.103001	0.0216522	4.32466	3.51138	1.86452	1.8466
centroid_1958726	IVTT.AG	branched chain amino acid transport system II carrier protein	0.347388	0.223496	0.281789	0.755336	0.822209	-0.0455576	0.0110844	-0.0332797	-0.00833575	0.232343	0.252966	0.448966	0.376973	0.0618036	0.0876687	0.0349232	0.0585518	0.197686	0.0708523	1.68842	1.67927	0.257867	0.342369	0.874425	0.720866	0.154041	0.191597	0.158002	0.0838956
centroid_223856	IVTT.AG	BON domain protein	0.346991	2.1899	2.1547	0.0653834	0.0621003	-0.00526359	-0.133984	1.1181	0.98014	3.14394e-06	0.0437078	1.58623	1.77876	-0.0154915	0.0717746	0.162523	0.162311	-0.142698	-0.149972	0.319662	0.380494	0.13953	0.0710938	0.0104201	-0.0115483	-0.158435	-0.227285	-0.241379	-0.16019
centroid_1036008	IVTT.AG	yniB like family protein	0.342897	0.111992	0.146743	1.34109	1.6133	0.0677382	-0.136473	0.0736355	-0.0436232	-0.0366	0.00712015	0.06343	0.102864	-0.0130504	-0.012584	0.0395163	0.0424631	0.517506	0.379213	2.6902	2.74188	-0.0521772	-0.030623	0.0485447	-0.0615483	-0.0342026	-0.0870562	0.185345	0.205136
centroid_884185	IVTT.AG	cysteine/O acetylserine efflux protein	0.341322	0.227273	0.247859	0.729631	0.782886	0.295544	0.290856	0.210507	0.132629	0.196258	0.316145	0.415699	0.487235	0.246321	0.370637	0.282851	0.167436	0.329136	0.36768	0.558669	0.617115	0.314231	0.248522	0.482331	0.51255	0.215093	0.310727	0.0860654	0.186989
centroid_2064571	IVTT.AG	putative transmembrane protein	0.34111	-0.0724328	0.126138	0.142524	0.288892	0.105953	0.241168	-0.0874877	0.0961887	0.22076	0.218708	0.103854	0.0641853	0.0039227	0.0971717	0.103647	0.0885806	0.742017	0.768994	0.359444	0.264433	0.589177	0.493739	0.211792	0.270012	1.42066	1.27131	0.439322	0.247418
centroid_667090	IVTT.AG	signal transduction histidine protein kinase BaeS	0.340929	-0.00996876	0.16867	0.327721	0.420219	0.278258	0.479558	-0.133528	-0.0258716	0.154113	0.134991	0.813421	0.927891	2.68387	2.35868	0.0685709	0.137454	0.106826	0.0408921	0.120536	0.0415082	0.106686	0.11569	0.0730274	0.0522169	0.033411	0.0712384	0.164638	0.0906435
centroid_788270	IVTT.AG	branched chain amino acid transport system / permease component family protein	0.340794	0.16661	0.309467	0.832065	0.958945	0.0903397	0.129578	0.182865	0.308226	0.40537	0.274676	0.372157	0.358948	0.195777	0.235627	0.128435	0.181183	0.562473	0.40328	0.227359	0.139738	0.328705	0.395499	0.916522	0.841434	0.332797	0.235946	0.145309	0.0665442
centroid_2462349	IVTT.AG	lysophospholipid transporter LplT	0.339619	0.326557	0.292184	0.903653	0.573407	0.224782	0.106416	0.265267	0.104075	0.262033	0.226156	0.470302	0.454197	0.233015	0.247579	0.215441	0.150971	0.192229	0.188162	0.466951	0.76691	0.239601	0.230705	0.510945	0.484634	0.473395	0.42843	0.198662	0.266019
centroid_124082	IVTT.AG	conserved hypothetical protein	0.338241	0.287297	0.297354	0.691098	0.759374	0.202997	0.407291	0.0585042	0.184876	0.345472	0.291001	0.466909	0.495247	0.160799	0.331762	0.171757	0.182703	0.261611	0.199569	0.261823	0.207179	0.382726	0.392068	0.696318	0.649882	0.311914	0.395348	0.295868	0.167334
centroid_702070	IVTT.AG	sugar (Glycoside Pentoside Hexuronide) transporter domain protein	0.3377	1.67483	1.66614	0.459193	0.500908	0.0399472	-0.138286	0.393864	0.407056	0.103429	0.115358	0.257548	0.230142	-0.0891064	-0.00828707	-0.0749676	0.0695438	0.0201605	-0.0314623	0.803134	0.773803	0.148623	0.198769	0.614809	0.520258	0.132014	0.183007	0.360879	0.31294
centroid_283673	IVTT.AG	conserved hypothetical protein	0.337243	0.215913	0.260771	0.767697	0.802146	0.326654	0.42382	0.131139	0.233381	0.309469	0.210954	0.463083	0.555905	0.0822106	0.263436	0.185914	0.209782	0.323822	0.212521	0.483649	0.461143	0.308725	0.323281	0.562742	0.550012	0.313642	0.181669	0.251984	0.0815263
centroid_1436664	IVTT.AG	GMP synthase [glutamine hydrolyzing]	0.336121	0.409508	0.357986	0.557314	0.418475	0.0807773	0.0474263	2.29603	2.157	0.127891	0.170442	0.195358	0.250459	0.0907473	0.206577	0.291734	0.227557	-0.0591887	0.0295977	0.0998068	0.229658	0.176275	0.182972	0.271844	0.267775	0.0899542	0.123878	0.0972087	0.175292
centroid_2412396	IVTT.AG	protein sirB2	0.336072	0.162671	0.238675	0.652434	0.765699	0.253772	0.450451	0.241071	0.29577	0.274537	0.254007	0.331696	0.297935	0.251406	0.310204	0.177603	0.193294	0.459025	0.371914	0.535895	0.455029	0.250115	0.240065	0.561424	0.576867	0.358132	0.261072	0.197692	0.0832191
centroid_338298	IVTT.AG	formate/nitrite transporter family protein	0.334776	0.428496	0.413795	0.87423	0.610247	0.258436	0.231723	0.554036	0.488042	0.137233	0.175397	0.474742	0.481164	0.160799	0.191247	0.20403	0.174581	0.169451	0.184278	0.383227	0.451524	0.217648	0.227286	0.595946	0.569623	0.0969942	0.0508706	0.216017	0.319561
centroid_1119729	IVTT.AG	conserved hypothetical protein	0.334667	-0.00996876	0.0676941	0.547622	0.625449	1.49859	1.74891	-0.0251974	0.0963205	0.236695	0.166024	0.207098	0.168399	0.0964105	0.136026	0.0504805	0.0524703	0.549869	0.632725	0.56832	0.53305	0.101076	0.0620067	0.339526	0.288382	0.132014	0.143705	0.0359137	-0.00322911
centroid_1504927	IVTT.AG	molybdate ABC transporter, permease protein	0.333752	0.250655	0.226338	1.18153	0.688474	0.23935	0.197274	0.318024	0.166415	0.274786	0.266444	0.53653	0.466675	0.265048	0.332397	0.225554	0.167436	0.299664	0.295618	0.194253	0.348814	0.286489	0.275254	0.551833	0.515638	0.186776	0.219384	0.118899	0.243185
centroid_815047	IVTT.AG	inner membrane protein YdgC	0.333624	0.20542	0.0818867	0.713052	0.538818	0.72586	0.444559	0.563274	0.382084	0.117101	0.162146	0.447676	0.545823	0.0930153	0.256311	0.224748	0.336224	0.275956	0.310627	0.524468	0.651739	0.255176	0.129492	0.366753	0.345799	0.150823	0.0112609	0.10482	0.259446
centroid_1041379	IVTT.AG	inner membrane transport permease YadH	0.331595	0.255287	0.283279	0.760293	0.796113	0.229202	0.251243	0.274699	0.282857	0.404005	0.371405	0.336816	0.351443	0.212822	0.249823	0.128435	0.222641	0.548446	0.394662	0.331934	0.2528	0.165564	0.244299	0.518775	0.484283	0.298599	0.364636	0.211218	0.174974
centroid_1608701	IVTT.AG	inner membrane protein YjdF	0.329582	0.382666	0.389449	0.657757	0.705599	0.229202	0.265026	0.123143	0.0493047	0.298735	0.339877	0.347925	0.463599	0.253435	0.319208	0.193765	0.133269	0.400125	0.34781	0.57772	0.59059	0.246393	0.234967	0.409677	0.371023	0.231637	0.458073	0.102748	0.178779
centroid_381672	IVTT.AG	efflux transporter, RND family, MFP subunit	0.328666	0.269551	0.287738	0.0929824	0.218053	0.00765764	0.0664407	0.321116	0.465771	0.255488	0.162701	0.781345	1.00286	-0.0429311	0.0526218	0.543041	0.567431	0.0379151	0.0692487	0.878545	0.852854	0.633635	0.667138	-0.111187	-0.19484	0.778323	0.584238	0.0912995	-0.00394777
centroid_658909	IVTT.AG	potassium uptake protein	0.328631	0.270008	0.366444	0.801757	0.897028	0.156451	-0.0289268	0.0713179	0.074276	0.209343	0.267476	0.339602	0.418037	0.170764	0.257649	0.0627164	0.190276	0.285384	0.279759	0.167111	0.194444	0.350304	0.405743	0.976585	0.902994	0.235896	0.409891	0.272404	0.264826
centroid_883192	IVTT.AG	nicotinamide riboside transporter PnuC	0.328453	0.354453	0.356926	0.778892	0.841085	0.227163	0.167497	0.177308	0.114003	0.366884	0.361777	0.403329	0.460919	0.220363	0.286791	0.217875	0.229519	0.270787	0.159057	0.359008	0.407881	0.28319	0.322079	0.478671	0.421283	0.2194	0.366599	0.220483	0.212579
centroid_348000	IVTT.AG	phage shock protein C	0.326638	0.156742	0.196211	0.391485	0.458583	0.220178	0.00205988	0.0447884	0.0539266	0.083101	0.12734	0.0812895	0.0997662	-0.0401325	0.0725354	-0.0989964	0.0591034	2.425	2.9091	0.0982401	0.141261	0.0249039	0.00774341	0.221836	0.182269	0.187405	0.423283	0.406665	0.423971
centroid_101981	IVTT.AG	inner membrane protein YbhL	0.324116	0.113523	0.247478	1.04495	1.0679	0.00329724	0.0571629	-0.0361921	0.0633958	0.153572	0.1888	0.437745	0.436299	0.108792	0.163425	0.0532086	0.0424631	0.3128	0.224457	0.221134	0.19884	0.587573	0.625541	1.39032	1.19388	0.112627	0.21779	0.0388063	0.0364546
centroid_129869	IVTT.AG	fimbrial family protein	0.322833	0.237608	0.214675	1.34962	1.4403	-0.011467	0.161246	0.084785	0.176922	0.197834	-0.0159137	0.293424	0.270801	0.0864853	0.118696	0.0477472	0.058	0.194232	0.0638231	0.829499	0.694327	0.205151	0.298246	0.728526	0.742845	0.398309	0.248067	0.124696	-0.011154
centroid_2123365	IVTT.AG	ADP ribosylglycohydrolase family protein	0.321676	1.53251	1.71304	0.586733	0.494132	-0.00227148	-0.0903364	0.162687	0.145296	0.189935	0.168235	0.175231	0.198796	0.199202	0.190079	0.0766382	0.0864176	0.855462	0.701627	0.328598	0.402264	0.0856294	0.0872135	0.317836	0.228795	0.0604169	0.129439	0.112048	0.101041
centroid_701610	IVTT.AG	putative phosphoethanolamine transferase YbiP	0.321301	0.219709	0.265301	0.860646	0.993453	0.0290691	0.118992	0.0213682	0.0980328	0.381061	0.31764	0.515748	0.479311	0.103458	0.116484	-0.0309647	0.0717322	0.195142	0.113296	0.402609	0.258227	0.361922	0.459911	1.05815	1.11713	0.148888	0.178245	0.210256	0.179729
SSON53G_RS27585	IVTT.AG	hypothetical protein	0.321186	0.223496	0.244805	0.902971	0.806955	0.0738	-0.0694306	1.43965	1.33734	0.186234	0.183618	0.249673	0.249528	0.554943	0.479436	-0.0396586	0.031262	0.320824	0.234508	0.172828	0.225765	0.110041	0.125824	0.370708	0.31718	0.0710111	0.232075	0.127756	0.0862609
centroid_1087828	IVTT.AG	aspT/YidE/YbjL antiporter duplication domain protein	0.318063	0.284581	0.299932	1.04451	0.885708	0.0455484	0.141956	-0.0920262	-0.082478	0.200982	0.232509	0.608729	0.368418	0.143397	0.398818	0.245967	0.172543	0.296277	0.230747	0.230938	0.29956	0.387957	0.290077	0.805547	0.715804	0.194299	0.274797	0.190231	0.160937
centroid_2003976	IVTT.AG	inner membrane protein YgaP	0.317318	1.2348	1.35409	0.954659	0.774455	-0.0118682	0.0691928	-0.0694752	-0.100038	-0.00906094	-0.0294691	0.681883	0.433567	0.0460872	0.482684	0.208116	0.0673521	0.157925	0.0948928	0.448215	0.517713	0.200261	0.169676	0.461817	0.529792	0.0126423	-0.0181519	0.0155013	0.0913165
centroid_392820	IVTT.AG	putative L,D transpeptidase YcfS	0.316327	-0.134086	-0.0643739	-0.0199911	0.0609826	0.351504	0.534362	-0.0192166	0.0748111	0.0377558	0.0779211	0.210652	0.159335	-0.274744	-0.200779	0.495693	0.546734	0.706474	0.591982	0.0974561	0.0316828	-0.0555148	0.110596	0.206743	0.157004	2.89356	2.42736	0.13487	0.171796
centroid_1638800	IVTT.AG	binding protein dependent transport system inner membrane component family protein	0.315645	0.111481	0.126968	0.804889	0.878366	0.110014	0.188984	0.119035	0.198691	0.0819632	0.0852527	0.462231	0.39674	0.0921652	0.163901	0.0730583	0.0928968	0.281277	0.227875	0.22401	0.155765	0.389798	0.481595	1.51393	1.29858	0.0253502	0.0492418	0.223029	0.101375
centroid_1593284	IVTT.AG	lipopolysaccharide export system protein LptC	0.314164	0.00880366	-0.011822	-0.109951	-0.0529859	-0.241433	-0.188353	-0.179246	-0.103667	-0.269431	-0.178484	0.642578	0.570897	-0.344384	-0.285334	-0.227743	-0.194696	-0.00950553	-0.130261	-0.15407	-0.21223	0.585431	0.384414	-0.0960308	-0.111754	-0.0338363	-0.25318	5.33486	5.24379
centroid_2274484	IVTT.AG	fusaric acid resistance family protein	0.313738	0.328316	0.296616	1.62558	0.570268	0.398749	0.261249	0.331966	0.12244	0.13504	0.275189	0.398662	0.43466	0.113547	0.174334	0.256264	0.172033	0.204388	0.161882	0.211746	0.377727	0.161976	0.198769	0.323289	0.259203	0.198357	0.213578	0.189906	0.28967
centroid_1005874_s1	IVTT.AG	mechanosensitive ion channel family protein	0.312735	0.878277	0.989091	0.135242	0.176339	0.0265321	-0.141237	0.146999	0.116864	0.655498	0.675471	0.213438	0.356354	0.121901	0.18891	0.1054	0.239773	0.291521	0.249455	0.346305	0.364369	0.237557	0.285153	0.250332	0.234636	0.489789	0.499458	0.281592	0.283793
SF_p0145	IVTT.AG	MxiD, outermembrane protein of the secretin family, component of the Mxi-Spa secretion machinery	0.312478	0.327437	0.400473	1.65394	2.5405	0.189975	0.0432333	-0.0196283	-0.0666037	0.46135	0.647415	0.220758	1.26251	0.160799	0.187505	-0.0631017	-0.0490851	0.00239262	0.225358	0.243749	0.390231	0.129277	0.163428	-0.034457	-0.0566989	-0.00053634	-0.0306725	-0.0452291	0.0413392
centroid_522327	IVTT.AG	inner membrane ABC transporter permease protein YejB	0.311824	0.290911	0.281044	1.22201	1.1388	0.257771	0.217263	0.142775	0.0769499	0.289893	0.243036	0.39688	0.456217	0.147222	0.284385	0.163786	0.131697	0.263694	0.240043	0.427361	0.504581	0.224544	0.21007	0.279879	0.270012	0.129074	0.186419	0.133856	0.204203
centroid_2299312	IVTT.AG	D lactate dehydrogenase	0.311101	0.202066	0.240593	1.31239	0.784512	-0.0261813	-0.197775	0.10909	0.0668971	0.10427	0.0881749	0.1799	0.215588	0.370238	0.357795	1.89645	1.93297	-0.106827	-0.141358	0.165616	0.229658	0.016584	0.152204	0.080637	-0.00809514	0.541083	0.216339	0.0663552	0.0689382
centroid_1934182	IVTT.AG	yhhN like family protein	0.30762	0.207334	0.234061	0.838194	0.867155	0.0677382	0.0854019	0.151577	0.0030969	0.284216	0.34819	0.342613	0.429598	0.145037	0.317069	0.256264	0.162311	0.243433	0.242179	0.116929	0.17757	0.336365	0.269864	0.736576	0.704122	0.240141	0.456599	0.168605	0.237724
centroid_2288739	IVTT.AG	histidine binding periplasmic protein	0.304955	1.01154	0.853777	0.394122	0.381523	0.301691	0.281902	0.226217	0.0505296	0.23644	0.270823	0.289108	0.29267	0.192872	0.285261	0.151532	0.206798	0.104116	0.190561	0.32369	0.374584	0.305476	0.336034	0.265383	0.240247	0.278392	0.33553	0.124356	0.243185
centroid_28565	IVTT.AG	membrane YeiB domain protein	0.303993	0.297213	0.345919	0.515348	0.538496	0.394366	0.342469	0.261375	0.212132	0.212465	0.155475	0.405767	0.408611	0.116895	0.166991	0.126709	0.196807	0.617527	0.197551	0.498968	0.576178	0.15874	0.157154	0.394956	0.37178	0.156289	0.138353	0.235689	0.27078
centroid_283303	IVTT.AG	MFS transporter, phenyl propionate permease family protein	0.303476	0.270924	0.299932	0.491826	0.602892	0.229541	0.326455	0.0868898	0.185743	0.380367	0.250881	0.336816	0.418314	0.260767	0.371049	0.210154	0.222641	0.299326	0.267399	0.216568	0.17863	0.287807	0.245145	0.461464	0.469851	0.415038	0.300357	0.229056	0.133425
centroid_1300571	IVTT.AG	inner membrane protein YiaB	0.303028	0.221604	0.246333	0.828991	0.795441	0.346818	0.257806	0.29371	0.14835	0.0739736	0.136121	0.373063	0.664022	0.180661	0.345257	0.230785	0.131172	0.291861	0.288227	0.42403	0.506609	0.317782	0.228997	0.451895	0.375562	0.103667	0.106439	0.0246497	0.105379
centroid_2079833	IVTT.AG	bacterial virulence factor hemolysin family protein	0.302514	0.190021	0.155716	2.00728	2.23837	-0.0533816	0.00596377	0.826492	0.854713	-0.0716216	0.0206436	0.138385	0.273247	-0.000906405	0.043596	0.0154708	-0.0496796	0.318822	0.394022	0.308865	0.347495	-0.00543615	-0.0470876	-0.128895	-0.0831853	0.564732	0.674279	-0.166589	-0.0220314
centroid_2243365	IVTT.AG	proton antiporter 2 family protein	0.301727	0.303487	0.263793	0.963937	0.875317	0.115166	0.112527	0.125938	0.016809	0.244344	0.256347	0.391075	0.423829	0.125229	0.23336	0.257841	0.279604	0.0930313	0.0525046	0.229984	0.34523	0.213841	0.23369	0.428051	0.366849	0.223082	0.257408	0.215059	0.279075
centroid_2283090	IVTT.AG	sulfite exporter TauE/SafE family protein	0.30061	0.244612	0.32871	0.721807	0.711452	0.316145	0.0228949	0.208048	0.214198	0.0716827	0.190161	0.410852	0.417623	0.0779233	0.225172	0.0676718	0.175598	0.247297	0.231285	0.399856	0.442724	0.224544	0.298246	0.872566	0.740941	0.0151221	0.14919	0.219209	0.224593
SSON53G_RS27360	IVTT.AG	conjugal transfer protein	0.299686	0.178851	0.259637	1.04786	0.972086	-0.00506392	-0.190938	0.136322	0.160376	0.100342	0.12734	0.411072	0.384347	0.0260494	0.0404884	0.0164031	0.173562	-0.0155969	-0.0762395	0.127465	0.224328	0.360671	0.52853	1.30824	1.19506	0.56013	0.334059	0.158667	0.0879481
centroid_440113	IVTT.AG	conserved hypothetical protein	0.299001	0.231039	0.324014	0.867354	0.895398	0.0241862	0.0127192	0.0205676	0.0204251	0.269049	0.249054	0.480011	0.466274	0.0284213	0.234267	0.119786	0.211768	0.173887	0.0476265	0.233081	0.188981	0.28319	0.446007	0.945982	0.846075	0.152433	0.290877	0.164638	0.179413
centroid_2100063	IVTT.AG	conserved hypothetical protein	0.298579	0.303487	0.333032	0.712607	0.689343	0.288231	0.0906357	0.249296	0.144659	0.305575	0.352571	0.336119	0.364981	0.271069	0.305034	0.176353	0.124863	0.326149	0.199752	0.266248	0.345985	0.187612	0.162981	0.451539	0.411738	0.192109	0.36267	0.203182	0.269888
centroid_833400	IVTT.AG	conserved hypothetical protein	0.297681	0.196778	0.263038	0.474881	0.542827	0.0719084	0.221863	0.416408	0.590681	0.434412	0.270566	0.2722	0.274164	0.208122	0.268093	0.117181	0.183715	0.293222	0.268273	0.185426	0.150803	0.241642	0.236668	0.432383	0.329515	0.367589	0.415971	0.28037	0.220907
centroid_2210665	IVTT.AG	inner membrane transport protein YdiM	0.297351	0.264046	0.3509	0.635173	0.811615	0.0749337	0.131837	-0.0188051	0.0856059	0.385218	0.406713	0.376232	0.379246	0.283038	0.355296	0.0316993	0.0755539	0.320324	0.30263	0.166862	0.203849	0.417748	0.433081	0.566852	0.557688	0.251303	0.342063	0.152671	0.0986995
centroid_209838	IVTT.AG	primosomal protein N'	0.295557	0.432182	0.397725	0.261616	0.335489	0.228183	0.307101	0.167758	0.170427	0.345709	0.342816	0.328896	0.530312	0.231986	0.186803	0.208116	0.181183	0.239558	0.126079	0.390072	0.358204	0.23038	0.306774	0.310795	0.155245	0.47288	0.657271	0.206723	0.221522
centroid_1899924	IVTT.AG	major Facilitator Superfamily protein	0.294481	0.177875	0.215455	0.778786	0.874936	0.0385919	0.143449	0.150297	0.0476699	0.247899	0.298338	0.361234	0.425892	0.169959	0.230182	0.192528	0.142668	0.152877	0.184649	0.0966717	0.151019	0.335091	0.320476	0.867243	0.827696	0.162694	0.382857	0.125717	0.214434
centroid_1437641	IVTT.AG	low affinity putrescine importer PlaP	0.294148	0.128747	0.266055	0.763946	0.95522	0.0854727	0.167497	-0.108572	0.0693162	0.257001	0.231188	0.340297	0.182946	0.0554213	0.188442	0.134459	0.188765	0.567259	0.411372	0.144517	-0.0240747	0.251804	0.243454	0.868176	0.780984	0.29131	0.369865	0.273019	0.249531
centroid_701953	IVTT.AG	phospholipase A1	0.293296	0.361343	0.426321	0.746456	0.626054	0.164462	0.168964	0.283902	0.320463	0.195206	0.279798	0.284056	0.386608	0.065273	0.298762	0.00939633	0.105234	0.162026	0.070652	0.169102	0.133626	0.762185	0.77322	0.54318	0.506182	0.142746	0.240664	0.103784	0.0658595
centroid_49085	IVTT.AG	prokaryotic cytochrome b561 family protein	0.293283	0.327437	0.285882	1.39065	0.423876	0.324749	0.243606	0.197815	0.0219523	0.10567	0.100384	0.476852	0.48539	0.191285	0.200093	0.209747	0.134317	0.0836301	0.10862	0.567754	0.710107	0.134047	0.231558	0.319786	0.288583	0.181424	0.21256	0.102403	0.208863
centroid_1132770_s2	IVTT.AG	AAA like domain protein	0.291907	0.294965	0.238291	0.555827	0.538175	0.21864	0.286808	-0.216043	-0.198776	0.157357	0.183071	0.767451	1.05968	0.0299018	0.295073	1.27819	1.49263	0.490786	0.349298	0.0357714	-0.0689264	0.315846	0.472238	-0.155195	-0.102256	-0.108222	-0.300164	0.144637	0.154188
centroid_725409	IVTT.AG	cyclic di GMP binding protein	0.291644	0.269093	0.422946	0.756954	0.519418	0.0304334	0.0921829	0.383627	0.450387	0.0137917	-0.024726	0.0413605	0.0376314	0.345721	0.288975	-0.143075	-0.0490851	0.301524	0.190561	0.00767141	-0.0370643	1.81911	1.82404	0.563071	0.562175	0.00980305	-0.0667788	-0.0318901	-0.0600138
centroid_1428508	IVTT.AG	type III secretion system lipochaperone family protein	0.291643	1.07002	1.32546	0.510367	0.633592	0.0783297	0.164927	0.59414	0.685012	-0.0130065	-0.0534214	0.799834	0.642185	0.130759	0.0936779	-0.109636	-0.00690827	-0.00406613	-0.1298	0.538015	0.458875	0.505865	0.601975	-0.0689916	-0.0344487	0.333648	0.200723	-0.127962	-0.247703
centroid_2372133	IVTT.AG	ccmE family protein	0.290992	0.0668633	0.105656	0.438903	0.357689	0.0280939	-0.084426	1.96516	1.91879	0.807272	0.815886	0.684441	0.884849	-0.291287	-0.189181	0.000943015	0.132221	-0.151922	-0.22546	0.834056	0.862257	0.0229273	0.0768037	0.0393443	-0.018976	-0.168048	-0.12646	-0.125531	-0.139512
centroid_1534523	IVTT.AG	apolipoprotein N acyltransferase	0.290406	0.174456	0.175905	0.504342	0.355685	-0.129688	0.00698936	2.04636	2.07424	0.154654	0.113638	0.269282	0.153371	0.119678	0.295942	0.0802093	0.0458065	0.40249	0.3074	0.0259161	0.0255667	0.0526827	0.0672746	0.20969	0.223559	0.154683	0.18033	0.0431344	0.051059
centroid_1233730	IVTT.AG	inner membrane protein YjcH	0.29009	0.0578778	0.0406455	0.571363	0.51518	0.0308229	0.0388275	0.159054	0.0658207	0.0578604	0.103565	0.150596	0.25387	-0.0426199	0.132625	0.122819	0.0177049	2.47072	2.71021	0.00850574	0.079473	0.134413	0.0538273	0.222045	0.234428	0.0299119	0.122329	-0.0773634	0.0269874
centroid_460411	IVTT.AG	marC integral membrane family protein	0.289741	0.303934	0.408685	0.946644	1.01023	0.102251	0.122025	0.0985069	0.188219	0.16946	0.114785	0.423158	0.406244	-0.0788585	0.00452748	0.0631676	0.0939738	0.244488	0.100399	0.486845	0.462014	0.260889	0.364323	0.922565	0.757121	0.162374	0.128205	0.123675	0.035056
SF_p0163	IVTT.AG	orf, hypothetical protein	0.288245	0.261746	0.278058	0.641612	0.312566	0.242716	0.210512	0.380822	0.359311	0.328542	0.381921	0.206589	0.278127	0.197885	0.258318	0.0604583	0.0961255	0.513719	0.488992	0.331712	0.481222	0.0723115	0.190014	0.228909	0.224608	0.306429	0.498145	0.0968617	0.202024
centroid_490427	IVTT.AG	arginine exporter protein ArgO	0.285919	0.102256	0.175504	0.760293	0.850432	0.0864099	0.160878	-0.0353594	0.12967	0.329741	0.286683	0.359863	0.261898	0.0307893	0.249823	0.160837	0.133269	0.199682	0.197184	0.163619	0.111587	0.727166	0.61446	0.625884	0.563668	0.226755	0.345784	0.156005	0.123917
centroid_2375656	IVTT.AG	helix turn helix domain protein	0.285538	0.248799	0.275067	0.491178	0.519418	0.35928	0.379051	0.155411	0.186239	0.344286	0.286937	0.26196	0.354045	0.296385	0.222661	0.135317	0.155105	0.353786	0.287883	0.344104	0.288994	0.14971	0.237518	0.332976	0.318555	0.233464	0.391753	0.257582	0.20327
centroid_208405	IVTT.AG	PTS system mannitol specific EIICBA component	0.285311	0.301697	0.210375	0.570136	0.425266	0.119385	0.0648657	0.304275	0.185372	0.2161	0.29556	0.489029	0.785956	0.207599	0.241051	0.137033	0.169481	0.504355	0.568903	0.130789	0.303065	0.29765	0.27111	0.276871	0.267978	0.131361	0.206873	0.116847	0.171796
centroid_1307129	IVTT.AG	cell division protein FtsN	0.285272	1.70205	1.64355	0.779105	0.999533	0.336771	0.494407	-0.0739573	0.125156	-0.0558818	-0.0699391	0.0648333	0.0419417	0.146949	0.123843	0.175936	0.211768	0.26404	0.282356	0.274595	0.195701	0.151883	0.129034	0.262953	0.378203	-0.0967023	-0.113814	-0.0482954	-0.178733
centroid_174110	IVTT.AG	sodium/pantothenate symporter	0.285198	0.346661	0.370654	0.576871	0.63284	0.202132	0.00575857	0.0323317	0.0130441	0.365248	0.272109	0.329363	0.424242	0.198149	0.2295	0.0340028	0.119584	0.264387	0.189824	0.178523	0.197795	0.206893	0.32608	0.62178	0.568301	0.307586	0.523942	0.278536	0.244396
centroid_1988723	IVTT.AG	conserved hypothetical protein	0.284834	0.0960729	0.212722	0.617703	0.661884	-0.0247638	0.363761	0.0277571	0.120498	0.205691	0.177868	0.626133	0.23799	0.034334	0.0459223	0.0289302	0.080996	0.183637	0.7602	0.130789	0.063259	1.31116	0.379033	0.463229	0.833757	0.429452	0.0979558	0.102403	-0.01622
centroid_1612193	IVTT.AG	transporter associated domain protein	0.284371	0.26726	0.319302	0.665246	0.687895	0.0828451	0.0176125	0.0378813	0.0490324	0.511441	0.437057	0.350689	0.364838	0.105145	0.169601	0.0459222	0.116408	0.316149	0.233614	0.180005	0.198631	0.304175	0.318469	0.633115	0.602748	0.188347	0.348038	0.199632	0.174339
SSON53G_RS27100	IVTT.AG	cysteine protease	0.282585	0.0700213	0.0844523	0.0317304	0.137631	0.409275	0.832045	0.0333243	1.27158	0.107349	0.339632	0.0513053	0.160327	1.10008	2.06146	-0.158774	-0.0845901	0.0610535	-0.0139334	0.0417611	1.5929	0.0157892	0.319272	0.0989194	0.0789039	-0.0932641	-0.114361	-0.0801065	-0.0974885
centroid_767229	IVTT.AG	electron transport complex, RnfABCDGE type, A subunit	0.281674	0.203025	0.217405	0.695943	0.759374	0.146779	0.171528	0.163049	0.160755	0.257505	0.255568	0.403329	0.488288	0.186514	0.36754	0.253103	0.125917	0.169821	0.301265	0.268571	0.345608	0.319716	0.200077	0.45952	0.459555	0.118899	0.17287	0.0843165	0.170204
centroid_2211304	IVTT.AG	putative osmoprotectant uptake system permease protein YehY	0.280587	0.303487	0.307638	0.422681	0.48616	0.315346	0.0933421	0.117351	0.100926	0.214024	0.217641	0.411072	0.423554	0.267058	0.264102	0.0504805	0.177124	0.230712	0.203046	0.522912	0.49729	0.200961	0.203126	0.397358	0.369886	0.204268	0.308686	0.263467	0.25164
centroid_1879188	IVTT.AG	nucleoside transporter family protein	0.280492	0.208767	0.322928	0.593995	0.704024	0.137766	0.155153	0.115103	0.232422	0.249673	0.260498	0.36534	0.431105	0.0744842	0.194512	0.0996935	0.150971	0.317152	0.226257	0.328375	0.22802	0.276569	0.368209	0.735408	0.658289	0.128092	0.0712384	0.231903	0.0838956
centroid_1624682	IVTT.AG	mraZ family protein	0.278924	1.58974	1.48057	0.147633	0.340841	0.991938	1.08443	-0.00569702	-0.0147266	0.0836696	-0.0307365	0.103854	0.0633022	-0.0444883	-0.0721615	-0.165101	-0.0882502	0.390785	0.294932	-0.0824367	-0.0749796	1.11079	1.35221	-0.0223032	-0.051358	-0.0492979	-0.0467825	-0.0660542	-0.0686337
centroid_864934	IVTT.AG	tonB system transport protein ExbD	0.278428	0.0710725	0.106077	0.351625	0.282576	-0.035735	0.0208655	-0.225984	-0.13164	-0.0933071	-0.0361357	3.56547	3.51169	-0.200999	-0.133136	0.380215	0.374842	0.0773284	0.00904231	0.0924808	-0.00902627	-0.083349	-0.0347216	0.157441	0.105334	0.0386438	0.0557463	0.0431344	0.00179146
centroid_1225543	IVTT.AG	thymidine phosphorylase	0.278345	1.06264	1.14141	0.280493	0.288319	-0.091878	0.0116977	0.522715	0.604554	0.338819	0.251924	0.190738	0.191378	-0.0357898	0.0206501	-0.149857	-0.042561	0.422203	0.157172	0.143505	0.0797001	0.183017	0.215257	-0.0151581	-0.00612559	0.204268	0.0749255	1.0766	0.927414
centroid_2394825_s1	IVTT.AG	asmA like C terminal region family protein	0.277029	1.1247	1.11342	0.614016	0.189492	0.136319	0.109475	0.232108	0.135966	0.297755	0.308146	0.426218	0.505297	0.236096	0.110075	0.141313	0.125917	0.330792	0.216148	0.115123	0.235784	0.0822165	0.0984846	0.132365	0.165766	0.120216	0.199549	0.121289	0.185729
centroid_1091450	IVTT.AG	integral membrane , YccS/YhfK family protein	0.27681	0.190021	0.298828	0.467124	0.577478	0.0922072	0.223629	0.0181631	0.150256	0.419852	0.312151	0.358491	0.333094	0.219584	0.264325	0.160837	0.138498	0.418469	0.308759	0.244222	0.13734	0.205499	0.256929	0.414064	0.476557	0.269518	0.312493	0.277618	0.163179
centroid_525308	IVTT.AG	cytochrome o ubiquinol oxidase subunit IV	0.2759	0.214011	0.272069	0.647208	0.596117	0.364852	0.0859844	0.328089	0.225449	0.284463	0.223766	0.32234	0.457293	0.133516	0.161042	0.260991	0.200812	0.271995	0.255461	0.197671	0.34069	0.160898	0.148142	0.363543	0.310281	0.172566	0.199843	0.213459	0.265422
centroid_226259	IVTT.AG	outer membrane assembly lipoprotein YfgL	0.275535	-0.00110424	0.0247039	0.0782136	0.24606	-0.131648	-0.0623136	-0.264497	-0.186218	0.0685268	0.050316	0.282369	0.321912	-0.080455	-0.0301731	-0.104053	-0.0556387	3.06454	3.08946	0.0204117	-0.205851	-0.0106904	0.0624864	-0.014421	0.00221513	1.02658	0.886004	0.0445742	-0.041082
centroid_154536	IVTT.AG	binding protein dependent transport system inner membrane component family protein	0.275455	0.213535	0.295141	0.430138	0.495788	0.270692	0.121267	0.261545	0.243889	0.282978	0.183071	0.34076	0.340695	0.166194	0.179052	0.150259	0.22461	0.280592	0.199935	0.277828	0.36269	0.191137	0.280212	0.574875	0.587667	0.0801755	0.144316	0.29254	0.273155
centroid_1449873	IVTT.AG	multidrug resistance protein MdtK	0.274632	0.298111	0.368199	0.442394	0.508471	0.242548	-0.00453908	0.200292	0.160881	0.121815	0.33053	0.302493	0.423967	0.218806	0.228134	0.0577439	0.219191	0.303381	0.249986	0.207635	0.227815	0.208633	0.282685	0.456865	0.445592	0.239536	0.376636	0.263777	0.271671
SF_p0154	IVTT.AG	Spa9, component of the Mxi-Spa secretion machinery	0.272495	0.274578	0.276563	0.545127	0.614519	0.0873465	0.137092	-0.0142857	0.0911716	0.343337	0.34819	0.347002	0.381231	0.108231	0.160565	-0.0705065	0.0301371	0.359316	0.216511	0.377856	0.222272	0.241642	0.380957	0.906696	0.853958	0.177002	0.203362	0.144637	0.0743952
centroid_236901	IVTT.AG	fumarate reductase subunit C family protein	0.272324	0.276402	0.243275	0.59713	0.48849	0.343529	0.325469	0.399726	0.282162	0.167584	0.216574	0.252385	0.315992	0.219844	0.163901	0.218685	0.18169	0.256042	0.26074	0.236171	0.369578	0.0746034	0.0682304	0.282081	0.255924	0.3291	0.352668	0.151335	0.242579
centroid_901359	IVTT.AG	1,4 dihydroxy 2 naphthoate octaprenyltransferase	0.271065	0.0836268	0.0976354	0.557685	0.606114	-0.0629098	0.00267698	0.0686094	-0.0685231	0.0593064	0.189889	0.255092	0.357219	0.0132334	0.136026	0.104962	0.0524703	1.83821	1.4774	0.0498889	0.0999915	0.168071	0.178554	0.675455	0.553688	0.101669	0.100946	0.0118256	0.0392478
centroid_1388313	IVTT.AG	MFS transporter, sugar porter family protein	0.271038	0.192921	0.279552	0.676919	0.758409	0.0382044	0.0875365	0.0759494	0.0201473	0.275035	0.36708	0.301065	0.337484	0.264545	0.247579	0.110211	0.0907403	0.317486	0.320603	0.188865	0.176084	0.421654	0.460275	0.497054	0.457772	0.143717	0.343526	0.111705	0.157727
centroid_1194566	IVTT.AG	tyrosine specific transport protein	0.270425	0.23714	0.303239	0.605299	0.609635	0.226313	0.0228949	0.182686	0.198691	0.0756894	0.240674	0.381872	0.419556	0.0864853	0.134327	0.0676718	0.0700912	0.11454	0.113685	0.187392	0.271806	0.326463	0.811393	0.777729	0.638282	0.0362042	0.0715594	0.210576	0.225513
centroid_1046085	IVTT.AG	dipeptide transport system permease protein DppC	0.270349	0.287297	0.240977	0.336407	0.403208	0.0157488	-0.223285	0.0165579	-0.00932803	-0.0181823	0.0452123	0.0504555	0.10904	-0.0747161	-0.106196	-0.162989	0.00401911	-0.0876711	-0.125891	2.90178	2.88016	0.0374902	0.171456	0.597233	0.515467	-0.0544888	-0.0325686	0.0206315	0.0596824
centroid_1022513	IVTT.AG	phosphatidate cytidylyltransferase	0.269698	0.155751	0.186293	0.44427	0.495622	0.186832	0.326948	0.153404	0.260332	0.258009	0.213633	0.337281	0.39337	0.199465	0.333455	0.13188	0.161284	0.403434	0.546602	0.280364	0.216915	0.236534	0.118922	0.349868	0.387971	0.368143	0.187604	0.192181	0.00964579
centroid_47388	IVTT.AG	ampG like permease family protein	0.267658	0.262206	0.345563	0.774212	0.654789	0.0841595	0.179191	-0.0767389	0.0170875	0.385679	0.307144	0.376232	0.376404	0.136267	0.237889	0.0367622	0.108969	0.281277	0.179269	0.106057	0.0988717	0.250453	0.340788	0.498432	0.532673	0.367034	0.446982	0.188604	0.146761
centroid_1341240	IVTT.AG	proline/betaine transporter	0.267642	0.181773	0.224788	0.517386	0.642736	0.0914605	0.185365	0.103808	0.0533836	0.35233	0.423238	0.299635	0.372987	0.218286	0.292245	0.210562	0.142668	0.26785	0.220128	0.292289	0.295265	0.267916	0.316862	0.329496	0.340778	0.267142	0.3487	0.117531	0.131136
centroid_425680	IVTT.AG	serine transporter	0.267289	0.159709	0.137301	0.871444	0.820889	-0.0472012	-0.00247366	-0.0941924	-0.0379709	0.122921	0.0919649	0.480011	0.29538	-0.00878835	0.179523	0.24119	0.131697	0.166856	0.0950898	0.017099	0.0568142	0.422854	0.431225	1.42534	1.22429	0.0528509	0.032851	0.169265	0.140271
centroid_1781915	IVTT.AG	bacterial extracellular solute binding, 3 family protein	0.265563	0.534415	0.634972	0.252314	0.397906	0.216929	0.102199	0.220651	0.171678	0.533665	0.566956	0.215461	0.194931	-0.00757293	-0.0206754	0.369311	0.444893	0.374172	0.171256	0.606477	0.65418	0.107805	0.132693	0.162882	0.146861	-0.036035	-0.0140591	0.137234	0.185729
centroid_1276420	IVTT.AG	ribosomal protein L20	0.262562	0.347095	0.404585	0.618653	0.557802	0.231237	-0.00329948	0.190359	0.164028	0.208821	0.236202	0.198941	0.289199	-0.0161024	0.144252	0.0864374	0.185232	0.11934	0.0289791	0.48864	0.521061	0.255849	0.294984	0.28028	0.216618	0.267736	0.358072	0.196721	0.178146
centroid_1306264	IVTT.AG	inner membrane protein YfeZ	0.262258	0.469332	0.468834	0.823338	0.78938	0.178594	0.199968	0.0962289	0.125672	0.212985	0.228277	0.240265	0.254798	0.0796398	0.0740559	0.00329613	0.0689962	0.231599	0.17834	0.28863	0.249978	0.128542	0.228142	0.522335	0.435845	0.243771	0.409637	0.19575	0.143195
centroid_595075	IVTT.AG	binding protein dependent transport system inner membrane component family protein	0.261201	0.0509686	0.093396	0.521455	0.527533	-0.0402287	0.109857	0.0844019	0.165159	0.27603	0.184983	0.378942	0.25263	0.10177	0.233587	0.142167	0.147863	0.28162	0.330008	0.147045	0.097751	0.161258	0.123527	0.35805	0.35253	1.02077	1.02806	0.168605	0.120624
centroid_1972699	IVTT.AG	conserved hypothetical protein	0.258725	0.468933	0.535353	0.641144	0.484493	0.274645	0.082486	0.186795	0.163525	0.210384	0.18471	0.298681	0.3306	0.119122	0.115007	0.061362	0.141627	0.156805	0.124729	0.27205	0.341826	0.156217	0.188257	0.314907	0.29758	0.225532	0.321698	0.251984	0.289963
centroid_2396815	IVTT.AG	proline specific permease ProY	0.258223	0.273665	0.20331	0.72037	0.550334	0.145341	0.137842	0.245703	0.0701216	0.252457	0.19559	0.423815	0.407497	0.18226	0.181875	0.147283	0.144229	0.170191	0.117958	0.163619	0.269618	0.230037	0.25189	0.574058	0.521111	0.130708	0.172271	0.125376	0.255248
centroid_1570846	IVTT.AG	inner membrane protein YhhQ	0.256625	0.246009	0.226338	0.66628	0.635996	0.18823	0.226097	0.173351	-0.0164356	0.172402	0.214435	0.259266	0.367559	0.0635394	0.214871	0.175101	0.0885806	0.151191	0.165639	0.358136	0.422457	0.205499	0.209637	0.298785	0.262066	0.0761096	0.328026	0.233797	0.58317
centroid_1280415	IVTT.AG	lysine specific permease	0.256448	0.370764	0.412094	0.774212	0.897028	-0.0174958	0.0228949	-0.0773816	-0.0683753	0.326622	0.219508	0.314104	0.25201	0.108792	0.151712	0.0182659	0.0613076	0.226091	0.175548	0.189356	0.166923	0.273912	0.315655	0.840601	0.808521	0.154362	0.240236	0.17322	0.0552047
centroid_1061922	IVTT.AG	signal recognition particle protein	0.256216	-0.000552016	0.155716	0.455344	0.630129	0.214531	0.323494	-0.0639452	0.0563674	1.38337	1.07968	0.357117	0.332801	0.0600658	0.302875	-0.0251978	0.0120182	0.319823	0.156605	-0.0318106	-0.085889	0.58436	0.402715	0.16136	0.213452	0.0624735	0.177053	0.13993	-0.00322911
centroid_557327	IVTT.AG	acyltransferase family protein	0.256041	0.266342	0.261527	0.805515	0.474286	0.15234	0.0998937	0.319978	0.132372	0.292846	0.233565	0.37578	0.335876	0.256979	0.234494	0.153229	0.149936	0.250626	0.29356	0.189846	0.31623	0.178052	0.18209	0.277874	0.243562	0.152111	0.221844	0.127416	0.205758
centroid_1608318	IVTT.AG	putative undecaprenyl diphosphatase YbjG	0.255014	0.103284	0.1847	0.5798	0.620905	0.114799	0.220096	-0.0142857	0.10473	0.314806	0.277239	0.414158	0.277518	0.27507	0.207963	0.2199	0.164363	0.374815	0.155661	0.16262	0.185187	0.218339	0.169676	0.465697	0.399161	0.253705	0.300083	0.233166	0.208863
centroid_809155	IVTT.AG	cobalamin 5' phosphate synthase	0.255	0.145309	0.235985	0.595684	0.612079	0.160373	0.223453	0.0440007	0.11972	0.201506	0.236729	0.282851	0.296132	0.222436	0.187037	-0.00330229	0.0657061	0.427322	0.282875	0.439992	0.371063	0.214187	0.236668	0.426785	0.421649	0.159815	0.213578	0.267789	0.195778
centroid_1880197	IVTT.AG	inner membrane transport protein YdhC	0.252055	0.192438	0.275067	0.49053	0.571211	0.225803	-0.00453908	0.188578	0.236015	0.230034	0.258165	0.402219	0.412777	0.082496	0.0941775	0.0482031	0.171523	0.236026	0.139514	0.212712	0.229658	0.113389	0.241337	0.613379	0.537914	0.124159	0.205704	0.216337	0.20327
centroid_553457	IVTT.AG	succinate dehydrogenase, hydrophobic membrane anchor protein	0.251949	0.0778863	0.140181	0.772186	0.827872	0.196934	0.338889	0.0573337	0.138528	0.0462397	0.113065	0.295816	0.436708	0.00301848	0.123354	0.100573	0.139542	0.169265	0.0869898	0.243985	0.201973	0.272915	0.313641	0.676368	0.664639	0.190229	0.199255	0.179786	0.108042
centroid_2454477	IVTT.AG	drug resistance transporter, Bcr/CflA subfamily protein	0.251327	0.141812	0.176306	0.493639	0.530766	0.125052	0.349601	0.0666716	0.0647435	0.367117	0.302118	0.262938	0.330747	0.141207	0.142079	0.0527542	0.0733713	0.297294	0.161882	0.391992	0.240667	0.14971	0.291714	0.431481	0.39395	0.500448	0.57113	0.160992	0.0192271
centroid_653775	IVTT.AG	protein HdeD	0.250829	0.215913	0.28551	0.808223	0.808954	0.119934	0.103542	-0.0126458	0.00758866	0.195206	0.250098	0.290068	0.377115	0.0195066	0.163186	0.0563848	0.0591034	0.2529	0.154338	0.218493	0.108697	0.279552	0.331663	0.569641	0.528943	0.245582	0.306233	0.254786	0.168929
SSON53G_RS27355_s2	IVTT.AG	conjugal transfer protein TraI	0.250683	0.331828	0.422946	0.70178	1.04536	0.712445	0.895335	-0.122432	0.396605	0.0233067	0.401788	-0.104951	0.288443	0.473944	1.07431	-0.236601	-0.157052	0.0397394	0.345825	0.0859082	0.833864	-0.140682	-0.103009	-0.0304771	0.10237	-0.118281	-0.138476	-0.124721	-0.16019
centroid_361638	IVTT.AG	S adenosylmethionine decarboxylase proenzyme	0.25038	0.164642	0.189474	0.567925	0.595963	0.0354893	0.238026	-0.0470615	0.128511	0.432405	0.271595	0.483583	0.510231	0.160799	0.191247	0.097933	0.0907403	0.205833	0.131852	0.223292	0.152315	0.198161	0.208337	0.432203	0.403798	0.331944	0.343393	0.200601	0.159975
centroid_63099	IVTT.AG	conserved hypothetical protein	0.249303	0.254362	0.269065	0.578702	0.72563	0.161974	0.26228	0.0321331	0.101451	0.251192	0.173748	0.364884	0.367273	0.0724743	0.14955	0.0330819	0.0624085	0.171486	0.100007	0.0777163	0.0215536	0.281868	0.268617	0.553823	0.541116	0.365369	0.477219	0.20833	0.149349
centroid_95825	IVTT.AG	asmA like C terminal region family protein	0.247934	0.204463	0.236754	0.0281607	0.117557	0.160017	0.0354138	0.0353074	0.0695847	0.259016	0.173748	0.0757321	0.165768	1.60348	1.6645	0.112829	0.256703	0.0737715	0.100399	0.116156	0.188981	0.202359	0.272769	0.163316	0.192167	0.0462845	0.0718803	0.173549	0.169886
centroid_2245872	IVTT.AG	aquaporin Z	0.247568	0.376727	0.409368	0.573813	0.496119	0.114248	0.1801	-0.0159275	-0.0215748	0.230291	0.133011	0.268795	0.305275	0.235583	0.171496	0.0482031	0.0591034	0.262479	0.139514	0.122592	0.140609	0.216265	0.324081	0.530945	0.502728	0.307297	0.262197	0.322522	0.314093
centroid_595628	IVTT.AG	CSS motif domain associated with EAL family protein	0.246063	0.96169	1.10944	0.242643	0.346173	-0.184253	-0.116009	-0.123317	-0.0100372	0.119598	0.0181942	0.0606194	0.0473115	0.00362136	-0.0158151	0.0408914	0.0568957	0.137437	0.0666389	0.0283863	-0.067417	0.669708	0.617075	0.15962	0.200719	0.0480154	0.0596349	0.405544	0.332428
centroid_718481	IVTT.AG	NADH ubiquinone/plastoquinone oxidoreductase chain 4L family protein	0.242351	0.217338	0.260393	0.757924	0.756615	0.0777642	0.196196	0.0573337	0.10342	0.305818	0.286429	0.260001	0.221617	-0.0106134	0.102645	0.0450088	0.113224	0.3128	0.15396	0.161621	0.136685	0.102574	0.174122	0.419166	0.360566	0.360363	0.487239	0.273633	0.224286
centroid_1282736	IVTT.AG	inner membrane protein YaiY	0.242024	0.0825848	0.221684	0.552103	0.616042	0.373018	0.464705	-0.0233386	0.0412491	0.50742	0.399673	0.221262	0.277518	0.0583258	0.109581	0.101452	0.132221	0.359316	0.188901	0.47864	0.382152	0.12117	0.175453	0.34183	0.279731	0.21386	0.209792	0.103784	-0.0213037
centroid_252086	IVTT.AG	na+/H+ antiporter NhaA	0.240482	0.172498	0.194233	0.476191	0.593028	0.0783297	0.122782	0.0219684	0.0508016	0.644173	0.580923	0.334491	0.352021	0.134066	0.130678	0.00752209	0.0928968	0.277675	0.197368	0.145529	0.0708178	0.269251	0.313641	0.42171	0.350802	0.21386	0.253736	0.221438	0.151932
centroid_788615	IVTT.AG	hypothetical protein	0.239956	0.0418832	0.0112834	-0.052505	-0.0761632	-0.141929	-0.152872	-0.187548	-0.185737	0.942552	0.906912	0.351609	0.304528	2.26637	2.15949	-0.000942245	0.031262	0.0759462	0.0429361	0.0633345	-0.000119975	0.662362	0.650643	0.0379236	0.0163331	-0.139006	-0.199134	-0.11625	-0.173873
centroid_1410537	IVTT.AG	high affinity zinc uptake system membrane protein ZnuB	0.239861	0.176411	0.2092	0.407648	0.46299	0.0996534	0.0772225	0.168481	0.134427	0.287427	0.326576	0.256075	0.3966	0.0721869	0.222661	0.171757	0.11163	0.216983	0.159623	0.112797	0.134938	0.523868	0.440112	0.309422	0.359612	0.180162	0.376636	0.0899056	0.169248
centroid_1080358	IVTT.AG	enterobactin exporter EntS	0.239813	0.274578	0.281789	0.410256	0.481155	0.167299	0.182826	0.100402	0.0980328	0.210384	0.124212	0.270742	0.334266	0.0949968	0.185631	0.0694695	0.110034	0.27165	0.224277	0.176545	0.156196	0.170572	0.25189	0.731459	0.692345	0.145335	0.227185	0.179131	0.11269
centroid_315942	IVTT.AG	phosphoserine phosphatase SerB	0.239612	0.106363	0.230977	0.418733	0.57904	0.0835963	0.194036	-0.0405718	0.083613	0.294321	0.229336	0.155346	0.0521274	0.153211	0.251615	0.126709	0.120113	0.235849	0.215061	0.502526	0.0298037	0.176275	0.177668	0.351393	0.324828	0.32368	0.33553	0.496464	0.353902
centroid_1246082	IVTT.AG	ferrienterobactin binding periplasmic protein	0.239076	0.191955	0.0806023	0.34504	0.244092	0.244061	0.246388	0.0506826	-0.0523624	0.0540939	0.0349504	1.05639	1.27149	-0.0151861	0.0505637	0.0422652	0.0244994	0.251676	0.272634	0.401551	0.416357	0.303524	0.307179	0.479718	0.415784	0.0313125	0.120004	-0.0552185	0.0160404
centroid_545413	IVTT.AG	inhibitor of apoptosis promoting Bax1 family protein	0.238672	0.164642	0.153682	0.747759	0.736592	0.0756891	-0.0293473	0.13151	0.0893187	0.169727	0.136968	0.363973	0.409167	0.00572946	0.179994	0.0117357	0.0469193	0.370956	0.187239	0.223292	0.199676	0.232434	0.310414	0.852099	0.699603	0.0604169	0.0498935	0.0871138	0.0312027
centroid_19080	IVTT.AG	undecaprenyl phosphate alpha 4 amino 4 deoxy L arabinose arabinosyl transferase	0.235383	0.214011	0.173096	0.482335	0.61589	0.0612696	0.225745	5.14566e-07	0.0317708	0.40355	0.283372	0.218743	0.334119	0.142303	0.192647	0.117181	0.12539	0.321657	0.227516	0.130789	-0.0400217	0.192896	0.290486	0.357481	0.406942	0.315368	0.430684	0.249489	0.153544
centroid_1005874_s2	IVTT.AG	mechanosensitive ion channel family protein	0.234053	0.23198	0.30177	0.454014	0.459941	0.122861	0.068407	0.270832	0.212862	0.251699	0.258424	0.268795	0.301984	0.235326	0.19358	0.0395163	0.0689962	0.575946	0.467542	0.118476	0.0869476	0.175919	0.189136	0.452606	0.356745	0.0849045	0.176754	0.0695411	0.127531
centroid_1905715	IVTT.AG	2 dehydropantoate 2 reductase	0.234041	0.184204	0.246333	0.110474	0.20698	0.0753115	0.127694	-0.0472714	0.00632677	0.159786	0.15101	1.87879	1.8486	0.0618036	0.0633786	-0.0749676	0.0211061	0.261263	0.134538	0.264852	0.275775	0.06503	0.164322	0.19553	0.177078	0.0983313	0.0872011	0.0829158	-0.0307928
centroid_519703	IVTT.AG	long chain fatty acid CoA ligase	0.232354	1.023	1.07266	0.184339	0.216649	0.0325746	0.0766364	-0.0221008	0.0120665	0.159516	0.183071	0.103854	0.109724	-0.00181367	0.00665221	-0.136843	-0.00172182	0.184554	0.0996139	0.0442042	0.0203712	0.732255	0.815668	0.196167	0.147746	0.0889457	0.0249169	0.728928	0.683216
SSON53G_RS26920	IVTT.AG	outer membrane protein MxiD	0.231507	0.0381255	0.0318108	1.00429	2.27305	0.326654	0.550349	-0.0237515	0.625892	0.260023	0.678964	-0.0880116	0.983011	0.173446	1.11402	-0.251673	-0.199306	-0.305057	0.353586	-0.10994	0.943604	-0.0212567	0.101289	-0.173456	-0.194559	-0.249896	-0.339952	-0.252829	-0.273466
SSON53G_RS27490	IVTT.AG	chain-length determining protein	0.229707	0.0573475	0.131937	1.27478	0.846285	-0.19925	-0.109325	-0.234083	-0.165054	-0.132059	-0.0745067	0.25853	0.0911262	-0.0326959	0.0407477	-0.0995013	-0.0520603	1.37481	1.31909	-0.0788876	-0.124866	0.227293	0.398162	1.1432	0.984743	0.0448983	0.0625446	-0.0126715	-0.0963385
centroid_1870696	IVTT.AG	mechanosensitive ion channel family protein	0.22944	0.300353	0.28848	0.595925	0.240936	0.171722	0.0444325	0.153222	0.0126252	0.275533	0.326576	0.265869	0.338068	0.189167	0.139419	0.0961704	0.129072	0.260221	0.300923	0.284273	0.374399	0.107059	0.203996	0.269223	0.261044	0.161415	0.26977	0.163976	0.23041
centroid_406513	IVTT.AG	fumarate reductase subunit D family protein	0.228245	0.187115	0.256227	0.621972	0.608565	0.213501	0.0863726	0.0689966	0.0648782	0.100342	0.148212	0.314576	0.379813	0.0266428	0.0474711	0.0486589	0.0896608	0.107986	0.0766507	0.233081	0.27835	0.27125	0.333651	0.606846	0.485159	0.159815	0.187308	0.223346	0.163499
centroid_242036	IVTT.AG	glucose 6 phosphate dehydrogenase	0.228203	-0.0222471	0.0467977	0.823132	0.829317	-0.170753	-0.0469065	0.0489169	0.107087	0.102868	0.101541	0.20124	0.163792	-0.0952256	-0.0859619	1.6088	1.63151	0.0824506	-0.0284544	0.00989522	-0.147544	0.127807	0.217843	0.597554	0.578673	0.07033	0.0179385	-0.0149192	-0.112523
centroid_1193976	IVTT.AG	HokA domain protein	0.227668	0.224441	0.173497	0.819935	0.530605	-0.0267892	-0.0648976	0.80224	0.714074	0.101746	0.129611	0.280679	0.230614	-0.0209991	0.0559599	-0.0759609	-0.0574313	0.553563	0.536481	0.0283863	0.0990957	0.190433	0.24176	0.391993	0.338842	0.0348083	0.0471215	0.056755	0.141246
SSON53G_RS27485	IVTT.AG	DDE endonuclease	0.22711	0.394471	0.371354	0.159918	0.317067	0.586406	0.685369	0.204351	0.44667	0.084806	0.194235	0.00731812	0.289501	0.436034	0.671125	-0.106081	-0.0260864	0.170191	0.306719	0.167111	0.568432	-0.0175903	0.122607	0.0360272	0.0719287	-0.00376024	-0.0808003	0.0184351	0.0651745
centroid_1316291	IVTT.AG	conserved hypothetical protein	0.226576	0.229157	0.285882	0.223261	0.228246	0.391791	0.320857	0.303288	0.243294	0.185704	0.181157	0.190224	0.240024	0.12606	0.166279	0.100573	0.203808	0.732273	0.287021	0.355078	0.443077	0.0723115	0.019156	0.093459	0.0635138	0.0747518	0.147212	0.200601	0.174974
centroid_1236668	IVTT.AG	L tartrate/succinate antiporter	0.225861	0.226329	0.278805	0.585519	0.68804	0.025946	-0.0702957	-0.026231	-0.022147	0.258009	0.279287	0.270255	0.262052	0.103458	0.138935	-0.0435394	0.105769	0.227692	0.229133	0.108653	0.0973024	0.200961	0.290486	0.675303	0.581459	0.220629	0.318591	0.228106	0.180045
centroid_1714581	IVTT.AG	K+ transporting ATPase, c chain family protein	0.224765	-0.0562745	0.157342	0.527662	0.593028	0.178418	0.280036	-0.139556	0.0550119	0.27603	0.21497	0.216724	0.228882	-0.0978099	0.114515	0.0591017	0.080996	0.473944	0.255461	0.240439	0.159637	0.0577116	-0.0108076	1.25319	1.19067	0.0466309	0.0463051	0.0596061	-0.0432964
centroid_2067370	IVTT.AG	small heat shock protein IbpA	0.224668	0.0658091	0.0581541	0.322921	0.211621	-0.120142	-0.179459	-0.109886	-0.19184	0.248913	0.250359	0.1535	0.232501	-0.253698	-0.0369957	-0.0690225	0.0391119	-0.226459	-0.265624	0.287026	0.333471	-0.147789	-0.0901564	1.76648	1.58685	0.923051	0.605453	0.480861	0.605015
centroid_1302846	IVTT.AG	branched chain amino acid transport system / permease component family protein	0.223918	0.333581	0.287367	0.566449	0.630582	0.089218	0.0428333	0.155776	-0.00706098	0.188878	0.26231	0.306769	0.429186	0.092732	0.213032	0.0645203	0.113224	0.0953721	0.0867917	0.207151	0.261434	0.384574	0.351033	0.496364	0.389094	0.0604169	0.0734839	0.0460126	0.129171
centroid_2279121	IVTT.AG	aldehyde dehydrogenase family protein	0.223916	0.0700213	0.10944	0.489751	0.481823	-0.0895475	0.0577568	-0.0641575	0.0737406	0.382679	0.314149	0.214197	0.180993	0.653697	0.601489	0.0252298	0.0585518	0.191499	0.123184	0.0455598	0.0172923	0.165564	0.162534	0.368637	0.340198	0.773728	0.578716	0.0794082	0.00679461
centroid_1500543	IVTT.AG	dyp type peroxidase family protein	0.223913	0.24694	0.211158	0.847642	0.7187	0.184033	0.110811	0.152308	0.0236164	0.113208	0.119935	0.242746	0.342589	0.119678	0.175751	0.0229122	-0.0331239	0.58333	0.614285	0.22425	0.406253	0.13953	0.111987	0.288467	0.240869	0.121203	-0.0120171	-0.0552185	0.0469014
centroid_427597	IVTT.AG	xylulokinase	0.222585	0.26726	0.357279	0.822102	0.992984	-0.00846203	-0.119362	0.0581142	-0.0069194	0.115156	0.13866	0.257058	0.367273	0.0571647	0.105869	0.0667721	0.0646077	0.188579	0.267399	0.289088	0.30073	0.349043	0.261532	0.191063	0.0684284	0.187091	0.0710779	0.281592	0.270186
centroid_311505	IVTT.AG	lrgA family protein	0.221428	0.191955	0.195025	0.229958	0.22964	0.352751	0.200147	0.243303	0.221346	0.207779	0.121076	0.242746	0.214315	0.171569	0.137724	0.123684	0.208788	0.33013	0.139323	0.431722	0.517713	0.0592554	0.0353745	0.197016	0.145533	0.0889457	0.225455	0.312995	0.415396
centroid_259991	IVTT.AG	integral membrane protein MviN	0.21756	0.0731725	0.167057	0.326704	0.495457	0.123957	0.166947	-0.10901	0.0285975	0.401727	0.30614	0.231044	0.0916461	0.105426	0.25921	0.187156	0.199812	0.317653	0.0933157	0.106057	0.0276867	0.146446	0.133606	0.390881	0.438016	0.432635	0.531662	0.255097	0.161578
centroid_518672	IVTT.AG	integral membrane , TerC family protein	0.215528	0.053098	0.0780298	0.779105	0.828266	-0.0901827	0.00267698	-0.143812	-0.121029	0.134766	0.115358	0.257794	0.241117	0.384658	0.304387	-0.0809374	-0.070645	0.0879466	0.00464417	0.488242	0.49746	0.26825	0.276495	0.789596	0.688397	0.126455	0.244655	0.0524676	0.0565839
centroid_36610	IVTT.AG	putative phospholipid ABC transporter binding protein MlaD	0.214433	0.357471	0.456673	0.302233	0.377578	-0.072083	-0.00826431	-0.0900794	0.030254	0.0179622	-0.0196838	0.0137262	0.0102129	-0.114068	-0.0501861	-0.0199316	0.0546847	0.0320212	-0.0769052	0.85121	0.725426	0.147898	0.224717	0.215985	0.160735	0.744991	0.404423	0.775627	0.824914
centroid_304853	IVTT.AG	phosphate starvation inducible protein PsiF	0.214334	0.0562863	0.0835976	0.0885333	0.160563	0.119202	0.229265	0.0295489	0.125672	0.520917	0.490826	0.422283	0.373557	0.255461	0.349448	0.0667721	0.0602059	0.0739694	0.0163429	0.421317	0.387298	0.269584	0.158949	0.290457	0.312058	0.213243	0.294181	0.0297475	0.0675707
centroid_2386158	IVTT.AG	tRNA (guanine N(7) ) methyltransferase	0.214043	0.304381	0.740136	0.241564	-0.0143016	0.154844	0.03983	0.117726	-0.0339265	0.0161764	0.0310074	0.129829	0.240492	0.0301977	0.043596	0.0238397	-0.00864123	0.0348695	0.05595	0.102414	0.223712	1.25079	1.09051	-0.0324657	-0.0478083	0.707371	0.644274	-0.0429336	0.0406424
centroid_1783253	IVTT.AG	matE family protein	0.213113	0.243214	0.24404	0.407098	0.438926	0.232084	0.0442327	0.192138	0.0873309	0.413986	0.432465	0.200729	0.206657	0.120512	0.154349	0.17092	0.121698	0.13914	0.0718537	0.0971947	0.253807	0.0684837	0.0691855	0.224545	0.165766	0.339314	0.460036	0.118215	0.224286
centroid_2294183	IVTT.AG	radical SAM superfamily protein	0.212712	0.142812	0.179909	0.332649	0.540904	0.0135825	0.208017	0.138353	0.179412	0.365248	0.174298	0.131973	0.158012	0.118844	0.216249	0.0784248	0.102561	0.21931	0.158869	0.16312	0.0769729	0.341767	0.304748	0.352537	0.367229	0.394777	0.273821	0.11924	0.0586503
centroid_6377	IVTT.AG	PTS system, Fru family, IIC component domain protein	0.212255	0.0857086	0.116978	0.20725	0.193986	-0.159376	-0.0601639	-0.11186	-0.00550444	0.0447805	0.00681132	0.173671	0.256808	-0.0865376	0.0572417	0.0559315	0.0446929	0.210699	0.12415	0.0223407	-0.0252952	0.163413	0.122147	0.199348	0.174476	0.0375988	0.15632	2.01366	2.07975
centroid_1420001	IVTT.AG	MASE1 family protein	0.211341	0.318613	0.260015	0.0864753	0.161815	0.261427	0.350571	0.0916622	0.0721333	0.285452	0.224563	0.237778	0.230614	0.160529	0.0303423	0.0321603	0.057448	0.357692	0.306719	0.533385	0.5234	0.0707816	0.173233	0.126362	0.152603	0.303534	0.258678	0.14799	0.130481
SF_p0148	IVTT.AG	Spa15, putative component of the Mxi-Spa secretion machinery	0.210388	0.22255	0.214284	0.609604	0.0130058	0.182982	0.190429	0.197992	0.105647	0.226434	0.21497	0.269769	0.28375	0.221659	0.834187	0.00986451	0.0820819	0.2177	0.0585791	0.206908	0.295069	0.167713	0.0663182	0.182088	0.123888	0.178267	0.118296	0.17322	0.232242
centroid_2370266	IVTT.AG	putative galactarate transporter	0.209448	0.168084	0.143466	0.395508	0.553198	-0.0579307	0.0826806	-0.0303731	-0.0104629	0.122921	0.0802713	0.179382	0.268197	0.00783449	0.187505	0.260204	0.268199	1.26231	0.992109	0.105017	-0.0626478	0.0988255	0.171011	0.331624	0.33302	-0.00627271	-0.0260289	0.123675	-0.00215181
centroid_1155676	IVTT.AG	DNA replication protein DnaC	0.2092	0.184204	0.201342	1.16716	1.00093	-0.15871	0.00862879	-0.233605	-0.143107	0.0532233	-0.0021736	0.178346	0.101832	-0.0965172	-0.0814411	-0.0626094	-0.0736651	0.0238519	-0.0405236	0.613075	0.182864	0.814314	0.769992	0.86791	0.854906	-0.0196261	-0.0688999	0.0667095	0.0641463
centroid_2217193	IVTT.AG	chain length determinant protein	0.208481	0.258059	0.283279	0.549366	0.772271	-0.0221351	0.205696	-0.0584363	0.0268007	0.341674	0.136968	0.14636	0.192509	0.208645	0.298112	0.0385989	0.0722788	0.0965411	0.0435488	0.155105	0.0132561	0.125598	0.217843	0.503587	0.542631	0.290726	0.174963	0.182405	0.0600263
centroid_955031	IVTT.AG	inner membrane protein YbjM	0.208157	0.219709	0.17189	0.597251	0.520719	0.205587	0.192955	0.129284	0.00632677	0.0488625	0.142601	0.308191	0.347821	0.0105364	0.217625	0.219495	0.103096	0.0980982	0.251931	0.362493	0.408785	0.187612	0.0961437	0.227664	0.204338	0.224001	0.181967	0.0140321	0.0950127
centroid_9002	IVTT.AG	transmembrane secretion effector family protein	0.206407	0.216863	0.242509	0.436616	0.534314	0.119385	-0.100683	0.0544032	0.0365864	0.163825	0.218708	0.239271	0.261898	0.150492	0.174098	0.0828817	0.215732	0.191499	0.12685	0.127721	0.125951	0.20166	0.24599	0.518775	0.439824	0.110641	0.209063	0.199955	0.216287
centroid_144531	IVTT.AG	miniconductance mechanosensitive channel	0.206072	0.0647541	0.14797	0.534472	0.450753	-0.0967631	-0.150812	0.25032	0.28575	0.08509	0.0212553	0.23454	0.170533	-0.060783	-0.128756	0.00517586	0.0290113	0.180885	0.0754529	0.0198601	-0.00926775	1.5736	1.40574	0.50975	0.475853	-0.038237	-0.0632506	0.0380837	-0.0242168
centroid_285013	IVTT.AG	DNA repair protein RecN	0.205515	0.327437	0.475691	0.0513833	0.0155468	-0.056068	0.00247131	-0.0961448	-0.0117407	0.913425	0.77983	0.378491	0.328985	1.09131	0.967374	-0.051821	-0.0343002	-0.0134935	-0.188061	0.0837986	0.211951	0.163771	0.127659	0.0459557	0.0379703	-0.0019683	-0.0258572	0.17782	0.101375
centroid_14374	IVTT.AG	protein TonB	0.205278	0.480847	0.500557	0.528799	0.596426	-0.258943	-0.191408	-0.0703279	-0.0814342	0.0277453	0.0194194	0.825227	0.722701	0.490812	0.79231	-0.12138	-0.139225	1.01985	0.93459	0.149317	0.154041	-0.146009	-0.142268	-0.0723119	-0.103308	-0.0470789	0.0469582	0.0888593	0.11534
centroid_1385285	IVTT.AG	putative lipoprotein	0.205035	0.113523	0.119065	0.88473	0.640792	0.211097	0.205875	0.156869	0.0266624	0.0676649	0.126772	0.326324	0.467877	-0.065834	0.154829	0.13145	0.143709	0.0626494	0.059791	0.17382	0.376618	0.249439	0.223431	0.420439	0.302754	0.0246472	-0.0602584	0.0359137	0.147085
centroid_2286735	IVTT.AG	conserved hypothetical protein	0.204913	-0.100561	-0.0159381	0.0217129	0.197449	-0.160265	-0.0905558	-0.0183936	0.115304	-0.0133104	-0.0919304	0.376232	0.264974	-0.192688	-0.00133173	0.415274	0.343034	0.517506	0.276461	1.32101	1.38234	0.234144	0.173233	0.284479	0.308502	0.0611027	0.00253351	0.232535	0.141571
centroid_1934051	IVTT.AG	toxin CptA	0.202805	0.193886	0.240977	0.840434	0.834036	0.1365	0.113289	0.057724	0.025694	0.16812	0.212294	0.104945	0.198153	0.0675813	0.102148	0.0182659	0.107903	0.240616	0.160753	0.158617	0.179478	0.135877	0.236243	0.33991	0.336516	0.108983	0.305688	0.113421	0.0811876
centroid_204959	IVTT.AG	conserved hypothetical protein	0.202531	0.0499027	0.0295937	0.34991	0.190106	0.213158	0.137842	0.311657	0.342075	0.0762609	0.0925471	0.33356	0.481164	-0.0881425	0.0961743	0.0326212	0.0557906	0.126225	0.202315	0.393909	0.485513	0.205151	0.0839094	0.000972494	-0.0309404	0.916054	0.836528	-0.132835	-0.00179288
centroid_2274295	IVTT.AG	sodium:dicarboxylate symporter family protein	0.201708	0.0578778	0.0349091	0.911812	0.829842	0.0112155	0.250204	-0.0462225	0.0651475	0.221793	0.109617	0.229794	0.179364	-0.075671	0.0755748	0.0504805	0.0771887	0.0348695	0.00191477	0.0286605	-0.0608946	0.16413	0.259023	0.766336	0.686115	0.247692	0.2292	0.25634	0.157084
centroid_618041	IVTT.AG	sensor protein ZraS	0.20164	0.0867484	0.128626	0.380748	0.35459	-0.0956997	-0.323886	0.120717	0.0965841	-0.0533793	0.0367667	0.0148883	0.0258925	-0.178257	-0.0910647	-0.199326	-0.0520603	1.39641	1.4139	0.893677	0.920844	0.0654142	0.212666	0.12881	0.0559924	-0.0913576	-0.0899251	0.337283	0.334988
centroid_393899_s1	IVTT.AG	acriflavine resistance protein B	0.201574	0.132276	0.176306	0.387869	0.478478	-0.0988923	-0.0136622	-0.0268516	0.136223	0.203861	0.146812	0.276325	0.154699	0.00633121	0.0816344	-0.0165904	0.031262	0.642419	0.614423	0.0611916	-0.0405152	0.269918	0.254832	0.507698	0.475677	0.078144	0.0423803	0.207687	0.144817
centroid_393552	IVTT.AG	cell division protein FtsW	0.201149	0.196778	0.173096	0.60841	0.516485	0.175426	0.077613	0.111724	-0.0405769	0.149776	0.190976	0.330763	0.318067	0.122734	0.281975	0.0658718	0.0097373	0.0910778	0.0626146	0.225207	0.363623	0.243001	0.165216	0.448512	0.426396	0.0936461	0.116741	0.0617408	0.13179
centroid_457629	IVTT.AG	tryptophan specific transport protein	0.199729	0.195333	0.256986	0.596407	0.670997	0.104288	0.106798	-0.0495815	-0.0336381	0.128994	0.0829106	0.302493	0.33016	-0.133159	0.101154	-0.0454838	0.0233692	0.11454	0.058175	0.14755	0.0815154	0.246393	0.358866	0.854522	0.807542	0.0679434	0.0683463	0.172561	0.0838956
SSON53G_RS27105	IVTT.AG	outer membrane autotransporter barrel domain-containing protein	0.197812	0.126726	0.135653	0.391068	0.109147	0.173134	0.0541892	0.0175613	0.131858	0.081394	0.285156	0.0322078	0.18733	0.979154	2.0948	-0.0430537	-0.0097977	0.148	0.389692	-0.00939879	0.354643	-0.0517605	-0.0113123	0.00848718	-0.031441	-0.098999	-0.0799088	0.186975	0.240154
centroid_209676	IVTT.AG	conserved hypothetical protein	0.197099	0.138807	0.0899954	0.717713	0.604734	0.0976095	0.0492196	-0.0449649	-0.0165781	0.097248	0.102698	0.300588	0.2213	0.0693102	0.171733	0.501031	0.428764	0.13914	0.13722	0.10085	0.136904	0.172	0.104087	0.38083	0.421283	0.0902902	0.0992158	0.0581813	0.106045
centroid_1805167	IVTT.AG	glycosyl hydrolases 25 family protein	0.196209	0.48716	0.514577	0.293487	0.35313	0.0120049	0.114051	-0.195898	-0.107001	0.27603	0.169339	0.0735032	0.131629	0.769706	0.639982	-0.00519311	0.119056	0.190952	0.147135	0.187884	0.0932594	0.180537	0.240489	0.292643	0.354639	0.133645	0.163565	0.0720142	-0.00610587
centroid_1157261	IVTT.AG	sugar (Glycoside Pentoside Hexuronide) transporter domain protein	0.194097	0.181286	0.178709	0.810303	0.549696	0.0443913	0.0235031	0.0117315	0.0200083	-0.0151355	0.0443098	0.33937	0.325895	0.0141312	0.204265	0.229178	0.0972001	0.08873	0.0042246	0.152591	0.244723	0.151159	0.159846	0.535147	0.545655	0.0214791	0.0344985	0.178148	0.132444
centroid_159809	IVTT.AG	carbohydrate kinase, FGGY family	0.19375	-0.0712727	0.000456379	0.181129	0.407084	-0.0201162	-0.112218	-0.276008	-0.0928082	-0.02093	-0.150659	0.165846	0.154865	-0.216362	-0.059325	0.199522	0.194801	0.551717	0.484186	0.188375	0.197376	-0.0588602	-0.0224607	1.35054	1.15744	0.931702	0.713064	-0.0452291	-0.0773053
centroid_1476282	IVTT.AG	conserved hypothetical protein	0.192997	0.111992	0.0980587	0.374296	0.426308	0.100396	0.0327978	0.453957	0.358981	0.0711094	0.100384	0.16349	0.192509	-0.123582	0.128241	0.0658718	0.0441358	0.210339	0.284604	0.455167	0.486198	0.169143	0.0299886	0.142756	0.0341473	0.244375	0.216774	0.221756	0.383329
centroid_1409120	IVTT.AG	liporeleasing system, transmembrane protein LolE	0.192958	0.115562	0.167863	0.086132	0.137207	0.0198756	-0.24412	0.0908997	0.132372	-0.0571347	0.0279669	0.0751752	0.0904328	-0.102019	-0.075248	-0.126516	-0.0196653	0.00737316	-0.0496423	1.81749	1.80119	0.00381322	0.0900395	0.369579	0.352722	-0.0441256	-0.0280909	0.387787	0.423169
centroid_479269	IVTT.AG	YMGG like Gly zipper family protein	0.192929	0.0794542	0.113633	0.554587	0.481489	-0.0183016	0.147547	-0.172364	-0.0608609	0.0456562	0.114785	1.90574	1.83868	-0.106241	0.0692355	-0.0266374	0.0233692	0.128893	0.087782	0.0851174	0.0605005	-0.00543615	0.0117233	0.0307992	0.0644512	0.196797	-0.123885	0.0606739	-0.0615092
centroid_1143824	IVTT.AG	NADH Ubiquinone/plastoquinone (complex I), various chains family protein	0.191934	0.188085	0.284023	0.555827	0.674948	-0.0396151	0.0143522	-0.120223	-0.09672	0.264041	0.202079	0.29462	0.302583	0.0807829	0.134084	0.0201262	0.0885806	0.236556	0.198835	0.262056	0.175871	0.13953	0.295392	0.504445	0.46258	0.104333	0.183452	0.0853661	0.0333057
centroid_490876	IVTT.AG	hexuronate transporter	0.188611	0.254362	0.323652	0.10082	0.248811	0.180351	0.188623	0.159781	0.114524	0.197572	0.251403	0.169242	0.167742	0.132965	-0.0158151	0.0952883	0.186747	0.308098	0.129353	0.1541	0.240667	0.11376	0.0994199	0.150446	0.163581	0.338748	0.292254	0.242606	0.226126
centroid_252554	IVTT.AG	modulator of DNA gyrase family protein	0.188498	0.106876	0.0788878	0.217787	0.147142	0.401162	0.358307	-0.147632	-0.219296	-0.00271011	-0.0218876	0.010817	0.00507091	-0.133822	-0.0933385	-0.059168	-0.00921935	0.443796	0.400892	1.52194	1.54066	-0.0655743	0.0304791	0.0693235	0.0119664	-0.102835	-0.172662	0.263158	0.311785
centroid_691020	IVTT.AG	sigma E factor regulatory protein RseC	0.187878	0.263586	0.240977	0.574058	0.534314	0.229202	0.00760437	0.209805	0.172928	0.000605396	0.052113	0.183005	0.232815	-0.0907142	0.0261591	0.0191963	0.00516457	0.1663	-0.00757321	0.442464	0.456254	0.0398379	0.10874	0.177579	0.173607	0.372847	0.365814	0.186323	0.238332
centroid_393874	IVTT.AG	bifunctional aspartokinase/homoserine dehydrogenase 1	0.187626	0.167593	0.247096	0.482335	0.593955	-0.121223	-0.0666228	-0.00203174	0.0625866	0.181461	0.255308	0.311269	0.424242	0.206028	0.211882	0.0408914	0.0379931	0.304562	0.219767	0.0940538	0.0577367	0.20166	0.320877	0.306672	0.278923	0.118569	0.267531	0.098942	0.0514049
centroid_1506962	IVTT.AG	glutamate/aspartate periplasmic binding protein	0.187208	0.0731725	-0.0196067	0.130589	0.116051	0.028289	-0.041595	1.53636	1.46557	0.0221207	0.0449115	0.501103	0.486445	-0.172117	-0.0763721	0.302856	0.349362	0.041359	0.032481	0.294799	0.295069	0.0822165	0.11106	0.0642149	-0.00809514	-0.110151	-0.105444	-0.149614	-0.0890763
centroid_554222	IVTT.AG	sugar (and other) transporter family protein	0.185857	0.223496	0.17911	0.576993	0.468396	0.0677382	0.00862879	0.0935668	-0.0290307	0.206735	0.207465	0.331696	0.363547	0.0670046	0.130191	0.0886552	0.076099	0.0791035	0.122797	0.165865	0.274586	0.173783	0.187817	0.466401	0.365138	0.0590442	-0.0363684	0.0839664	0.174974
centroid_724397	IVTT.AG	molybdate ABC transporter, periplasmic molybdate binding protein	0.18554	0.125715	0.100173	0.260856	0.277196	0.138128	0.0738985	0.185367	0.016809	0.145425	0.141476	0.165846	0.226675	0.122456	0.106612	0.00329613	0.0154329	0.827691	0.812658	0.337921	0.383073	0.0726938	0.0710938	0.220585	0.206675	0.0645271	0.105499	-0.082462	0.0805098
centroid_2368768	IVTT.AG	inner membrane protein YpjD	0.185084	0.121662	0.10944	0.64056	0.649147	-0.00626234	-0.0454173	0.302958	0.328451	0.0955576	0.123927	0.265625	0.284508	-0.0645696	-0.0147373	-0.0175442	0.0700912	0.101402	-0.00524816	0.158366	0.0724161	0.150435	0.250628	0.869641	0.772404	0.0200689	-0.00100602	0.0574683	0.0110693
centroid_1730567	IVTT.AG	inner membrane protein YbaN	0.184986	0.439933	0.444409	0.498162	0.584963	0.222908	0.222393	-0.0439177	0.0559609	0.138875	0.0992256	0.211666	0.237677	-0.0277594	0.0861625	0.0270812	0.0519161	0.202037	0.11135	0.306606	0.22761	0.127807	0.1272	0.234915	0.263495	0.150823	0.266409	0.0341028	-0.0191228
centroid_2218542	IVTT.AG	lysine arginine ornithine binding periplasmic family protein	0.184658	0.0251671	0.0857334	0.178232	0.223059	-0.0435057	-0.0791925	0.146265	0.1576	-0.0190976	0.0431055	2.17666	2.20257	-0.0920017	-0.0939075	-0.0759609	-0.0390149	0.191317	0.153203	0.156611	0.149722	-0.0151513	0.051896	0.0968742	0.065388	-0.0788371	0.0182715	-0.0440809	-0.0671309
centroid_904613	IVTT.AG	conserved hypothetical protein	0.184367	0.383089	0.331593	0.103028	0.159728	0.324749	0.490892	-0.0510535	0.0887889	0.178803	0.20073	0.0131448	0.211926	0.283782	0.390299	-0.0894371	-0.0748749	0.199138	0.248038	0.368138	0.555428	-0.00221225	0.158052	0.0558163	0.067026	0.194611	0.181818	0.0829158	0.0815263
SSON53G_RS26850	IVTT.AG	chaperone protein IpgA	0.183589	0.245544	0.222461	-0.0423358	0.0758891	0.0805892	0.251935	-0.0386932	0.0583984	1.33846	0.504671	0.0986566	0.188465	0.075058	0.108592	-0.0018858	0.0728251	0.065438	-0.017337	0.217771	0.0864957	0.126335	0.18209	0.344514	0.399718	0.124159	0.0255797	0.258823	0.136689
centroid_847621	IVTT.AG	transglycosylase associated family protein	0.182852	0.148798	0.202523	0.59182	0.515016	0.123226	0.0139441	0.0736355	0.000986568	0.240015	0.235939	0.229043	0.251545	0.0833518	0.11845	0.04957	0.0458065	0.181252	0.10901	0.245638	0.331375	0.112274	0.122607	0.2974	0.299572	0.0899542	0.235946	0.0496023	0.142221
centroid_119209	IVTT.AG	proton glutamate symport protein	0.18252	0.195815	0.24136	0.448683	0.510274	0.0422676	0.173356	-0.157111	-0.0245812	0.302159	0.187983	0.26147	0.262052	-0.0191609	0.119432	-0.00661285	0.0524703	0.170006	0.0943016	0.208604	0.152315	0.114503	0.228997	0.575854	0.615437	0.139177	0.193073	0.111361	0.0482886
centroid_1571364	IVTT.AG	DNA gyrase, B subunit	0.182452	0.00550858	0.0797453	0.443734	0.564601	-0.153389	-0.0874877	-0.159604	-0.110952	0.195206	0.231188	0.319992	0.477323	0.152668	0.135541	-0.0949637	-0.0785105	0.0160479	0.0248483	-0.00658652	-0.0529074	0.859982	0.934424	0.686378	0.644564	0.121203	0.139272	0.0025953	-0.0799549
centroid_95410	IVTT.AG	PTS system glucose specific EIICB component	0.182439	0.223023	0.195025	0.0688623	0.16098	0.0413012	0.109093	0.39046	0.288405	0.315774	0.259721	0.116359	0.125041	0.0437442	0.0740559	0.355378	0.362381	0.168339	0.121831	0.102414	0.0269804	0.255176	0.400061	0.134139	0.088152	0.186148	0.310047	0.136559	0.122601
SSON53G_RS27810	IVTT.AG	malate transporter	0.18059	0.243214	0.274318	0.336984	0.489155	0.326337	0.454968	-0.0737436	0.208723	0.158977	0.401319	0.00205387	0.19622	0.378163	0.729215	-0.141515	-0.0676313	0.253599	0.480571	0.183211	0.585162	-0.0638928	0.0047513	-0.0386977	0.0206865	0.0147681	-0.101277	-0.082462	-0.127715
centroid_524980	IVTT.AG	hok/gef family protein	0.180473	0.327437	0.239443	0.688725	0.291944	0.305077	0.194396	0.239352	0.0341118	0.0636358	0.149612	0.284297	0.343753	-0.075671	0.11279	0.140458	0.00745274	0.000936717	0.146945	0.335707	0.45538	0.141353	0.0363516	0.179728	0.163143	0.10832	0.0152711	-0.00222791	0.116993
centroid_1583864	IVTT.AG	tryptophan tRNA ligase	0.178846	-0.0380267	-0.0242057	0.530188	0.581693	-0.346287	-0.299084	-0.226459	-0.257858	-0.176299	-0.1926	-0.11191	-0.119156	-0.282073	-0.217422	0.314273	0.279604	2.21223	2.17196	0.465332	0.378835	0.22041	0.286796	-0.076409	-0.119186	-0.237192	-0.250569	0.373537	0.456203
centroid_1023916	IVTT.AG	GABA permease	0.176258	0.113013	0.191062	0.644296	0.717708	-0.0687406	-0.0268262	-0.144037	-0.0421718	0.24942	0.228277	0.284779	0.26236	-0.083333	0.0363346	-0.0180214	0.0535779	0.179598	0.0225713	0.0176517	-0.0462024	0.211413	0.287617	0.726029	0.686572	0.181424	0.183898	0.163976	0.03855
centroid_1675119	IVTT.AG	fosmidomycin resistance protein	0.176049	0.202545	0.206454	0.761691	0.791807	0.0354893	0.0746813	-0.110982	-0.19716	0.150319	0.0678901	0.248685	0.277214	0.0440373	0.101651	-0.0513325	0.0391119	0.0226225	0.00715903	0.00209685	0.0591192	0.212801	0.306369	0.924873	0.699151	-0.012032	0.0312017	0.0492437	0.104712
centroid_226057	IVTT.AG	thiol reductant ABC exporter, CydC subunit	0.174472	0.270924	0.25888	0.473963	0.446308	0.185783	0.220273	-0.0462225	-0.0293182	0.2161	0.146531	0.182488	0.2734	0.0372813	0.175987	0.0536627	0.143709	0.202399	0.0909467	0.0940538	0.0387078	0.170572	0.24176	0.242952	0.28215	0.230113	0.252604	0.101711	0.0593385
centroid_155523	IVTT.AG	SPFH domain / Band 7 family protein	0.173982	0.0721229	0.0537968	0.0771775	-0.0359038	0.0520877	-0.0165772	0.173171	0.0023938	-0.0728882	-0.0228331	0.127145	0.130448	0.0141312	0.092428	1.52743	1.48239	0.145743	0.152446	0.340574	0.275577	-0.0351919	-0.0590387	0.0166843	-0.00612559	0.123503	0.102204	0.14195	0.218753
centroid_2299060	IVTT.AG	flagellar basal body associated FliL family protein	0.173813	-0.0414306	-0.0390217	0.447481	0.420742	-0.117118	-0.0363031	-0.140451	-0.132412	1.54898	1.63628	0.194845	0.196382	0.372106	0.400233	-0.115241	-0.0845901	0.095567	0.0295977	0.0352256	0.033325	-0.0070508	-0.0244969	0.367507	0.319734	-0.0626838	-0.00929885	-0.059079	-0.0544198
centroid_723967	IVTT.AG	bifunctional aspartokinase/homoserine dehydrogenase 2	0.173445	0.204463	0.189474	0.382986	0.391517	-0.0729199	0.0267429	0.130397	0.0152763	0.0938653	0.139787	0.180418	0.249838	0.145037	0.161042	0.104085	0.0635086	0.280592	0.229851	0.161621	0.148856	0.432118	0.247678	0.361272	0.353489	0.038992	0.134517	0.022094	0.0737142
centroid_650234	IVTT.AG	uracil xanthine permease family protein	0.173438	0.112502	0.17951	0.429191	0.534636	0.0517039	0.158295	-0.0720347	0.259038	0.083101	0.0533098	0.224781	0.172172	-0.0194671	0.0768393	0.0224483	0.0496975	0.093812	0.0603965	0.0864351	0.0123048	0.132214	0.217843	0.768336	0.395813	0.161735	0.180777	0.299189	0.253445
centroid_2280770	IVTT.AG	inner membrane protein YqjE	0.173186	0.158721	0.163017	0.276286	0.27604	0.203515	0.03983	0.219256	0.205305	0.266046	0.182524	0.214197	0.214634	0.125506	0.0896745	0.0694695	0.141627	0.213037	0.16207	0.131811	0.247353	0.0276665	0.0166827	0.2593	0.216197	0.0959906	0.188641	0.187627	0.232852
centroid_544775	IVTT.AG	heme exporter CcmC family protein	0.173142	0.190988	0.145515	0.593149	0.230038	0.112224	0.0691928	0.230378	0.0628563	0.167315	0.124496	0.297249	0.2517	0.179061	0.186803	0.13274	0.0771887	0.223953	0.212884	0.0927431	0.253606	0.078415	0.0815447	0.165703	0.117354	0.135275	0.0889463	0.0517518	0.233157
centroid_116281	IVTT.AG	voltage gated potassium channel Kch	0.173021	0.210199	0.202917	0.313714	0.260544	-0.00227148	-0.06835	0.122211	-0.0250112	0.0619056	0.0916737	0.120143	0.175772	-0.0633063	0.0750687	0.0126704	0.0357529	0.769516	0.590306	0.651327	0.901963	0.0905449	0.0663182	0.160925	0.0621065	0.045245	0.0925885	-0.0715028	0.0287452
centroid_2277584	IVTT.AG	protein RcsF	0.172619	0.0499027	0.0184566	1.05665	-0.047189	0.371942	0.316231	0.3023	0.179288	-0.210392	-0.163809	0.154291	0.136171	0.170227	0.170549	-0.0184987	-0.0337119	-0.0372281	0.0188375	0.669025	0.822105	-0.049679	-0.0481229	0.597072	0.392458	-0.112083	-0.251372	0.196721	0.33811
centroid_176432	IVTT.AG	inner membrane protein YdcZ	0.171574	0.189053	0.17189	0.451617	0.472437	0.0798364	0.0114933	0.080566	0.0223685	0.260274	0.276215	0.16349	0.165274	0.0612246	0.206577	0.00329613	0.074463	0.257088	0.180198	0.179512	0.142784	0.0905449	0.125365	0.242952	0.217672	0.180162	0.325471	0.136896	0.115009
centroid_346217	IVTT.AG	conserved hypothetical protein	0.171494	0.167101	0.192649	0.425126	0.362052	0.209033	0.00164832	0.273019	0.175675	0.0447805	0.105585	0.19305	0.32073	0.0431579	0.136026	0.165888	0.131172	0.207998	0.186499	0.0971947	0.251592	0.061568	0.101289	0.285477	0.202423	0.0337604	0.0814749	0.104475	0.129826
centroid_601288	IVTT.AG	inner membrane protein YbjO	0.169962	0.181286	0.25471	0.641028	0.635696	0.176659	0.00493746	0.0169593	0.0280449	0.0173672	0.114785	0.224279	0.23564	0.0328581	0.100906	-0.03869	0.0446929	0.107019	-0.0158469	0.322348	0.318348	0.112274	0.230705	0.532291	0.484984	-0.0272604	0.0234243	0.0652917	-0.0169451
centroid_2281674	IVTT.AG	conserved hypothetical protein	0.168804	0.163656	0.216235	0.252467	0.315569	0.0541971	0.115383	-0.123095	0.00618649	0.257001	0.202349	0.218995	0.264052	0.0862007	0.194978	0.0247666	0.0557906	0.231599	0.149224	0.379577	0.286439	0.214187	0.226002	0.369202	0.342325	0.114941	0.127124	0.0578248	-0.0227595
SSON53G_RS27495	IVTT.AG	protein capL	0.168713	0.106363	0.134415	-0.277861	-0.102221	0.125052	0.460668	0.0362979	1.01374	0.129544	0.244346	-0.142999	-0.0310682	0.740888	1.61809	-0.181577	-0.0968268	0.0338529	-0.0207486	0.299806	1.31034	-0.0867596	0.0441447	0.0755684	0.0177857	-0.125677	-0.166971	-0.093901	-0.176301
centroid_286867	IVTT.AG	ABC 3 transport family protein	0.167986	0.108412	0.093396	0.273725	0.251362	0.264246	0.193856	0.154864	0.153426	0.0578604	0.129611	0.244729	0.259587	0.100362	0.208425	0.104962	0.0624085	0.310619	0.22067	0.458835	0.501194	0.0791761	0.0890981	0.222253	0.135309	0.0580138	0.0240879	-0.00037092	0.0010753
centroid_1338792	IVTT.AG	lipoprotein NlpI	0.167627	0.187115	0.335906	-0.268173	-0.132334	0.029654	0.195116	-0.088783	0.0312194	0.661033	0.677607	0.0293356	0.0560395	1.21712	1.04411	0.163365	0.191786	1.01728	0.786789	0.0308522	-0.0792828	0.14826	0.480159	-0.423167	-0.532273	-0.0189011	-0.304115	-0.062175	-0.164201
centroid_429863	IVTT.AG	tonB system energizer ExbB	0.167136	0.131772	0.115725	0.324232	0.230435	0.0206603	0.00534807	0.313619	0.157727	0.144608	0.187166	0.157452	0.382931	0.366961	0.411703	-0.0118306	-0.00864123	0.189675	0.216692	0.401551	0.462014	0.119691	0.109668	0.0831646	0.0211695	0.129401	0.188049	-0.135279	-0.0425579
centroid_731109	IVTT.AG	inner membrane transport permease YhhJ	0.166821	0.289557	0.356218	0.572221	0.635396	-0.0306454	0.0094478	-0.115375	-0.00310219	0.126237	0.139787	0.228793	0.139863	0.0455018	0.0836487	0.0730583	0.0458065	0.232131	0.211249	0.100329	0.0283927	0.194653	0.142709	0.451539	0.440365	0.0849045	0.125115	0.0723672	0.0517508
centroid_252961	IVTT.AG	ribosomal protein L9	0.166385	0.103797	0.0780298	0.429733	0.494298	1.69713	1.44887	0.0838272	0.0105288	0.06709	0.0437078	0.0258814	0.134827	-0.0364094	0.00718291	-0.153522	0.0318241	0.0582564	2.21604e-05	0.0374074	0.0342626	-0.103935	-0.0234784	0.0950537	0.014394	-0.00914947	0.0591494	0.0808122	0.106045
centroid_492909	IVTT.AG	conserved hypothetical protein	0.165977	0.225385	0.211549	0.375139	0.357142	0.134507	0.0119021	0.119596	0.0408383	0.166511	0.166577	0.240513	0.290105	0.0498865	0.0725354	0.0658718	0.110034	0.06245	0.0419145	0.145529	0.251188	0.0753665	0.185617	0.349104	0.265331	0.103001	0.230638	0.134194	0.141571
centroid_298093	IVTT.AG	inner membrane protein YqaA	0.165929	0.125715	0.133177	0.412174	0.384386	0.125417	0.0760502	0.2328	0.124897	0.0736874	0.175672	0.221262	0.306171	0.134617	0.208425	0.136604	0.0706384	0.109338	0.255109	0.144011	0.197586	0.150797	0.0696628	0.156786	0.118934	0.387413	0.14645	-0.0360691	0.0174576
centroid_1676644	IVTT.AG	conserved hypothetical protein	0.164809	0.285487	0.346632	0.284089	0.215042	0.104103	0.00226561	0.0245662	-0.143263	-0.0292047	-0.0624665	0.327961	0.329278	0.612001	0.709458	0.0846606	0.226575	0.00530002	0.0622116	0.755391	0.924262	0.113017	0.119844	-0.122262	-0.210345	-0.119835	-0.208847	-0.0567615	0.101375
centroid_1005269	IVTT.AG	conserved hypothetical protein	0.163492	0.27549	0.139359	0.408609	0.308804	0.128514	0.124484	0.305754	0.352706	0.0665148	0.101831	0.153764	0.3306	0.0331534	0.179523	0.0667721	0.074463	0.1637	0.229133	0.320558	0.3979	0.0780343	0.072047	0.145397	0.110789	0.0710111	0.0833862	-0.136094	0.00465253
centroid_726617	IVTT.AG	mgtC family protein	0.163437	0.103284	0.126968	0.795996	0.670558	0.108354	0.0995091	0.0545987	0.0201473	0.00301189	0.024615	0.313159	0.24813	-0.0259125	0.188442	0.177187	0.00287275	0.0737715	0.0322753	0.201081	0.291937	0.215226	0.0639245	0.411141	0.322675	-0.0375027	-0.072442	0.0322897	0.0832191
centroid_221860	IVTT.AG	AAA like domain protein	0.162525	-0.0211265	-0.0334478	-0.0578062	0.0891088	-0.229954	-0.0224248	0.826606	1.0348	0.0853739	-0.0112148	0.217734	0.321469	-0.0154915	-0.0331711	-0.0995013	-0.0797243	0.0757486	-0.0194683	0.0582399	-0.121207	0.0169813	0.128117	0.39865	0.409527	0.392054	0.328026	0.0878122	0.0333057
centroid_124179	IVTT.AG	conserved hypothetical protein	0.16233	-0.00220933	-0.00226312	0.389817	0.253907	0.367939	0.494992	-0.348883	-0.222744	0.345472	0.342327	-0.0114871	-0.0164291	0.16188	0.204265	-0.00803399	0.0368734	1.5127	1.50287	-0.0424282	-0.12696	-0.00988081	0.0872135	0.165703	0.121413	0.0469771	-0.0813355	-0.0567615	-0.188095
centroid_1897895	IVTT.AG	H+ symporter family protein	0.161897	0.186146	0.186293	0.347621	0.44665	-0.0965504	0.0946934	-0.0944092	-0.0394181	0.944118	0.794218	0.0840602	0.135163	0.0123349	0.0319079	-0.0367548	0.0142956	0.217521	0.084015	0.0248169	-0.158215	0.0249039	0.139075	0.357101	0.407312	0.170025	0.139272	0.141277	0.0679127
SF_p0131	IVTT.AG	IpgA, similarities to IpgE, putative chaperone	0.161448	0.256211	0.256227	-0.0324242	-0.00889248	-0.001873	0.142889	-0.11186	-0.0560194	1.26053	0.552005	0.109848	0.200725	0.0402226	0.0944272	-0.0700116	-0.017919	0.0852012	-0.01755	0.262989	0.183498	0.120431	0.266121	0.208638	0.306324	0.136577	0.0660928	0.205758	0.133752
centroid_1450615	IVTT.AG	inner membrane protein YdgK	0.160714	0.0418832	0.0529238	0.609485	0.526237	0.0845348	0.0672275	-0.0664949	6.87931e-07	0.130095	0.0667054	0.291987	0.18587	0.0498865	0.158416	0.00329613	0.0131574	0.225557	0.192404	0.313824	0.317771	0.174851	0.0667965	0.320176	0.323067	0.151789	0.266129	0.0359137	0.0160404
centroid_2397735	IVTT.AG	na+/H+ antiporter NhaB	0.160254	0.125715	0.119482	0.569276	0.349289	-0.0221351	0.109093	-0.153719	-0.0686708	0.155466	0.123927	0.25853	0.089392	0.0623824	0.255418	0.158306	0.0673521	0.427477	0.345493	0.197671	0.167991	0.0538448	0.122607	0.203367	0.222299	0.157893	0.173468	0.111361	0.0896333
SF_p0182	IVTT.AG	IcsA (VirG), outermembrane protein exposed to the bacterial surface by a C-terminal autotransporter domain and involved in the movement of intracellular bacteria by binding to N-WASP	0.159982	-0.227276	-0.231933	-0.344323	-0.200398	-0.198337	-0.111772	-0.602123	-0.397857	-0.171881	0.0412973	-0.380918	-0.222205	1.99576	3.66504	1.10321	1.18068	-0.144308	-0.0789042	-0.291076	-0.233231	-0.319719	-0.214234	-0.445183	-0.429057	-0.140977	-0.218625	1.29828	1.30962
centroid_703682	IVTT.AG	conserved hypothetical protein	0.158412	0.389424	0.462931	0.374577	0.3195	0.290348	-0.0367257	0.160508	0.101714	0.0711094	0.100384	0.101668	0.18083	-0.080455	0.0292976	0.0399748	0.141106	0.429643	0.249101	0.248936	0.314302	-0.0119056	-0.0501958	0.0464268	0.032232	0.0583573	0.0583399	0.148995	0.160295
centroid_501188	IVTT.AG	sensor protein BasS	0.158123	0.260364	0.190665	0.240331	0.279888	0.0106231	-0.107548	0.422179	0.437233	0.138601	0.0723242	0.0589304	0.146883	-0.0203861	0.0856601	0.0150045	0.0739173	0.234434	0.161505	0.105797	0.148207	0.0464692	0.117538	0.204212	0.16664	0.152754	0.212997	0.297983	0.356704
centroid_2285252	IVTT.AG	protease 3	0.157453	0.0846681	0.0955173	-0.190009	-0.148275	-0.143246	-0.0101305	0.484905	0.591243	0.0751177	-0.0390023	0.820583	0.971947	0.898467	0.801059	-0.0939573	-0.0894723	-0.0992234	-0.300963	0.137415	0.0170552	-0.0953217	0.0363516	0.475876	0.574237	-0.098999	-0.244963	-0.0505994	-0.141092
centroid_1535078	IVTT.AG	ybgS like family protein	0.156416	0.0153713	-0.0380912	0.156979	0.0792054	0.586406	0.720555	0.56011	0.500843	0.187557	0.295307	0.250413	0.539359	-0.204825	-0.0104339	0.107589	-0.0011467	-0.196801	0.0601947	0.100329	0.187718	0.121909	-0.0244969	0.0198063	-0.00908092	0.124816	0.247499	-0.0194253	0.0579619
centroid_822631	IVTT.AG	conserved hypothetical protein	0.155971	0.0397372	0.0273731	0.458132	0.317442	0.492236	0.250204	0.517617	0.284015	-0.20136	-0.0482781	0.16349	0.322946	-0.0807745	0.1019	0.155346	0.218203	-0.0185467	0.070652	0.353328	0.464799	0.0700161	-0.00526746	0.145397	0.15128	-0.126848	-0.259626	0.0282928	0.274637
SF_p0170	IVTT.AG	orf, conserved hypothetical protein	0.155415	0.148798	0.129869	0.516877	0.297079	-0.0480237	0.0648657	-0.210157	-0.185737	0.0241955	-0.0285192	0.0606194	0.0542626	0.233272	0.210961	0.22273	0.318825	0.0385235	-0.085141	0.00989522	-0.104601	0.11747	0.250207	0.322901	0.318555	-0.0189011	-0.103631	0.998144	0.966642
centroid_848800	IVTT.AG	glutathione S transferase GstA	0.154968	0.226329	0.116143	0.781015	0.0963283	0.108169	-0.024519	0.173531	-0.0329172	0.112651	0.140913	0.22754	0.212086	0.13131	0.11845	0.136175	0.0853349	0.0110973	0.0480337	0.164618	0.308888	0.087522	0.114303	0.114953	0.0623411	0.199603	0.319402	0.0737781	0.174339
centroid_1054364	IVTT.AG	fimbrial family protein	0.154821	0.322149	0.333751	0.587945	0.69886	0.119202	0.135593	-0.212273	-0.131022	0.192046	0.184164	0.14158	0.148549	0.0087357	0.131165	-0.0939573	-0.019083	0.077723	0.0425276	0.198646	0.134501	0.13953	0.232411	0.409677	0.385536	0.165248	0.14019	0.0521098	-0.0144087
centroid_463636	IVTT.AG	nickel ABC transporter, permease subunit NikB	0.15473	0.186146	0.191856	-0.0337294	0.0665627	0.236988	0.122782	0.261714	0.239599	0.222826	0.190433	0.166891	0.120293	0.121901	0.0402292	-0.00377476	0.117468	0.27234	0.0865935	0.216087	0.240667	0.0765104	0.13315	0.188078	0.15128	0.0896181	0.172571	0.200601	0.222137
centroid_1906545	IVTT.AG	periplasmic protein CpxP	0.154709	-0.0166531	-0.0643739	0.0446854	0.0194649	0.0302386	-0.116679	0.192138	0.0998745	-0.163086	-0.0294691	0.106036	0.258816	1.43648	1.31985	-0.0774521	-0.107929	0.0405494	0.0891674	0.454555	0.934593	-0.00866727	-0.0512333	0.0721023	-0.00465019	-0.0419146	-0.0592038	-0.0179217	0.119965
centroid_337965	IVTT.AG	voltage gated chloride channel family protein	0.154603	0.150291	0.149195	0.420776	0.512402	0.0736109	0.0703706	0.104564	-0.0413016	-0.0719381	0.222703	0.257548	0.387173	-0.0472954	0.176695	0.0752968	0.0097373	-0.00594668	0.0148857	0.147045	0.206763	0.244359	0.198769	0.519962	0.476205	-0.0411783	0.0720408	-0.00483172	0.0892964
centroid_1479935	IVTT.AG	C4 dicarboxylate anaerobic carrier family protein	0.153885	0.0467003	0.13359	0.282891	0.336043	-0.16071	-0.0936305	0.389375	0.544965	0.399674	0.27288	0.164799	0.089739	-0.0151861	-0.00775085	-0.11422	-0.00575411	0.108951	0.158869	0.00265527	-0.0314129	0.708102	0.68594	0.241102	0.223978	0.0218315	0.0792419	0.0438545	0.00465253
centroid_2292545	IVTT.AG	molybdopterin guanine dinucleotide biosynthesis protein B	0.153681	0.0267933	0.0229217	-0.263353	-0.119605	-0.0437108	0.0192399	-0.0237515	0.0824159	-0.0920224	-0.147218	0.105218	0.0921658	-0.23331	-0.172859	-0.0601504	-0.0331239	1.93897	2.13904	0.105537	0.0837813	-0.0799464	0.0919205	-0.159263	-0.237237	-0.254155	-0.255594	0.976997	0.999821
centroid_1007062	IVTT.AG	PTS system, mannose/fructose/sorbose , IID component family protein	0.153528	0.119632	0.199765	0.450418	0.49347	0.116452	0.137467	0.0257636	0.0963205	0.182258	0.118506	0.187392	0.190893	0.0434511	0.124822	0.0173348	0.0918189	0.195869	0.167139	0.107875	-0.00637271	0.130012	0.127659	0.37634	0.443792	0.0617883	0.101418	0.10551	0.00035879
centroid_656734	IVTT.AG	AAA domain family protein	0.152921	-0.0706929	-0.00680705	0.0726794	0.15931	0.357728	0.540608	-0.000405707	0.098296	0.00960914	0.0817382	-0.0688043	-0.128813	0.0129339	0.126777	-0.0779495	-0.0202479	0.148563	0.0614052	0.820025	0.688532	0.453409	0.381342	0.282881	0.24501	0.029211	-0.0802654	0.177492	0.0668865
centroid_2375252_s2	IVTT.AG	cation efflux system protein CusA	0.151374	-0.0222471	-0.0205253	0.752418	0.77309	-0.204513	0.0695855	-0.163238	-0.0345036	0.0870762	0.0352533	0.57702	0.534651	-0.13847	-0.105909	-0.0626094	-0.0532521	0.0328356	-0.019255	0.214641	0.0719596	0.0464692	0.082018	0.993418	0.82355	-0.0411783	-0.107259	-0.00297138	-0.0697618
centroid_2252388	IVTT.AG	putative 4 amino 4 deoxy L arabinose phosphoundecaprenol flippase subunit ArnF	0.150908	0.0477685	0.0707163	0.128089	0.345989	0.177715	0.268451	0.159599	0.234818	0.0842379	0.0758616	0.206589	0.156522	0.0779233	0.138935	0.0757441	0.0788216	0.288456	0.216873	0.380222	0.338983	0.0374902	0.051896	0.16787	0.151942	0.145982	0.02707	0.135884	-0.00970991
SSON53G_RS26770	IVTT.AG	hypothetical protein	0.150159	0.0284176	0.0564128	0.638455	0.635095	-0.283433	-0.131724	-0.157111	-0.172022	0.0357005	0.11679	0.023574	0.0663028	-0.0407539	0.041266	-0.0237596	-0.0132727	0.0437851	0.0750535	-0.0119345	0.009447	0.056939	0.0538273	0.35044	0.333603	1.41959	1.23301	-0.0115489	-0.0322582
centroid_805322	IVTT.AG	putative protein involved in utilization of DNA as a carbon source	0.1497	0.0981368	0.0441642	0.461709	0.298977	0.122495	0.0063741	0.0487206	0.0758809	-0.00180512	0.00804624	0.158504	0.189922	0.18492	0.250719	0.134029	0.00802422	0.0176944	0.087782	0.0346797	0.150371	0.140989	0.0691855	0.377838	0.414682	0.0183041	-0.0262006	0.41754	0.438855
centroid_892821	IVTT.AG	putative manganese efflux pump MntP	0.149347	0.215913	0.167057	0.310632	0.273147	0.178242	0.0656534	0.2084	0.0582631	0.138054	0.0811516	0.124456	0.181156	0.11243	0.173389	0.0229122	0.110034	0.250801	0.193693	0.345425	0.362877	0.0491909	0.103155	0.199136	0.153484	-0.0160049	0.0816343	0.040972	0.109371
centroid_446052	IVTT.AG	acetyltransferase family protein	0.149115	0.106363	0.129041	0.422409	0.512566	0.0171257	0.22151	0.0113285	0.0861369	0.165437	0.0667054	0.170024	0.203774	0.0425713	0.112543	0.0550244	0.0233692	0.113578	0.0557475	0.141731	0.00395375	0.0822165	0.1272	0.353679	0.355022	0.130055	0.137586	0.159996	0.0500207
centroid_725261	IVTT.AG	phosphoethanolamine transferase EptA	0.148709	0.0477685	0.10355	-0.0964444	-0.0183127	2.78195	2.6714	-0.22741	-0.177428	-0.106866	-0.142757	-0.03204	-0.0333336	-0.261283	-0.093623	-0.0572051	-0.00460088	-0.11763	-0.231377	-0.0346725	-0.0869081	0.0772725	0.121687	0.0307992	0.0136661	0.180793	0.0164387	0.0110894	-0.082989
centroid_645946	IVTT.AG	thioesterase superfamily protein	0.148564	0.492662	0.48963	1.20559	0.124208	0.211097	0.0664407	0.224133	0.0715971	-0.00906094	0.0224779	0.169503	0.219874	-0.0274514	-0.0299009	0.0899843	0.0177049	-0.0485973	0.034537	0.103456	0.196748	0.00020096	0.00824149	0.160708	0.140652	0.0396881	-0.00151238	0.0184351	0.145465
centroid_1232091	IVTT.AG	HTH type transcriptional activator AllS	0.148064	0.111481	0.136889	0.437827	0.472269	-0.0546208	-0.0299782	-0.0626721	-0.0973227	0.190991	0.228542	0.164799	0.193478	0.222177	0.272515	0.0757441	0.0530242	0.148188	0.0917368	0.0357714	0.00968537	0.170572	0.145428	0.439036	0.367039	0.0562949	0.170774	0.0944309	0.103378
centroid_227257	IVTT.AG	acrB/AcrD/AcrF family protein	0.147871	0.165626	0.234831	0.426889	0.546026	0.0543887	0.204445	-0.110324	-0.0198597	0.187821	0.106162	0.18223	0.226675	-0.0145756	0.0352942	0.205257	0.230498	0.103923	0.0553426	0.0428474	-0.0179879	0.162695	0.192646	0.329303	0.419269	0.179531	0.1542	0.056755	-0.0318917
centroid_877023	IVTT.AG	putative minor fimbrial subunit, D mannose specific adhesin domain protein	0.147425	0.149794	0.223625	0.565833	0.482658	0.176659	0.0543877	0.0778748	0.122829	0.0312863	0.0640362	0.140516	0.270189	0.0513451	0.0841518	0.0284682	0.0591034	0.181986	0.0988282	0.17258	0.18835	0.0753665	0.144069	0.220585	0.147525	-0.0301793	0.0302112	0.116162	0.0545146
centroid_1484679	IVTT.AG	glycogen/starch/alpha glucan phosphorylases family protein	0.147014	0.559723	0.637886	0.271463	0.361689	-0.0312552	0.00247131	-0.209923	-0.0931087	0.373641	0.348433	0.274385	0.429735	-0.0696339	-0.0732831	-0.152474	-0.043745	0.420804	0.311306	0.0368623	-0.109252	0.153329	0.255251	0.212421	0.149514	0.102335	0.173468	0.0380837	-0.0278664
centroid_1338810	IVTT.AG	D alanyl D alanine carboxypeptidase/D alanyl D alanine endopeptidase	0.146927	0.146806	0.185497	0.719042	0.633893	-0.190596	0.022692	-0.269874	-0.137207	0.170263	0.103853	0.19305	0.105612	0.0153275	0.0679643	0.00188472	0.0368734	0.109144	0.0476265	0.14856	0.0503406	0.28352	0.235818	0.632802	0.634657	0.101669	0.0841818	0.0892082	0.0132019
centroid_979603	IVTT.AG	conserved hypothetical protein	0.146801	-0.0516909	0.112795	0.555331	0.509619	0.0524715	0.0778082	-0.106384	-0.0205741	0.271047	0.135273	0.204044	0.102864	0.0434511	0.175279	0.112393	0.0950501	0.269751	0.128968	0.0498889	0.0676158	0.0742216	-0.00476486	0.269425	0.284566	0.241957	0.335396	0.0947784	0.0248751
centroid_200709	IVTT.AG	inner membrane protein YphA	0.144636	0.0636983	0.150012	0.566941	0.626507	0.028289	-0.00660746	0.10796	0.0956614	0.136411	0.0790967	0.149009	0.175772	0.0830666	0.0996621	0.0247666	0.0301371	0.236026	0.166764	0.119249	0.132095	0.103322	0.127659	0.358619	0.266961	0.0257016	0.171074	0.00518575	0.0603701
centroid_415191	IVTT.AG	isochorismatase family protein	0.144457	0.147802	0.163826	0.606376	0.402149	-0.0612482	-0.205119	0.0372877	0.0145792	-0.099425	-0.113926	0.0751752	0.169548	-0.215309	-0.00882349	-0.0328922	-0.0580293	-0.021714	-0.0676132	1.61124	1.5274	0.0106118	0.0499621	0.137238	0.150839	-0.0276249	-0.118749	0.0531831	0.0388989
centroid_858229	IVTT.AG	sbmA/BacA like family protein	0.144337	0.107388	0.189077	0.540373	0.580913	0.0832208	0.112146	-0.0866249	0.0422072	0.189407	0.0604696	0.148215	0.0678889	0.00301848	0.211652	0.0846606	0.0624085	0.225557	0.164888	0.0498889	0.0482536	0.176275	0.109668	0.225169	0.268589	0.141125	0.13298	0.0902542	0.00358029
centroid_118561	IVTT.AG	MFS/sugar transport family protein	0.143034	0.194851	0.243275	0.697741	0.71131	0.00250303	-0.00992305	-0.103544	-0.0907062	0.177205	0.198298	0.171328	0.186357	0.0322673	0.0324294	-0.0969787	0.0120182	0.0979036	0.0861971	0.0654742	0.0203712	0.0657982	0.186057	0.4764	0.429492	0.129401	0.207457	0.0624517	0.0266355
centroid_1025357	IVTT.AG	aquaporin Z	0.143004	0.257597	0.16625	0.505883	0.410247	0.163574	0.0454311	0.139828	-0.0288869	0.079685	0.0788029	0.240513	0.2314	0.0218893	0.114761	0.0712651	0.0668036	0.0522443	0.0850073	0.0761254	0.157057	0.172	0.129034	0.238424	0.20922	0.0993333	0.0427078	0.026108	0.114016
centroid_1389180	IVTT.AG	protein TsgA	0.142591	0.0610556	0.158154	0.538241	0.638396	-0.065614	-0.0346137	-0.116255	-0.0267325	0.186763	0.206927	0.243242	0.218288	0.0704615	0.0497912	-0.0089822	0.0513618	0.195505	0.0605983	0.118476	0.095956	0.11376	0.137254	0.364865	0.273056	0.158214	0.283968	0.0603181	0.0213477
centroid_2282212	IVTT.AG	conserved hypothetical protein	0.141458	0.153768	0.16746	0.175653	0.208999	0.00923997	0.0354138	0.0333243	-0.0201454	0.10651	0.118792	0.0829526	0.0736895	-0.0191609	0.459022	-0.0655657	0.057448	0.557105	0.777244	0.0716082	0.145389	0.124492	0.101289	0.167653	0.163581	0.0137056	-0.0938792	0.117531	0.149349
centroid_1717982	IVTT.AG	SCP 2 sterol transfer family protein	0.141332	0.163656	0.070285	1.87919	0.891882	0.0175189	0.0067843	0.11604	-0.09672	-0.0942713	-0.07418	0.363289	0.429049	-0.0457352	-0.0518434	0.056838	0.0188395	-0.107276	-0.0405236	0.115897	0.282301	0.00381322	0.0667965	0.114055	0.0677274	-0.0777042	-0.139962	-0.0182975	0.0808487
centroid_1641248	IVTT.AG	ferric reductase like transmembrane component family protein	0.141116	0.120647	0.0459204	0.261464	0.197856	0.257937	0.157556	0.0467558	0.030116	0.150319	0.128476	0.190481	0.186357	0.0836369	0.156265	0.168406	0.115347	0.108565	0.133196	0.365535	0.407339	0.115245	0.0739516	0.0700187	0.039878	0.105331	0.0770054	0.0344652	0.0811876
centroid_2428501	IVTT.AG	NADH quinone oxidoreductase subunit A	0.1391	0.134289	0.041526	0.903068	0.154497	0.115534	0.0470275	0.206993	0.0226459	0.0653639	0.14035	0.224028	0.23705	0.103177	0.094677	0.104085	0.0535779	0.11627	0.111544	0.0861717	0.248969	0.0382732	0.0499621	0.120781	0.0856146	0.0483613	0.0985859	0.0467312	0.18131
SSON53G_RS27285	IVTT.AG	Virulence factor VirK	0.138642	0.213059	0.20449	0.223573	0.283726	-0.0500821	0.0426333	-0.156658	-0.118885	0.121261	0.135273	0.0125632	0.102864	0.041691	0.15961	-0.0415977	0.00516457	0.869776	0.72753	0.192051	0.155335	0.150073	0.332856	0.030323	0.0823789	0.0989993	0.109256	0.0341028	0.0209945
centroid_1046767	IVTT.AG	H+ symporter) family protein	0.138498	0.172498	0.2092	0.0471567	0.172618	0.166413	0.0116977	0.113226	0.14606	0.262033	0.196403	0.149273	0.172664	0.123566	0.0649088	-0.0304833	0.106302	0.075551	0.0774486	0.105017	0.191925	0.0692501	0.10874	0.202522	0.219356	0.131035	0.143858	0.196397	0.222137
centroid_655391	IVTT.AG	NADH quinone oxidoreductase subunit J	0.138293	0.111481	0.125308	0.474356	0.602585	-0.0306454	0.212825	-0.0597057	0.0180617	0.220243	0.181977	0.143441	0.165109	-0.0775827	0.137239	-0.0146846	-0.00172182	0.109724	0.0605983	0.118476	-0.0102341	0.136608	0.146333	0.381763	0.382156	0.159815	0.138353	0.114792	0.0114249
centroid_1433953	IVTT.AG	basal body rod modification protein FlgD	0.137615	1.19292	1.46949	-0.249422	-0.0810904	1.21376	1.40939	0.148099	0.232661	-0.037218	-0.0637633	0.090137	0.0296955	-0.28612	-0.255745	-0.225537	-0.135434	0.245893	0.192957	0.137924	0.0250951	-0.158067	-0.114892	-0.0792326	-0.0460367	-0.02362	-0.158664	-0.107829	-0.232463
centroid_1026389	IVTT.AG	2 polyprenyl 6 methoxyphenol 4 hydroxylase	0.137275	0.00330767	0.012182	0.160081	0.154497	-0.210256	-0.141919	-0.366841	-0.230492	-0.08083	-0.0676608	-0.101485	-0.0872292	-0.327604	-0.194968	-0.174645	-0.119118	-0.118987	-0.200823	3.45412	3.21805	-0.0697866	-0.0378032	0.0288934	0.0484315	-0.0883123	-0.121498	-0.0797144	-0.141092
centroid_227927	IVTT.AG	acetolactate synthase, large subunit, biosynthetic type	0.136533	0.116071	0.151644	0.539621	0.490152	-0.044121	-0.0822431	-0.0554787	-0.0204312	0.149233	0.130462	0.171328	0.212245	-0.0191609	0.0503062	-0.0362714	0.0657061	0.219131	0.0758523	0.0948397	0.0810618	0.174139	0.234967	0.516736	0.424207	0.0600738	0.0623831	0.0546129	0.0610574
centroid_778178	IVTT.AG	conserved hypothetical protein	0.136361	0.0257094	0.202917	0.633529	0.548102	0.0751226	0.138965	-0.0773816	0.0391939	0.079685	0.0565958	0.156399	0.190569	-0.0747161	0.0219637	0.00939633	0.092358	0.206014	0.16976	0.355952	0.314687	0.081457	0.101289	0.273857	0.218935	0.0923047	0.023922	0.0517518	-0.0656296
centroid_1555863	IVTT.AG	marC integral membrane family protein	0.136119	0.192921	0.207632	0.341881	0.29632	0.150011	0.122971	0.21786	0.123087	0.108466	0.076156	0.186103	0.205697	0.0664276	0.0399699	0.164206	0.098274	0.144613	0.150552	0.109172	0.243304	0.0130037	-0.000249381	0.129255	0.0616371	-0.0218032	-0.000837275	0.0975555	0.199529
centroid_646284	IVTT.AG	conserved hypothetical protein	0.135795	0.219709	0.224788	0.482335	0.100251	-0.0286145	0.0239085	0.0889916	0.0849419	-0.153674	-0.202208	0.898673	0.914633	0.248866	0.4105	0.177603	0.00172548	0.0767362	0.0415056	0.281515	0.325834	0.0351386	-0.0564322	-0.176751	-0.0702671	0.0264042	-0.0311894	-0.0683868	-0.0780619
centroid_2390656	IVTT.AG	permease family protein	0.135353	0.224441	0.258501	0.136071	0.143768	0.0616509	0.168047	0.0119329	0.10342	0.22875	0.159092	0.124994	0.166426	0.108512	0.135055	0.0395163	0.0379931	0.147436	0.0768502	0.195475	0.154041	0.0669498	0.210936	0.198712	0.135309	0.107324	0.14919	0.155339	0.107709
centroid_1110489_s2	IVTT.AG	glutamine amidotransferases class II family protein	0.135304	0.364776	0.336623	0.432436	0.378117	-0.0130722	-0.00412576	-0.100493	-0.16537	0.24078	0.198298	0.32281	0.356931	0.0195066	0.0692355	0.0321603	0.00287275	0.112808	0.0404829	-0.0525443	-0.0539034	0.419252	0.420787	0.256453	0.226284	0.00802567	-0.0770598	0.0751877	0.0607138
centroid_161957	IVTT.AG	conserved hypothetical protein	0.134629	0.052566	0.0459204	0.515603	0.552085	0.0850976	0.225745	-0.030788	0.0361743	0.0197459	0.024615	0.162966	0.247197	-0.088785	0.0981684	0.0797634	0.0998832	0.0642435	0.0302161	0.0771862	0.0558912	0.151883	0.205734	0.367695	0.333408	0.160456	0.0786032	0.127756	0.00822091
centroid_426091	IVTT.AG	substrate binding domain of ABC type glycine betaine transport system family protein	0.134528	0.0898633	0.16423	0.460518	0.607187	-0.0762721	0.028158	-0.0264379	0.13571	0.0427352	-0.0209427	0.289588	0.331041	0.556792	0.537167	-0.134772	-0.0718523	0.199138	0.0925265	0.4186	0.263034	-0.036428	0.00923714	0.119438	0.0835353	-0.0131144	-0.0763484	0.0864149	-0.00251082
centroid_531550	IVTT.AG	putative osmoprotectant uptake system permease protein YehW	0.134464	0.185175	0.163017	0.3143	0.226852	0.136319	0.133528	0.205056	0.0555543	0.210124	0.161037	0.14689	0.180342	0.163499	0.0531358	0.0877685	0.113224	0.0918595	0.128391	0.0740014	0.196958	0.0149939	0.0250748	0.104585	0.0835353	0.0757703	0.094643	0.1062	0.174339
centroid_1484349	IVTT.AG	osmolarity sensor protein EnvZ	0.134397	-0.0278629	-0.0214445	-0.0354092	-0.05347	-0.242845	-0.189293	-0.151461	-0.300947	-0.131399	-0.173226	-0.0861416	-0.0378752	-0.185111	-0.14164	0.48832	0.415902	0.858911	0.904891	0.911331	0.947342	-0.0605358	0.00674673	-0.124382	-0.144417	0.454204	0.568176	0.248865	0.326724
SF_p0140	IVTT.AG	MxiK, putative component of the Mxi-Spa secretion machinery	0.133872	-0.0239295	0.0362349	0.202507	0.273147	-0.0353271	0.0693892	-0.348883	-0.196514	0.0386358	-0.0240947	0.659395	0.695143	-0.0750343	0.0831454	0.104524	0.113224	-0.0718268	-0.15301	0.0638697	-0.0861437	0.856657	0.911708	0.268012	0.315803	0.0403839	0.0422166	0.091996	-0.0403446
centroid_2479632	IVTT.AG	prepilin type N terminal cleavage/methylation domain protein	0.133285	0.0386629	0.0529238	0.425668	0.47479	0.0413012	0.0740942	-0.105946	0.0129045	0.121815	0.24356	0.0436396	0.0935506	-0.0510467	0.042302	-0.0425682	-0.0343002	0.820281	0.664802	0.017099	-0.0775094	0.0707816	0.080124	0.242541	0.268182	0.158214	0.108005	0.0513938	0.0167492
centroid_502653	IVTT.AG	conserved hypothetical protein	0.132854	0.0175539	0.0313677	0.595684	0.525913	-0.220883	0.0094478	0.442795	0.520914	-0.0322814	-0.0348635	0.605068	0.599934	-0.1408	-0.0856789	-0.0824337	-0.0496796	0.138194	0.0333038	0.353328	0.262034	0.0260885	0.0701399	0.333169	0.310676	0.0631583	-0.0829422	-0.049063	-0.201633
centroid_688071	IVTT.AG	amino acid permease family protein	0.131463	0.121155	0.126968	0.463825	0.492143	0.0574509	-0.133758	0.0643427	-0.060567	0.0120007	0.0705522	0.225283	0.178059	0.0961279	0.0844033	0.0312382	0.0318241	0.0789064	0.0396643	0.0406739	0.120443	0.11153	0.078702	0.449759	0.313439	0.0542295	0.0479373	0.212819	0.188877
centroid_1188140	IVTT.AG	3 oxoacyl [acyl carrier protein] synthase 3	0.130325	0.125715	0.0676941	0.179681	0.113897	0.0813415	-0.0462681	0.295532	0.163273	0.033348	0.069961	0.150596	0.230456	0.0159252	0.107108	-0.00330229	0.0182723	0.227692	0.208155	0.406624	0.465494	0.14026	0.166109	0.186796	0.127705	-0.098999	-0.116736	0.0574683	0.159333
centroid_1675715	IVTT.AG	amino acid permease family protein	0.129713	0.0509686	0.0967885	0.329462	0.39507	-0.0876435	0.101047	-0.0285077	0.103157	0.246884	0.187438	0.174191	0.139192	0.024862	0.102893	0.0636186	0.0563433	0.210339	0.133771	0.129512	0.0429064	0.0631077	0.052862	0.303916	0.2637	0.170343	0.153594	0.131825	0.0651745
centroid_2292641	IVTT.AG	O succinylhomoserine (thiol) lyase	0.129358	0.179338	0.137713	0.665476	0.211016	0.04497	0.0386269	0.113226	-0.0298934	0.107349	0.0770389	0.193307	0.109553	0.0881916	0.0705056	0.0298538	0.0182723	0.0578564	0.111739	0.0803639	0.218978	0.0584837	0.0334183	0.160273	0.129498	0.0617883	0.0683463	0.288596	0.336976
centroid_1642227	IVTT.AG	peptidase M16 inactive domain protein	0.128672	0.0120912	0.0397644	0.319567	0.333083	0.220007	0.415656	-0.0859781	-0.115829	0.0619056	0.040694	0.0296231	0.105612	-0.0932904	-0.0201346	0.0667721	0.0524703	-0.0518313	0.0256754	-0.010807	0.0293335	0.0661822	0.0872135	0.711992	0.694617	0.347489	0.307188	-0.0586925	-0.0293288
centroid_1283204	IVTT.AG	beta aspartyl peptidase	0.128395	0.022996	-0.0591733	0.461841	0.500413	0.247082	0.139152	0.017762	-0.0958163	0.232343	0.174573	0.224279	0.142206	-0.101695	-0.0618275	0.00517586	0.0552378	0.621998	0.677357	-0.0312389	0.0549676	0.130379	0.169676	0.453672	0.371591	-0.17975	-0.194881	-0.185876	-0.0492182
SSON53G_RS26935	IVTT.AG	surface presentation of antigens protein SpaK	0.12801	-0.026738	0.041526	-0.0838359	-0.0825719	-0.119709	-0.0936305	-0.252835	-0.152316	2.27814	1.3488	0.0625874	0.0747417	0.106268	0.788147	-0.101017	-0.0845901	0.0942022	-0.04551	0.0110058	-0.0175021	-0.0622133	0.0221184	0.163533	0.0623411	-0.025439	-0.0639555	0.0044461	-0.0399761
centroid_614793	IVTT.AG	membrane AbrB duplication domain protein	0.127718	0.212106	0.152052	0.556571	0.213835	0.0578332	0.0625	0.130397	-0.0365252	0.120153	0.0322218	0.333094	0.279345	0.0147295	0.0765865	0.0992535	0.0717322	-0.0248882	-0.028669	0.0853811	0.241479	0.0753665	0.11569	0.159184	0.135755	0.0744121	0.0808372	0.0359137	0.171159
centroid_118810	IVTT.AG	nickel ABC transporter, nickel/metallophore periplasmic binding protein	0.126919	0.651474	0.744469	-0.0805564	-0.0164237	-0.0857421	-0.218722	-0.0155169	-0.0838213	0.0816787	0.0554017	-0.0577679	-0.0134444	0.375837	0.350703	0.0256929	0.080996	0.0959567	-0.0583806	0.0390416	0.0765179	0.464228	0.51282	0.0959642	0.051035	0.139827	0.188197	0.109987	0.127859
centroid_1231977	IVTT.AG	AI 2 transport protein TqsA	0.126532	0.120647	0.226338	0.247103	0.519743	0.0790832	0.143635	-0.118679	0.0350747	0.0197459	0.0419003	0.240016	0.177406	-0.104941	0.0526218	0.0349232	0.0961255	0.0522443	-0.0623302	0.251288	0.00251728	0.13148	0.072047	0.377651	0.370265	0.172883	0.146603	0.149998	-0.00251082
centroid_237552	IVTT.AG	lysine arginine ornithine binding periplasmic protein	0.126222	-0.0177701	-0.0422831	-0.0466584	0.0667855	-0.069158	-0.010338	0.124448	0.214563	-0.0151355	0.0148195	-0.0811668	-0.0037868	-0.137473	-0.0713208	0.0622651	0.0700912	0.977652	0.801835	0.0729383	-0.0424908	0.862858	0.751072	-0.0250227	-0.00809514	0.266548	0.123723	-0.0216836	-0.111748
centroid_852810	IVTT.AG	binding protein dependent transport system inner membrane component family protein	0.125416	0.229157	0.269816	0.459325	0.546186	0.0451628	0.110429	-0.0626721	0.0155551	0.0309916	0.0331319	0.243986	0.225096	-0.132496	0.0871668	0.0312382	0.0546847	0.0753534	0.00925141	0.114348	0.0132561	0.212454	0.186498	0.370708	0.348495	0.0183041	0.00690379	0.0406113	-0.0300606
centroid_2297479	IVTT.AG	tol pal system associated acyl CoA thioesterase	0.12503	0.319498	0.321479	0.327431	0.234605	0.184558	-0.00268007	0.161416	0.0356246	-0.0446545	0.0264443	0.155872	0.0757931	0.100643	0.0765865	0.169245	0.175598	0.0199552	-0.0800159	0.0958868	0.192555	0.119691	0.139075	0.138343	0.10237	0.147597	0.0225945	0.0954732	0.169886
centroid_285604	IVTT.AG	glucose 1 phosphatase	0.123826	-0.122023	-0.208714	-0.657832	-0.317037	0.971183	1.53692	0.0428183	2.2068	-0.338586	0.60193	-0.492072	0.123178	1.92814	3.18417	-0.427502	-0.345676	-0.654712	-0.846418	-0.274743	2.56795	-0.425863	-0.259682	-0.620665	-0.655744	-0.59898	-0.802803	-0.469485	-0.545366
centroid_701777	IVTT.AG	protein WzxE	0.123649	0.179825	0.155716	0.416686	0.384028	0.0432333	-0.0140783	0.0364959	-0.0593921	0.136685	0.164363	0.211666	0.258044	-0.107868	0.117959	0.0532086	0.0777332	0.072584	0.0167589	0.104757	0.176084	0.126335	0.136343	0.258487	0.207948	0.0313125	0.0202684	0.0442144	0.146761
centroid_425703	IVTT.AG	DNA topoisomerase I	0.123457	0.329195	0.354448	0.191379	0.319313	-0.149412	0.154598	-0.0718213	-0.049735	0.115156	-0.0127794	0.417238	0.462394	-0.0197734	-0.0573816	0.072162	0.115347	0.131747	0.0200831	-0.024965	-0.168966	0.324217	0.415539	0.092775	0.0786719	0.316804	0.227905	0.029384	-0.116015
centroid_2338796	IVTT.AG	signal peptide peptidase SppA, 67K type	0.122599	0.262206	0.296248	0.442126	0.225256	-0.142148	0.0112889	-0.105728	-0.0079107	0.16812	0.0705522	0.148215	0.107841	-0.0036299	0.118941	-0.0251978	0.0222381	0.19314	0.115629	0.241858	0.0772004	0.21661	0.10781	0.182517	0.174476	0.301214	0.27033	0.0388063	-0.0125996
centroid_1307585	IVTT.AG	beta glucuronidase	0.121976	0.178851	0.281044	0.385778	0.44819	-0.177937	-0.121826	-0.176948	-0.0780097	0.154654	0.223235	0.176789	0.25789	0.0224843	0.0839002	-0.0089822	0.00172548	0.307594	0.156228	0.193764	0.152315	0.164847	0.24176	0.29165	0.276701	-0.0258031	0.0371306	0.106889	0.0100018
centroid_707768	IVTT.AG	na+ symporter family protein	0.121955	0.0499027	0.140181	0.583088	0.586206	0.0545803	-0.00515929	0.108337	0.0947382	-0.012095	0.0181942	0.151652	0.204415	-0.0419976	0.017756	-0.0415977	0.0290113	0.119149	0.00883318	0.0132245	0.0309784	0.054619	0.125365	0.625253	0.522817	-0.0207142	-0.0198606	0.0560413	-0.00322911
centroid_1459805	IVTT.AG	serine transporter family protein	0.119793	0.151782	0.0955173	0.526777	0.487825	-0.0152823	-0.0877066	0.047542	-0.104878	0.045948	0.0916737	0.214197	0.220984	-0.00151118	0.0956754	0.00188472	0.0318241	0.0409543	0.0188375	0.131811	0.169485	0.107059	0.149046	0.515546	0.41872	-0.0019683	-0.0301558	-0.00185632	0.12589
centroid_2210476	IVTT.AG	NADH Ubiquinone/plastoquinone (complex I), various chains family protein	0.118788	0.094006	0.0997505	-0.389918	-0.308633	0.254105	0.624659	-0.164603	1.00752	-0.0184874	0.0808582	-0.148843	-0.0581064	0.963281	2.02629	-0.302499	-0.146839	-0.0578876	-0.152074	-0.0175855	1.22392	-0.108694	0.0176725	-0.175102	-0.103308	-0.102067	-0.235005	-0.13691	-0.214884
centroid_1269032	IVTT.AG	oligopeptide transport system permease protein OppB	0.118581	0.178363	0.130283	0.310191	0.29651	0.0524715	0.0925694	0.0600635	-0.0780097	0.0731149	0.106162	0.114463	0.316586	0.0355137	0.193813	0.0882119	0.0596548	0.0135748	0.103341	0.282435	0.345419	0.0553927	0.0900395	0.171761	0.154805	0.00873689	0.0776447	-0.0247002	0.0262836
centroid_928237	IVTT.AG	penicillin binding protein 1A	0.117922	0.177875	0.132764	0.00473983	-0.00186749	0.0177154	0.247082	0.00202991	0.0821497	-0.183463	-0.162072	0.302969	0.261282	0.0419845	-0.0337168	-0.171457	-0.0833721	0.855462	0.55436	0.0121156	-0.0727067	-0.0664158	0.014701	0.883813	0.783121	0.0207742	-0.0845506	-0.0134203	-0.0329914
centroid_1987822	IVTT.AG	conserved hypothetical protein	0.117839	0.135797	0.132764	0.477632	0.494464	-0.0804733	-0.0813708	0.057724	-0.0437684	0.0722558	0.127624	0.256812	0.201047	0.0539668	0.0730424	-0.030002	0.00745274	0.0626494	0.0573663	0.0609235	0.154904	0.109669	0.166109	0.528755	0.494057	-0.0389718	-0.0616657	-0.0130458	0.0217008
SF_p0251	IVTT.AG	FinO, putative fertility inhibition protein	0.117507	0.143812	0.240977	-0.0861554	0.081412	-0.0239545	0.117854	0.155958	0.279495	0.0676649	0.0905084	0.0972859	0.0363718	0.0402226	0.0891733	-0.0454838	0.0591034	0.123551	0.043753	-0.0369661	-0.0966249	0.190081	0.196148	0.320176	0.318162	0.330523	0.235517	0.165962	0.051059
centroid_401104	IVTT.AG	branched chain amino acid transport system / permease component family protein	0.117466	0.218761	0.227886	0.0969067	0.311814	0.138308	0.208908	-0.122432	-0.0455122	0.16221	0.166024	0.121492	0.170369	-0.00970058	0.0360745	-0.0449974	-0.00864123	0.195687	0.120863	0.412099	0.276964	0.0429623	0.0672746	0.0918624	0.0515079	0.226755	0.309911	0.029384	-0.0362957
centroid_427335	IVTT.AG	outer membrane autotransporter barrel domain protein	0.117236	-0.00110424	0.0384419	0.382147	0.271022	-0.25253	-0.196122	0.0520545	0.111006	-0.0690917	-0.0543878	0.305108	0.272483	-0.104941	-0.085396	-0.178907	-0.102367	1.79134	1.64401	-0.123282	-0.154204	0.103696	0.100355	-0.00292142	0.0119664	0.129728	-0.14331	-0.156628	-0.22658
centroid_167648	IVTT.AG	metal binding protein ZinT	0.116872	0.0311208	-0.000902731	0.011083	0.0508836	0.0428471	0.137654	0.162687	0.23386	-0.113367	-0.20829	-0.00146633	-0.0045274	0.00813496	0.0510785	0.373682	0.439396	-0.0143345	-0.166881	0.271355	0.262634	0.291752	0.357303	0.115851	0.0489052	0.705617	0.286044	-0.0277232	-0.0399761
centroid_1998236	IVTT.AG	ABC transporter family protein	0.116652	0.22255	0.271318	0.0168581	0.0576241	0.0762553	0.200864	0.182865	0.246385	0.10483	0.0376739	0.0701532	0.153205	0.101207	0.128729	0.112829	0.0939738	0.230357	0.0459968	0.176545	0.199467	0.0584837	0.0605666	-0.000243226	-0.0962202	0.123503	0.0413975	0.125717	0.128187
centroid_380306	IVTT.AG	heme exporter protein CcmB	0.11594	0.136801	0.0823146	0.456008	0.441506	0.056112	0.0174089	0.101917	0.0325975	0.0523522	0.0793904	0.19305	0.248596	0.0393408	0.179052	0.18218	0.0657061	0.0425726	0.116794	0.0644047	0.157272	0.130746	0.0610468	0.0646801	0.131959	-0.00878956	0.021598	-0.0575336	0.0966897
centroid_1409563	IVTT.AG	catalase/peroxidase HPI	0.115374	0.195815	0.160587	1.01605	0.389382	-0.0341043	-0.113555	-0.0036596	-0.0820306	-0.0366	-0.0348635	0.101941	0.0228066	-0.0457352	0.345676	-0.0396586	0.0131574	0.235319	0.087386	0.0264654	0.12705	-0.0163703	0.014701	0.141654	0.117805	0.231028	0.140802	0.0741306	0.154188
SSON53G_RS27260	IVTT.AG	hypothetical protein	0.114874	0.168575	0.202523	0.0415018	-0.0296987	0.22359	0.132401	-0.030788	-0.128402	0.175339	0.183071	0.0701532	0.124025	0.185452	0.196375	-0.059168	-0.0384247	0.165928	0.238795	0.555628	0.637927	0.0114095	0.0514127	0.0398176	-0.0031763	0.0600738	0.135899	-0.0231912	0.0273391
SF_p0249_s2	IVTT.AG	oriT nicking and unwinding protein	0.114683	-0.104116	-0.0605898	-0.178826	-0.0356647	-0.00546328	0.0432333	0.387048	0.652129	0.262033	0.492591	0.508135	0.698332	-0.0265279	0.125799	-0.210189	-0.083981	0.349544	0.123763	0.194009	0.352766	0.549359	0.498356	0.00582516	0.00294877	-0.248196	-0.302658	-0.246212	-0.274333
centroid_165992	IVTT.AG	conserved hypothetical protein	0.114274	-0.00552969	0.00407442	0.468968	0.426135	-0.270176	-0.0881446	-0.164831	0.609826	0.240015	0.134143	0.173671	0.0810386	0.133791	0.1577	-0.0256775	-0.0121134	0.160163	0.156605	-0.0427162	-0.13221	0.148623	0.133606	0.303325	0.322479	0.122846	0.15238	0.0449339	0.0032227
centroid_36092	IVTT.AG	phosphate transporter family protein	0.113842	0.197741	0.206847	0.582358	0.516159	0.0278987	-0.00867881	0.0596738	-0.0735551	0.114043	0.151569	0.141048	0.183434	0.0301977	0.106365	0.0154708	0.0535779	0.00280832	0.00128418	0.0977175	0.214849	0.0472474	0.0777531	0.13768	0.0474836	-0.0279896	-0.0172982	0.127076	0.173068
centroid_2365908	IVTT.AG	ribosome binding factor A	0.113387	0.135294	0.119482	-0.0508051	0.073674	0.166768	0.204624	0.194979	0.235536	0.161672	0.113638	0.0732243	0.114336	0.100643	0.11205	0.0404332	0.0607569	0.220919	0.083022	0.0785111	0.148423	0.0177755	0.0514127	0.148033	0.0686621	0.0798371	0.105499	0.144637	0.116001
centroid_864330	IVTT.AG	hha toxicity modulator TomB	0.112236	-0.0557007	0.0238131	9.67881e-06	0.0699005	-0.0771113	-0.05352	-0.238388	-0.122255	0.020043	-0.0754873	-0.0123747	-0.0371173	0.856699	0.909503	-0.155095	-0.124745	-0.0404367	-0.142752	1.59782	1.44361	-0.0319009	-0.0357481	-0.0439534	-0.0309404	-0.0279896	-0.117468	-0.082462	-0.121463
centroid_102135	IVTT.AG	inner membrane ABC transporter permease protein YejE	0.111873	0.0731725	0.143466	0.255675	0.350205	0.164462	0.218149	-0.133083	-0.0466759	0.0739736	-0.0115276	0.159555	0.188303	-0.0438652	0.0899251	0.0513904	0.0568957	0.105859	-0.00398152	0.30253	0.221449	0.0233228	0.158052	0.195318	0.255309	0.186462	0.015438	0.0899056	-0.0213037
centroid_1642348	IVTT.AG	NADH quinone oxidoreductase subunit M	0.111711	0.176411	0.115306	0.0761407	0.15177	0.0273132	0.198532	-0.0784534	-0.00366706	0.334048	-0.0745067	0.104672	0.134154	0.0664276	0.0649088	0.0761912	0.0706384	0.177574	0.0634204	0.153094	0.00610577	0.0860081	0.184736	0.132587	0.200292	0.314793	0.185085	0.135884	0.0185196
centroid_653130	IVTT.AG	tail specific protease	0.1115	-0.0666412	0.0184566	-0.310484	-0.208462	-0.383436	-0.238518	-0.201958	-0.0720732	1.80641	1.73187	-0.160273	-0.197649	0.935746	0.889061	0.0757441	0.103631	-0.0389385	-0.0065159	0.0182041	-0.0519121	-0.0996218	-0.0275567	-0.0287394	-0.0447726	0.0933109	0.0047203	-0.101445	-0.204109
centroid_233798	IVTT.AG	phosphate regulon sensor kinase PhoR	0.111063	0.218761	0.230977	0.0482145	0.013237	-0.0245615	-0.0726772	-0.120223	-0.149344	0.0756894	0.0729143	0.0367914	0.139863	-0.106892	-0.0190535	-0.0779495	-0.0331239	0.0582564	-0.00969015	0.242331	0.289779	0.865066	0.832922	0.0973289	0.00953475	-0.0533749	0.067381	0.0734255	0.13179
centroid_246296	IVTT.AG	transcriptional regulator KdgR	0.11002	0.12369	0.0895697	0.445341	0.370738	-0.0687406	-0.0190804	0.154317	0.117124	0.000906428	0.00897174	0.0934409	0.250459	0.0484264	0.117959	0.0440949	-0.0237481	0.0875547	0.16301	0.0824785	0.118676	0.110041	0.0777531	0.218287	0.200719	-0.0656754	0.0242537	0.127756	0.171478
centroid_1094815	IVTT.AG	inner membrane protein YcdZ	0.109802	0.224441	0.17189	0.49351	0.346173	-0.0118682	0.0772225	-0.048321	-0.0215748	-0.0962018	-0.0985604	0.306532	0.134827	-0.125888	0.0557033	0.308195	0.116938	0.0115105	-0.0559723	0.299351	0.326982	0.0217401	0.000752143	0.502214	0.458486	-0.119058	-0.139962	-0.0863962	-0.0147707
centroid_1287380	IVTT.AG	putative transport protein HsrA	0.108797	0.0867484	0.0304809	0.327431	0.319687	-0.0233477	-0.0192892	-0.0790968	-0.0751868	0.1649	0.09342	0.248932	0.209853	0.0997978	0.201485	0.0685709	0.0419051	0.107792	0.0468119	0.0215143	0.0203712	0.0965718	0.119844	0.297004	0.235885	0.0590442	0.0541229	0.161987	0.148055
SSON53G_RS26975	IVTT.AG	type III secretion system protein	0.107598	0.116581	0.162207	0.365553	0.414804	-0.0550341	-0.127442	0.0313385	0.0279067	0.100061	0.134991	0.154291	0.204415	0.0189103	0.0329507	-0.149857	0.0205398	0.208358	0.104907	0.0520487	-0.0107174	0.0871436	0.212666	0.458989	0.383471	0.0242955	0.131287	0.0279289	-0.0169451
centroid_1141244	IVTT.AG	putative transport protein HsrA	0.107545	0.184204	0.152459	-0.0614146	0.0580723	-0.0205197	0.140835	-0.148082	-0.0781584	0.270548	0.0551031	0.0578033	0.0916461	0.0983874	0.612692	0.00376629	0.0244994	0.115117	0.0618084	-0.00434064	-0.0940615	0.0799368	0.163428	0.250945	0.30949	0.231942	0.156623	0.223664	0.0730329
centroid_154498	IVTT.AG	phosphoribosylformylglycinamidine cyclo ligase	0.106802	0.177387	0.17911	0.0885333	0.0723433	0.267059	0.37047	0.0563575	0.16541	0.120707	0.052113	0.133044	0.13146	0.0853466	0.0264209	0.0261558	0.0435784	0.0618516	-0.0871514	0.126953	0.102676	0.0367067	0.175453	0.152198	0.128602	-0.0515203	-0.030328	0.192181	0.2206
centroid_2298708	IVTT.AG	HTH type transcriptional repressor NemR	0.105771	0.331828	0.429015	0.380188	0.360962	-0.0282087	0.0376236	-0.161193	-0.0566054	0.00481414	0.0887586	0.0606194	0.0228066	0.416019	0.37681	0.0321603	0.0788216	0.0205711	-0.091629	0.0223407	-0.0633998	0.0367067	0.116614	0.19956	0.235677	0.145335	-0.024999	0.0744831	-0.0852687
centroid_2047885	IVTT.AG	conserved hypothetical protein	0.105329	0.112502	0.198976	0.177749	0.0875727	0.295382	0.0935352	0.179999	0.126318	0.0808246	0.0711431	0.0939908	0.133818	-0.0432424	0.0587784	0.0699186	0.161284	0.226447	0.00966952	0.237832	0.355394	-0.00342036	-0.0037602	-0.0421993	-0.0998912	-0.0258031	0.0935371	0.056755	0.100706
centroid_2276142	IVTT.AG	putative phospholipid binding protein MlaC	0.105235	0.262666	0.193441	-0.0834497	0.0499824	-0.112378	0.116524	-0.121106	-0.0234352	0.999099	0.812709	-0.0749723	-0.0706542	-0.0664666	-0.0496341	-0.0464569	0.00401911	0.110302	0.175361	0.255745	0.193605	-0.0212567	0.09286	0.107523	0.130393	0.0593875	0.0860895	0.0940833	0.00750794
centroid_670466	IVTT.AG	amino ABC transporter, permease , 3 TM region, His/Glu/Gln/Arg/opine family domain protein	0.10516	-0.00110424	0.0865868	0.490141	0.4183	-0.105727	0.0159832	-0.159151	-0.00592878	0.109863	0.0545056	0.226287	0.173973	0.00633121	0.0765865	0.0712651	0.0154329	0.0871627	0.0960746	0.118476	0.0653244	0.146083	0.0909803	0.335291	0.31718	0.106992	0.0911644	0.00666392	-0.0307928
centroid_2283109	IVTT.AG	histidine transport system permease protein HisQ	0.10504	0.150788	0.0908463	0.706813	0.0985089	0.0985389	-0.00867881	0.231762	-0.00522162	0.0120007	0.00712015	0.223776	0.203133	0.0655618	0.0956754	0.0846606	0.0267571	0.0498324	0.0889696	0.14654	0.288208	0.0355308	0.0417139	0.100054	0.0334294	0.00196617	-0.080622	-0.0134203	0.12589
centroid_697564	IVTT.AG	conserved hypothetical protein	0.103482	1.25967	1.42767	0.28349	0.238565	-0.163604	-0.122274	-0.191253	-0.143263	0.680332	0.55412	-0.0462093	-0.0363597	-0.232955	-0.215563	-0.00803399	0.0108782	-0.0323221	-0.133489	-0.0252496	-0.0509175	0.0312108	0.0441447	0.0716396	0.000256941	-0.0353018	-0.102725	0.109299	0.0217008
centroid_1639685	IVTT.AG	type IV leader peptidase family protein	0.103308	0.131772	0.1086	0.253843	0.19317	0.127604	-0.117126	0.132251	-0.00961166	0.0572816	0.014205	0.0690349	0.0985597	0.00512746	-0.0231117	0.0238397	0.0125879	-0.0099248	-0.0194683	0.0638697	0.188981	-0.0488472	-0.0148502	0.0553483	-0.000233021	0.705617	0.719633	0.0713081	0.121942
centroid_1278545	IVTT.AG	inner membrane protein YhaH	0.102456	0.0316609	0.13524	0.420231	0.379731	-0.0687406	0.0222863	-0.00406686	-0.0434779	0.0465314	0.0782151	0.136785	0.141704	-0.136476	0.0585224	0.0349232	0.0346315	0.0407519	-0.00166225	0.0143326	0.0510356	0.157659	0.231558	0.149569	0.138873	0.277212	0.371039	0.0610296	0.033656
centroid_621584	IVTT.AG	conserved hypothetical family protein	0.102344	-0.0579971	-0.0427496	-0.161602	-0.180432	0.118102	0.247082	-0.0420347	-0.0114566	0.903476	0.779288	0.456255	0.383781	-0.229054	-0.261167	-0.24887	-0.16283	-0.286144	-0.466423	1.6879	1.59139	-0.207332	-0.0858975	-0.296495	-0.316781	0.0242955	-0.163	-0.0583061	-0.173873
centroid_857446	IVTT.AG	inner membrane protein YgbE	0.102343	-0.0574227	-0.0502344	0.449884	0.556692	-0.244965	-0.0111684	-0.171906	-0.0544092	0.0271542	-0.090608	0.0704327	0.0378112	-0.143468	0.0760807	-0.066059	-0.040196	-0.0863441	-0.0364174	-0.0427162	-0.113918	0.0577116	0.0796502	0.38921	0.348495	0.0658946	-0.0387916	1.02246	1.05865
centroid_595233	IVTT.AG	tat (twin arginine translocation) pathway signal sequence domain protein	0.102098	1.40909	1.50088	0.672696	0.616803	-0.486702	-0.377481	-0.371037	-0.259038	-0.358528	-0.327057	-0.194783	-0.237577	0.299334	0.213032	-0.32653	-0.240796	-0.318756	-0.445067	-0.262614	-0.353157	-0.0807963	0.142709	-0.0898056	-0.156653	-0.295699	-0.472661	2.08414	2.03173
centroid_123136	IVTT.AG	sel1 repeat family protein	0.10193	0.145309	0.123646	0.00528462	0.107199	-0.036551	0.0674242	-0.0630963	0.128768	0.0430276	-0.200067	0.0928908	0.135499	-0.0179367	0.047987	0.0788712	0.114286	0.0373065	-0.017124	0.393057	0.317001	0.154774	0.219134	0.350249	0.423659	0.185204	0.0100891	0.038445	-0.0754157
centroid_1151669	IVTT.AG	dihydropteroate synthase	0.101226	1.4093	1.36644	0.692564	0.428563	-0.31873	-0.355962	-0.242947	-0.264274	-0.187917	-0.15895	0.619464	0.489735	-0.254779	-0.0910647	-0.0142085	-0.141759	-0.16307	-0.284979	0.00794957	0.0968538	0.178407	0.169676	0.242336	0.238379	-0.0780817	-0.151903	-0.134464	-0.109813
centroid_1273798	IVTT.AG	glucans biosynthesis glucosyltransferase H	0.100827	0.0679168	0.0745928	0.290361	0.442193	-0.200164	0.00780931	-0.164603	-0.111104	0.160595	0.100963	0.0134356	-0.0231671	0.35968	0.276042	-0.127545	-0.0461159	0.228404	0.170321	0.0374074	-0.156075	0.00100447	0.10595	0.285477	0.279731	0.484686	0.0973254	0.177163	0.0993688
SSON53G_RS27105_s1	IVTT.AG	outer membrane autotransporter barrel domain-containing protein	0.100549	0.0804985	0.0371181	-0.237127	-0.0406952	0.076444	0.338237	-0.16597	0.26139	0.101746	0.0443098	-0.140733	-0.0171762	0.740165	2.07216	-0.071992	-0.0730606	-0.102349	0.0267086	-0.0988159	0.239041	-0.0605358	0.0265507	-0.0168795	0.0274326	-0.0185388	-0.232823	0.190557	0.0128466
centroid_2281121	IVTT.AG	argininosuccinate lyase	0.100346	0.391108	0.355156	-0.137348	-0.115555	-0.0467901	0.0482236	1.47712	1.28008	0.00511429	-0.0745067	0.0912392	0.105097	-0.0785395	-0.130215	-0.110145	-0.0568335	-0.0333872	-0.231377	0.132831	0.0279221	-0.00543615	0.0509293	-0.0277474	-0.0465427	-0.022893	-0.089028	0.124015	0.0465544
centroid_5708	IVTT.AG	threonine efflux protein	0.100074	0.169557	0.156123	0.384941	0.324166	-0.00966327	-0.0477581	-0.0441271	-0.0701491	0.206213	0.106738	0.0917899	0.0862652	0.00151017	0.0856601	-0.000470699	0.0602059	0.145178	0.067844	0.195231	0.18223	0.0607976	0.10781	0.125916	0.0625757	0.123503	0.0860895	0.113421	0.0777954
centroid_148593	IVTT.AG	putative membrane protein	0.0996626	0.0392002	0.102706	0.437289	0.464005	0.0245775	0.0143522	-0.0688361	-0.00932803	0.0259715	0.0467153	0.229544	0.163462	-0.164986	-0.0718812	-0.0523096	-0.0313613	0.0626494	-0.0605735	0.485847	0.456604	0.0561661	0.11384	0.490491	0.385911	-0.11363	-0.133103	0.0173356	-0.0455143
centroid_2216788	IVTT.AG	aquaporin Z	0.0987395	0.190021	0.205669	0.434999	0.447506	-0.0482294	-0.0443545	-0.0778102	-0.06189	0.138054	0.058683	0.211159	0.100455	-0.0314602	0.0669465	-0.000470699	-0.017919	0.0846122	0.0472193	0.0363169	0.069675	0.0958198	0.080124	0.300168	0.275487	0.064185	0.060282	0.0906027	0.0862609
centroid_597417	IVTT.AG	conserved hypothetical protein	0.0981707	-0.064331	-0.112532	0.102688	0.139538	0.0715298	0.0952721	-0.0918097	-0.247786	-0.319668	-0.269815	-0.0353437	0.124364	0.0475496	0.157221	-0.0156371	-0.111649	0.238146	0.31537	0.985101	1.07652	0.575756	0.557065	-0.175377	-0.2061	0.0936461	0.418244	-0.280956	-0.173873
centroid_556788	IVTT.AG	lipopolysaccharide export system permease protein LptF	0.0971934	1.21971	1.11948	0.447481	0.573721	-0.149412	0.129202	-0.151461	-0.0264454	-0.0415513	-0.0919304	-0.037149	-0.0584909	-0.23189	-0.0104339	-0.146201	-0.0858091	-0.147764	-0.182558	0.0501591	-0.067417	0.0225317	0.10595	0.295023	0.260431	-0.0301793	-0.0541174	0.0992885	0.0392478
centroid_1302458	IVTT.AG	amino ABC transporter, permease , 3 TM region, His/Glu/Gln/Arg/opine family domain protein	0.09659	0.0573475	0.0728712	0.22887	0.229839	0.0255551	0.0159832	0.200292	0.127866	0.0682395	0.0823245	0.103854	0.1595	0.0972581	0.177638	0.151532	0.0842514	0.199863	0.190008	0.024267	0.0551985	0.0980746	0.0900395	0.0506596	-0.188963	0.0842299	0.125734	-0.0532921	0.0876108
centroid_501881	IVTT.AG	high affinity nickel transport family protein	0.0965813	0.136801	0.121982	0.277489	0.280657	0.0198756	0.232776	-0.120665	-0.14747	0.220501	-0.0244103	0.143175	0.18083	-0.0265279	0.0677099	-0.0348222	0.0368734	0.0295752	-0.103789	0.103456	-0.0218805	0.127807	0.175896	0.39051	0.389842	0.126127	0.0433625	0.137908	-0.0104318
centroid_562437	IVTT.AG	cardiolipin synthase	0.0965619	0.200626	0.128626	0.177105	0.137631	-0.000479188	-0.00164832	0.0430155	-0.0952142	0.154113	0.104431	0.0729454	0.0731632	0.0626718	0.5507	0.00141395	0.0120182	0.0582564	0.122797	0.0485375	0.132313	0.124123	0.155356	0.101415	0.0635138	0.0672608	0.0935371	0.00407613	0.125233
centroid_1265833	IVTT.AG	conserved hypothetical protein	0.0965296	0.00440854	-0.0516421	0.0512075	-0.0211507	-0.0414567	-0.0524512	-0.125087	-0.0200026	-0.106866	-0.143443	-0.0356445	0.00194002	-0.212856	-0.150787	0.203621	0.221656	-0.0731405	-0.070262	-0.0252496	-0.0476897	-0.0837749	-0.0367753	0.532459	0.460801	1.50902	1.21096	-0.00967986	-0.0803338
centroid_64094	IVTT.AG	tRNA pseudouridine(55) synthase	0.0962777	0.10277	0.0780298	0.300754	0.18642	0.0463193	-0.0991374	0.191071	0.0959251	0.0870762	0.0258348	0.66088	0.68335	0.101207	-0.0389118	-0.0493803	-0.00172182	-0.0193906	0.00841483	0.0313996	0.14799	-0.0664158	0.0255669	0.0169247	0.0109942	0.0179509	-0.00252562	0.064937	0.140921
centroid_1467270	IVTT.AG	electron transport complex, RnfABCDGE type, D subunit	0.0949026	0.276402	0.322566	0.299718	0.412352	-0.0100639	0.0888932	-0.0911606	-0.0190029	0.0613284	0.014205	0.149009	0.245796	-0.0693169	0.0391916	0.00282581	0.0496975	0.0610535	0.0543297	0.0461016	-0.0856344	0.067717	0.121227	0.225169	0.204976	0.0348083	0.0887877	0.0972087	0.0308519
centroid_1194368	IVTT.AG	cation diffusion facilitator transporter family protein	0.0940373	0.14481	0.0148744	0.248024	0.00930182	0.219665	0.221157	0.216462	0.0666281	0.0682395	0.029488	0.17601	0.18083	0.0904636	0.0528788	0.00705315	-0.017919	0.0861823	0.0865935	0.0888038	0.183075	0.0106118	0.0610468	0.101415	0.119159	0.0431637	-0.0181519	-0.00855961	0.0933338
centroid_565285	IVTT.AG	pilZ domain protein	0.0933368	0.478472	0.623845	0.436616	0.185395	-0.0142773	0.016187	-0.148307	-0.129943	-0.105245	-0.0326398	0.228793	0.0761434	-0.0759894	0.169838	0.214223	0.0864176	0.0289631	-0.0638691	0.0409458	0.0250951	0.0507439	0.0605666	0.0164439	0.0533978	0.0672608	-0.0267159	0.118899	0.0899701
centroid_65909	IVTT.AG	rhodanese like domain protein	0.0929595	0.00330767	-0.0219044	-0.0612245	-0.0392561	-0.207267	-0.326984	-0.196596	-0.247284	-0.140998	-0.119984	0.592864	0.62505	1.75573	1.34966	-0.285166	-0.151936	0.102372	0.0834193	0.393483	0.397171	0.0631077	0.0314595	-0.074359	-0.17258	-0.204677	-0.27342	-0.049831	-0.0708908
centroid_2222692	IVTT.AG	incFII family plasmid replication initiator RepA	0.0927367	0.677934	0.689355	0.878598	-0.0416554	-0.0038665	0.00329383	0.0614264	-0.0829256	-0.0515053	0.0175812	0.193307	0.156522	-0.0683662	-0.0990386	0.0559315	0.0335092	-0.193701	-0.134874	-0.0243961	0.153826	-0.0580231	0.0334183	0.282681	0.249756	-0.16604	-0.159041	-0.0299945	0.0980299
centroid_128561	IVTT.AG	thioredoxin	0.0916936	0.10277	0.134415	0.0550715	0.10893	0.270527	0.285625	0.147549	0.245078	0.0593064	-0.00435079	0.0459152	0.109724	-0.0485447	-0.0195939	0.179685	0.118526	0.0930313	0.0042246	0.102414	0.145172	0.00861554	0.0412273	0.0996005	0.0235816	-0.0389718	0.060282	0.109987	0.0906435
centroid_1507129	IVTT.AG	major Facilitator Superfamily protein	0.0915808	0.0763167	0.0835976	0.21763	0.211822	-0.168068	-0.0197069	-0.106821	-0.0307567	0.218173	0.138096	0.157715	0.0789427	-0.00787669	0.109581	0.0631676	0.0419051	0.0865745	0.19222	0.0662758	-0.0474417	0.150073	0.1272	0.182945	0.205826	0.125472	0.230063	0.0815138	0.0565839
centroid_654980	IVTT.AG	conserved hypothetical protein	0.0910466	0.0208216	0.113633	0.491178	0.512893	-0.119709	-0.0623136	-0.0527377	-0.0754837	0.187557	0.162146	0.154819	0.176263	-0.0482323	0.0626129	0.0150045	-0.00633107	0.0899044	0.00632123	0.191317	0.172469	0.0584837	0.072047	0.204212	0.181189	0.0323621	0.111599	-0.0277232	-0.038871
centroid_767167	IVTT.AG	10 kDa chaperonin	0.0908249	0.0742213	-0.0186887	0.901118	0.140385	0.0783297	-0.0314515	0.144797	-0.0811361	-0.0583887	-0.0469951	0.139984	0.128423	0.345721	0.284604	-0.0156371	-0.064023	0.0312063	0.080636	0.0275633	0.105132	0.0867652	0.0862702	0.135247	0.0737921	-0.0199887	-0.0420868	-0.034168	0.108042
centroid_2384443	IVTT.AG	protein CysZ	0.0907113	0.162671	0.138536	0.107771	0.183753	0.0813415	-0.107326	0.147366	0.0650128	0.118767	0.181704	0.0566753	0.137179	0.130759	0.109087	0.0577439	0.0799092	0.107406	0.113296	0.00405039	0.111809	-0.0216646	0.0319494	0.132365	0.0681948	0.07033	0.126352	0.040972	0.109039
centroid_2286850	IVTT.AG	prokaryotic cytochrome b561 family protein	0.090574	-0.0335006	0.0340246	0.384243	0.520882	-0.0974015	-0.0240999	0.0726703	0.121534	0.0819632	0.0598743	0.167936	0.159996	-0.0360996	-0.00453772	-0.0348222	0.0154329	0.225735	0.16845	-0.0566107	-0.0651559	0.0776534	0.0753783	0.368072	0.281949	0.065211	0.101732	-0.0167951	-0.0205764
centroid_845525	IVTT.AG	NADH quinone oxidoreductase subunit L	0.0898443	0.0794542	0.161398	0.0871616	0.114759	-0.096125	-0.0213789	-0.134865	0.00337805	0.152488	0.0899254	0.21445	0.157846	0.0039227	0.165328	0.00799088	0.0182723	0.129655	0.141423	0.0490782	-0.0454593	0.169501	0.151754	0.249514	0.229422	0.141449	0.215903	0.0878122	-0.0220314
centroid_2340470	IVTT.AG	protein YceI	0.0897569	0.0846681	0.151644	0.376824	0.485327	-0.135577	0.0418329	-0.0188051	0.0478062	0.334048	0.211758	0.0862729	0.0546181	-0.247587	-0.174062	-0.0581862	0.0646077	0.0312063	-0.123597	0.415667	0.32296	0.370342	0.39588	0.00388605	0.0182696	0.014414	0.0688287	-0.0277232	-0.089839
centroid_393899_s2	IVTT.AG	acriflavine resistance protein B	0.0893542	0.163656	0.133177	0.227625	0.325284	-0.0102643	-0.0984755	-0.057802	-0.0989816	-0.0298195	0.0224779	0.103854	0.140198	-0.101047	0.0748155	0.0191963	0.00745274	0.365471	0.335355	0.101893	0.0862697	0.388878	0.368209	0.0920906	0.0744902	-0.0178143	-0.0809787	0.0344652	0.0266355
centroid_1412210	IVTT.AG	cytochrome C and Quinol oxidase polypeptide I family protein	0.0890911	0.181773	0.20213	0.0928115	0.188674	0.0665988	-0.116232	0.18501	0.141597	0.0933008	0.106738	0.149538	0.196059	0.00181196	0.0474711	-0.0749676	0.0563433	0.202037	0.0861971	0.08459	0.0986476	-0.00342036	-0.000750404	0.164402	0.0705296	0.00375102	0.021598	0.113078	0.0648319
centroid_533876	IVTT.AG	cation efflux system protein CusF	0.0883937	0.175434	0.17189	-0.0430867	-0.0450212	-0.065614	0.0735069	-0.36083	-0.222251	-0.0136144	-0.116279	-0.0156337	-0.01121	0.38512	0.375783	-0.178907	-0.133542	0.582635	0.433511	0.283124	0.19612	-0.083349	0.0378161	0.16657	0.229004	0.466163	0.282166	0.0531831	-0.023488
centroid_1265482	IVTT.AG	cell division protein ZipA	0.0875303	0.118615	0.0942449	0.312834	0.294989	0.0476673	-0.0460553	-0.0575907	-0.154823	-0.0744731	0.0300959	0.0659549	0.0997662	-0.128858	0.017756	-0.0572051	-0.000571804	-0.074017	-0.0760177	1.14275	1.13428	-0.0216646	0.100822	0.0360272	-0.00858795	-0.0959376	0.00572848	-0.045995	-0.070138
centroid_1036039	IVTT.AG	conserved hypothetical protein	0.0868972	0.0721229	0.0754528	0.578092	0.436687	0.0918339	0.0559741	0.0608425	-0.0585115	-0.0440334	0.0316147	0.18868	0.28799	-0.0106134	0.0971717	0.110211	-0.00864123	0.00944332	0.0279475	0.10085	0.197376	0.110786	0.0176725	0.0980108	0.141985	-0.0456015	-0.086698	-0.118263	-0.00286992
centroid_1414061	IVTT.AG	H+ symporter permease	0.0864981	0.0316609	0.119482	0.499194	0.548899	-0.124473	-0.0824612	-0.12553	-0.163002	0.0120007	0.0509153	0.214197	0.259433	-0.0585787	0.0145922	-0.0474307	-0.0520603	-0.035093	0.00569256	0.191317	0.215675	0.103322	0.136799	0.539169	0.457059	-0.0845147	-0.0506199	-0.0414053	-0.027501
SSON53G_RS27525	IVTT.AG	glycosyl transferase	0.0862574	0.297213	0.353739	0.148291	0.178196	-0.0950621	-0.137379	-0.0504225	0.0103889	0.0421503	0.137532	0.143707	0.617128	0.104302	0.306113	-0.132703	-0.0772976	0.0356823	-0.0186154	0.110208	0.111142	-0.0298478	0.146333	0.247262	0.246456	-0.0716773	-0.043998	-0.0198015	-0.0362957
centroid_218979	IVTT.AG	fimbrial assembly family protein	0.0862412	0.0219092	0.101863	0.347477	0.285067	0.710379	0.90571	-0.0411986	-0.0598326	-0.0671971	-0.00403956	0.0740607	0.0945884	-0.178257	-0.131966	-0.132703	-0.0694388	0.225913	0.141804	0.169351	0.134282	0.0596411	0.171011	0.155695	0.14376	-0.103219	-0.107259	-0.0785384	-0.143465
centroid_1304942	IVTT.AG	thiol:disulfide interchange protein DsbD	0.0849343	0.194851	0.105235	0.600139	0.171376	0.0310177	-0.0270361	0.11997	-0.0729621	0.0653639	0.0562973	0.127951	0.137179	-0.0379595	-0.0623842	0.00235535	0.0120182	0.157739	0.170134	0.0598507	0.160711	-0.00785881	0.0805977	0.0727962	0.00245972	0.0590442	0.0446711	0.0147669	0.114016
centroid_563386	IVTT.AG	conserved hypothetical protein	0.0847294	0.138807	0.106077	0.258268	0.394005	0.00488437	0.030984	-0.13799	-0.0356584	0.161672	0.16713	0.023574	0.0862652	-0.0339327	-0.00507275	-0.0213659	0.0340704	0.125843	0.14066	0.0126702	-0.0664117	0.0765104	0.142709	0.139889	0.134863	0.162374	0.232649	0.143966	0.0716693
centroid_2464476	IVTT.AG	conserved hypothetical protein	0.0846015	0.282314	0.260015	-0.104063	-0.171209	-0.144126	-0.131499	0.0241668	-0.184776	-0.282559	-0.133537	0.172109	0.203774	-0.259835	-0.0769344	0.097933	0.0182723	-0.25202	-0.137187	0.800728	0.855111	-0.00907167	-0.0275567	-0.165251	-0.125853	0.933201	1.34439	-0.18672	-0.128891
centroid_2419541	IVTT.AG	electron transport complex, RnfABCDGE type, B subunit	0.0845474	0.277313	0.247478	0.0233276	0.00744626	1.00607	0.979457	0.0414377	-0.0854647	-0.0102738	0.00155109	0.0651137	0.126395	-0.102993	-0.0654499	-0.0739751	-0.0622223	-0.0323221	0.0165509	0.227598	0.321616	-0.0184043	-0.103009	-0.104373	-0.12612	0.00339422	0.0305414	-0.164092	-0.0648796
centroid_1386701	IVTT.AG	inner membrane protein YejM	0.0844099	0.112502	0.116143	0.321026	0.24212	-0.0821572	-0.0813708	-0.152138	-0.178544	0.184645	0.0764504	0.114192	0.121142	-0.0398219	0.027206	-0.0949637	-0.00517738	0.115117	0.0308341	0.414199	0.406434	0.0860081	0.157154	0.187437	0.168821	0.0151221	0.067381	0.0780027	0.035056
centroid_180947	IVTT.AG	proteolipid membrane potential modulator family protein	0.0841809	0.135294	0.104393	0.43446	0.300493	0.11112	0.0329992	0.101917	0.00870942	0.00361289	0.0373716	0.124725	0.211129	-0.114068	0.0694896	0.0779784	0.0939738	0.0246709	0.00254509	0.200595	0.254612	0.0359229	0.10781	0.0551142	-0.0229531	-0.025075	0.0354861	-0.0299945	0.0032227
centroid_125536	IVTT.AG	macrolide export ATP binding/permease protein MacB	0.0840674	0.44359	0.403216	0.381168	0.358053	-0.289743	-0.216326	-0.146957	-0.160008	-0.026748	0.0197256	0.0546992	0.013143	0.304236	0.336415	-0.125487	-0.00806335	0.00820158	-0.185426	-0.0378272	-0.0639013	0.0464692	0.110596	0.934067	0.891419	-0.117893	-0.204954	-0.0801065	-0.124586
centroid_1707529	IVTT.AG	putative membrane protein	0.0839692	-0.0278629	-0.0311317	0.622682	0.615129	-0.0836322	-0.023681	-0.109229	-0.0674893	0.0125979	-0.0282027	0.254354	0.125718	-0.0557496	0.00106809	0.0164031	0.0391119	-0.00343983	0.0171749	0.00265527	-0.0179879	0.119691	0.112451	0.323678	0.304937	0.0919691	0.101732	0.0899056	0.0160404
centroid_1042056	IVTT.AG	lysine arginine ornithine binding periplasmic family protein	0.0838352	-0.0701134	-0.0390217	-0.143374	-0.0880169	-0.187194	-0.00123583	0.175691	0.214927	0.0215274	-0.0393212	2.02667	1.8835	-0.141467	-0.159694	-0.120355	-0.0772976	0.0910778	-0.0575044	0.0961485	0.0210807	-0.172943	-0.0944278	-0.0830918	-0.0733569	-0.0199887	-0.0703157	-0.0990585	-0.18361
centroid_847583	IVTT.AG	zinc transporter ZitB	0.0833998	0.214011	0.165442	0.114856	-0.0895055	0.0794598	0.0547845	0.173171	0.0400164	0.16221	0.104431	0.0253049	0.130786	0.13324	0.0352942	-0.0089822	0.0239344	0.153814	0.12685	0.0771862	0.152747	-0.0389033	0.0615268	0.0567519	0.0658562	0.0313125	0.00354321	0.0916478	0.170523
centroid_253390	IVTT.AG	inner membrane protein YccF	0.0832045	0.180312	0.0908463	0.0620706	0.169303	0.110751	0.028966	0.0289519	0.0560964	0.101746	0.133577	0.06343	0.0912995	0.103458	0.0500487	-0.00330229	0.0684484	0.0984872	0.0567595	0.0742671	0.127928	-0.0143392	0.0672746	0.122345	0.0541059	0.0655529	0.170025	0.131825	0.0548597
centroid_1795011	IVTT.AG	regulator of sigma D	0.0825173	0.053098	-0.0558736	0.10048	0.0847157	-0.13143	-0.011376	0.0353074	-0.0466759	0.018557	0.00402888	0.112021	0.0890449	-0.0696339	0.0996621	0.155346	0.00401911	0.0318175	0.0652317	-0.0369661	0.0577367	0.325821	0.200077	0.132143	0.138651	0.0257016	0.0508706	-0.062175	-0.0418198
centroid_125273	IVTT.AG	peptidyl prolyl cis trans isomerase D	0.0824519	0.0742213	0.0650985	-0.0519381	0.0134681	-0.0243591	-0.210354	0.0815259	0.0247248	0.0277453	0.0160476	0.0229966	0.0907796	-0.0197734	0.0130077	0.411026	0.452471	0.0696108	0.0686468	0.0670769	0.0456987	-0.0521772	-0.016369	0.157659	0.0667921	0.28604	0.335262	0.0737781	0.119305
centroid_1652958	IVTT.AG	cyclic peptide transporter family protein	0.0819301	0.0636983	0.0503015	0.466729	0.561442	-0.0211253	0.0180195	-0.260599	-0.112322	0.054964	-0.00341731	0.129829	0.08348	-0.146474	-0.0247382	-0.0523096	-0.0214137	0.116654	0.00128418	0.0444754	-0.101251	0.298957	0.303125	0.402703	0.380275	0.141773	0.052335	0.0297475	-0.0837485
centroid_101119	IVTT.AG	protein phosphatase CheZ	0.0818416	-0.0528354	-0.030669	0.267381	0.326773	0.0234034	-0.142828	-0.0797405	-0.149812	-0.226159	-0.168335	-0.192099	-0.148732	-0.236866	-0.139583	0.0952883	0.134317	-0.111769	-0.24179	2.64856	2.27523	-0.156274	-0.13455	-0.0991535	-0.205817	-0.245649	-0.219017	-0.150025	-0.196285
centroid_887855	IVTT.AG	zinc resistance associated protein	0.0815259	0.0175539	-0.0122787	0.00728043	0.0268116	0.0327691	-0.0147026	0.148099	0.0354871	0.565763	0.565279	0.0648333	0.145215	-0.0610982	0.120168	0.0229122	-0.0331239	-0.0570209	0.0885739	0.327707	0.428531	0.0339614	0.00275311	0.0174054	0.0283938	-0.0448634	-0.0674855	-0.123912	-0.0403446
centroid_314231	IVTT.AG	protein tyrosine phosphatase family protein	0.0813191	0.0789317	0.134415	-0.159566	-0.0508093	0.124322	-0.0471193	0.113977	0.106956	0.163018	0.126203	0.0484709	0.0228066	0.00993645	0.0193353	0.014538	0.0469193	0.0863784	0.0478301	0.0568963	0.140173	0.0256938	0.0275338	0.120333	0.133523	0.204578	0.205996	0.192831	0.202647
centroid_849640	IVTT.AG	periplasmic murein peptide binding protein	0.0805614	0.0316609	0.0750229	0.676349	0.614824	-0.0804733	0.016187	-0.198459	-0.0922073	-0.0230708	-0.0329573	0.278987	0.263437	-0.177574	-0.0707607	-0.0909423	-0.042561	0.0201605	-0.0782376	0.203512	0.167777	0.12117	0.164322	0.0737209	0.0705296	0.0875999	0.194547	0.107233	0.0558945
centroid_441822	IVTT.AG	celllulose biosynthesis operon protein BcsF/YhjT	0.0803293	0.297213	0.286253	0.030482	0.133383	-0.00306877	0.137842	-0.264497	-0.162371	-0.210392	-0.0820421	-0.138148	-0.0431918	-0.2555	-0.0674042	-0.139956	-0.0580293	-0.0202351	-0.144844	1.93705	1.52823	-0.172037	-0.104624	-0.198633	-0.199333	-0.0367687	-0.143683	0.234428	0.214125
centroid_1763191	IVTT.AG	pseudouridine kinase	0.0801084	0.158721	0.124061	-0.196258	-0.0895055	0.110935	0.124295	0.190003	0.179163	0.154654	0.129328	0.0544166	0.0431964	0.0384585	-0.0397338	-0.0223229	0.0519161	0.263	0.105689	0.0718743	0.0995437	0.0169813	0.0715705	0.0576869	0.0973411	0.00446434	0.0125989	0.169925	0.167973
centroid_1449084	IVTT.AG	BAAT / Acyl CoA thioester hydrolase C terminal family protein	0.0787151	0.117598	0.0967885	-0.0751711	0.0941444	0.290022	0.330721	-0.1018	-0.118885	0.258513	0.119078	-0.0930101	-0.0642702	0.499387	0.458245	0.0486589	0.0657061	-0.0847974	-0.150205	0.0853811	-0.0196896	0.0177755	0.0862702	0.0530058	-0.00219454	-0.161233	0.0343339	0.171244	0.0489817
centroid_88068	IVTT.AG	glycerol 3 phosphate responsive antiterminator family protein	0.0786811	0.136801	0.0984819	1.15731	0.0190045	0.203861	0.0832641	0.238663	-0.0155809	-0.0471419	-0.048599	0.0994785	0.169384	-0.0907142	-0.0763721	0.0859934	0.0114483	-0.0236177	-0.0592574	0.0574339	0.235173	-0.0446956	-0.0316466	-0.034457	-0.0720687	-0.00053634	-0.0863399	0.0188014	0.129171
centroid_1074583	IVTT.AG	conserved hypothetical protein	0.0779123	0.618781	0.573902	0.375841	0.351302	0.0985389	0.0317904	0.107771	0.0914361	-0.131729	-0.0572909	0.0444934	0.0670079	-0.11276	-0.0961857	-0.0484052	0.0391119	0.0594558	-0.179933	0.139956	0.259832	0.00861554	0.00774341	0.19383	0.157883	-0.391915	-0.257004	0.0730728	0.0859233
centroid_385031	IVTT.AG	diacylglycerol kinase	0.0764622	0.0976211	0.093396	0.254148	0.193986	0.0974236	0.0329992	0.15869	-0.0460939	0.0526427	0.0440088	0.16008	0.228724	-0.109497	0.079365	0.100573	0.0613076	-0.0657118	0.0686468	0.0324938	0.125291	0.109296	0.0456013	0.105038	0.0695961	0.0624735	-0.0408719	-0.0738442	0.0811876
centroid_100808	IVTT.AG	competence ComEA helix hairpin helix repeat region domain protein	0.0754789	0.008255	0.121149	-0.0950813	0.0199252	-0.144126	-0.0211698	-0.0194224	0.00323748	0.307036	0.227217	0.20328	0.220667	-0.252618	-0.188573	-0.11422	-0.0484907	-0.000937318	-0.139503	0.106057	0.0614205	-0.0786725	0.072047	0.183802	0.198159	0.0865897	0.0782838	0.770851	0.711071
centroid_463653	IVTT.AG	leu/Ile/Val binding protein	0.075088	0.0615845	0.126138	0.864855	0.864595	-0.193323	-0.0473322	-0.244871	-0.117356	-0.0527543	-0.0473158	-0.0737366	-0.0833121	-0.163631	-0.0993242	0.0247666	0.110034	0.186751	-0.0118102	0.0734699	-0.00348346	0.462479	0.420413	-0.0302288	-0.0125365	0.0828797	0.118451	0.0645822	-0.0198494
SF_p0245	IVTT.AG	plasmid maintenance protein	0.0748731	0.254362	0.242509	-0.262041	-0.175945	-0.0332897	0.192595	0.0455757	0.0746774	0.129269	0.0379762	0.0611819	0.118934	0.106549	0.0248493	-0.0251978	0.0188395	0.0407519	0.000653307	0.173325	0.111587	0.056939	0.171456	0.100054	0.0883824	0.0902902	0.0186045	0.172891	0.173704
centroid_1516322	IVTT.AG	fecCD transport family protein	0.0748209	0.100198	0.144286	0.157469	0.225056	-0.0341043	-0.0182455	-0.104636	-0.117662	0.160864	0.0974864	0.17575	0.182458	0.00301848	0.0321687	-0.03869	0.0391119	0.0518426	-0.00545937	0.128233	0.0990957	0.0684837	0.170121	0.266395	0.223978	0.0186572	0.0589875	0.091996	-0.01622
centroid_1573740	IVTT.AG	quaternary ammonium compound resistance protein SugE	0.0746309	0.0267933	-0.0209849	0.401453	0.290418	0.141919	0.028562	-0.026231	-0.0548481	0.0497358	0.0905084	0.14291	0.158177	0.00482637	0.0750687	0.145153	0.0194065	0.0166656	0.0320695	0.0940538	0.218772	0.0627229	0.00973471	0.080407	0.104195	-0.0019683	0.0257454	-0.0387347	0.00500976
centroid_1005706	IVTT.AG	protein FimH	0.0737136	0.0386629	0.0857334	0.479855	0.585585	-0.0377758	0.00534807	-0.319695	-0.145443	0.152759	0.0319183	0.100573	0.0701768	-0.0382697	-0.0109712	-0.136843	-0.0821552	0.129274	0.0271217	0.132321	0.00131912	0.0304239	0.142709	0.522335	0.468081	0.0151221	0.0186045	0.0312008	-0.0637553
centroid_1226180	IVTT.AG	malate dehydrogenase, NAD dependent	0.0722648	0.156247	0.157342	-0.133345	-0.0707626	0.0595524	0.206411	0.0924244	0.162644	0.129544	0.0634424	0.0160494	0.0771938	0.0784957	0.0108923	-0.00613945	0.0108782	0.109531	0.0223641	0.0622634	0.108474	0.00941437	0.0853264	0.0593217	0.0080738	0.0730527	0.060282	0.177492	0.156441
centroid_2393059	IVTT.AG	major Facilitator Superfamily protein	0.0718362	0.0804985	0.157342	0.271765	0.333639	0.0839718	0.115383	-0.0758825	-0.0298934	0.0581497	0.109617	0.129829	0.173973	-0.0457352	-0.0236537	-0.0232806	-0.00287275	0.106246	0.019668	0.132831	0.0815154	0.0437424	0.0387915	0.0609546	0.0807583	0.0720323	0.06722	0.0460126	0.00071709
centroid_82692	IVTT.AG	inner membrane protein YbhQ	0.0717968	0.10585	0.0814587	0.141037	0.21464	-0.0106651	0.00226561	0.111724	0.0617769	0.124027	0.10933	0.0695942	0.123347	0.0129339	0.0618468	-0.00945654	0.0782775	0.159418	0.0666389	0.0165461	0.0724161	0.0153916	0.0763287	0.104812	0.0964248	0.0348083	0.0381164	0.0377223	0.0392478
centroid_1279213	IVTT.AG	conserved hypothetical protein	0.0717432	0.217812	0.16423	0.521455	0.0363976	-0.0294265	-0.0556598	0.0197665	-0.186859	-0.052442	-0.0800725	0.230794	0.170041	-0.110801	-0.0668456	-0.0377221	-0.0628223	0.181619	0.281318	-0.0181518	0.101781	0.0280608	0.0923903	0.358619	0.281546	0.0929755	-0.0641318	-0.0307525	0.0482886
centroid_1035914	IVTT.AG	tat proofreading chaperone DmsD	0.071667	0.156742	0.10776	0.502799	0.475125	0.0157488	-0.00992305	0.0489169	-0.0710369	0.0630593	0.026749	0.106854	0.095971	-0.0466711	0.0497912	-0.0108805	-0.017919	-0.0223483	0.0100875	0.028112	0.170338	0.0249039	0.0324392	0.102095	0.00319323	0.0369017	0.000343396	0.00777156	0.0876108
centroid_667047	IVTT.AG	trimethylamine N oxide reductase 2	0.070936	0.0888257	0.172694	0.294824	0.40972	-0.02355	0.0605255	-0.311355	-0.1679	0.128994	0.143163	0.103581	-0.0361704	0.0108364	0.234721	0.035843	0.0446929	0.140652	0.0504741	0.0697441	-0.000119975	0.0367067	0.0358632	0.122122	0.190021	0.0906262	0.0886292	0.0438545	-0.0521883
centroid_431893	IVTT.AG	hydrogenase 1 operon protein HyaE	0.0703727	0.114543	0.041526	1.1204	-0.0402154	0.180526	0.0295717	0.194447	-0.0135884	0.0230103	-0.00279532	0.113107	0.111947	-0.102993	-0.0927697	0.0890983	-0.000571804	0.0520435	0.0557475	0.0406739	0.224122	-0.0914625	-0.0874931	-0.0618659	-0.0803334	0.158534	-0.123702	-0.0730633	0.0726921
centroid_603260	IVTT.AG	phenylalanine specific permease	0.0698959	0.121662	0.104814	0.279892	0.30541	-0.149853	-0.167608	-0.106602	-0.126709	0.10399	0.0437078	0.0594936	0.00138681	-0.0984567	-0.00882349	-0.118819	0.0182723	0.0474165	-0.068937	0.733859	0.623203	-0.0127164	0.0701399	0.272247	0.208796	-0.0537461	-0.0222563	-0.0171705	0.00035879
centroid_56368	IVTT.AG	preprotein translocase, SecE subunit	0.0697439	0.0467003	-0.0278954	0.519676	0.458923	-0.0558611	0.0392286	-0.0183936	-0.080838	-0.0770125	-0.0304196	0.233792	0.128085	-0.0932904	0.119432	0.139174	0.0154329	0.021392	-0.00545937	0.0851174	0.197795	0.100326	-0.00929452	0.24213	0.187442	-0.0515203	-0.0827635	-0.088762	-0.0264054
centroid_224434	IVTT.AG	inner membrane protein CreD	0.0695358	-0.0482627	0.124061	0.154853	0.324911	0.0631752	0.109475	-0.238388	-0.12425	0.109025	-0.0511689	0.0206846	-0.0797957	0.0201026	0.0961743	-0.0343395	-0.0231642	0.0808765	-0.108772	0.399644	0.3816	0.0308174	0.0156922	0.257674	0.27123	0.0902902	0.158739	0.0438545	-0.041082
centroid_769051	IVTT.AG	inner membrane transport protein YbaT	0.0695138	0.141812	0.0616305	0.542752	0.385101	-0.0170931	-0.0197069	0.000406622	-0.171228	0.107628	0.0580869	0.207606	0.167084	-0.0958713	0.0859113	-0.0271175	-0.0833721	-0.115373	-0.0751307	0.0349527	0.116464	0.068867	0.100822	0.388282	0.326001	-0.0833774	-0.173803	-0.0307525	0.0777954
centroid_2274095	IVTT.AG	binding protein dependent transport system inner membrane component family protein	0.0687587	0.0109962	0.10818	0.206934	0.302008	-0.0729199	-0.0967118	-0.201958	-0.101247	0.175606	0.227747	0.0606194	0.151544	0.0710369	0.289193	-0.127031	-0.0109551	0.166856	0.081034	0.0798348	-0.0534053	0.118211	0.116152	0.210741	0.153044	0.169707	0.0910061	0.00222486	-0.0932763
centroid_1160143	IVTT.AG	carbon nitrogen hydrolase family protein	0.0687199	0.0499027	0.105656	0.117378	0.130829	0.0175189	0.0668341	0.103808	0.0601562	0.0321703	0.0509153	0.0350742	0.0876557	-0.031769	0.0433373	-0.00708641	0.0961255	0.263694	0.261442	0.139194	0.0703608	0.0818368	0.0763287	0.092775	0.103967	-0.0160049	0.0109262	0.00222486	-0.0329914
centroid_658062	IVTT.AG	putative membrane protein	0.0675619	0.114543	0.0598934	0.914038	-0.0450212	0.100767	-0.0367257	0.11116	-0.0754837	0.0227138	0.0194194	0.160343	0.140198	-0.0136603	0.0360745	0.0275437	-0.0208306	-0.0870074	0.00611171	0.0790407	0.222684	-0.0220727	-0.0244969	0.0236394	0.0109942	0.0112234	0.0192703	-0.0444635	0.138644
centroid_381877	IVTT.AG	ribosome association toxin RatA	0.0668056	0.0011034	-0.0315947	0.176299	0.149668	-0.130341	-0.0186629	0.0950886	0.00954941	0.0627709	0.0352533	0.138918	0.0578143	0.084777	0.181405	0.169245	0.00287275	0.0977091	0.165263	-0.0141923	0.053581	0.0256938	-0.0265361	0.0996005	0.256745	0.0369017	0.104872	-0.00967986	0.0195808
centroid_788614	IVTT.AG	branched chain amino acid transport system / permease component family protein	0.0666254	0.227273	0.183105	0.195681	0.189697	-0.132084	-0.116232	-0.0972306	-0.139068	0.0745458	0.029792	0.0898614	0.132808	-0.034242	0.0580102	0.008928	0.1047	0.428561	0.362779	-0.0392634	-0.0196896	-0.0046295	0.0984846	0.277874	0.213241	-0.058953	0.0040478	-0.0544476	-0.013323
centroid_2392708	IVTT.AG	putrescine importer PuuP	0.0662362	0.0784091	0.0916967	0.151247	0.149248	-0.111733	-0.129469	0.206641	0.150002	0.163287	0.0942923	0.087378	0.0485616	0.0387527	0.0258972	-0.0809374	0.032386	0.359965	0.227875	-0.0358189	-0.0209064	-0.0269784	0.0280251	0.179943	0.194952	0.0487072	0.0204346	-0.034548	-0.0285974
centroid_1128792	IVTT.AG	PEP utilizing enzyme, N terminal family protein	0.0649583	0.0888257	0.0432854	0.0754491	0.0603115	-0.0146793	-0.075714	0.151028	-0.0359473	0.110142	0.0858376	0.0229966	0.10252	0.212301	0.198235	-0.0572051	-0.0237481	0.0908823	0.0948928	-0.000139023	0.084234	0.056939	0.0796502	0.0595551	0.0303142	-0.0323724	-0.0481767	0.210576	0.239546
centroid_1280414	IVTT.AG	tonB dependent Receptor Plug domain protein	0.0642392	0.0710725	0.165442	-0.171625	-0.0590492	0.133419	0.0797592	0.187687	0.106564	0.128443	0.0823245	0.0563931	0.0707042	0.059486	0.0198614	-0.0218443	0.0535779	0.363854	0.0310401	0.0493485	0.138648	-0.0459398	-0.0301115	0.0121093	-0.0130308	-0.0127535	-0.00895944	0.0706015	0.147408
centroid_1898246	IVTT.AG	conserved hypothetical protein	0.0626508	-0.123225	-0.124334	-0.307774	-0.213593	-0.384734	-0.261551	-0.436314	-0.367186	-0.0502572	0.0817382	-0.0197921	-0.0636912	-0.207264	-0.248759	0.124549	0.162311	2.2672	2.09109	0.294799	0.287815	-0.324744	-0.192894	0.521996	0.539937	-0.335313	-0.39721	-0.267941	-0.343596
centroid_1188865	IVTT.AG	conserved hypothetical protein	0.0626486	-0.0357619	0.0148744	-0.0657948	0.0687888	0.0470897	0.185002	-0.168022	-0.0304689	0.428829	0.495015	0.243242	0.196382	-0.0994275	-0.128173	-0.0314463	0.00630911	0.0789064	0.106667	0.216328	0.121767	-0.0372526	-0.00778305	0.091406	0.148851	-0.0134754	-0.0244844	0.0846664	-0.0440353
centroid_1307972	IVTT.AG	DNA recombination protein RmuC	0.0619905	0.161684	0.0823146	0.0172182	0.15219	-0.0430957	0.217263	-0.150559	-0.0772663	0.221535	0.0711431	0.0356468	0.0578143	-0.0222259	0.0402292	-0.0611335	0.0120182	0.0824506	-0.0109618	0.0611916	-0.0336217	0.0860081	0.169676	0.199348	0.184642	0.119558	0.0957481	0.100327	0.0153313
centroid_120834	IVTT.AG	conserved hypothetical protein	0.0610606	0.703917	1.0133	-0.0803637	-0.0418956	-0.254665	-0.280195	-0.264497	-0.186859	-0.239609	-0.182352	-0.174111	0.0166147	-0.421194	-0.37931	-0.134772	-0.114134	-0.235746	-0.362127	0.9544	0.982134	0.301569	0.314447	1.10028	0.908747	-0.231302	-0.342302	-0.141814	-0.247278
centroid_1221497	IVTT.AG	voltage gated ClC type chloride channel ClcB	0.0608819	0.0493695	0.133177	0.196158	0.327888	0.00528087	0.0251239	-0.189167	-0.11156	0.0374624	-0.0547101	0.0994785	0.212723	-0.164647	0.0182826	-0.0576956	-0.0278425	0.0690154	-0.0126591	0.219454	0.065783	0.0464692	0.117076	0.288069	0.349841	0.0197161	0.070275	0.0242848	-0.0264054
centroid_666618	IVTT.AG	transglycosylase family protein	0.0596507	0.0794542	0.0823146	0.674295	0.543627	-0.0203179	0.0705669	-0.16962	-0.198453	0.0870762	0.0291839	0.0793469	0.0588781	-0.0118314	0.0277292	-0.0949637	-0.0772976	-0.0225598	-0.0107498	0.18395	0.201138	-0.0102855	0.0591251	0.204001	0.138873	-0.0784593	-0.0086201	-0.0848212	-0.0256755
SF_p0228	IVTT.AG	plasmid mobilization protein	0.0594964	0.158721	0.162207	0.262376	0.236587	-0.00267007	-0.163448	-0.0793113	-0.0754837	0.0887764	0.144568	0.115817	0.0942426	-0.0576351	-0.00293384	-0.13167	0.0480312	-0.0301942	-0.0267384	0.0357714	0.05981	0.0153916	0.114765	0.275063	0.235261	0.00553366	-0.00286353	0.0688337	0.0679127
centroid_299961	IVTT.AG	putative D,D dipeptide transport system permease protein DdpC	0.0590133	0.203025	0.159371	0.0895613	0.184163	0.0890309	-0.14807	0.00769707	-0.0214318	0.0693882	0.0443098	0.0524374	0.0715829	-0.0333141	0.00824371	-0.122406	0.0211061	0.0234422	-0.00419255	0.102154	0.132313	0.0114095	0.0216251	0.156568	0.158761	0.0285098	0.0568815	0.0965147	0.146113
centroid_700655	IVTT.AG	histidine transport system permease protein HisM	0.0582723	0.0332798	0.0126311	-0.0811346	0.119277	-0.0122694	0.193315	-0.0696884	0.0652822	0.163018	0.147092	0.0390777	0.0678889	-0.0614134	0.0407477	0.0210555	0.0379931	0.0500336	-0.0203217	0.00321348	-0.100479	0.0654142	0.0886272	0.186369	0.176211	0.241352	0.0962215	0.0965147	0.00465253
centroid_1249516	IVTT.AG	arsenite/antimonite efflux pump membrane family protein	0.0575216	0.0867484	0.100173	0.154853	0.249793	-0.0292235	-0.0111684	-0.0737436	-0.0781584	0.125409	0.116504	0.0558287	0.00599047	-0.0277594	-0.00721484	-0.122406	0.0131574	0.0618516	-0.017124	0.0579713	-0.0228553	-0.0505112	0.0514127	0.173919	0.135755	0.210773	0.372603	0.067418	0.0593385
SF_p0234	IVTT.AG	orf, conserved hypothetical protein	0.0574574	0.0573475	0.0950933	0.369931	0.37686	-0.145005	-0.0182455	-0.164376	-0.247117	0.0819632	0.18471	0.0113993	0.0938967	0.0623824	0.0976701	0.114571	0.118526	0.0973198	0.0378206	0.0806284	0.128806	0.0296366	0.0853264	0.153073	0.0899945	-0.0203514	0.0705962	-0.083248	-0.0693857
centroid_610809	IVTT.AG	binding protein dependent transport system inner membrane component family protein	0.0566221	0.0794542	0.0720096	0.240793	0.231032	0.104473	0.0159832	0.148649	-0.0271631	-0.141663	0.0358588	0.132776	0.297485	-0.121937	0.0363346	0.0191963	0.0374334	-0.0425798	0.0285666	0.252697	0.350509	0.0351386	-0.0133329	0.0355527	-0.051358	-0.0287191	-0.0481767	-0.133242	-0.01622
centroid_1357345_s2	IVTT.AG	AAA like domain protein	0.0561474	0.0857086	0.0112834	0.233837	0.196024	-0.0529687	-0.0945102	-0.17603	-0.300947	-0.0502572	-0.00466208	0.456683	0.651853	-0.117341	-0.00133173	0.804997	0.78744	-0.0287066	-0.0439906	-0.159683	-0.0544016	0.0958198	0.0499621	-0.0949914	-0.15884	-0.167245	-0.237388	-0.0687759	0.00893353
centroid_60692	IVTT.AG	pyridoxine 5' phosphate synthase	0.0561412	0.116581	0.0344669	1.00156	-0.0663589	0.0582155	0.0852077	0.173171	-0.0255847	0.0665148	0.026749	0.119603	0.161978	-0.0388904	-0.0730026	0.0681214	0.0188395	-0.0219254	0.00632123	0.043933	0.194444	-0.0356038	-0.00727958	-0.0748713	-0.10647	-0.129585	-0.187565	0.00185432	0.0859233
centroid_1594021	IVTT.AG	3 isopropylmalate dehydratase small subunit	0.0555927	0.138807	0.102285	-0.104846	-0.083066	0.0147645	0.129578	0.0506826	0.125156	0.3046	0.178691	0.000294842	0.0363718	0.00603037	-0.0101654	0.0238397	0.0496975	0.0494301	0.0720539	0.201811	0.160496	-0.0323119	0.0270423	-0.0107409	-0.0336962	-0.0258031	-0.0424341	0.132503	0.0648319
centroid_142187	IVTT.AG	chaperone protein DnaJ	0.0554333	0.0251671	0.0326967	0.486503	0.58838	-0.184479	-0.14101	-0.109886	-0.0593921	0.00960914	0.0670016	0.0544166	0.0546181	0.0180154	0.0775975	0.035843	0.0799092	0.137627	0.0850073	-0.020703	-0.0938054	0.0480251	0.0853264	0.129922	0.143317	0.00125161	-0.0537672	0.0535406	0.0269874
centroid_678587	IVTT.AG	inner membrane protein YccS	0.0554137	0.142812	0.124893	-0.205895	-0.122395	0.163929	0.146802	0.0532293	0.0532478	0.143791	0.147932	0.0356468	-0.0201685	0.177459	-0.00373556	-0.125487	0.00401911	0.158112	-0.092975	0.104497	0.13472	-0.00624325	-0.0316466	0.0730274	0.0784399	0.00375102	0.0680246	0.158335	0.132117
centroid_556510	IVTT.AG	feS assembly ATPase SufC	0.0552922	-0.013307	0.0533604	0.0707721	0.15261	-0.0838431	0.038025	-0.128413	-0.00493885	-0.00120212	0.102698	0.0549816	0.209054	0.0658505	0.0989154	-0.0631017	0.00516457	-0.0166497	-0.176599	-0.0295251	-0.0909914	-0.000602993	-0.00175297	0.0140374	0.0441611	0.642862	0.562021	0.0895569	-0.082989
centroid_1265697	IVTT.AG	rod shape determining protein RodA	0.0547319	-0.00220933	0.0432854	0.302085	0.341761	-0.114531	0.0131276	-0.155075	-0.0321967	0.122921	0.0928381	0.0787913	-0.00600975	-0.0759894	-0.131382	-0.143075	-0.0646238	0.45204	0.354903	-0.0204193	-0.127485	-0.0241147	0.10595	0.291053	0.24852	0.090962	0.044017	0.0158683	-0.0473651
centroid_851507	IVTT.AG	conserved hypothetical protein	0.0544448	0.0794542	0.180309	-0.0612245	-0.0114769	0.108907	-0.0783221	0.0498981	0.0566384	0.081394	0.141476	0.0580851	0.0611803	-0.0348609	0.0572417	-0.0616253	0.0755539	0.0364946	0.0117583	0.0501591	0.114914	-0.0327229	0.000251468	0.0785656	0.0693627	0.0193632	0.0449981	0.122993	0.15837
centroid_1052192	IVTT.AG	inner membrane protein YjeH	0.0543843	-0.0105246	0.0620645	0.333083	0.425961	-0.127513	-0.0896785	-0.176948	-0.0589517	-0.0127026	-0.0374091	0.247697	0.167084	-0.28907	-0.0548868	-0.0819348	-0.0622223	-0.10952	-0.114456	0.0622634	-0.0262723	0.116358	0.165663	0.5333	0.437836	0.045245	0.0515217	0.105165	0.0791532
SSON53G_RS27385	IVTT.AG	hypothetical protein	0.0542241	0.0773633	0.131524	0.0770048	0.092176	0.089405	0.124484	-0.2229	-0.183816	0.170263	0.158814	-0.0227698	-0.0235424	0.0123349	-0.0163544	-0.246631	-0.116001	0.234611	0.234151	0.443081	0.303649	-0.0961807	0.0605666	0	0.0105079	0.193361	0.311543	-0.0201777	-0.0746606
centroid_306174	IVTT.AG	PRD domain protein	0.0537091	0.147802	0.170281	-0.0794007	0.0199252	0.0669787	-0.151956	0.0165579	0.0194524	0.0102074	0.0589809	-0.0565469	0.0381709	-0.118981	-0.00560797	-0.0899387	0.0346315	-0.00114569	-0.0400908	-0.00658652	0.0370717	0.432416	0.415915	0.0407636	0.00148112	0.1356	0.277861	0.0716612	0.0399453
centroid_1848879	IVTT.AG	inner membrane ABC transporter permease YnjC domain protein	0.0537058	0.0273349	0.0112834	0.187863	0.0886701	0.0288741	0.0789791	0.168842	-0.0115986	0.0913231	0.0937108	0.0538514	0.15735	-0.0265279	0.0991643	0.0761912	-0.0138527	0.0877507	0.058175	-0.00237836	0.127489	0.0958198	0.0265507	0.0164439	0.0199619	-0.0192635	0.0262423	-0.105432	0.00250726
centroid_2107029	IVTT.AG	conserved hypothetical protein	0.0536352	0.0636983	-0.0228244	1.05498	0.914832	-0.201079	-0.196358	-0.256226	-0.237617	-0.0508811	-0.0572909	0.183522	0.012228	-0.0894278	0.0461806	0.008928	-0.041378	-0.0522631	-0.114684	-0.13429	-0.10977	-0.0339569	0.0235974	0.115402	0.0336687	0.0535403	0.00185998	0.299189	0.348001
centroid_1215390	IVTT.AG	sulfate ABC transporter, permease protein CysW	0.0521588	0.033819	0.130283	0.407098	0.463836	-0.166727	-0.119138	-0.0797405	-0.0115986	-0.0558818	-0.0569681	0.149538	0.235483	-0.203085	-0.0413791	-0.0819348	-0.0604238	0.0618516	0.00841483	0.000979345	0.0265093	0.0402289	0.113377	0.519793	0.429674	-0.0955553	0.053473	-0.0421693	-0.0633807
centroid_1426184	IVTT.AG	inner membrane protein YohC	0.051757	-0.0346308	0.0148744	0.255828	0.201512	-0.133611	0.0400304	-0.121548	-0.0778609	0.0462397	-0.00341731	0.14742	0.0327668	0.00753396	0.0477291	0.0395163	0.0278846	0.078512	0.0275347	-0.00406015	-0.0521608	0.0359229	0.00674673	0.299378	0.259203	0.0835549	0.0792419	0.0892082	0.0552047
centroid_1190974	IVTT.AG	PTS system sugar specific permease component family protein	0.050943	0.0909001	0.150828	0.0329777	0.0306993	0.00567727	0.0896679	-0.0266447	-0.140775	0.0526427	0.0488168	0.021841	0.0661265	0.0278287	0.0951762	-0.0357882	-0.00460088	0.158672	0.15396	0.275058	0.312371	0.0534575	0.0470563	0.0355527	-0.00170391	-0.0305446	0.0709174	-0.082462	-0.0104318
SF_p0124	IVTT.AG	Acp, putative acyl carrier protein	0.0507271	0.165626	0.246333	0.208039	0.154916	-0.0645733	0.00534807	-0.205232	-0.0865115	0.173471	0.069961	0.0365053	0.0641853	-0.0775827	0.021701	-0.0779495	0.0419051	0.040347	-0.0158469	0.0652069	-0.0449641	0.118951	0.203996	0.168086	0.220198	0.07033	-0.0386184	0.0496023	-0.011154
centroid_83907	IVTT.AG	mce related family protein	0.0506837	-0.202931	-0.196205	0.558552	0.367487	-0.358734	-0.272957	-0.488069	-0.396002	-0.434644	-0.313882	-0.15047	-0.227167	-0.516516	-0.410864	0.260598	0.268676	2.36005	2.36927	-0.123282	-0.235206	-0.209654	-0.126874	0.299773	0.225655	-0.188283	-0.245163	0.0787056	0.0329554
SSON53G_RS26350	IVTT.AG	hypothetical protein	0.0506684	0.138306	0.217794	0.250017	0.250381	-0.191505	-0.0384175	-0.242707	-0.208999	0.10399	-0.000310057	-0.0111914	0.00947946	-0.113741	0.0397105	-0.171457	-0.0616225	0.489007	0.357205	0.0523184	-0.0395284	0.101825	0.247678	0.0991465	0.133077	0.134623	0.120779	-0.0436984	-0.126932
centroid_1735744	IVTT.AG	PTS dependent dihydroxyacetone kinase, phosphotransferase subunit DhaM	0.0504983	0.360913	0.320753	-0.173884	-0.00420535	-0.0166905	0.24047	-0.0948429	-0.00451479	0.230034	0.113638	-0.0638888	-0.0491009	0.034924	0.0916776	-0.0849311	-0.00172182	0.166114	0.0752532	0.00822768	-0.13616	0.00180753	0.0881561	0.110905	0.111923	0.0348083	-0.0953197	0.201892	0.0634605
centroid_718369	IVTT.AG	alpha D glucose 1 phosphate phosphatase YihX	0.0487015	-0.0677977	0.0255942	-0.0367171	0.144612	0.0253596	0.0650626	-0.163011	-0.0410117	0.110142	0.00773761	0.157715	0.0514149	-0.0945803	-0.0361753	0.0140713	-0.00748569	0.346271	0.191852	-0.0243961	-0.0260279	0.00661651	-0.0224607	0.202522	0.217461	0.123503	0.152077	0.0660008	-0.0010753
centroid_5213	IVTT.AG	conserved hypothetical protein	0.0482566	0.040274	0.0814587	0.0911018	0.230634	-0.0459683	0.0573609	-0.0597057	-0.00140888	0.185704	0.14035	-0.0106001	-0.0145629	-0.0216124	-0.107057	0.0182659	0.118526	0.0934217	-0.0111739	0.0425759	-0.0757381	0.0252989	0.136343	0.0884353	0.0569347	0.118899	0.157228	0.0730728	-0.0136848
centroid_2325110	IVTT.AG	K+ transporting ATPase, A subunit	0.0470753	0.385204	0.361869	-0.173473	-0.192912	0.0582155	0.144567	0.545991	0.652666	-0.0913805	-0.116615	-0.0596015	-0.0745371	-0.109497	-0.261487	-0.0959709	-0.0906955	-0.0513997	-0.168063	0.355515	0.273593	-0.0563504	0.0853264	-0.0903233	-0.118122	0.0583573	0.0529854	0.113764	0.0675707
centroid_1081185	IVTT.AG	inner membrane ABC transporter permease YnjC domain protein	0.04641	0.0294995	0.0938205	0.325105	0.315006	-0.221811	-0.101125	-0.237909	-0.195707	0.0904747	0.113351	0.0177893	0.0431964	-0.0441767	0.00266576	-0.120355	-0.0809392	0.0348695	0.0341261	0.131811	0.0973024	0.0488024	0.0265507	0.237599	0.233595	0.244375	0.381304	-0.0406418	-0.0788188
centroid_1020461	IVTT.AG	putative lipoprotein	0.0454289	0.0679168	-0.0422831	0.899947	-0.0450212	0.126146	-0.0348248	0.213313	0.029564	-0.116629	-0.0676608	0.0994785	0.211289	-0.0942577	-0.0460511	0.0640696	-0.0237481	-0.0172818	-0.0654096	0.0493485	0.287422	0.106312	0.0758536	-0.0509909	-0.105679	-0.1394	-0.165646	-0.083248	0.0562392
centroid_526297	IVTT.AG	inositol 1 monophosphatase	0.0446582	0.159709	0.106919	0.222012	0.129123	-0.033697	0.0575589	-0.0974478	-0.119191	-0.0322814	-0.081057	0.0726664	0.0556843	-0.0451116	0.0717746	0.107589	0.0097373	-0.0338135	-0.0230988	-0.000139023	0.0373055	0.311966	0.25147	0.0419452	0.0660902	-0.048188	-0.027747	-0.00967986	0.014267
centroid_1614155	IVTT.AG	gntP permease family protein	0.0445195	0.128242	0.0874397	0.233992	0.131468	0.0179119	-0.0883636	0.00890857	-0.138912	0.0734012	0.0340414	0.105491	0.13028	-0.000301882	0.0781027	-0.0739751	0.00344605	-0.0415079	-0.0248104	0.0159931	0.146257	0.00220889	0.0329289	0.185514	0.101914	-0.00699136	0.00202839	0.0147669	0.0838956
centroid_1063036	IVTT.AG	two component system connector protein SafA	0.0443331	0.00495867	0.0309244	0.751444	0.377578	-0.136014	-0.0230528	-0.00508549	-0.0108887	-0.162412	-0.1652	0.229794	0.104754	-0.174843	0.0745624	0.208932	0.0250641	0.0458037	-0.0791265	-0.0124986	0.0279221	0.0122068	-0.0408914	0.113156	0.182701	-0.0746876	-0.162811	-0.0149192	-0.0574006
SF_p0243	IVTT.AG	DNA transport protein	0.0432678	0.0557554	0.0424059	-0.252458	-0.121126	-0.0739666	-0.257604	-0.104636	-0.144975	0.301181	0.33201	-0.0663445	-0.0550344	-0.140467	-0.127882	-0.231612	-0.0712486	0.0218023	0.034537	0.0393137	0.0415082	0.123386	0.210503	0.0428899	0.00758648	-0.0970848	-0.158288	0.918324	0.992454
centroid_1045734	IVTT.AG	succinate dehydrogenase iron sulfur subunit	0.0420359	0.0126384	-0.0719721	0.517259	0.357871	-0.205201	-0.157921	0.203646	0.235417	-0.163086	-0.168335	0.0810121	0.0512367	-0.19407	-0.0702007	0.085105	-0.0646238	0.0342596	-0.0364174	-0.0586482	0.0184772	0.0890342	0.00275311	-0.053008	-0.049075	-0.0504087	-0.134028	0.242292	0.292014
SF_p0194	IVTT.AG	plasmid stable inheritance protein	0.0419879	0.382243	0.341636	0.222168	0.177165	0.14246	0.214069	0.0495057	-0.0558729	0.00241065	0.109042	0.222771	0.218447	-0.104941	-0.053226	-0.127031	-0.0876395	-0.20734	-0.237318	-0.0068675	0.0988717	0.0181725	0.0672746	0.132365	0.124113	-0.126067	-0.122967	-0.155388	-0.136357
centroid_717777	IVTT.AG	bacteriophage lysis family protein	0.0415908	0.0562863	-0.0168543	-0.103475	0.0836153	-0.15516	0.0151679	-0.168022	-0.114608	0.151946	-0.0431531	-0.116038	-0.109364	-0.114722	-0.108493	-0.170396	-0.129765	1.05305	1.24325	0.0110058	-0.1995	-0.049679	0.0460865	0.240484	0.273461	-0.0653011	-0.174183	-0.00297138	-0.0581467
centroid_1372747	IVTT.AG	2 keto 3 deoxygluconate permease family protein	0.0414936	0.113523	0.10944	0.0146951	0.0363976	0.122495	-0.113109	0.109843	0.101976	0.0111043	-0.000930971	0.108488	0.0942426	-0.0388904	-0.00962849	-0.00472017	0.0624085	0.0423704	-0.0209621	0.139956	0.162642	-0.0159639	-0.00476486	0.0525369	-0.0209632	-0.105141	-0.0569214	0.109299	0.123259
centroid_173768	IVTT.AG	acrB/AcrD/AcrF family protein	0.0406058	-0.0442734	0.041966	-0.00748106	0.0670082	-0.219261	-0.111772	-0.0212761	0.0960569	0.130095	0.050316	0.0444934	-0.0762878	-0.00757293	0.0956754	-0.0213659	-0.00517738	0.216804	0.200851	-0.0528344	-0.125913	0.0553927	0.0791761	0.282281	0.262475	0.0645271	0.124806	0.038445	0.0326051
centroid_2299563	IVTT.AG	fructose like phosphotransferase enzyme IIB component 1	0.0403219	0.119632	0.156529	0.0669499	0.00674981	0.203169	-0.0161604	0.194979	0.0670316	-0.0722548	-0.0310536	0.0310596	0.135163	-0.0027215	-0.0195939	0.0952883	0.0267571	0.00114479	-0.0557536	0.127721	0.264633	-0.0634728	-0.0408914	-0.0230444	-0.0551709	-0.108222	-0.129593	0.075892	0.101041
centroid_1972738	IVTT.AG	beta lactamase	0.0398238	0.0924539	0.0780298	-0.0675124	0.105248	-0.0612482	0.119372	-0.17305	-0.0230057	0.129544	-0.0115276	-0.0174144	0.0246226	-0.0133553	0.11205	0.0122031	0.032386	-0.0963266	-0.104015	0.0466433	-0.0871629	-0.0664158	0.020638	0.530271	0.565324	0.0662363	-0.0740388	0.0620963	-0.0469947
centroid_149132	IVTT.AG	CSS motif domain associated with EAL family protein	0.0397622	-0.00331527	0.0397644	0.336118	0.249597	-0.058345	0.176823	-0.145833	-0.00536302	0.122368	-0.000310057	0.0760105	0.0399677	-0.111454	0.0654185	-0.15562	-0.0797243	0.130986	0.0555451	0.272281	0.144087	0.0126053	0.100355	0.209059	0.179676	-0.0448634	-0.0960405	-0.0540623	-0.150212
centroid_1517557	IVTT.AG	type IV pili methyl accepting chemotaxis transducer N term family protein	0.03928	0.00385821	-0.0521117	-0.14277	-0.0335141	-0.096125	-0.0432926	-0.014696	-0.0211459	-0.0224588	0.042503	-0.0992827	-0.0903707	-0.084614	-0.0604367	0.00141395	0.0820819	0.148939	0.0718537	-0.0842145	-0.147544	-0.0592789	-0.00677629	0.526562	0.583422	0.617674	0.323855	-0.0216836	-0.0906021
centroid_2359212	IVTT.AG	respiratory nitrate reductase, gamma subunit	0.0389699	0.0224527	0.0607622	0.325396	0.295179	-0.0304422	-0.0426558	-0.14471	-0.015296	-0.00391764	-0.0537435	0.142112	0.106298	-0.0444883	0.123354	0.0219842	-0.0225804	0.139896	0.0676432	0.180005	0.114693	0.081457	0.00275311	0.118094	0.114867	-0.0619369	-0.121865	-0.0990585	-0.132422
centroid_626759	IVTT.AG	NADH quinone oxidoreductase subunit B	0.0385134	-0.0494045	-0.000449552	0.446278	0.49347	-0.246145	0.000824868	-0.269384	-0.147314	-0.0322814	-0.0482781	0.162441	0.131629	-0.189928	-0.0704807	-0.132703	-0.0931448	0.0275338	-0.0891646	-0.0181518	-0.160359	-0.0555148	-0.0637423	0.307655	0.307908	0.0929755	0.00925154	0.489344	0.439648
centroid_1879941	IVTT.AG	protein SbmA	0.0384406	0.104311	0.116143	-0.0423358	0.0490807	0.0443913	-0.130822	-0.0190108	-0.0234352	0.0808246	-0.0196838	0.0712708	0.0211701	-0.13847	-0.0263665	-0.1132	0.0211061	0.0544516	-0.0645291	0.460868	0.491328	-0.0807963	0.0567194	0.0609546	-0.01402	-0.0611903	-0.103268	0.0279289	0.0406424
centroid_1432153	IVTT.AG	lipid A biosynthesis lauroyl (or palmitoleoyl) acyltransferase family protein	0.0371238	0.0386629	0.059024	0.424039	0.327516	-0.16628	-0.00971561	-0.0731025	0.0334237	0.0122993	-0.00341731	0.116359	0.0403268	-0.0268357	0.0618468	-0.0984917	-0.0906955	0.0852012	0.00841483	-0.000139023	0.0104002	0.014596	0.0431729	0.325426	0.302158	-0.098999	-0.0520179	-0.0383536	-0.085649
centroid_1063719	IVTT.AG	divalent metal cation transporter MntH	0.037094	0.128747	0.00271872	0.150262	-0.0161877	0.0478598	-0.0136622	0.041043	-0.100491	0.046823	0.0151266	0.153236	0.182783	-0.0485447	-0.00560797	-0.0338569	0.0097373	-0.0342399	0.0121757	0.0745327	0.179054	-0.026569	0.0596058	0.138564	0.0441611	-0.0170903	-0.126276	-0.0194253	0.0614009
centroid_643628	IVTT.AG	sulfatase family protein	0.0364212	0.114543	0.105235	0.0795938	0.169925	-0.065614	-0.0855187	-0.123317	-0.0793487	0.0989363	0.123072	-0.0425783	0.0331277	-0.0170193	-0.0209459	-0.162989	-0.0730606	0.0618516	-0.0067273	0.0911687	0.0134938	-0.00342036	0.125824	0.186369	0.154365	0.128747	0.191597	0.0553273	4.00733e-07
SF_p0156	IVTT.AG	Spa40, component of the Mxi-Spa secretion machinery	0.0352685	0.101742	0.111119	0.338138	0.338997	-0.0550341	-0.221602	-0.176259	-0.133339	0.0415651	0.0637393	0.0751752	0.112801	-0.143468	-0.00106489	-0.220037	-0.0325361	-0.0451556	-0.04551	-0.020703	-0.0274946	0.0304239	0.115228	0.37634	0.360948	-0.0799708	0.0275664	0.0702482	0.033656
centroid_351099	IVTT.AG	inner membrane protein YjiG	0.0348019	0.0773633	-0.00862863	0.0740649	0.0701228	0.0358775	-0.0055729	0.134843	-0.0300373	0.107349	0.0610646	0.0687552	0.14321	-0.0652017	0.0638889	0.0191963	0.0131574	-0.0657118	0.0431404	-0.0122166	0.0878509	0.0245088	0.0460865	0.0771831	0.0529255	0.0257016	-0.0268877	-0.114642	0.0266355
centroid_205670	IVTT.AG	NAD(P) transhydrogenase subunit beta	0.0347364	0.0584079	0.0771713	-0.0509939	-0.0133594	-0.144565	-0.0441421	0.647751	0.596004	0.0221207	0.0083548	-0.0923844	-0.073954	-0.159914	-0.0568268	-0.220037	-0.111649	0.739275	0.374838	-0.0818445	-0.144358	-0.0893229	0.0216251	0.00534062	0.037493	0.0302621	-0.0674855	-0.0840344	-0.10056
centroid_243449	IVTT.AG	putative endopeptidase Spr	0.0340904	0.143812	0.0993278	-0.110934	-0.0857869	-0.107226	-0.2827	-0.0793113	-0.114303	0.0421503	0.0227834	-0.0743543	-0.0171762	-0.129188	-0.0364487	-0.215105	-0.0431529	0.947089	1.06282	-0.054576	-0.075991	-0.0476005	0.0309693	-0.0913594	-0.146313	-0.0955553	-0.102544	0.25323	0.290256
centroid_656539	IVTT.AG	8 amino 7 oxononanoate synthase	0.0338734	0.0794542	0.13235	0.258268	-0.0216243	-0.00586276	-0.207734	0.0430155	-0.0420267	-0.037218	0.0163544	-0.00381791	0.00654192	0.105706	0.0389321	-0.0631017	-0.00864123	0.0409543	0.0238137	0.0734699	0.162213	-0.0931764	-0.0255161	-0.043452	-0.0928198	0.0583573	0.0062323	0.223982	0.285559
centroid_1562971	IVTT.AG	2 octaprenyl 3 methyl 6 methoxy 1,4 benzoquinol hydroxylase	0.0337337	0.0499027	-0.00999633	0.432976	0.322675	-0.13143	-0.19565	1.05107	0.913638	-0.153004	-0.0777781	-0.0180085	0.00488693	-0.15789	-0.065171	-0.118307	-0.0742699	-0.111319	-0.146474	-0.0997147	0.00371443	0.054619	0.0634453	0.235122	0.170345	-0.265289	-0.304531	-0.178298	-0.132029
centroid_1132770_s1	IVTT.AG	AAA like domain protein	0.0336363	0.117598	0.11028	0.124416	-0.0974708	0.00884455	-0.0490366	0.0842104	-0.123022	0.109025	0.0670016	0.105491	0.061711	0.0437442	-0.0707607	0.0042363	-0.00172182	-0.0272205	0.011967	0.00739319	0.0919092	-0.0409693	0.0275338	0.080407	0.0651538	-0.0243473	0.0384448	0.0264724	0.135058
centroid_1049813	IVTT.AG	CDP diacylglycerol pyrophosphatase	0.0324634	0.105337	0.0668294	-0.119025	-0.0964727	-0.00267007	0.109093	0.355173	0.434003	0.0645001	-0.0102769	-0.00205387	-0.0175499	-0.059523	-0.0933385	-0.0290399	-0.0132727	0.135733	0.0221569	0.00488682	0.0123048	-0.0910343	0.0280251	0.0431259	-0.0254444	-0.0160049	0.0139356	0.0434945	0.0402939
centroid_315304	IVTT.AG	putative permease family protein	0.032329	0.108924	0.116143	0.0931533	0.139115	-0.00366703	-0.150583	0.241758	0.163273	-0.0181823	0.0145123	0.0467676	0.153869	-0.0620441	-0.00721484	-0.0348222	0.00630911	-0.074894	-0.117877	-0.00518244	0.0496453	-0.0339569	0.0265507	0.121898	0.0403545	-0.0533749	-0.0572723	0.0596061	0.0737142
SSON53G_RS27600	IVTT.AG	protease	0.0317806	-0.0981959	-0.194131	-0.393743	-0.478631	-0.353132	-0.4922	-0.319695	-0.452912	0.1931	0.205851	-0.303197	-0.333417	-0.429715	-0.330886	1.3331	1.32618	-0.524708	-0.543764	1.47069	1.4621	-0.347065	-0.256088	1.23212	1.25654	-0.273048	-0.501019	-0.368306	-0.282157
SSON53G_RS27355_s3	IVTT.AG	conjugal transfer protein TraI	0.0317516	-0.0958347	-0.0901797	0.343318	-0.0595353	-0.204513	-0.197302	0.280395	0.532357	0.178803	0.226421	0.241258	0.278736	-0.113414	-0.0587695	-0.0959709	-0.0906955	0.479629	0.193325	-0.0589395	-0.0696816	0.100701	0.0672746	0.0327025	0.037493	-0.272184	-0.257608	-0.214867	-0.257096
centroid_346210	IVTT.AG	translation elongation factor P	0.031622	0.145808	0.10776	-0.0715281	0.0418469	0.0457411	-0.189762	0.121837	0.0717312	0.02034	0.0592787	-0.00971369	0.00801144	0.105145	0.135298	-0.13322	-0.0272569	0.0277381	-0.00503697	0.0450177	0.0335595	-0.03149	0.0196502	0.130144	0.0959665	-0.0353018	-0.0052311	0.0850163	0.0607138
centroid_68098	IVTT.AG	conserved hypothetical protein	0.0309038	-0.0380267	0.0598934	0.0604988	0.155754	-0.184705	-0.164372	-0.0711811	-0.0437684	3.14394e-06	0.0358588	0.0416456	-0.0017521	-0.103317	-0.0315351	-0.0357882	-0.112891	0.127941	0.0601947	-0.00742963	-0.0439743	0.464811	0.445271	-0.00487233	-0.0103141	0.227977	0.349362	-0.0840344	-0.141883
centroid_1984675	IVTT.AG	hydrogenase assembly chaperone HypC/HupF	0.0304677	0.127737	0.161398	0.0655575	0.169303	0.0482446	-0.194942	0.0293499	-0.0182893	-0.0133104	0.0610646	0.00731812	0.0845251	-0.166341	-0.040282	-0.0859312	0.0103079	0.135353	0.0330982	0.0808928	0.0821955	0.0177755	0.0176725	0.0957367	0.115546	-0.0127535	-0.0426078	0.0488851	0.0409908
centroid_1591435	IVTT.AG	adenylosuccinate synthase	0.0302369	0.0461658	0.0650985	-0.316825	-0.253918	-0.0874321	0.107181	-0.135311	-0.00621175	0.440861	0.135838	0.805889	0.753909	-0.200305	-0.153453	-0.086932	-0.04493	-0.105706	-0.274251	0.00933959	-0.0323942	-0.120443	-0.0606049	-0.225395	-0.291974	-0.167245	-0.311839	0.717465	0.709538
centroid_723278	IVTT.AG	protein CrcB	0.0300951	-0.0261758	0.0157708	0.26632	0.257229	-0.193551	0.0567667	-0.0464322	0.123605	0.00901063	-0.0482781	0.114734	0.0334886	-0.0734438	-0.040282	-0.0406278	-0.0296009	0.176838	0.11388	0.130534	0.0113528	-0.00422634	-0.00325813	0.139889	0.0987145	-0.0268959	-0.109077	0.0330152	-0.0648796
centroid_1092841	IVTT.AG	conserved hypothetical protein	0.0300495	-0.0805804	-0.00317076	0.189782	0.2494	-0.231355	0.00432132	-0.00814572	0.125543	0.113487	0.0767446	0.00906861	-0.0374962	-0.0715376	-0.0820054	-0.00141395	0.0199733	0.113	0.0710527	-0.00855453	-0.0963684	0.147172	0.137709	0.117197	0.0922943	0.0713516	-0.0502706	0.0228246	-0.041082
centroid_1004904	IVTT.AG	rare lipoA family protein	0.0297532	-0.129249	-0.132255	-0.341319	-0.251416	-0.323951	-0.115116	-0.212509	-0.045803	-0.106866	-0.217642	-0.15047	-0.154885	2.79199	2.54815	-0.206922	-0.143027	-0.251524	-0.220057	-0.0973191	-0.198674	-0.12789	-0.143374	0.00243001	-0.0648758	-0.160833	-0.260434	-0.103038	-0.136751
centroid_17395	IVTT.AG	inner membrane protein YghB	0.0296816	0.0914182	0.164634	0.272368	0.372361	-0.009463	-0.0958308	-0.0782389	-0.0242946	0.0462397	0.076156	0.0549816	0.0405064	-0.0750343	-0.0730026	-0.0779495	0.0103079	0.0684198	-0.0840253	0.0872251	0.0456987	-0.11608	0.0275338	0.0996005	0.0686621	-0.0109504	-0.015763	0.0431344	-0.00898838
centroid_2007704	IVTT.AG	conserved hypothetical protein	0.0295316	0.0408106	0.122814	0.144339	0.21705	-0.0439158	-0.0203337	-0.162556	-0.0373925	0.10399	0.121076	-0.0221738	0.00801144	-0.0696339	0.0557033	-0.0839316	-0.0676313	0.083237	0.0478301	0.00989522	-0.106924	0.28319	0.281861	0.0229215	0.0460606	0.104665	0.00791044	-0.0414053	-0.127715
centroid_1224021	IVTT.AG	binding protein dependent transport system inner membrane component family protein	0.0295034	-0.0425671	-0.0362321	0.170481	0.305976	0.0726654	0.14643	0.0583092	0.122829	-0.0255212	-0.117962	0.162966	0.160327	-0.0718551	-0.0195939	-0.0934544	-0.0925321	0.00778743	-0.147872	0.283814	0.164141	0.0339614	0.082491	0.0431259	0.0744902	-0.0389718	-0.164323	0.00111295	-0.113686
centroid_2294027	IVTT.AG	yedD like family protein	0.029187	0.0273349	-0.0993704	0.0783862	-0.00326975	0.0809654	-0.0490366	0.167396	-0.0115986	-0.0249082	-0.0614947	-0.0233661	0.0169797	-0.111454	-0.0546099	-0.0213659	-0.0724563	-0.0113932	0.0593871	0.0774512	0.202807	-0.053845	0.0777531	0.00824538	-0.117324	0.407507	0.334861	-0.0683868	0.0798317
centroid_218948	IVTT.AG	phosphoglucomutase, alpha D glucose phosphate specific	0.029008	0.137303	0.175103	-0.244017	-0.139768	-0.274742	-0.0839892	0.00121849	0.146187	-0.204133	0.0352533	0.338674	0.467343	2.84735e-07	0.199397	-0.189618	-0.141759	-0.272247	-0.326068	-0.116596	-0.262579	1.21245	1.073	0.0236394	0.0964248	-0.189506	-0.267927	-0.0641133	-0.174277
centroid_622358	IVTT.AG	conserved hypothetical protein	0.0289631	0.160697	0.119482	0.281393	0.262879	-0.0959124	0.0063741	-0.169848	-0.0886073	0.150319	0.136403	0.0712708	0.0976973	-0.172117	-0.206921	-0.181043	-0.0496796	0.0867706	0.0242276	0.069211	-0.0204195	0.0780343	0.145428	0.16657	0.216407	-0.0526327	-0.119299	0.040972	-0.0540476
centroid_2220128	IVTT.AG	outer membrane beta barrel domain protein	0.0284557	0.106876	0.00678202	0.807287	0.00186523	0.029459	-0.063605	0.0740214	-0.123175	0.00661413	-0.0215725	0.0835065	0.106813	-0.0274514	-0.012853	0.0196613	-0.0097977	-0.0505368	-0.0314623	-0.0243961	0.173746	-0.00785881	-0.0419222	-0.0489767	-0.0587388	-0.0323724	-0.0562199	-0.0982638	0.0520965
centroid_564834	IVTT.AG	branched chain amino acid transport system / permease component family protein	0.0277943	0.135797	0.0611964	0.0771775	0.0334373	-0.00466467	-0.106661	0.0689966	-0.0281684	0.0345247	0.0400905	0.112564	0.08348	-0.0510467	0.0407477	0.0182659	-0.0144329	0.0514408	0.0244345	0.0539358	0.130342	0.0138001	0.082491	0.0711766	0.00953475	-0.0232564	-0.126276	-0.0773634	0.0266355
centroid_2222814	IVTT.AG	dihydrolipoyllysine residue acetyltransferase	0.0276245	-0.0391605	-0.104231	0.397031	0.452117	-0.251345	-0.266499	-0.100711	-0.252142	3.14394e-06	-0.0140323	0.871827	0.94295	-0.397122	-0.255109	0.518245	0.514116	-0.260974	-0.26917	-0.170973	-0.189615	0.0157892	0.0348857	0.291848	0.320518	-0.228785	-0.312048	-0.20885	-0.129283
centroid_478365	IVTT.AG	anaerobic ribonucleoside triphosphate reductase	0.0264477	0.582753	0.755243	-0.212214	-0.164395	-0.00646217	0.160878	-0.129079	-0.0154384	-0.123831	-0.110907	-0.0583789	-0.142401	-0.125558	0.146663	-0.0919466	0.0108782	-0.0607081	0.0774486	0.024267	-0.0754852	-0.0824976	-0.0113123	-0.0540176	0.0189951	-0.0716773	-0.286936	0.448053	0.397004
centroid_1113990	IVTT.AG	bacterial Ig like domain family protein	0.0261988	0.633087	0.730887	-0.236912	-0.18812	-0.172994	-0.06835	-0.129968	-0.0674893	-0.125802	-0.104554	-0.135889	-0.153447	-0.158564	-0.152268	-0.146201	-0.0604238	0.0834336	0.0105054	1.14097	1.01111	-0.123504	-0.0460531	-0.058063	-0.065132	-0.087172	-0.254587	-0.0414053	-0.1526
SSON53G_RS27180	IVTT.AG	transporter	0.026035	0.248334	0.311658	0.00782426	-0.0230459	0.00765764	-0.00453908	-0.235038	0.0633958	0.109584	0.0729143	-0.0547172	-0.104592	0.111311	0.496546	-0.215652	-0.117247	0.0324284	-0.105825	-0.0589395	0.248363	-0.045525	0.0176725	0.0817864	0.027673	0.0754309	0.0576919	-0.0315108	-0.104793
centroid_516562	IVTT.AG	p hydroxybenzoic acid efflux pump subunit AaeB	0.025219	0.151285	0.173899	0.0434482	0.0884507	-0.0884894	-0.0128305	-0.201491	-0.105939	0.107908	0.124496	0.000588162	0.0558619	-0.082373	-0.013122	-0.105574	-0.04493	0.0945923	0.0626146	-0.0435807	-0.114957	0.0394469	0.131779	0.174781	0.204125	0.0767881	0.0973254	0.025379	-0.0600138
centroid_770985	IVTT.AG	FKBP type 22 kDa peptidyl prolyl cis trans isomerase	0.0248329	-0.0357619	0.0432854	0.621024	1.01497	-0.184253	-0.0603787	-0.143364	-0.0487146	0.077974	0.0834965	-0.0129667	-0.0269242	-0.121608	-0.0984676	-0.102028	-0.0730606	0.021392	-0.132796	-0.063024	-0.157412	-0.0488472	-0.00426244	-0.00194696	0.0185114	0.045245	0.138353	0.0556843	0.00179146
SF_p0102	IVTT.AG	orf, conserved hypothetical protein	0.0244695	0.0668633	-0.0214445	0.267532	0.237774	-0.111518	-0.10533	-0.103108	-0.137827	0.000304301	-0.0250417	0.111207	0.110408	0.0331534	0.0598019	-0.165101	-0.0797243	-0.0323221	-0.0135085	0.268107	0.260032	0.0476363	0.10688	0.173919	0.0791358	-0.0963199	-0.125172	-0.034168	-0.00394777
centroid_818310	IVTT.AG	conserved hypothetical protein	0.02424	-0.0557007	-0.0791319	0.358748	0.172618	-0.12469	-0.00206094	-0.0495815	-0.0964187	-0.026748	-0.124713	0.206081	0.00947946	-0.0958713	0.18211	0.159994	-0.0109551	0.0293712	0.0258821	-0.0513846	0.0382405	0.0288489	-0.0408914	0.0257911	0.0911449	-0.0397069	0.0055605	-0.0149192	-0.0318917
centroid_787876	IVTT.AG	periplasmic binding and sugar binding domain of LacI family protein	0.0236637	0.0262514	-0.0223643	-0.0633174	-0.0145372	-0.177487	-0.259083	-0.0991871	-0.132566	-0.0145268	-0.106223	-0.056852	-0.142401	-0.0419976	0.300928	-0.112181	-0.064023	-0.0458003	-0.112862	-0.0712278	-0.0464501	-0.0816467	-0.0553909	-0.0168795	-0.0212118	1.25205	1.15435	-0.104633	-0.109813
centroid_1017555	IVTT.AG	inner membrane protein YciS	0.0233569	0.0541616	0.0694218	0.123413	0.232224	0.0517039	0.00370491	-0.0985346	-0.0683753	-0.0264412	0.00773761	0.0102344	0.0560395	-0.0763079	-0.0665664	-0.0724875	-0.042561	0.135733	0.0814318	0.305701	0.269618	-0.0782481	-0.016369	0.0628185	-0.00858795	-0.0837564	0.00958662	-0.0467614	-0.0521883
centroid_1371157	IVTT.AG	protein YdgH	0.0232428	0.283221	0.311293	-0.20044	-0.0909957	0.0620321	0.100086	-0.00406686	0.0730711	0.140789	0.110767	-0.0462093	-0.000828181	-0.0271435	-0.0364487	-0.0596591	-0.0496796	-0.00824847	-0.0269528	0.028112	0.0194245	-0.0372526	0.0407404	-0.0136842	-0.0777456	-0.0504087	-0.0325686	0.10482	0.0764363
centroid_1303222	IVTT.AG	rod shape determining protein MreD	0.0228982	0.0305806	0.0663969	0.3712	0.393295	0.0948178	0.112527	-0.105291	-0.0391285	-0.106866	-0.0764686	0.119063	0.155694	-0.274378	-0.154047	-0.142555	-0.140491	-0.0453705	-0.159341	0.340795	0.263234	-0.0102855	0.104553	0.333748	0.285571	-0.202618	-0.239776	-0.054833	-0.123805
centroid_1018333	IVTT.AG	thioredoxin family protein	0.021403	-0.11006	-0.112532	0.203298	0.131042	-0.351355	-0.351749	-0.123538	-0.166002	-0.27744	-0.29244	0.07155	-0.105387	-0.321173	-0.0359019	0.0477472	-0.0260864	0.496258	0.0535188	1.20545	1.19318	-0.126573	-0.150584	-0.0960308	-0.0597598	-0.00340167	0.0489158	-0.0398787	-0.0396076
centroid_1121228	IVTT.AG	fimbrial family protein	0.0212234	0.280952	0.282534	0.278391	0.161398	0.089592	0.259184	-0.131747	-0.108823	0.0734012	0.000310591	-0.0651161	-0.0751205	-0.190618	-0.127882	-0.188543	-0.141125	0.512844	0.495574	0.0060013	-0.0534053	-0.0672577	0.0796502	0.0329402	0.0474836	-0.12178	-0.249366	-0.123104	-0.190138
SSON53G_RS26320	IVTT.AG	hypothetical protein	0.0209382	0.0541616	0.11447	-0.0621754	0.0650025	-0.117981	-0.297564	1.01706	0.927779	-0.111414	-0.0873074	-0.0817877	-0.11036	-0.19407	-0.205998	-0.24775	-0.0821552	0.12775	0.122217	0.1313	0.124851	-0.0693648	-0.0372891	-0.0034089	-0.0321924	-0.129976	-0.168107	0.00148368	-0.0307928
centroid_1414686	IVTT.AG	lipoprotein NlpE	0.0208822	-0.128042	-0.120389	-0.148616	-0.130289	-0.0672807	0.0589441	-0.223848	-0.0829256	-0.181413	-0.0686368	-0.171134	-0.17392	-0.380507	-0.118589	0.576296	0.573235	0.103147	-0.0254528	0.894881	0.959732	-0.1793	-0.148917	0.0331779	0.0775115	-0.196457	-0.345941	0.233482	0.189191
centroid_970944	IVTT.AG	cyd operon protein YbgE	0.020653	0.0919361	0.111119	-0.128158	-0.0712527	0.0711511	-0.128117	0.0520545	-0.0298934	0.0292218	0.116504	0.0307724	0.0528394	0.0102365	0.00691758	-0.0789448	0.0351923	0.0379151	-0.0502958	0.0390416	0.0724161	-0.0706305	-0.0275567	0.0125916	0.0165753	0.0327118	0.0635131	0.0574683	0.116993
centroid_658511	IVTT.AG	hydroxyisourate hydrolase	0.0205733	0.048836	0.0446035	-0.126963	-0.0183127	0.0192868	-0.0365144	0.0544032	0.067435	0.0567025	0.108466	-0.0958294	-0.0407209	-0.0469832	-0.0618275	-0.139956	0.00630911	0.165	0.049051	0.190337	0.189402	0.00261014	0.0758536	0.0388709	-0.0209632	0.0818662	0.135592	-0.0284799	-0.0841284
centroid_1585661	IVTT.AG	trimethylamine N oxide reductase c type cytochrome TorC	0.0204149	-0.0718526	-0.0502344	-0.187931	-0.182814	-0.247089	-0.226656	-0.215335	-0.161741	-0.135033	-0.103886	-0.0669591	-0.0891918	0.454231	0.348611	1.52055	1.44236	0.0700075	0.00275514	-0.09254	-0.208344	-0.240661	-0.12578	-0.234236	-0.236083	0.137878	0.0015231	-0.131209	-0.191365
centroid_2345221	IVTT.AG	conserved hypothetical protein	0.0203105	0.0605264	0.143466	-0.00528462	0.0416203	0.141378	-0.167608	0.123143	0.0361743	-0.0108806	0.00371939	0.033355	0.265589	-0.0488572	-0.0380903	-0.0213659	0.098274	0.15269	0.032481	-0.0226904	0.0494134	-0.0880407	-0.0429538	-0.0934337	-0.102782	-0.0997654	-0.054993	0.0853661	0.0280423
centroid_396476	IVTT.AG	adenylate cyclase	0.0201511	0.324795	0.280298	-0.112706	-0.0204407	-0.172097	0.106798	-0.0935422	-0.113388	0.149776	0.0811516	-0.0697278	-0.0397717	-0.0557496	-0.0331711	-0.0547553	-0.00748569	0.00405471	-0.082242	-0.00855453	-0.181973	0.00461472	0.123527	0.0355527	0.115546	0.221243	0.105813	0.0843165	0.00393779
centroid_417181	IVTT.AG	glycyl radical enzyme activating family protein	0.0194343	0.125209	0.0139775	0.200605	-0.12138	0.0420743	0.0297735	0.075564	-0.0734068	0.00541438	-0.0380462	0.115276	0.0460604	-0.0345514	-0.0040029	-0.0232806	-0.0237481	-0.104139	-0.0777933	0.0630668	0.16307	-0.0102855	0.0441447	0.113156	0.0649197	-0.0701745	-0.147787	-0.0277232	0.0906435
centroid_248507	IVTT.AG	cytochrome c nitrite reductase, pentaheme subunit	0.018014	0.0493695	-0.00407898	0.122409	0.114328	-0.162713	-0.297817	-0.173737	-0.282323	-0.19445	-0.173226	-0.171795	-0.122569	-0.340553	-0.248759	-0.202576	-0.159617	-0.0819294	-0.0496423	-0.00742963	-0.00276205	-0.150017	-0.131804	-0.216608	-0.303719	2.37678	1.90576	-0.214867	-0.164603
centroid_1077918	IVTT.AG	nickel ABC transporter, permease subunit NikC	0.0178784	0.459331	0.61026	0.0393755	0.0758891	0.0989105	0.131837	-0.137544	-0.0854647	-0.11859	-0.150659	0.129293	0.115189	-0.336351	-0.0721615	-0.0809374	-0.0894723	-0.0522631	-0.0833563	0.0068366	-0.0661604	0.0561661	0.019156	0.0195664	0.0559924	-0.125287	-0.0740388	0.171573	0.100706
centroid_2296319	IVTT.AG	conserved hypothetical protein	0.0176458	0.298111	0.070285	0.223417	0.237379	0.00745972	-0.082025	-0.110982	-0.129326	0.0197459	0.0394867	0.00731812	0.0266177	-0.0557496	-0.0769344	-0.068034	-0.00633107	0.0417637	-0.0667313	0.0060013	-0.0194464	-0.0672577	0.0358632	0.0711766	0.0639825	-0.0803489	0.0870424	0.067418	0.00608094
centroid_2200132	IVTT.AG	hydrogenase 2 large chain	0.0171147	0.119632	0.0818867	0.323067	0.172204	-0.0606256	0.0245163	-0.126639	-0.00267867	0.0427352	-0.0266213	0.0427854	0.0278858	-0.114722	-0.106483	0.0256929	0.0177049	-0.0225598	-0.0815738	0.112797	0.0646362	0.0654142	0.102222	0.00194433	-0.0597598	-0.089073	-0.235402	0.0492437	-0.0396076
centroid_1515650	IVTT.AG	conserved hypothetical protein	0.0168384	-0.0511189	-0.0334478	0.343461	0.290228	0.144441	0.145685	-0.144935	-0.14747	-0.12613	-0.0543878	-0.0132628	-0.0596449	-0.154859	-0.113388	-0.0670462	-0.00402461	0.486631	0.439575	0.241385	0.218153	-0.17839	-0.0470876	0.0539433	0.00417066	-0.185026	-0.114544	-0.115446	-0.131637
centroid_689403	IVTT.AG	2 keto 3 deoxygluconate permease family protein	0.0166898	0.224913	0.314939	0.698865	0.640194	-0.15162	-0.0528786	-0.0221008	0.0588042	-0.118917	-0.156873	0.00761001	-0.0231671	-0.229054	-0.134891	-0.236046	-0.125371	-0.0151759	-0.0931995	0.0143326	-0.130108	-0.0438667	0.139075	0.275465	0.328539	-0.0978502	-0.249968	-0.0429336	-0.165406
centroid_415906	IVTT.AG	hypothetical lipo family protein	0.0166188	0.227273	0.25471	0.0597996	0.127843	-0.284402	-0.218962	-0.256226	-0.225706	0.495292	0.550523	-0.0189	0.157846	-0.391562	-0.291194	-0.282297	-0.207907	-0.200864	-0.263602	0.022616	-0.098679	-0.088468	-0.0316466	-0.268102	-0.280621	-0.227947	-0.326567	1.35668	1.32929
centroid_556990	IVTT.AG	inner membrane protein YbcI	0.0161808	0.0284176	0.0450426	0.398276	0.398083	0.0131882	0.0705669	-0.230266	-0.0498809	-0.132719	-0.139335	0.190224	0.139024	-0.224105	-0.0933385	-0.00708641	0.00630911	0.0113039	-0.135337	0.153094	0.0577367	0.0753665	0.109204	0.268617	0.235261	-0.185839	-0.307241	-0.0307525	-0.120683
centroid_1110409	IVTT.AG	asmA like C terminal region family protein	0.0161071	0.0153713	-0.00271687	0.0297682	0.104814	-0.201536	-0.0369371	-0.171906	-0.0943115	0.179069	0.078509	-0.109059	-0.0899776	-0.00818051	0.0219637	-0.151426	-0.061023	0.362397	0.169199	0.224729	0.0452337	-0.0580231	0.0504458	0.0331779	0.0853838	0.109647	-0.0111671	0.0660008	-0.0289631
centroid_600112	IVTT.AG	conserved hypothetical protein	0.0153229	0.0142788	-0.0131927	0.141698	0.099598	0.0681178	0.0190366	0.0740214	-0.0468214	-0.0403119	-0.0608472	0.0367914	0.114166	0.0635394	0.0646539	0.112829	-0.0121134	0.00654426	0.00715903	-0.0192851	0.0746963	0.0157892	-0.0419222	-0.0464628	-0.00219454	0.00375102	-0.0861609	-0.127962	-0.0507025
centroid_1733268	IVTT.AG	acyl phosphate glycerol 3 phosphate acyltransferase	0.0150759	0.070547	0.0650985	0.209301	0.223459	-0.0410473	-0.137379	-0.0527377	-0.13056	0.117379	0.0415988	0.0157592	0.0067257	-0.0661503	-0.0163544	-0.0989964	0.00802422	0.00446993	-0.0579424	0.00265527	0.0283927	-0.00180976	0.0952063	0.0776441	0.0283938	0.026053	0.0528229	-0.00297138	-0.0144087
centroid_2299922	IVTT.AG	inner membrane metabolite transport protein YgcS	0.0146631	0.125715	0.130283	0.045745	0.149248	-0.125775	0.0466286	-0.240306	-0.192644	0.160056	0.0322218	0.0273216	0.0483831	-0.0791777	0.0319079	-0.15038	-0.0196653	0.0682212	0.0666389	-0.0263885	-0.114957	0.0654142	0.175009	0.125247	0.188302	0.0341098	-0.0579744	0.000742127	-0.0536756
centroid_1889738	IVTT.AG	conserved hypothetical protein	0.014621	0.0794542	-0.0288194	0.67201	-0.103223	0.00448775	-0.119586	0.0933764	-0.121948	-0.00845489	-0.0361357	0.101394	0.0235333	-0.0978099	-0.0239247	0.0363027	0.00401911	-0.123743	-0.0115981	0.00961743	0.121326	-0.027388	-0.0311347	-0.00731468	-0.0244473	-0.0375027	-0.0457377	-0.0606262	0.103712
centroid_801987	IVTT.AG	pantetheine phosphate adenylyltransferase	0.0144002	-0.0419987	-0.0353034	0.0306604	0.0886701	-0.144565	-0.0337698	-0.110105	-0.0689664	-0.00210672	-0.0342278	0.112564	0.0178917	0.0221868	0.0638889	-0.0406278	-0.0343002	0.0901	0.011132	-0.0198521	-0.0464501	0.0433524	0.0343968	0.305688	0.268792	-0.0397069	-0.0191769	0.00740244	-0.0271357
centroid_1078986	IVTT.AG	putative ATP dependent helicase DinG	0.014159	0.105337	0.157748	-0.0483533	0.0167003	0.0385919	0.124295	-0.0918097	-0.105182	0.211685	0.112491	-0.0648092	-0.0533093	0.0174185	0.0274676	-0.143075	-0.0858091	0.0364946	0.0113408	-0.0303818	-0.121729	0.00581613	0.0672746	0.0274624	0.0639825	0.080852	0.0565573	0.0556843	-0.0205764
centroid_1111103	IVTT.AG	conserved hypothetical protein	0.013807	0.0461658	0.0711476	0.0141539	0.139115	0.0696353	0.0966216	-0.152815	-0.0472581	0.00541438	-0.0738533	0.0578033	0.0544404	-0.122595	-0.000798094	-0.0542658	-0.0366556	0.021392	0.0271217	0.184442	0.0452337	-0.0257504	0.0480256	0.0646801	0.0902246	0.0193632	-0.0215714	-0.00744023	-0.0761713
centroid_1021817	IVTT.AG	histidine kinase , DNA gyrase B , and HSP90 like ATPase family protein	0.0128525	0.0552243	0.0818867	0.137563	0.0540331	-0.124039	-0.227621	-0.157564	-0.147782	0.193627	0.154639	-0.068189	0.00194002	-0.0753526	-0.0746864	-0.149857	-0.0580293	-0.0742362	-0.0869279	0.238544	0.229454	-0.0748575	0.0426867	0.131921	0.107155	0.0351574	-0.146107	0.183059	0.260643
centroid_749497	IVTT.AG	putative n5 glutamine methyltransferase	0.0114927	-0.030679	-0.030669	0.382986	0.308051	-0.303427	-0.400141	-0.30106	-0.312449	0.329741	0.396612	-0.0955159	-0.124178	-0.339788	-0.132551	-0.197163	-0.1764	-0.293782	-0.368633	-0.191586	-0.14595	-0.0014074	0.0805977	0.145837	0.032232	-0.145717	-0.407239	1.44438	1.4635
centroid_37118	IVTT.AG	galactokinase	0.0100747	0.0960729	0.0322538	0.375841	-0.199862	-0.0581378	-0.12205	0.0145488	-0.219624	-0.097168	-0.111242	0.00351809	0.0120449	-0.100723	-0.129048	0.989832	0.859825	-0.154701	-0.193826	-0.00911732	0.0521932	-0.111731	-0.0621727	-0.0692467	-0.119984	-0.122948	-0.242766	-0.088762	0.0297989
centroid_841352	IVTT.AG	thiamine/thiamine pyrophosphate ABC transporter, permease protein	0.00995221	0.0636983	0.0564128	0.36102	0.262101	-0.0842649	-0.161143	-0.0582249	-0.238116	-0.0378362	-0.00996439	0.0549816	0.0876557	-0.146474	-0.0828523	-0.0488927	-0.00229717	-0.0850183	-0.130261	-0.000698533	0.0283927	0.0433524	0.0805977	0.210951	0.129946	0.0521611	-0.0579744	-0.0645013	-0.0344591
centroid_380702	IVTT.AG	conserved hypothetical protein	0.00918957	0.0359739	0.0193507	0.0247613	-0.014066	0.0858476	-0.0824612	0.161053	0.0131838	-0.0634155	-0.0159137	0.0651137	0.0992492	-0.0216124	-0.120327	-0.00424739	0.0148644	0.0307987	0.0213277	0.000420269	0.104462	-0.0987607	-0.11815	0.0154818	-0.00219454	-0.0419146	-0.0380989	0.0129293	0.0832191
centroid_1342254	IVTT.AG	conserved hypothetical protein	0.00891171	0.0359739	0.0823146	0.0754491	0.0763317	-0.346287	-0.144649	-0.343204	-0.198453	0.0155806	0.0545056	0.0113993	-0.0673619	-0.0497952	0.035034	0.0122031	0.039671	0.167042	0.192772	0.0622634	0.313916	0.020948	0.0324392	-0.035703	-0.0886456	0.254005	0.0910061	-0.0402602	-0.0746606
centroid_1508716	IVTT.AG	cytochrome c type biogenesis protein CcmF	0.00842696	0.107388	0.13111	0.108278	0.0670082	-0.0587594	-0.142601	-0.121327	-0.203149	0.0774032	0.0310074	0.0425005	0.0791175	-0.110801	0.0190722	-0.0165904	0.0413469	-0.0466604	-0.017763	-0.0261037	-0.0209064	0.0249039	0.0615268	0.093459	0.0890735	0.0299119	0.0302112	-0.0383536	0.0209945
centroid_850192	IVTT.AG	integration host factor, alpha subunit	0.00835441	0.0197332	0.0481126	0.420231	0.280081	0.0255551	-0.0694306	0.030941	-0.161741	0.0250837	0.0157406	-0.000291977	0.0273425	-0.0987802	-0.0996099	-0.0146846	-0.0202479	-0.162138	-0.002716	0.0341335	0.0726442	0.00461472	-0.0414067	0.0250742	-0.00711003	0.00268037	-0.00185005	-0.121892	-0.0227595
centroid_694554	IVTT.AG	conserved hypothetical protein	0.008296	0.250655	0.249385	-0.0487303	-0.107741	0.0515119	-0.136926	-0.00834997	-0.140309	-0.065305	-0.0285192	0.0160494	0.0298764	-0.1408	-0.0967559	-0.0645796	-0.0132727	-0.0565877	-0.053568	0.181486	0.191085	0.203057	0.178996	0.0125916	-0.0382172	-0.0860326	-0.0800871	-0.0421693	0.0195808
centroid_1537274	IVTT.AG	pfkB carbohydrate kinase family protein	0.00823812	0.115053	0.10986	0.0816617	0.0696782	-0.133829	-0.0466936	0.0581142	-0.118274	-0.00845489	-0.0572909	-0.0221738	0.125718	0.0108364	0.0633786	0.00329613	-0.0260864	-0.0539914	-0.0213892	-0.0753472	-0.00156051	0.00901501	0.0591251	0.105264	0.0837665	-0.0970848	-0.023627	-0.0448462	0.0489817
centroid_1872194	IVTT.AG	putative permease family protein	0.00807369	0.0877875	-0.0177712	0.352196	0.198466	-0.0251687	-0.0138702	-0.14471	-0.266475	-0.0369089	-0.0380462	0.0530032	0.126226	-0.105916	0.0490182	-0.179975	-0.120991	0.0360885	-0.0505137	0.314274	0.339552	-0.0192187	0.0373281	0.178654	0.11147	-0.142555	-0.200877	-0.144273	-0.0477355
centroid_261406	IVTT.AG	HAD super, subIIIB family protein	0.00693746	-0.077083	0.0251491	-0.180891	-0.11303	-0.19788	-0.0687822	-0.146507	-0.0242946	-0.0991023	-0.16103	0.153236	0.162967	0.248866	0.268093	-0.0523096	-0.0845901	-0.0479514	-0.107638	0.203026	0.12331	-0.0224808	-0.0679362	-0.0838649	-0.133626	0.169389	0.199549	-0.0126715	-0.0362957
SF_p0237	IVTT.AG	VirK, required for proper localization of IcsA (VirG) at the surface of bacteria	0.00688111	0.136801	0.13359	0.158449	0.217251	-0.109371	-0.26427	-0.179246	-0.161268	0.0146864	0.025225	-0.0824089	-0.0153091	-0.000906405	0.0132719	-0.166159	0.0165693	0.163328	0.0587812	0.0956251	0.0973024	-0.0290274	0.093799	0.00897066	-0.0098207	-0.0570912	0.0546101	-0.000742127	-0.00466678
centroid_1625736	IVTT.AG	putative membrane protein	0.00677361	0.0322007	0.0273731	0.179842	0.135721	-0.0658222	-0.100462	0.0715112	-0.0627726	0.00960914	0.00712015	0.0356468	0.132471	-0.0661503	0.028775	0.0482031	0.0154329	-0.0574542	0.0577707	-0.0586482	0.02179	-0.0070508	-0.0357481	-0.046714	-0.0399792	-0.0141976	-0.000162487	-0.101047	-0.00574597
centroid_435970	IVTT.AG	protein RarD	0.00630097	0.0311208	0.0184566	0.182093	0.31219	-0.113669	0.0846249	-0.153719	-0.069262	0.0161764	-0.000310057	0.0385065	0.0206242	-0.155196	-0.0479793	-0.0989964	-0.0461159	-0.0477361	-0.136261	-0.0461773	-0.13221	0.0464692	0.142255	0.277072	0.268182	0.0129968	-0.12554	0.0033359	-0.0826094
centroid_1980543	IVTT.AG	diguanylate cyclase domain protein	0.00605169	-0.0397277	-0.0921097	0.471599	0.233415	0.277274	0.0520047	0.238663	0.0374104	-0.254263	-0.100555	-0.0287437	0.223358	-0.224458	-0.00667902	0.0463787	0.219684	-0.171488	-0.12888	0.0654742	0.235784	0.0382732	-0.11056	-0.13984	-0.0544075	-0.297457	-0.512761	-0.00594908	-0.00646587
SSON53G_RS26445	IVTT.AG	hypothetical protein	0.00573316	0.0615845	0.104393	0.435538	0.298218	-0.0390017	0.112146	-0.31312	-0.0668988	-0.0273618	0.0735043	0.0229966	0.0396085	0.0296058	0.253182	-0.204204	-0.15066	-0.0646226	0.0370004	-0.0493573	0.125291	-0.0634728	-0.0316466	0.0616539	0.0443987	-0.149283	-0.167539	-0.0923178	-0.14505
centroid_2313345	IVTT.AG	NADH quinone oxidoreductase subunit H	0.00559115	-0.031807	0.00858426	-0.128556	-0.023283	-0.23744	0.0388275	0.00789905	0.170301	0.0421503	0.0111289	-0.0614374	-0.107374	-0.00241882	0.0235384	-0.121893	-0.064023	0.325484	0.242357	-0.0181518	-0.165194	-0.0319009	0.0216251	0.0195664	-0.015505	0.349175	-0.0427815	0.0279289	-0.0242168
centroid_835201	IVTT.AG	inner membrane protein YibH	0.00532463	0.658485	0.591143	-0.250289	-0.0670919	-0.181768	0.143449	-0.171906	-0.098529	-0.0310499	-0.0826992	-0.111276	-0.0962793	-0.212506	-0.119748	-0.119331	-0.0670293	-0.0894423	-0.161223	-0.104217	-0.187427	-0.0290274	0.00674673	0.394401	0.384035	0.00802567	-0.102182	0.210897	0.113353
centroid_2268911	IVTT.AG	na+ dependent nucleoside transporter family protein	0.00531799	0.0467003	0.0537968	-0.275654	-0.0880169	0.0222284	0.242561	-0.101582	-0.042607	0.054384	0.124781	0.00205387	0.0313223	-0.101047	0.00266576	-0.0493803	-0.0700418	0.0195444	-0.017763	0.419227	0.262834	-0.0463548	0.0402534	0.0101786	0.0625757	-0.0634311	-0.221768	0.00518575	-0.122243
centroid_1612177	IVTT.AG	putative L,D transpeptidase YbiS	0.00506617	0.00770613	0.0180093	0.330622	0.359144	-0.210026	-0.113109	-0.307078	-0.240278	-0.113042	-0.179889	0.120683	0.0878294	-0.288332	-0.0339898	0.488656	0.49549	-0.0244646	-0.146008	-0.0358189	-0.0694298	-0.0685216	-0.0311347	0.0379236	0.101	-0.058953	-0.047828	0.144302	0.105712
centroid_694684	IVTT.AG	cytochrome d ubiquinol oxidase, subunit II	0.00477636	0.00440854	0.0564128	-0.140157	0.0332094	-0.0855309	0.0611182	-0.0874877	0.0176443	0.0759752	-0.0329573	-0.0108957	0.00746055	0.0396348	0.0631235	-0.059168	-0.00402461	0.0468119	-0.0160597	-0.047911	-0.119121	-0.0480159	0.00774341	0.066307	0.123214	0.117581	0.0110935	0.0588939	-0.0603875
centroid_158152	IVTT.AG	tetratricopeptide repeat family protein	0.00459091	-0.00996876	-0.0278954	-0.227068	-0.123666	-0.375413	-0.0593049	-0.32071	-0.166477	0.0508992	-0.103886	0.0578033	-0.0323893	-0.108845	-0.100181	-0.109636	-0.0604238	0.804631	0.512194	-0.06712	-0.168426	0.0327832	0.813104	-0.0861866	-0.12025	0.0875999	0.0298808	0.0996348	0.0607138
centroid_1461614	IVTT.AG	ribosome hibernation promoting factor	0.00409604	0.0804985	0.00226654	-0.166707	-0.0875211	0.0884697	0.10335	-0.0110078	0.0698532	0.0794	0.0464148	-0.00941833	0.0248041	-0.0367193	-0.0662872	-0.0338569	-0.0284284	-0.00636491	-0.0884932	0.0636021	0.103122	-0.0655743	-0.0512333	-0.0245279	-0.106734	-0.0265315	0.0887877	0.0940833	0.0558945
SF_p0130	IVTT.AG	IpgB1, secreted by the Mxi-Spa machinery, function unknown	0.00396507	2.32634	2.22885	-0.521845	-0.433823	-0.37026	-0.216805	-0.389274	-0.26885	-0.213182	-0.229599	-0.274167	-0.307596	-0.420385	-0.318863	-0.216199	-0.203931	1.24949	1.2963	-0.121151	-0.196197	-0.170226	-0.0224607	-0.350668	-0.393868	-0.291316	-0.508197	-0.180819	-0.233727
centroid_521569	IVTT.AG	helix turn helix family protein	0.00298979	0.0445614	0.0874397	0.992611	0.00233114	0.0796481	-0.0403232	0.042424	-0.157649	0.00481414	-0.0431531	0.122571	0.129774	-0.249023	-0.119458	-0.0314463	-0.0943711	-0.175245	-0.14043	-0.0170194	0.129465	0.0638769	0.0196502	-0.143597	-0.190919	-0.0559753	-0.226101	-0.077755	0.0600263
centroid_651430	IVTT.AG	transglycosylase SLT domain protein	0.00294473	0.081542	0.00407442	0.193452	0.166395	-0.168738	-0.326984	-0.110105	-0.16537	-0.114671	-0.121333	0.0273216	-0.0126992	-0.265635	-0.130215	0.730826	0.806619	-0.16307	-0.230389	0.0341335	0.0503406	-0.0220727	0.054792	0.0737209	-0.0326935	-0.126067	-0.116188	-0.0532921	-0.0596402
centroid_1727392	IVTT.AG	ribosomal protein L22	0.00289229	-0.0660633	-0.0979154	0.249864	0.0585204	0.369634	0.0917962	0.323552	0.195742	-0.159045	-0.165548	0.0945405	0.0938967	-0.227639	-0.0150067	0.0122031	0.0233692	-0.119891	-0.116736	0.0888038	0.29878	-0.0685216	-0.117063	-0.0651699	-0.110961	-0.199328	-0.384386	-0.0322695	0.0375027
centroid_36196	IVTT.AG	putative protein insertion permease FtsX	0.00187984	0.0557554	-0.00317076	-0.109164	-0.146208	0.0430402	0.00349938	-0.0364004	-0.167742	-0.0471419	-0.0543878	-0.03204	-0.0513949	-0.217416	-0.0304454	-0.106081	-0.0604238	0.794582	0.455623	0.017099	0.134064	0.00020096	-0.0512333	-0.0131932	-0.0659011	-0.0653011	-0.126276	-0.0742348	-0.0533036
SSON53G_RS26965	IVTT.AG	surface presentation of antigens protein SpaQ	0.00170427	-0.00110424	0.1086	0.0912728	0.17386	-0.138859	-0.13308	-0.185698	-0.166319	0.149776	0.136685	0.0212629	0.0498106	-0.0939352	-0.054333	-0.216199	-0.151936	0.0804827	-0.0169111	-0.0375401	-0.151803	-0.0546797	0.0509293	0.307261	0.323262	0.0798371	0.0240879	-0.00818639	-0.0588933
centroid_1275615	IVTT.AG	dihydroorotate dehydrogenase family domain protein	0.00122487	0.0235391	-0.111553	-0.23348	-0.30114	-0.104443	-0.207258	-0.0216884	0.884629	-0.174598	-0.21188	-0.110326	-0.127804	0.0366923	0.656314	-0.0532874	-0.0586275	-0.102573	-0.106278	-0.0910498	0.338794	-0.114339	-0.135651	0.0123505	-0.0572086	-0.0818624	-0.273624	0.390903	0.456725
centroid_1450771	IVTT.AG	mutatrotase, YjhT family protein	0.00116461	0.0109962	0.0388829	0.121069	0.098291	-0.106797	-0.141464	-0.106384	-0.11415	0.0739736	-0.0102769	0.0583669	0.030961	-0.133159	-0.0571042	0.147283	0.189772	-0.0718268	-0.0782376	-0.010807	0.00227772	0.0707816	0.093799	0.0991465	0.133747	-0.0563472	-0.0513187	-0.0797144	-0.0948066
centroid_313045_s1	IVTT.AG	AAA like domain protein	0.000129574	0.00880366	-0.0408844	0.230113	0.132319	-0.166727	-0.187884	-0.165286	-0.0866611	0.0535136	0.0652231	-0.0281452	-0.0654288	0.675804	0.536248	-0.272586	-0.143027	-0.0522631	-0.0927506	-0.0907519	-0.143828	-0.130967	0.0275338	0.13768	0.104651	0.0445515	-0.0504453	-0.0715028	-0.0860294
centroid_2354477	IVTT.AG	transcription elongation factor GreA	-0.000126479	0.151782	0.268313	-0.0846087	-0.0529859	-0.128817	0.0094478	-0.0386932	-0.00607026	0.0636358	0.0151266	-0.00470075	-0.0546509	-0.0830129	-0.0433011	-0.0261573	-0.0598248	0.147812	2.21604e-05	-0.119631	-0.119642	-0.00543615	-0.0827115	0.069787	0.0737921	0.038992	0.084818	0.00961573	-0.0264054
centroid_1874361	IVTT.AG	galactitol specific phosphotransferase enzyme IIB component	-0.000167128	-0.117825	-0.0036248	0.644995	0.198669	-0.0948496	-0.027666	-0.216279	-0.11156	0.0768321	-0.04892	-0.0377512	-0.155091	-0.207264	-0.00239961	0.0298538	-0.0167561	0.034463	-0.0548789	-0.0854009	-0.0968815	-0.026569	-0.111641	0.0450131	0.0973411	0.126127	0.15071	-0.0134203	-0.0521883
centroid_271089	IVTT.AG	arginine/agmatine antiporter	-0.000187606	0.218761	0.3003	0.273876	0.369655	-0.091454	-0.0597343	-0.255499	-0.138292	0.0027113	-0.0929229	0.0270337	0.00415077	-0.23331	-0.0293566	-0.0984917	-0.064023	-0.0438671	-0.159576	-0.0378272	-0.171125	0.0197592	0.129949	0.322512	0.295985	-0.0261673	-0.210016	-0.0529071	-0.12615
centroid_1614058	IVTT.AG	conserved hypothetical protein	-0.000445511	0.0752694	0.00317076	0.045745	-0.00140037	0.025946	-0.075714	0.0467558	-0.0610079	0.00361289	-0.0495622	0.0407901	0.068065	-0.0772639	0.045664	0.0117357	0.0114483	-0.0737978	-0.0137209	-0.0335271	0.0946083	0.0619531	0.0422004	-0.0748713	-0.0526278	-0.022893	-0.1226	-0.0950896	0.0963545
centroid_1313717	IVTT.AG	phage shock protein G	-0.00129319	0.0131854	0.0206909	-0.00656547	0.116482	-0.0443261	0.182644	-0.0439177	0.0408383	3.14394e-06	-0.0146591	-0.029642	-0.00582437	-0.19753	-0.0345358	-0.0357882	0.0646077	-0.0705143	-0.0782376	0.0506992	-0.0326396	-0.0580231	-0.0128274	0.0288934	0.0649197	0.0849045	0.00824583	0.0322897	-0.0807128
centroid_385192	IVTT.AG	inner membrane protein YbaL	-0.00136892	0.143812	0.129455	-0.153067	-0.118085	-0.0762721	0.0672275	-0.00569702	0.0659553	0.0450725	-0.0159137	-0.071885	-0.00935061	-0.0265279	-0.0430263	-0.0184987	-0.0132727	-0.0308323	-0.111952	0.010173	-0.00156051	-0.0463548	0.0285162	0.0162034	-0.0564442	0.0101583	-0.0651901	0.119582	0.111695
centroid_969924	IVTT.AG	putative Holliday junction resolvase	-0.00184593	0.0477685	-0.0113653	0.00510305	-0.064894	0.0707723	-0.103337	0.188578	-0.00720256	0.0224173	-0.0393212	0.0476195	0.102864	-0.088785	0.0841518	0.00329613	-0.00575411	0.000520475	0.0897608	-0.0595223	0.114249	-0.0517605	-0.0864291	-0.036451	-0.103045	-0.0272604	-0.0802654	-0.154148	0.0347061
centroid_698258	IVTT.AG	conserved hypothetical protein	-0.0032488	0.00330767	-0.0399527	0.522343	0.00372797	0.0241862	-0.0346137	0.0277571	-0.132412	-0.112065	-0.0508474	0.0535687	0.0253484	-0.0551217	-0.024467	0.035843	-0.0284284	-0.16307	-0.0470311	0.0644047	0.205307	-0.0232975	-0.111641	-0.0540176	-0.0577185	0.0562949	-0.102182	-0.17076	0.00715132
centroid_2390519	IVTT.AG	permease family protein	-0.00345394	0.033819	0.0229217	0.731169	0.206171	0.00210575	-0.132402	-0.0370253	-0.17711	-0.169169	-0.185525	0.185587	0.0935506	-0.173479	-0.0797494	-0.06754	0.00401911	-0.214812	-0.203001	0.16736	0.296047	-0.104799	-0.0265361	0.150446	0.0621065	-0.246922	-0.36623	0.0503191	0.0990342
centroid_650170	IVTT.AG	PTS system N acetylmuramic acid specific EIIBC component	-0.00596782	0.0348968	-0.0168543	0.129756	0.141866	-0.0874321	-0.13308	-0.146507	-0.161426	0.00691391	-0.0735267	0.101394	0.0907796	-0.0447999	0.0500487	-0.0228017	-0.0319486	-0.00720174	-0.108318	0.0179279	0.0260381	0.0642614	0.072047	0.132365	0.0768149	-0.0641788	-0.09965	-0.0660542	-0.0414508
centroid_1458094	IVTT.AG	capsule biosynthesis GfcC family protein	-0.006037	0.0626418	-0.00180952	0.0747572	0.0350321	-0.0492584	-0.0597343	-0.0391105	-0.0686708	0.0102074	-0.0316879	0.00906861	0.0455238	-0.139468	0.0124791	-0.143075	-0.0121134	0.00239262	-0.022885	0.171587	0.162642	-0.0070508	0.0480256	0.0567519	0.0206865	-0.0777042	-0.0393114	-0.0942971	-0.0440353
centroid_1396981	IVTT.AG	recombination associated protein RdgC	-0.00615161	0.0836268	0.116978	0.287378	0.157429	-0.201536	-0.0951703	-0.155075	-0.0817324	-0.0123988	-0.0476365	0.0459152	-0.0527347	-0.0900708	-0.0537794	0.0210555	0.0301371	0.0458037	0.0328925	-0.112962	-0.172206	-0.00664697	0.0314595	0.272851	0.259203	-0.0905956	-0.157159	-0.0746255	-0.0990233
centroid_1743978	IVTT.AG	coA transferase III family protein	-0.00626715	-0.0138642	0.0211373	0.768874	0.425266	-0.295103	-0.201324	-0.254045	-0.243109	-0.120553	-0.154108	0.222017	0.0215339	-0.133159	0.0623576	0.0182659	-0.041378	-0.0338135	-0.113317	-0.0724036	-0.00540898	-0.0613743	-0.0082867	0.0312753	0.0853838	0.0916335	0.0194367	-0.107029	-0.0822299
centroid_2297393	IVTT.AG	nitroreductase family protein	-0.00681582	0.136299	0.149195	0.102858	-0.148275	-0.052556	-0.0989167	0.0237674	-0.173769	0.00960914	0.0388827	0.0779576	0.0419417	-0.0507337	-0.111083	-0.0484052	-0.0496796	-0.101902	-0.0483361	-0.000698533	0.108029	-0.0480159	-0.00426244	0.00655165	-0.0229531	-0.00483648	-0.0712013	-0.021307	0.0750759
centroid_1040673	IVTT.AG	putative oxidoreductase YceM	-0.00696471	0.0434907	0.0344669	0.109967	0.0400328	-0.146546	-0.17178	-0.00978051	-0.108367	-0.131729	-0.0985604	-0.0174144	0.0805149	-0.206915	0.0770921	0.0136045	-0.0544449	-0.137191	-0.116964	0.0118382	0.0475573	0.6955	0.61446	-0.0327145	-0.0730992	-0.244377	-0.220982	-0.135279	-0.0731515
centroid_1133496	IVTT.AG	oriC binding nucleoid associated protein	-0.00721718	0.0316609	-0.0446171	1.09315	-0.0702726	0.0563033	-0.092312	0.193382	0.0108085	-0.243526	-0.170429	0.0177893	0.0712315	-0.148147	-0.0400079	0.13188	0.0385526	-0.00573761	-0.0429063	-0.0266734	0.0660122	-0.125695	-0.0668866	-0.128098	-0.16927	-0.196866	-0.247964	-0.166173	-0.0147707
centroid_1310112	IVTT.AG	3 hydroxyacyl CoA dehydrogenase, NAD binding domain protein	-0.0073956	0.0011034	0.0446035	0.264198	0.214238	-0.0827892	0.0293698	-0.0523165	-0.014442	0.0277453	-0.0152863	-0.00558412	0.065068	-0.234021	-0.0634983	-0.0739751	-0.0307743	0.0385235	-0.0557536	0.0395859	0.0461636	-0.0706305	-0.108398	0.0762606	0.0377316	-0.0852734	-0.135138	0.0638724	-0.0381347
SF_p0109	IVTT.AG	orf, conserved hypothetical protein	-0.00798732	-0.0730133	-0.0805681	0.212135	0.342313	0.138489	0.373336	-0.266938	-0.0697055	-0.0390735	-0.0817136	-0.051977	-0.0813575	-0.0965172	0.378862	-0.189618	-0.0736651	0.00260049	0.0790432	-0.117202	-0.156075	-0.0689431	0.0176725	0.250332	0.204125	-0.157238	-0.257407	-0.0559898	-0.206175
centroid_1004176	IVTT.AG	conserved hypothetical protein	-0.00807063	-0.0144215	0.0139775	-0.0740197	0.0459204	-0.0880664	0.060328	-0.113177	-0.0235784	0.020043	0.0126678	-0.0758998	-0.00935061	-0.137141	-0.0408304	0.201573	0.184726	0.00405471	-0.0553162	-0.0560291	-0.158215	-0.0580231	-0.0326709	0.000486329	0.0747228	0.115601	-0.0506199	0.0452936	-0.128499
centroid_1682114	IVTT.AG	signal peptidase II	-0.00840467	0.284581	0.323652	0.115697	0.227051	-0.0221351	0.0305806	-0.116255	-0.0503185	-0.0939498	-0.0310536	0.0823984	0.109724	-0.245437	-0.111083	-0.134254	-0.0943711	0.0220074	-0.13765	0.0903808	0.0687602	-0.0446956	0.0567194	0.0130737	0.0216522	-0.150474	-0.164701	-0.0707231	-0.135569
centroid_113367	IVTT.AG	putative pseudouridine transporter	-0.009067	-0.0155369	-0.0186887	-0.276978	-0.212241	-0.0978273	-0.0696468	-0.249692	-0.139533	0.134766	0.00712015	-0.00352376	-0.1036	0.0239708	0.284385	-0.06754	-0.0378348	0.0514408	-0.002716	-0.0566107	-0.0973949	0.00741645	0.0947373	0.195955	0.236509	0.0761096	0.050545	0.0391675	-0.0296947
centroid_726355	IVTT.AG	ferric aerobactin receptor	-0.00984238	0.104311	0.0406455	0.152231	-0.174891	-0.0328826	-0.122723	0.191604	0.0509377	0.231831	0.230395	-0.00705761	-0.0809669	-0.140134	-0.00293384	-0.0328922	-0.0325361	-0.24115	-0.177551	0.0800994	0.144738	-0.0459398	0.102689	-0.127566	-0.159113	-0.0746876	-0.179139	-0.0860023	0.00608094
centroid_2274324	IVTT.AG	phosphoenolpyruvate synthase	-0.0110314	0.018644	0.0441642	-0.0466584	0.103077	-0.186968	-0.0698631	-0.10704	-0.0950637	0.285452	0.230924	-0.078376	-0.0917472	-0.0712202	-0.106483	-0.108111	-0.0791173	0.140652	0.118733	-0.101514	-0.168426	0.0692501	0.129949	0.00364348	0.0849219	0.0175976	-0.0323962	-0.0299945	-0.0588933
centroid_455776	IVTT.AG	conserved hypothetical protein	-0.0113569	-0.026738	-0.0767413	0.0211743	0.0370799	0.123774	-0.062744	0.39911	0.326205	-0.0792381	-0.0929229	-0.100855	-0.0675554	-0.20587	-0.079186	-0.0440253	-0.059226	-0.122609	-0.179456	-0.121455	-0.064403	0.326142	0.358866	-0.0034089	-0.0787801	-0.1834	-0.0799088	-0.0990585	-0.0671309
centroid_1517290	IVTT.AG	conserved hypothetical protein	-0.0119545	0.0284176	-0.0558736	0.0692097	0.00674981	-0.0792116	-0.10223	0.10343	0.00534453	-0.0102738	-0.0463541	0.00263973	0.104239	-0.0881425	0.106365	0.00611481	-0.0616225	-0.0355198	0.127235	-0.09254	-0.0419966	0.0233228	-0.0543504	0.0190864	0.00148112	-0.141766	-0.0379257	-0.144273	-0.027501
centroid_508113	IVTT.AG	copper translocating P type ATPase	-0.0119738	0.0520337	-0.0159381	-0.0822917	0.0730088	-0.207497	0.0470275	-0.1018	-0.087559	0.13778	0.0031002	0.0735032	0.0595868	-0.0820532	-0.065729	-0.109636	-0.0473029	0.194414	0.03001	-0.0848076	-0.291067	-0.0282075	0.0329289	0.140993	0.171651	0.0306124	0.0107588	-0.154148	-0.0359282
centroid_1626003	IVTT.AG	cytochrome d ubiquinol oxidase, subunit II	-0.0135558	-0.0437044	-0.00498776	-0.221958	-0.12392	-0.0748045	0.0133318	-0.14471	-0.07489	0.156547	0.0681861	-0.0111914	-0.101816	0.00693271	-0.0981822	-0.0567148	-0.0461159	0.041359	-0.0359858	-0.0401259	-0.0287179	0.0130037	-0.0507144	0.12547	0.16183	0.101669	0.0459785	0.0606739	-0.0158575
centroid_2049112	IVTT.AG	L alanine exporter AlaE	-0.0137505	0.244146	0.230977	-0.166912	-0.064894	0.0133854	-0.0503161	-0.0432898	-0.0402871	-0.00421968	0.0157406	-0.0516729	-0.025796	0.0129339	-0.14017	-0.0839316	-0.0109551	-0.0698584	-0.113545	-0.0343861	0.0127805	-0.0676789	-0.0481229	0.0231608	-0.0516119	-0.0265315	0.0456517	0.0744831	0.00964579
centroid_290436	IVTT.AG	phosphate ABC transporter, permease protein PstC	-0.0142624	0.0284176	0.0467977	0.1721	0.168473	-0.138859	0.0208655	-0.0389018	0.00870942	0.10511	0.0467153	-0.00499514	-0.0254202	-0.172117	-0.163273	-0.123432	-0.0712486	-0.0259479	-0.0435568	-0.0392634	-0.19071	-0.0038233	0.039279	0.157659	0.168385	-0.0243473	-0.080622	-0.0231912	-0.0913657
centroid_1568957	IVTT.AG	putative lipoprotein	-0.0146295	0.197741	0.163421	-0.238631	-0.187588	-0.0172945	-0.169924	-0.0324487	-0.108823	0.0238993	0.0667054	0.0206846	0.0331277	-0.0601529	-0.066008	-0.0919466	0.031262	-0.062664	-0.148805	0.00265527	0.0224989	-0.00866727	0.11106	0.0609546	0.00904793	-0.0522618	-0.122967	0.0596061	0.0634605
SSON53G_RS27125	IVTT.AG	hypothetical protein	-0.014659	0.0742213	0.0857334	-0.1072	0.0533587	-0.15162	0.095465	-0.180166	-0.154352	0.175873	-0.0521338	-0.0126706	0.00396667	-0.0862168	0.0111569	-0.140475	-0.0785105	0.0425726	-0.0592574	-0.00434064	-0.148076	-0.0143392	0.0768037	0.129033	0.123214	0.0590442	-0.107986	0.0272009	-0.0837485
centroid_1759258	IVTT.AG	conserved hypothetical protein	-0.0151069	0.0562863	0.0921217	-0.172651	-0.0954753	0.123957	0.121646	0.113602	0.165913	-0.0555687	-0.0670105	-0.0437876	0.0387102	-0.113741	-0.119458	0.0586493	0.0278846	0.0796947	0.0017046	0.0718743	0.118234	-0.0927477	-0.112724	-0.127301	-0.220585	-0.103988	-0.164323	0.00961573	-0.0559094
centroid_1679690	IVTT.AG	fimbrial family protein	-0.0151712	-0.0166531	-0.00635201	0.347907	0.225056	-0.263713	0.0547845	-0.338831	-0.208999	-0.074156	-0.140361	0.0679156	0.028429	-0.257305	0.267872	-0.0261573	0.0640583	-0.212398	0.158492	-0.0818445	-0.1995	0.188318	0.142709	0.118094	0.0536339	-0.0419146	-0.130147	0.0169689	-0.0600138
centroid_2278531	IVTT.AG	lipid A biosynthesis lauroyl acyltransferase	-0.0154669	-0.00331527	-0.0376262	0.149934	0.0943629	-0.131212	-0.112663	-0.0514744	-0.136897	-0.080193	-0.0342278	0.281403	0.373129	-0.128528	0.0916776	-0.0367548	-0.070645	-0.179483	-0.06585	-0.103916	-0.0429851	0.0499676	0.0309693	0.100508	0.0269518	-0.146509	-0.0466083	-0.132022	-0.0615092
centroid_893049	IVTT.AG	ribosomal protein L16	-0.0160894	0.0197332	-0.0921097	-0.0194369	-0.0786247	0.0974236	0.0094478	0.213663	0.064474	-0.0602717	-0.0301027	-0.0224718	0.00249303	-0.059523	0.0727889	-0.00519311	-0.0419694	0.105472	0.0744541	-0.0883712	0.0905577	-0.0546797	-0.0753049	-0.0339589	-0.122916	-0.115954	-0.161113	-0.163261	-0.0344591
centroid_2392002	IVTT.AG	lipid A palmitoyltransferase PagP	-0.0164695	-0.0539809	-0.0214445	0.524625	0.540102	-0.299259	-0.040959	-0.293822	-0.132103	-0.0577615	-0.13831	0.0701532	0.0166147	-0.192688	-0.129339	-0.142035	-0.0858091	0.00176884	-0.0468137	0.0471847	-0.0228553	0.0106118	0.0514127	0.332976	0.235261	-0.105141	-0.195847	-0.077755	-0.16019
centroid_1064299	IVTT.AG	binding protein dependent transport system inner membrane component family protein	-0.0165297	0.0429551	-0.0122787	-0.100542	0.0696782	0.00448775	0.0474263	-0.12199	-0.0442041	0.0280407	-0.111913	0.0362192	0.0160671	-0.15385	-0.0206754	-0.0194538	0.0177049	-0.0683294	-0.179218	0.0344066	-0.100736	0.0161867	0.0509293	0.143417	0.163143	-0.073558	-0.154153	0.0424139	-0.0518167
centroid_397920	IVTT.AG	fimbrial family protein	-0.016536	1.60941	1.44108	-0.111525	-0.161783	-0.0571025	-0.133758	-0.151461	-0.147314	-0.231453	-0.24019	-0.0510648	-0.0401513	-0.171776	-0.154047	-0.0218443	-0.134803	-0.18468	-0.206396	0.0694776	0.112919	-0.116952	-0.129063	-0.210685	-0.176727	-0.135466	-0.255191	-0.273761	-0.184424
centroid_2392539	IVTT.AG	sensor protein PhoQ	-0.017207	0.156247	0.0857334	-0.0900294	-0.0639182	-0.119061	-0.00164832	-0.14471	-0.135504	0.0739736	0.0194194	-0.029642	-0.0768719	-0.0289919	-0.069641	-0.0527984	-0.0225804	0.0358854	-0.0487713	-0.0068675	-0.0531563	-0.0430383	0.0480256	0.0504248	0.0477207	0.00731411	0.00522448	0.029384	-0.0559094
SSON53G_RS27815	IVTT.AG	hypothetical protein	-0.0178182	0.0658091	0.0388829	-0.215172	-0.287124	0.0123994	-0.0638204	0.064537	0.0030969	0.0398082	0.0340414	-0.037149	0.0233516	0.0710369	0.0791127	-0.115241	-0.0870291	0.0626494	0.0702512	0.00794957	0.160926	-0.111731	-0.0224607	-0.018603	-0.0730992	-0.104372	-0.103631	-0.0529071	0.0524422
centroid_346262	IVTT.AG	formate dehydrogenase, beta subunit	-0.0178811	0.024082	0.0193507	-0.0342891	-0.0895055	-0.221811	-0.317966	-0.217459	-0.313499	1.68867	1.72343	-0.110326	-0.12458	-0.20378	-0.103615	-0.166159	-0.148111	-0.116276	-0.124285	-0.112357	-0.098679	-0.16887	-0.0938932	-0.254692	-0.298588	-0.116729	-0.140147	-0.145093	-0.10595
centroid_440665	IVTT.AG	undecaprenyl phosphate alpha 4 amino 4 deoxy L arabinose arabinosyl transferase	-0.0179537	0.0370501	0.0754528	0.0175783	-0.0183127	-0.179288	-0.0537338	-0.17603	-0.0799443	-0.0163534	0.00650242	0.0846137	-0.0201685	-0.0677327	0.0282522	-0.00708641	0.000577296	-0.0225598	-0.0800159	-0.0139099	-0.0194464	0.0596411	0.0107293	0.0388709	0.0119664	-0.0682981	-0.110351	0.030111	-0.00646587
SF_p0011	IVTT.AG	orf, conserved hypothetical protein	-0.0180469	-0.0357619	-0.0925927	0.179038	0.0562785	-0.217178	-0.217523	-0.31312	-0.279926	-0.131399	-0.138994	0.0143074	-0.085857	0.0275323	0.0916776	0.235597	0.257665	-0.10997	-0.217364	-0.13429	-0.129583	-0.0970402	0.00375255	0.127253	0.118934	-0.230462	-0.290438	0.597033	0.613473
centroid_601208	IVTT.AG	periplasmic serine peptidase DegS	-0.0184403	0.150788	0.117813	0.511774	0.964096	-0.160265	-0.189527	0.0922339	-0.0376817	-0.193072	-0.165896	-0.192769	-0.0384439	-0.216011	-0.0967559	-0.118819	-0.0791173	-0.227433	-0.149738	-0.0153225	-0.0141058	0.0776534	0.133606	-0.172359	-0.173961	-0.0623103	0.0573678	-0.159941	-0.115238
centroid_1249953	IVTT.AG	periplasmic binding and sugar binding domain of LacI family protein	-0.0186999	0.0825848	0.0335821	-0.13815	-0.0600216	0.0564947	-0.139647	0.0651194	-0.0437684	-0.0403119	0.014205	-0.0266501	0.0449871	-0.0259125	-0.0707607	-0.136325	-0.0132727	0.0490276	-0.0435568	0.0922185	0.108029	-0.103071	-0.0496773	-0.0220562	-0.0805924	-0.0936457	-0.0899251	0.0560413	0.0276908
centroid_1209810	IVTT.AG	PTS system, cellobiose specific IIC component	-0.0191285	0.133786	0.119065	-0.0016313	-0.0607514	-0.00666203	0.00780931	-0.119561	-0.101096	0.011702	-0.0807287	0.037935	0.0182563	-0.183738	-0.102756	-0.21128	-0.0980562	-0.0974401	-0.2098	0.04013	0.0134938	0.0249039	0.0994199	0.188718	0.164892	0.0214791	0.0015231	-0.00483172	-0.0769272
centroid_1080129	IVTT.AG	glycosyl transferase 2 family protein	-0.0191485	-0.0284257	0.0211373	0.22887	0.139326	-0.0679062	0.00123665	-0.0954937	0.016809	-0.0965238	-0.170429	0.0232853	-0.0145629	-0.0932904	-0.000264652	-0.0251978	-0.00287275	0.108179	-0.0184022	0.134616	0.0161063	-0.0135276	0.0127165	0.0298466	0.0131807	-0.117505	-0.203399	-0.123912	-0.209901
centroid_1587022	IVTT.AG	inner membrane protein YfdC	-0.0193666	0.0359739	-0.0605898	0.10167	0.0687888	-0.0542076	-0.141919	0.0943279	-0.08711	-0.0881752	-0.0696134	0.0555464	0.0848733	-0.249023	-0.108493	0.301327	0.256703	-0.169144	-0.159106	0.0627991	0.109809	0.13368	0.0460865	-0.0432014	-0.0993662	-0.187468	-0.294362	-0.119068	-0.0307928
SSON53G_RS26575	IVTT.AG	hypothetical protein	-0.0198434	0.142312	0.244805	0.121069	0.127202	-0.3022	-0.215608	-0.32681	-0.222251	0.00241065	-0.0592296	0.125801	0.157681	-0.104616	-0.0990386	-0.216747	-0.0949846	0.216625	0.0921317	-0.0255343	-0.14914	-0.0376651	0.0975487	0.0497201	0.0465351	-0.0679232	-0.139033	0.0177022	-0.088314
centroid_598738	IVTT.AG	conserved hypothetical protein	-0.0212526	-0.0494045	-0.142719	0.0315521	0.0820734	-0.114315	-0.0888018	0.141302	0.0471246	-0.0697237	-0.133537	-0.0571573	0.173319	-0.116686	0.043596	-0.00141395	-0.112891	-0.0122329	0.080636	-0.103616	-0.0419966	0.160898	-0.0450193	-0.00487233	0.00661136	-0.103988	-0.175516	-0.140177	-0.0773053
centroid_2286385	IVTT.AG	ferric uptake regulation protein	-0.0221979	0.0573475	-0.00498776	-0.14902	-0.0845495	0.141919	-0.182262	0.0422268	-0.0369588	0.0380492	0.0485168	-0.048635	0.0298764	-0.0807745	-0.113965	-0.132703	-0.00921935	-0.0561546	-0.10311	0.0311259	0.0177664	-0.079097	-0.0481229	0.00969557	-0.0707816	-0.0456015	-0.015763	0.0940833	0.0892964
centroid_1311921	IVTT.AG	molybdopterin synthase sulfurylase MoeB	-0.0222593	-0.0505472	-0.0729247	0.458662	0.0767742	-0.193778	-0.106217	-0.142018	-0.142796	-0.119898	-0.151003	0.16113	-0.0395819	-0.172798	0.0510785	0.0676718	-0.0231642	0.0423704	-0.037065	-0.0659485	-0.0370643	0.0476363	0.00973471	0.00582516	0.0153638	-0.084894	-0.0852661	-0.0911316	-0.0791974
centroid_1440408	IVTT.AG	inner membrane YebZ domain protein	-0.0223407	0.0429551	0.0967885	0.0566493	-0.014066	-0.204743	-0.108214	-0.287612	-0.143574	-0.00663828	0.0574906	0.0835065	0.0460604	-0.121937	-0.0040029	-0.0367548	-0.00517738	-0.0841351	-0.114228	0.0525881	-0.0170164	0.0867652	0.0672746	0.0769525	0.070063	-0.0761951	-0.132178	0.0578248	-0.0447746
centroid_1627610	IVTT.AG	ribosomal RNA small subunit methyltransferase J	-0.0232138	-0.110656	0.00723279	-0.176765	0.105682	-0.0608331	0.0539908	-0.0836089	0.0309436	0.0188543	0.371884	-0.0715767	-0.174545	-0.0601529	-0.0512908	-0.0749676	-0.0931448	0.0879466	0.013844	-0.0618558	-0.191257	-0.0534279	-0.117063	0.0312753	0.0259897	0.00196617	-0.0457377	0.0506774	-0.0841284
centroid_2385142	IVTT.AG	ribosomal protein serine acetyltransferase	-0.0238596	0.0919361	0.00497752	0.772719	0.106115	-0.0154834	-0.146701	0.0504865	-0.164265	-0.171202	-0.186937	0.0578033	0.0142402	-0.118653	-0.069641	-0.0089822	-0.101751	-0.18468	-0.111497	0.0501591	0.169485	-0.104799	-0.0933588	-0.0856703	-0.14767	-0.138219	-0.23719	-0.0761894	0.070987
centroid_832988	IVTT.AG	binding protein dependent transport system inner membrane component family protein	-0.0241597	0.0605264	0.0989049	0.253078	0.387599	-0.248979	-0.120481	-0.245353	-0.22258	0.0725422	0.0640362	0.0651137	0.0599411	-0.169396	-0.080877	-0.181043	-0.0925321	-0.0318963	-0.111497	-0.0525443	-0.165732	-0.045525	0.0653612	0.0767219	0.0681948	-0.0185388	0.00690379	0.0279289	-0.0739059
centroid_449502	IVTT.AG	inner membrane protein YabI	-0.0242894	0.0784091	0.0633655	-0.16814	-0.11303	-0.072083	-0.187649	0.0853593	-0.000985867	0.00241065	0.010821	-0.0830304	-0.0462386	-0.0488572	-0.0290845	-0.0449974	0.0108782	0.0185169	-0.0115981	-0.0409888	0.0412751	-0.0812215	-0.0470876	0.014519	-0.0720687	-0.0134754	-0.0167863	0.00629452	0.0375027
centroid_1881605	IVTT.AG	putative arginine/ornithine antiporter	-0.0247024	0.087268	0.123646	-0.128954	-0.0110067	-0.0758526	-0.0371485	-0.138885	-0.121948	0.0619056	0.0419003	-0.0663445	-0.00119768	-0.170076	-0.0540562	-0.15562	-0.0484907	0.0271251	-0.0301724	-0.0306674	-0.101508	-0.0298478	0.0777531	0.0137965	0.037493	0.0849045	0.0242537	0.00592502	-0.070138
centroid_391688	IVTT.AG	acrB/AcrD/AcrF family protein	-0.0248661	-0.0368939	0.0728712	0.207566	0.272954	-0.0923022	-0.0199158	-0.031203	0.0028157	-0.074156	-0.112248	0.0224189	0.00507091	-0.193033	-0.08257	-0.0929516	-0.0538484	0.048625	0.00401476	0.101111	0.0255667	-0.0613743	0.0087394	0.0391076	-0.0460367	-0.105911	-0.188333	-0.0536771	-0.136357
centroid_2360571	IVTT.AG	amidophosphoribosyltransferase	-0.025267	-0.177118	-0.107644	-0.0275867	0.228246	-0.246617	-0.109992	-0.358745	-0.245112	-0.0725715	-0.131495	0.0238626	-0.144849	-0.149152	0.213722	-0.0849311	-0.0478967	0.05385	0.219044	0.14856	0.152315	-0.0525939	-0.016369	0.0234001	0.00514744	-0.120613	-0.177994	0.300998	0.236203
centroid_2197865	IVTT.AG	conserved hypothetical protein	-0.0252781	0.0381255	0.0529238	0.438096	0.321928	-0.0187046	-0.0763656	-0.0411986	-0.0460939	-0.186888	-0.119309	-0.0845852	0.117233	-0.216011	-0.100753	-0.0959709	-0.0296009	0.026103	-0.0413896	-0.00406015	0.0519617	-0.0731652	0.0255669	0.00243001	-0.0442673	-0.145717	-0.200684	-0.0652775	-0.105179
centroid_246586	IVTT.AG	flagellar P ring family protein	-0.0256155	0.810977	0.977176	0.256438	-0.00631268	-0.0800526	-0.114893	-0.144261	-0.346975	-0.18278	-0.174976	0.0125632	0.0556843	-0.2234	-0.100181	-0.0251978	-0.0526561	-0.28589	-0.224968	-0.0340997	0.110476	-0.0335455	0.0137091	-0.113816	-0.109638	-0.154449	-0.246362	-0.185032	-0.130459
centroid_1005874	IVTT.AG	mechanosensitive ion channel family protein	-0.0256841	0.423567	0.452376	-0.0249886	-0.102471	-0.237909	-0.333979	-0.200091	-0.223566	0.384757	0.276471	-0.0227698	0.00801144	-0.254058	-0.162676	-0.119331	-0.064023	-0.119665	-0.167826	0.124646	0.100439	-0.0397293	0.0909803	-0.0751274	-0.155834	-0.0375027	-0.107623	-0.049063	-0.0697618
centroid_1229820	IVTT.AG	protein UshA	-0.0257533	-0.064331	-0.0587015	-0.0853818	-0.0428566	0.467701	0.614198	-0.222189	-0.0423168	-0.184832	-0.0754873	0.341918	0.313618	-0.294989	-0.346056	-0.198244	-0.139225	-0.112669	-0.278583	-0.0312389	-0.139593	-0.113469	-0.0553909	-0.0262605	-0.0125365	0.202715	0.189528	-0.0436984	-0.120683
centroid_479869	IVTT.AG	putative sensor like histidine kinase YehU	-0.0263347	0.103284	0.01308	0.203457	-0.223637	0.0190904	0.00883359	0.0163571	-0.161741	-0.0440334	-0.0657107	0.0253049	0.0349309	-0.0984567	0.00877382	-0.0690225	-0.0337119	-0.129882	-0.105599	-0.00742963	0.116907	-0.0923192	-0.00526746	-0.0746151	-0.101993	-0.0951732	-0.146667	-0.0164197	0.0933338
SF_p0186	IVTT.AG	orf, hypothetical protein	-0.026684	0.103284	0.0238131	-0.0157476	-0.138227	-0.0610406	-0.13602	-0.0495815	-0.210466	-0.00694089	-0.0152863	0.0600566	0.0752675	-0.0798162	-0.0607148	-0.0839316	-0.0319486	-0.0727025	-0.092975	0.0115608	0.097751	-0.0596977	-0.0522716	0.0836237	0.060228	-0.0653011	-0.136435	-0.0375917	0.0562392
centroid_177978	IVTT.AG	RNA binding protein YhbY	-0.0272075	0.0359739	0.0309244	-0.101714	-0.0455026	0.0120049	-0.0488234	-0.138661	-0.0498809	-0.0332057	-0.0266213	-0.0817877	9.51439e-05	-0.206915	-0.151379	-0.126516	-0.061023	-0.0918814	-0.157462	-0.00827323	-0.0452117	0.544682	0.227286	-0.0399473	-0.0728415	-0.0807271	-0.0341219	0.00481597	-0.0581467
centroid_1372152	IVTT.AG	conserved hypothetical protein	-0.0279043	-0.0459817	-0.102771	-0.282287	-0.0585632	-0.133174	0.0805388	-0.0516849	0.0770834	0.097248	0.0194194	-0.0694199	-0.0584909	-0.0488572	-0.0587695	-0.0864315	-0.059226	0.0518426	-0.000398757	-0.0531245	-0.186335	-0.0731652	-0.0357481	0.104133	0.117354	0.0923047	0.0265734	0.0279289	-0.0503313
SSON53G_RS26980	IVTT.AG	hypothetical protein	-0.0286118	-0.00996876	0.0737323	-0.00418765	-0.0537121	-0.152504	-0.0188716	-0.226222	0.0633958	0.136411	0.0729143	-0.127852	-0.152626	0.135717	0.500698	-0.268606	-0.109168	-0.0692029	-0.158167	-0.0706402	0.272799	-0.0948923	-0.0265361	0.00315821	-0.0382172	-0.0102297	-0.135509	-0.0645013	-0.157789
centroid_272582	IVTT.AG	caudovirales tail fibre assembly family protein	-0.0291456	-0.177118	-0.0511727	0.416004	0.315943	-0.310318	-0.127667	-0.228599	-0.16996	-0.101685	-0.127422	-0.0547172	-0.132249	-0.319664	-0.243699	0.956946	0.987887	-0.0160179	-0.11218	-0.0937333	-0.165732	-0.11608	-0.0522716	-0.0329633	-0.0754205	-0.0746876	-0.196813	-0.140996	-0.221974
centroid_1118498	IVTT.AG	inner membrane protein YbbJ	-0.0297437	-0.0177701	-0.00135605	-0.192713	-0.0216243	-0.145886	-0.0337698	0.00567564	0.00702795	0.122368	0.0899254	-0.0233661	-0.0788204	-0.0570063	-0.164468	-0.117284	0.00401911	0.111459	0.0225713	-0.0175855	-0.114438	-0.103935	-0.0414067	-0.00438435	0.0173016	0.0774662	0.0628675	-0.0307525	-0.0845084
centroid_282979	IVTT.AG	nitrate reductase cytochrome c type subunit family protein	-0.0302243	0.0284176	-0.112532	0.391346	-0.153455	0.033158	-0.0804991	0.0561622	-0.114913	-0.0690917	-0.0572909	0.00293258	0.0149713	-0.0674161	-0.0389118	-0.0523096	-0.0508695	-0.0727025	-0.0840253	-0.0238273	0.133189	-0.0596977	-0.0816511	-0.0908413	-0.0891667	-0.121391	-0.176659	-0.082462	0.0343561
centroid_1597364	IVTT.AG	copper homeostasis protein CutC	-0.0309347	0.0621133	0.0551054	0.024403	0.0621003	-0.22739	-0.159301	-0.0877035	-0.0350809	0.00841188	0.0194194	-0.0168206	0.00782783	-0.170076	-0.0518434	-0.0739751	0.0413469	0.0240567	-0.0407401	0.00237609	-0.0150753	0.00020096	0.0509293	0.00243001	-0.0574636	-0.100532	-0.0831208	-0.0715028	-0.120683
centroid_1067014	IVTT.AG	curved DNA binding protein	-0.0313126	0.176899	0.192649	-0.0203607	0.0345766	-0.222043	-0.0934107	-0.178326	-0.124711	-0.0396926	-0.153762	-0.158307	-0.163751	0.853693	0.668108	-0.216747	-0.1764	-0.09388	-0.179695	-0.0842145	-0.255687	-0.0731652	-0.00526746	-0.0608508	0.00123637	-0.0530038	-0.147787	-0.0699439	-0.131637
centroid_54778	IVTT.AG	nucleoside permease NupC	-0.0313872	0.0626418	-0.0177712	-0.189177	-0.0539543	-0.13864	0.120509	-0.198925	-0.105182	0.0759752	0.00804624	-0.0468153	-0.101618	-0.0881425	-0.0904969	-0.0849311	-0.043745	-0.0257359	-0.0940977	-0.0571925	-0.205021	-0.0139333	0.0572009	0.114055	0.0904548	0.0706706	0.0489158	0.0596061	-0.0488474
centroid_412364	IVTT.AG	phosphopantothenoylcysteine decarboxylase / phosphopantothenate cysteine ligase	-0.0320161	0.034358	0.0564128	-0.115073	-0.0897538	-0.180189	-0.352011	-0.00916725	-0.0878585	-0.124159	-0.139677	-0.142028	-0.0743427	-0.27	-0.198941	-0.0232806	0.00459195	0.210159	0.0603965	-0.0967209	-0.0825821	-0.0697866	0.0353745	0.00582516	-0.0354527	0.304114	0.17556	-0.0895514	-0.0566548
centroid_2377815	IVTT.AG	putative NAD(P)H nitroreductase YdjA	-0.0321007	-0.19596	-0.132255	-0.0765155	0.115621	0.693255	0.51445	0.801308	0.769673	-0.317039	-0.316198	0.0589304	0.143878	-0.081094	-0.0391857	-0.209099	-0.157693	-0.266725	-0.362668	0.00432926	-0.0424908	-0.0765518	-0.0858975	-0.109349	0.135755	-0.32318	-0.483466	-0.253271	-0.335432
centroid_499322	IVTT.AG	K+ transporting ATPase, A subunit	-0.0321178	-0.0864284	-0.00226312	-0.467921	-0.127993	-0.141051	-0.0348248	-0.248244	-0.172498	-0.00120212	-0.123022	-0.00146633	-0.17392	-0.257666	0.532198	-0.078447	-0.0628223	0.481569	0.506873	-0.113567	-0.140121	-0.0192187	-0.0679362	0.0734898	0.0890735	-0.0287191	-0.0799088	-0.0156693	-0.101329
centroid_2095169	IVTT.AG	inner membrane protein YdgC	-0.0321192	-0.0649082	0.0103843	0.133416	0.159728	-0.165388	-0.0490366	-0.147182	-0.108367	-0.0273618	-0.0761415	-0.00381791	0.0604723	-0.154187	0.0342531	-0.0572051	-0.0772976	-0.0202351	-0.0479009	0.144517	0.15361	-0.0282075	-0.0753049	-0.0215624	0.0199619	-0.1834	-0.129224	-0.0360691	-0.119126
SSON53G_RS26715	IVTT.AG	hypothetical protein	-0.0324069	0.232449	0.182307	-0.175324	-0.0438182	0.177187	0.326455	-0.193805	0.0917005	-0.126788	-0.0310536	-0.250937	-0.00230673	0.111032	0.319422	-0.24105	-0.162186	-0.0969946	-0.0254528	-0.047911	0.239244	-0.173849	-0.016369	-0.21972	-0.205535	-0.196047	-0.305781	-0.0903413	-0.14505
centroid_1237218	IVTT.AG	tellurite resistance protein TehA	-0.0326997	0.218761	0.093396	0.0496237	-0.071743	-0.0695755	-0.075714	0.0239671	-0.152316	-0.0640451	-0.0310536	-0.000585477	0.000279738	-0.16194	-0.0646132	-0.066059	-0.0490851	-0.159344	-0.104693	-0.0525443	0.108474	0.0433524	0.0343968	-0.0723119	-0.040987	-0.0323724	-0.11199	-0.119068	-0.0315253
centroid_1652324	IVTT.AG	type IV pilus secretin PilQ family protein	-0.0331371	2.46524	2.52791	-0.144985	-0.0771473	0.792389	0.838166	-0.426455	-0.448676	-0.456382	-0.441659	-0.416504	-0.428606	-0.561735	-0.392899	-0.439596	-0.35373	-0.222809	-0.286775	0.344104	0.254411	0.0480251	-0.109478	-0.399877	-0.416578	-0.462116	-0.667012	-0.322113	-0.424988
centroid_2299051	IVTT.AG	multidrug transporter EmrE	-0.033397	-0.0654857	0.0295937	0.24741	0.236191	-0.156712	-0.105109	-0.323756	-0.205908	0.0819632	0.0145123	0.0521545	0.0186209	-0.103642	-0.137822	-0.204747	-0.122867	0.034463	-0.0610125	0.0204117	-0.105117	-0.0446956	0.0314595	0.234915	0.163581	-0.0634311	-0.0945993	-0.06295	-0.136357
centroid_4247	IVTT.AG	yobH like family protein	-0.0335282	-0.0923002	0.00407442	0.205038	0.233018	-0.0229434	0.170063	-0.158697	-0.0350809	-0.115976	-0.116615	-0.0852076	0.00837858	-0.216011	-0.077497	-0.0969787	-0.043745	-0.0240411	-0.103336	0.0848538	-0.000119975	-0.134934	-0.0543504	0.0369757	0.0578764	-0.0397069	-0.0958603	-0.0164197	-0.160591
centroid_1004315	IVTT.AG	conserved hypothetical protein	-0.0346806	-0.0172115	-0.011822	0.00782426	-0.0282705	-0.162935	-0.232696	-0.112518	-0.185577	0.0374624	0.0230888	0.104672	0.0608263	-0.132496	-0.0466018	-0.112181	-0.042561	0.00239262	-0.0599153	0.028112	0.00897016	-0.0893229	-0.00526746	0.0162034	-0.0341979	-0.0041189	0.023922	1.90876e-07	0.0280423
SSON53G_RS27345	IVTT.AG	tRNA(fMet)-specific endonuclease VapC	-0.0348366	0.0137322	0.0720096	-0.24596	-0.143113	-0.235331	-0.0509563	-0.259626	-0.103364	0.0961213	0.0749781	-0.03204	-0.0496741	0.00120832	0.0378937	-0.179975	-0.0785105	0.0783148	0.0238137	-0.0569016	-0.0948301	0.0241136	0.0504458	0.110905	0.0945905	0.00375102	-0.019006	-0.0141696	-0.0982557
centroid_1487252	IVTT.AG	asnC type helix turn helix domain protein	-0.0355578	0.018644	0.0745928	-0.0877037	-0.0605081	0.0495909	-0.0918727	0.0571385	0.0109483	-0.0458977	-0.101221	0.0402196	-0.0619557	-0.152506	-0.129048	-0.0425682	0.0267571	0.015224	-0.163342	0.0702769	0.144955	-0.0795217	-0.0705636	-0.071034	-0.11759	-0.219177	-0.202817	0.00518575	0.0976949
centroid_160071	IVTT.AG	phosphocarrier, HPr family protein	-0.0359617	0.0573475	-0.0539914	-0.0585651	-0.0766551	-0.116255	-0.0789749	-0.0592825	-0.155137	-0.120553	-0.15895	-0.0559367	0.0147885	0.034924	0.0684729	-0.0175442	-0.0906955	-0.0122329	0.032481	-0.114777	-0.119121	-0.0192187	-0.0347216	-0.078462	-0.0392238	-0.146509	-0.148535	0.215698	0.281436
centroid_84339	IVTT.AG	L serine ammonia lyase	-0.036384	-0.0701134	-0.0260494	-0.0378391	0.0194649	-0.241668	0.00123665	-0.26645	-0.101398	-0.0565081	-0.0563226	-0.0945757	-0.13144	-0.0326959	-0.113965	-0.129091	-0.0736651	0.043381	0.217416	-0.0531245	-0.18852	-0.0893229	-0.0265361	0.0827053	0.0728607	0.472364	0.190711	-0.0746255	-0.152202
centroid_1449859	IVTT.AG	L alanyl gamma D glutamyl meso diaminopimelate ligase	-0.0363944	0.0578778	-0.0348393	0.0622452	-0.205231	0.130514	0.201223	0.0545987	-0.173769	-0.0486988	-0.0534214	0.00351809	-0.0510123	-0.0256049	-0.0168938	-0.0984917	-0.0870291	-0.127378	-0.173748	-0.0178687	0.104462	-0.0893229	-0.0336959	-0.126504	-0.201585	-0.166442	-0.292089	0.0885104	0.213198
SSON53G_RS26625	IVTT.AG	K88 minor fimbrial subunit faeH	-0.0366034	-0.10768	-0.0539914	0.209458	0.0952367	-0.429315	-0.263281	-0.36083	-0.25013	-0.18073	-0.191183	0.0399342	-0.00600975	-0.293137	-0.129631	-0.216747	-0.16283	-0.131706	-0.0999495	-0.00237836	-0.0909914	0.680782	1.53753	0.226001	0.165111	-0.231302	-0.348945	-0.125126	-0.126932
centroid_493572	IVTT.AG	deferrochelatase/peroxidase EfeB	-0.0372802	0.00660778	0.00768342	0.412585	0.29556	-0.0906064	-0.0471193	-0.345783	-0.228345	-0.234285	-0.254186	-0.00381791	0.0403268	-0.34861	-0.140464	-0.192846	-0.151936	0.244839	0.168637	0.0379523	-0.0544016	0.120431	0.243454	0.0941427	0.141319	-0.128411	-0.235997	-0.131209	-0.165005
centroid_542914	IVTT.AG	yecR like lipofamily protein	-0.0380735	-0.00830251	-0.110575	0.235386	0.145456	-0.0467901	-0.0842076	-0.142467	-0.160796	-0.000298076	-0.0177975	0.0241512	0.0501673	-0.136476	-0.00828707	0.0766382	-0.0664275	-0.114697	-0.0970206	-0.0937333	0.00968537	0.0312108	-0.0726689	-0.134758	-0.0493285	-0.0724293	-0.099108	-0.133649	-0.089839
centroid_326986	IVTT.AG	MATE efflux family protein	-0.0380868	0.0877875	0.127797	0.224197	0.320434	-0.133393	-0.151727	-0.0950598	-0.121948	-0.0558818	-0.0037284	-0.0419741	-0.0357919	-0.141133	-0.109931	-0.167746	-0.0646238	-0.0329611	-0.144611	-0.0447342	-0.0953427	-0.0918907	-0.0244969	0.00655165	-0.0602706	0.00232331	-0.0715557	0.00887834	-0.0814711
centroid_1630917	IVTT.AG	sorbitol 6 phosphate 2 dehydrogenase	-0.038369	-0.0425671	-0.0242057	0.236933	0.275077	-0.177487	-0.125418	-0.0716078	-0.060714	-0.0139185	-0.0244103	-0.0694199	-0.104989	-0.0296086	-0.0879442	-0.213464	-0.11787	0.0761437	0.180198	-0.0609803	-0.114957	-0.155826	-0.0512333	-0.00194696	0.00587958	0.0696485	-0.0919008	-0.0645013	-0.14505
centroid_191191	IVTT.AG	proton antiporter 2 family protein	-0.0385237	-0.0155369	-0.0348393	0.0577002	0.123994	-0.00706184	-0.14807	-0.173508	-0.193772	0.00421364	-0.0585831	0.0174995	-0.0168026	-0.104941	-0.0193237	0.0344631	0.0188395	-0.088335	-0.141823	0.00237609	-0.0109592	-0.027388	-0.00627317	0.0205258	-0.0194725	-0.0623103	-0.163189	-0.112635	-0.0978721
centroid_2240046	IVTT.AG	inhibitor of apoptosis promoting Bax1 family protein	-0.0403415	0.0757932	0.0193507	0.00619215	0.0524592	-0.0880664	-0.254897	-0.152364	-0.175995	0.0656517	0.0705522	-0.0892596	-0.0546509	-0.0124407	-0.069641	-0.129606	-0.0260864	-0.0284942	-0.0290984	-0.0326686	-0.0107174	-0.0918907	-0.00476486	0.0369757	-0.0676973	-0.0626838	-0.0353311	-0.00669446	-0.0403446
centroid_1096137	IVTT.AG	chaperone protein skp	-0.0404177	0.265424	0.194233	-0.196258	0.0851556	-0.201079	-0.194234	0.0851679	0.101189	-0.410824	-0.317744	-0.195791	-0.1473	-0.393148	-0.37239	0.44466	0.441936	0.161467	-0.104241	-0.0366792	-0.0780158	-0.299792	-0.122505	-0.199192	-0.259939	0.0757703	0.135439	-0.220044	-0.276068
centroid_1584229	IVTT.AG	inner membrane metabolite transport protein YhjE	-0.0405883	0.0450964	0.0247039	0.186903	0.203945	-0.210486	-0.15356	-0.0814585	-0.163633	-0.0341307	0.0117447	0.0166296	0.0610033	-0.177574	-0.0559951	-0.0729832	-0.040196	-0.155397	-0.143914	-0.0794785	-0.0476897	-0.0430383	0.051896	0.11787	0.042497	-0.128411	-0.0929796	-0.125531	-0.100175
centroid_1384708	IVTT.AG	proton antiporter 2 family protein	-0.0407732	0.0742213	0.0938205	-0.0853818	-0.0532279	-0.150295	-0.00722856	-0.260599	-0.147002	0.0859415	0.0592787	0.00439591	-0.00138246	-0.153178	-0.110795	-0.13167	-0.0520603	-0.0257359	-0.0780154	-0.0836216	-0.143298	-0.0384904	0.0353745	-0.0131932	0.0735593	0.0801755	0.025911	-0.034548	-0.0667554
centroid_479744	IVTT.AG	glyceraldehyde 3 phosphate dehydrogenase, C terminal domain protein	-0.0410421	0.0284176	-0.00862863	0.892407	1.19419	-0.125124	-0.314119	-0.0750265	-0.156863	-0.129092	-0.105889	-0.174442	-0.153858	-0.267816	-0.181299	-0.22664	-0.0676313	-0.0994464	-0.195753	-0.0753472	-0.0524097	-0.182946	-0.104085	-0.0454585	-0.0886456	-0.16604	-0.170762	-0.0444635	-0.0344591
centroid_953623	IVTT.AG	conserved hypothetical protein	-0.0413044	0.0493695	0.00181421	-0.162418	-0.0488773	-0.0931508	-0.253668	-0.215571	-0.199423	0.215841	0.263862	-0.0755906	-0.01121	-0.110149	-0.134598	-0.0979872	0.0961255	-0.100562	-0.164757	-0.0513846	-0.0292076	-0.1793	-0.0388318	0.0581542	0.0126951	0.0490529	0.0977982	-0.0322695	-0.0245813
centroid_1217757	IVTT.AG	trehalose operon repressor	-0.0415232	-0.0666412	-0.0334478	-0.027401	-0.0318436	-0.389678	-0.250479	-0.16597	-0.16537	-0.111739	-0.132856	-0.12401	-0.130833	-0.182366	-0.202619	1.28595	1.44532	-0.105034	-0.200823	-0.123282	-0.172747	-0.0953217	-0.049159	-0.136896	-0.124517	-0.188283	-0.200102	-0.172432	-0.215717
centroid_93346	IVTT.AG	PAS fold family protein	-0.0419156	0.112502	0.0672618	-0.181717	-0.193445	-0.163827	-0.105552	-0.00060886	-0.0023964	-0.0646749	-0.0748335	-0.0669591	-0.0329558	-0.0683662	-0.0956158	-0.0949637	-0.0378348	0.28675	0.119895	-0.00209826	-0.0932934	-0.0829232	0.0166827	-0.0359523	-0.0700099	-0.0886926	-0.159982	-0.0711129	-0.0990233
centroid_1067435	IVTT.AG	amino acid permease family protein	-0.041933	0.0626418	0.0904209	-0.216866	-0.0242317	-0.167397	0.07429	-0.152589	-0.132875	0.123198	-0.024726	0.0524374	0.0855694	-0.201694	-0.0862449	-0.0864315	-0.0544449	-0.115599	-0.209313	0.0275633	-0.116517	0.0225317	0.120766	0.0350781	0.0141514	-0.0279896	-0.166592	0.0416931	-0.133995
centroid_2353448	IVTT.AG	pseudouridine synthase, RluA family protein	-0.041967	-0.0385935	-0.104718	0.0208151	-0.0605081	-0.171425	-0.195178	-0.048321	-0.102456	-0.203439	-0.189766	-0.0651161	-0.00563902	-0.106241	0.0402292	0.0367622	-0.0296009	-0.095659	-0.0970206	-0.143528	-0.105633	-0.0521772	0.0112264	0.427509	0.507562	-0.098233	-0.135509	-0.174943	-0.123024
centroid_1236763	IVTT.AG	cold shock like protein CspC	-0.0430963	0.0386629	0.0685582	-0.110541	-0.0397357	0.0888439	-0.225692	0.0573337	-0.00890268	-0.181413	-0.101887	-0.0449979	0.111263	-0.114068	-0.0927697	0.094847	0.184221	-0.0692029	-0.219812	0.0363169	0.0450011	-0.0723198	-0.113266	-0.161166	-0.211479	-0.162433	-0.178185	0.0438545	0.0220539
centroid_71096	IVTT.AG	mbtH like family protein	-0.0436107	-0.0471218	-0.0596453	0.156652	-0.0875211	0.163574	-0.0115837	0.10343	-0.105182	-0.122191	-0.134218	-0.0377512	0.193963	-0.177916	-0.105909	-0.0537765	0.00287275	-0.122156	-0.0898363	-0.0461773	0.220214	-0.0282075	-0.0689866	-0.078462	-0.165418	-0.11247	-0.230843	-0.192221	-0.0425579
centroid_441560	IVTT.AG	conserved hypothetical protein	-0.0436407	-0.052263	-0.0357676	0.0823503	0.135296	0.0589796	0.028764	-0.220295	-0.0738516	0.00960914	-0.0761415	-0.0395595	0.0157019	-0.198917	-0.115986	-0.092449	-0.0943711	0.009857	-0.000819798	0.131555	0.0577367	-0.0714749	-0.0606049	-0.100717	-0.0442673	-0.0656754	-0.0888486	-0.0816764	-0.184424
centroid_1561937	IVTT.AG	transketolase	-0.0436716	0.0381255	0.00452604	-0.0566686	-0.124683	-0.0170931	-0.0287166	-0.0818884	-0.183176	-0.0725715	-0.131495	0.0137262	0.116211	-0.147478	-0.0786228	-0.0552449	0.00745274	-0.085902	-0.109907	-0.0756419	-0.0689264	0.448704	0.360427	-0.0810322	-0.102256	-0.149283	-0.201071	-0.219612	-0.0990233
centroid_1077330	IVTT.AG	transcriptional regulator, Spx/MgsR family protein	-0.0437538	-0.122023	-0.0380912	-0.0410228	-0.00140037	-0.149853	-0.173173	0.0229681	0.0386454	-0.162412	-0.122684	0.0684754	0.128423	-0.226931	0.0546769	-0.0829329	-0.0833721	0.0706025	-0.0122346	0.0110058	-0.0709413	0.0335687	0.0087394	0.100508	0.0235816	-0.0784593	-0.129593	-0.154974	-0.23668
centroid_233225	IVTT.AG	sugar efflux transporter A	-0.0437695	-0.0528354	0.0380007	-0.291848	-0.214405	-0.142368	-0.0722439	-0.298311	-0.135813	0.126237	0.0385806	-0.0311403	-0.166856	-0.0142704	0.00665221	-0.0789448	-0.0520603	0.0550531	-0.0871514	-0.034959	-0.108217	-0.00180976	-0.0123222	0.119886	0.137092	0.110309	-0.0464341	0.0257436	-0.0425579
centroid_142082	IVTT.AG	sensor protein CpxA	-0.0439717	0.053098	0.0865868	-0.139153	-0.152677	-0.0410473	-0.236818	0.0647311	0.00534453	-0.0533793	-0.00809076	-0.070652	-0.0479553	-0.0592082	-0.0718812	-0.124973	-0.0343002	0.000520475	-0.0143584	0.0068366	0.0161063	-0.105231	-0.0429538	-0.00780364	-0.0612927	-0.089073	-0.102363	-0.0349281	0.0378519
SF_p0216	IVTT.AG	orf, hypothetical protein	-0.0447784	0.359624	0.365741	-0.0602742	-0.0247062	-0.15649	-0.0554457	-0.345267	-0.222251	-0.0078491	-0.0745067	-0.0263512	-0.0134444	-0.2234	-0.111371	-0.21128	-0.0580293	-0.113795	-0.180171	-0.10994	-0.182517	0.0201556	0.144069	0.0400541	0.0413071	0.0638429	0.0152711	-0.0201777	-0.102867
centroid_2217173	IVTT.AG	deoxycytidine triphosphate deaminase	-0.0447929	-0.0172115	-0.046955	-0.0491073	-0.105229	-0.15516	-0.182963	0.0573337	-0.0440589	-0.144989	-0.145157	-0.041672	0.00175564	0.0833518	0.212112	0.100133	0.0435784	-0.0954365	-0.0306022	-0.116596	-0.0170164	-0.00947618	-0.0517524	-0.0374491	-0.0419955	-0.151268	-0.144055	-0.132022	-0.0469947
SSON53G_RS27545	IVTT.AG	aquaporin	-0.0451423	0.0359739	0.0511761	0.146316	0.142077	-0.201536	-0.186711	-0.239347	-0.206559	0.00781288	0.0095884	0.0453466	0.0153366	-0.167359	-0.0950462	-0.207466	-0.133542	-0.0304069	-0.161223	0.110208	0.0542745	-0.0672577	0.0815447	0.13768	0.108746	-0.122169	-0.146107	-0.0707231	-0.133208
centroid_1039664	IVTT.AG	thioesterase domain protein	-0.0455547	0.0148252	-0.0734012	0.257049	-0.199862	-0.0461737	-0.0653287	0.068803	-0.105788	-0.0811486	-0.0463541	0.0373633	-0.0536925	-0.0191609	-0.0438506	-0.0247182	-0.0882502	-0.0766497	-0.0374968	-0.0571925	0.0605005	-0.0389033	-0.0922905	-0.104373	-0.0928198	-0.114404	-0.21275	-0.146735	-0.00754641
centroid_885374	IVTT.AG	phage shock protein B	-0.0459577	0.174456	0.272444	-0.0834497	0.215645	-0.14149	-0.0597343	-0.277977	-0.205421	-0.0418613	-0.0631148	-0.118903	-0.124178	-0.323439	-0.256382	-0.144116	-0.0260864	-0.120344	-0.21663	0.114865	-0.0204195	-0.176572	-0.113266	-0.208435	-0.236083	0.29131	0.225888	0.254475	0.195152
centroid_1967130	IVTT.AG	anti adapter protein IraD	-0.0464056	-0.10768	-0.0385564	0.154198	0.105248	-0.15649	0.0350116	-0.0684101	0.0226459	-0.0920224	-0.10322	-0.0239626	-0.088014	0.000302388	-0.00936011	-0.0454838	-0.0815471	0.0528466	-0.0310322	-0.0150398	-0.0628984	-0.0710526	0.0460865	-0.04948	0.0097781	-0.122169	-0.256802	-0.0903413	-0.162997
centroid_803171	IVTT.AG	holliday junction DNA helicase RuvA	-0.0465048	0.0971052	0.0904209	-0.0255449	-0.0479123	-0.10316	-0.021588	-0.0898632	-0.0848669	-0.0978125	0.0169679	-0.036547	-0.022792	-0.137141	-0.130798	-0.17571	-0.0906955	0.0019768	-0.155352	0.0627991	0.0627996	-0.0689431	-0.0275567	-0.00829278	-0.0643634	-0.108994	-0.00760256	-0.0171705	-0.0618833
centroid_545649	IVTT.AG	fructose like permease IIC component 1	-0.0466298	0.00550858	0.0309244	0.114688	0.242712	-0.229954	-0.0920924	-0.0173656	0.0334237	-0.0634155	-0.0660356	0.0299105	-0.0186716	-0.259112	-0.125553	-0.185324	-0.122867	0.067029	-0.136261	-0.074758	-0.170045	-0.170679	0.0137091	0.200618	0.215986	-0.0456015	-0.128487	-0.0707231	-0.181982
centroid_1837085	IVTT.AG	flagellar biosynthetic protein FliO	-0.0466623	-0.119622	-0.0734012	0.802697	0.442879	-0.0482294	0.163456	-0.26645	-0.179501	-0.213182	-0.219086	-0.0227698	-0.0980566	-0.34861	-0.264686	0.0752968	0.156137	-0.170315	-0.231871	0.0665428	-0.0194464	-0.00664697	0.129949	0.169601	0.0899945	-0.222511	-0.335264	-0.16077	-0.22616
centroid_163861	IVTT.AG	hydrogenase 4 component C	-0.0468326	-0.0144215	-0.0591733	-0.164255	-0.154494	-0.199022	-0.170852	0.164862	0.0106687	-0.0933071	-0.0320051	-0.0407663	0.0291529	-0.0900708	-0.00667902	-0.126516	-0.0508695	0.0324284	0.05595	0.0444754	0.0415082	0.0916769	0.123527	-0.0424498	-0.0516119	-0.13468	-0.136806	-0.206279	-0.115238
centroid_454743	IVTT.AG	helicase IV	-0.0471422	-0.0402951	-0.0390217	-0.0911937	-0.0759173	-0.289013	-0.161603	0.0954688	-0.0615959	-0.0356735	0.00217093	-0.0867647	0.025167	-0.0683662	0.00559023	-0.0290399	-0.0237481	0.0820572	0.168824	-0.13153	-0.120686	-0.0038233	0.00275311	0.0350781	-0.0117953	-0.128802	-0.127749	-0.129178	-0.123024
SSON53G_RS27255	IVTT.AG	hypothetical protein	-0.0474394	0.0424193	0.0806023	-0.355937	-0.310947	-0.011066	-0.10378	-0.00467795	0.0535194	0.0152826	0.0083548	-0.0895718	-0.0642702	-0.0466711	-0.0304454	-0.198785	-0.0461159	0.0922502	0.018422	-0.0329547	0.0149194	-0.083349	-0.0679362	-0.00633724	-0.0526278	-0.0913576	-0.130516	1.90876e-07	-0.0010753
centroid_2109493	IVTT.AG	free methionine R sulfoxide reductase	-0.0476203	-0.013307	0.0806023	0.211348	0.381165	-0.21556	-0.224247	-0.138885	-0.103818	-0.115323	-0.0514905	-0.0159303	0.0431964	-0.185111	-0.0967559	-0.0934544	-0.065826	0.00633696	-0.116736	-0.0280986	-0.0267611	0.0161867	-0.0173825	0.0771831	0.0382089	-0.165238	-0.137177	-0.109429	-0.16019
centroid_1424851	IVTT.AG	tetraacyldisaccharide 4' kinase	-0.0480981	0.00605828	-0.000449552	0.241256	0.154916	-0.0842649	-0.182028	-0.0874877	-0.145443	-0.0486988	-0.143443	-0.03174	-0.0274885	-0.225164	-0.0546099	-0.058677	0.0091665	-0.186338	-0.201065	0.00767141	0.0113528	-0.0463548	0.0255669	0.0739519	0.058347	-0.168852	-0.16716	-0.0391159	-0.0581467
centroid_1191974	IVTT.AG	[2Fe 2S] binding domain protein	-0.0481344	-0.0194474	-0.125322	0.0450387	-0.0786247	-0.218797	-0.131499	-0.00794151	-0.0657187	-0.0665661	-0.136262	0.0583669	-0.0458574	-0.105591	0.0378937	0.0899843	-0.0520603	-0.0236177	-0.0575044	-0.116899	-0.0121686	-0.0397293	-0.0790035	0.0407636	0.0206865	-0.147301	-0.105807	-0.0990585	-0.0503313
centroid_2233924	IVTT.AG	fusaric acid resistance protein like family protein	-0.0486559	0.0914182	0.0572837	-0.236054	-0.128248	-0.13143	0.0402308	-0.2509	-0.113998	0.0693882	-0.0521338	-0.0437876	-0.0409108	-0.0472954	-0.0271814	-0.0995013	-0.0202479	-0.105034	-0.153244	-0.0571925	-0.179797	0.020948	0.0691855	-0.00292142	0.037493	0.0645271	-0.0813355	0.0402504	-0.128499
centroid_434222	IVTT.AG	putative ypdI colanic acid synthesis lipoprotein	-0.0489441	-0.182118	-0.151245	-0.111525	-0.05226	-0.069158	-0.125642	-0.216279	-0.151533	-0.141663	-0.081057	-0.0830304	-0.111357	0.133516	0.164852	-0.106588	-0.159617	0.61481	0.64408	0.0644047	0.0452337	-0.0863329	-0.122505	-0.135025	-0.156926	-0.1394	-0.159794	-0.168256	-0.234149
centroid_2207855	IVTT.AG	ferrous iron transport protein C	-0.0490094	-0.0557007	-0.0177712	0.175653	0.117773	-0.069158	-0.082025	0.011127	-0.0688186	-0.186888	-0.0745067	-0.0401628	0.214793	-0.102344	-0.0195939	0.0385989	-0.043745	-0.148225	-0.113317	0.000979345	0.0070612	-0.0249323	-0.11815	-0.179503	-0.0870834	-0.135073	-0.186413	-0.220909	-0.11291
centroid_143352	IVTT.AG	conserved hypothetical protein	-0.0490796	-0.174624	0.00497752	0.792423	0.0785427	-0.0993185	-0.0190804	-0.254772	-0.137672	0.00210993	-0.17708	-0.0404645	-0.160033	-0.258027	-0.0713208	-0.0454838	-0.122867	-0.00636491	-0.13765	-0.104518	-0.157144	-0.0245235	-0.1111	-0.00927154	-0.00415872	0.0727126	0.0323564	-0.104633	-0.128499
centroid_127478	IVTT.AG	hok/gef family protein	-0.0493695	0.208289	0.111957	0.358748	0.168888	-0.189688	-0.142373	-0.106384	-0.272419	-0.0939498	-0.0754873	0.0316338	0.0507021	-0.216011	-0.0512908	-0.130638	-0.0943711	-0.160973	-0.214675	0.0151631	-0.0243187	-0.0505112	0.0285162	0.0154818	-0.0559347	-0.160833	-0.200102	-0.112234	-0.0304266
centroid_2083226	IVTT.AG	prepilin type N terminal cleavage/methylation domain protein	-0.0496379	-0.0273003	-0.0535212	0.0685148	0.00512345	-0.0965504	-0.104222	-0.0775959	-0.111865	-0.0440334	-0.0521338	-0.0186028	-0.0363597	-0.151164	-0.0040029	0.0828817	-0.040196	-0.108622	-0.0654096	-0.074758	-0.0148329	-0.00543615	-0.0858975	-0.0758963	-0.0379657	-0.0777042	-0.120031	-0.111833	-0.0686337
centroid_257687	IVTT.AG	high affinity gluconate transporter	-0.0496557	-0.0539809	0.0260391	0.0667759	0.146721	-0.210486	-0.0768002	-0.226459	-0.203311	0.0538038	0.0379762	-0.000879035	-0.0813575	-0.177574	-0.192834	-0.169335	-0.0882502	0.0482223	-0.0943223	0.0261908	-0.110288	-0.0630528	0.0137091	0.00534062	-0.0130308	0.015476	-0.0644845	0.0642273	0.0202878
centroid_1680797	IVTT.AG	UDP N acetylglucosamine diphosphorylase/glucosamine 1 phosphate N acetyltransferase	-0.0507005	-0.0899486	-0.0911444	-0.145589	-0.108495	-0.145445	-0.210354	-0.188704	-0.230823	-0.237832	-0.175677	-0.116038	-0.164992	-0.231181	-0.138408	1.37568	1.37329	-0.156324	-0.255792	-0.198309	-0.170045	-0.064313	-0.126874	-0.0712895	-0.0902095	-0.162033	-0.287759	-0.112635	-0.0974885
centroid_93484	IVTT.AG	lysR substrate binding domain protein	-0.0513037	0.053098	0.0668294	0.0315521	0.0683438	-0.131648	-0.0384175	-0.200557	-0.136123	-0.163761	-0.0846723	-0.129777	-0.0596449	-0.219877	-0.15375	-0.1593	-0.064023	-0.0570209	-0.121306	-0.0901564	-0.129058	-0.0127164	0.0186617	-0.0154039	-0.0346997	0.251603	-0.102725	0.0979023	0.0357554
centroid_723944	IVTT.AG	sulfate binding protein	-0.0518263	0.174456	0.0309244	-0.0728692	-0.240626	-0.0408426	-0.131047	-0.0703279	-0.25013	-0.178001	-0.159643	-0.087388	-0.0833121	-0.288332	-0.156719	0.75001	0.644801	-0.168208	-0.109226	-0.0175855	0.133189	-0.132729	-0.0795326	-0.145209	-0.186173	-0.153653	-0.234608	-0.181661	-0.0533036
centroid_2283876	IVTT.AG	deoxycytidine triphosphate deaminase	-0.0520674	-0.0233685	0.0162188	-0.02184	0.0345766	-0.172097	-0.0608085	-0.264741	-0.0731103	-0.00331374	-0.21188	-0.0799258	-0.137519	0.192608	0.236306	0.0367622	0.119056	-0.074017	-0.172799	-0.0712278	-0.161164	-0.0918907	0.0460865	0.0346033	0.00636748	-0.103603	-0.181623	-0.0652775	-0.158189
centroid_1247261	IVTT.AG	inner membrane amino acid ABC transporter permease protein YhdY	-0.0521553	0.0359739	0.0503015	-0.0268439	0.0928324	-0.172769	-0.0614534	-0.185237	-0.116134	0.117657	0.0431055	-0.0462093	-0.0662017	-0.160589	-0.138702	-0.179975	-0.0785105	-0.0727025	-0.174698	-0.0601053	-0.156075	-0.060955	0.029498	0.0787959	0.0507985	-0.00627271	-0.0913617	-0.0179217	-0.0466245
centroid_1195281	IVTT.AG	outer membrane transport family protein	-0.0522833	0	-0.0242057	0.294081	0.332527	-0.324698	-0.0718108	-0.284393	-0.281295	-0.102979	-0.16103	-0.0459063	-0.0950957	-0.27	-0.149603	-0.142035	-0.083981	0.0812702	-0.02203	0.270891	0.154472	-0.0970402	0.154456	0.0748759	0.0765826	-0.117893	-0.208262	-0.0856085	-0.18687
centroid_2246348	IVTT.AG	lysE type translocator family protein	-0.0526245	0.0831059	0.00317076	0.107263	-0.0810904	-0.0748045	-0.190703	-0.0114171	-0.232477	-0.0344391	-0.0722211	0.00731812	0.0338493	-0.0997512	-0.0981822	-0.0724875	-0.0736651	-0.10952	-0.119705	-0.0255343	0.0737846	-0.104367	-0.0538304	-0.0304771	-0.0754205	-0.155644	-0.144987	-0.0239455	0.0103577
centroid_400820	IVTT.AG	protein YecM	-0.0529625	0.0684432	0.0459204	-0.227281	-0.16806	-0.009463	-0.16622	0.0105223	-0.030325	-0.0130065	-0.0140323	-0.0703439	0.000648855	-0.147143	-0.104761	-0.166159	-0.00633107	-0.0770889	-0.175648	-0.0158879	-0.040762	-0.0546797	0.0107293	0.06561	-0.0607816	-0.140583	-0.114544	0.0177022	0.0500207
centroid_2202955	IVTT.AG	bacterial transferase hexapeptide family protein	-0.0530198	0.303934	0.357633	-0.139354	0.0157775	-0.240023	-0.117126	-0.217931	-0.0777122	-0.162412	-0.109567	0.28092	0.308558	-0.269272	-0.0845476	-0.164045	-0.0931448	-0.113119	-0.230389	-0.074758	-0.211119	-0.0664158	0.00225313	0.0407636	0.0199619	0.0306124	-0.162434	-0.0691651	-0.259669
centroid_1277912	IVTT.AG	conserved hypothetical protein	-0.0535307	0.0647541	0.0166666	-0.207788	-0.12621	0.0292641	-0.194234	0.0388701	-0.0258716	-0.0536919	-0.0310536	-0.11191	-0.0958847	-0.052926	-0.026095	-0.178907	-0.0237481	0.0199552	-0.0544418	-0.0412766	-0.0454593	-0.064313	-0.0429538	-0.0389475	-0.0754205	-0.0739344	-0.143124	1.90876e-07	-0.00754641
centroid_1395142	IVTT.AG	methyl accepting chemotaxis (MCP) signalling domain protein	-0.0536358	-0.0105246	0.0166666	0.42594	-0.0761632	-0.13514	-0.325434	-0.0599174	-0.146222	-0.0728882	-0.0611709	0.0367914	0.0370917	-0.081094	-0.000798094	-0.136325	-0.0760858	-0.0990003	-0.0956708	-0.0571925	0.0326214	-0.123942	-0.0616499	-0.0220562	-0.0607816	-0.0113108	-0.228865	-0.0606262	-0.034092
centroid_713648	IVTT.AG	papC N terminal domain protein	-0.0540232	0.0120912	0.147561	0.126421	0.018544	-0.215098	-0.0901171	-0.313373	0.0445314	0.0230103	-0.0886267	-0.00971369	-0.0815528	-0.201694	-0.0671249	-0.262374	-0.124118	-0.085902	-0.156055	0.0159931	-0.125127	0.00100447	0.124906	-0.0112311	0.0211695	-0.0829985	-0.305573	0.183059	0.0740547
centroid_432428	IVTT.AG	4 alpha glucanotransferase	-0.0541549	0.022996	0.0326967	-0.0163004	0.0725652	-0.239083	0.0611182	-0.255257	-0.142329	0.06709	-0.167986	0.0757321	0.0388899	0.0233764	0.00930374	-0.0989964	-0.0378348	-0.128971	-0.235582	-0.0785922	-0.226197	-0.0824976	0.0156922	0.072565	0.0890735	-0.0649269	-0.213727	0.013297	-0.127715
centroid_2236347	IVTT.AG	enterobactin exporter EntS	-0.054294	-0.0233685	-0.0182299	0.111318	-0.0440587	-0.203367	-0.136926	-0.239347	-0.238448	-0.0605857	-0.133537	0.0983826	-0.15962	-0.127867	0.0508211	0.0229122	-0.059226	-0.0419365	-0.101078	-0.0312389	0.00897016	-0.0714749	-0.0445026	0.0464268	0.0126951	-0.0456015	-0.0713785	-0.0683868	-0.0191228
centroid_2379824	IVTT.AG	RNA 3' phosphate cyclase	-0.0544652	0.0731725	-0.0177712	0.00255861	-0.170158	-0.0496702	-0.106883	-0.0287149	-0.192	-0.0942713	-0.139677	0.0125632	-0.0203558	-0.121937	-0.104188	-0.0435394	-0.0604238	-0.124197	-0.124744	0.00822768	0.0840077	-0.0697866	-0.0538304	-0.0230444	-0.0430048	-0.0504087	-0.153591	-0.0966758	0.0620878
centroid_219531	IVTT.AG	exodeoxyribonuclease V, alpha subunit	-0.0547506	0.178363	0.159777	-0.327304	-0.122141	0.93501	1.35243	-0.444029	-0.374473	-0.138012	-0.188351	0.0510221	0.0392493	-0.300932	-0.27982	0.0316993	0.103631	0.135733	0.0102965	-0.190628	-0.365779	-0.248279	-0.144481	-0.398914	-0.419196	-0.350282	-0.561704	0.324894	0.186989
SSON53G_RS26635	IVTT.AG	phosphoadenosine phosphosulfate reductase	-0.055084	-0.026738	-0.00680705	0.162851	0.0899858	-0.250872	-0.215608	-0.0905118	-0.191357	-0.0694077	-0.0316879	-0.0453007	-0.0464293	0.0449162	0.0730424	-0.161934	-0.112891	0.0574562	0.000653307	-0.0967209	-0.0813123	-0.0559325	0.0166827	0.153729	0.0886128	-0.167646	-0.170383	-0.195192	-0.14505
centroid_691040	IVTT.AG	asmA like C terminal region family protein	-0.0553126	0.0976211	0.10776	-0.204634	-0.103975	0.0977955	0.515027	-0.253561	-0.0615959	-0.0187925	-0.0886267	-0.0942625	-0.0384439	-0.210757	-0.147535	-0.222785	-0.144296	-0.0501056	-0.155821	-0.0812527	-0.248828	0.0249039	0.0672746	0.111356	0.0158485	0.029211	-0.103087	-0.179558	-0.237103
SF_p0200	IVTT.AG	orf, conserved hypothetical protein	-0.0553539	0.0647541	0.0175619	-0.180065	-0.259493	-0.102092	-0.177128	0.0291509	-0.117356	-0.0341307	-0.0421941	-0.0559367	0.028248	-0.0576351	-0.0109712	-0.0859312	-0.0354774	-0.0380831	-0.0588189	-0.0484893	0.0438378	-0.0638928	-0.0496773	0.0346033	-0.018976	-0.102067	-0.170572	-0.0816764	-0.0122381
centroid_1221246	IVTT.AG	PTS system, alpha glucoside specific IIBC component domain protein	-0.0554594	-0.0155369	0.0763123	-0.0726775	0.0470499	-0.141051	-0.0469065	-0.206872	-0.135658	0.0535136	-0.0457133	-0.0290431	-0.040531	-0.227992	-0.151379	-0.121893	-0.0378348	-0.0462303	-0.146008	-0.0450227	-0.179253	0.00581613	0.102222	0.0483096	0.036299	0.0278083	-0.123702	-0.0269669	-0.125368
centroid_705449	IVTT.AG	conserved hypothetical protein	-0.0559322	0.246009	0.199765	0.00219475	0.0645564	-0.164495	-0.164834	-0.148307	-0.10776	-0.0424816	-0.0608472	0.0281851	-0.00786483	-0.252258	-0.122647	-0.121893	-0.0354774	-0.0270083	-0.121077	0.0182041	-0.0375568	-0.0918907	-0.0285781	-0.0210688	-0.0480615	-0.177725	-0.148535	-0.059079	-0.114462
centroid_1507801	IVTT.AG	3 deoxy D manno octulosonate 8 phosphate phosphatase KdsC	-0.0561424	0.0354354	-0.091627	0.234147	-0.157873	-0.045147	-0.0464808	0.0265613	-0.17218	-0.166462	-0.105555	0.0606194	0.0787679	-0.153178	-0.0730026	-0.0581862	-0.04493	-0.133075	-0.164285	-0.0589395	0.0712746	-0.0339569	-0.0901564	-0.0424498	-0.0659011	-0.154847	-0.277502	-0.101047	0.0767762
centroid_1240574	IVTT.AG	D tyrosyl tRNA(Tyr) deacylase	-0.0561644	-0.0482627	-0.114983	0.13192	0.0427531	-0.0203179	-0.123845	-0.0301657	-0.0874093	-0.152335	-0.19012	0.0131448	0.0857434	-0.107543	-0.026095	0.0349232	-0.083981	-0.104587	-0.0203217	-0.0973191	0.0156317	-0.0664158	-0.0848347	-0.104373	-0.120783	-0.0323724	-0.129962	-0.157455	-0.0807128
centroid_1091366	IVTT.AG	dnaJ domain protein	-0.0561876	-0.0177701	0.0282617	-0.104063	-0.0759173	-0.237206	-0.0661913	-0.292578	-0.166951	0.0339365	-0.0869777	0.194845	0.175609	-0.160927	-0.0512908	-0.0889358	-0.0520603	-0.0766497	-0.105146	-0.0812527	-0.194274	-0.0850533	-0.0321586	0.072565	0.0744902	0.022888	-0.121865	-0.00222791	-0.0906021
centroid_2411005	IVTT.AG	putative lipoprotein	-0.0564134	-0.0706929	-0.0810472	0.162525	-0.022098	-0.202909	-0.0601639	-0.0827484	-0.125325	-0.154344	-0.138994	0.0322078	-0.116151	-0.1418	0.0727889	0.128004	-0.0455228	-0.0105539	-0.0605735	-0.126636	-0.0691781	-0.0294375	-0.0933588	-0.0929149	-0.0344487	-0.105141	-0.13625	-0.0683868	-0.0784403
SF_p0250	IVTT.AG	F pilin acetylation protein	-0.056605	-0.129852	-0.0979154	0.559047	0.612842	-0.324449	-0.292508	-0.318429	-0.201852	-0.115976	-0.108563	0.0183688	-0.0197942	-0.377364	-0.260848	-0.178907	-0.122241	-0.218199	-0.337988	-0.178233	-0.248543	0.233802	0.159398	0.481635	0.398418	0.0483613	-0.0795524	-0.0863962	-0.174682
centroid_687096	IVTT.AG	amino acid carrier family protein	-0.0566225	0.0877875	0.0853065	-0.234766	-0.156052	-0.0122694	-0.202746	-0.0432898	0.0334237	-0.0558818	-0.0263053	-0.0663445	0.00175564	-0.163293	-0.146649	-0.188543	-0.0272569	-0.119213	-0.177789	-0.0261037	-0.00468661	-0.0521772	-0.0204273	0	-0.0169915	-0.129193	-0.137733	0.0143996	0.0503669
centroid_929500	IVTT.AG	undecaprenyl phosphate glucose phosphotransferase	-0.0567411	0.053098	0.00858426	0.0499758	0.00233114	-0.137983	-0.168071	-0.101146	-0.182376	0.00180915	-0.0234638	-0.0574626	-0.0700727	-0.116031	-0.013122	-0.0189762	0.00287275	-0.0665838	-0.106958	-0.0964219	-0.0785225	-0.0555148	0.014701	-0.0146666	-0.0145148	-0.0807271	-0.145547	-0.142633	-0.0333582
centroid_362787	IVTT.AG	NADH dehydrogenase family protein	-0.0567422	-0.0289887	0.0291498	0.0222513	0.0656714	-0.282465	-0.151041	-0.182468	-0.120876	-0.0605857	-0.0592296	-0.00735249	-0.010466	-0.132496	-0.0195939	-0.145158	-0.112891	0.0610535	-0.0842483	0.0880147	0.0187141	-0.0630528	0.0186617	0.0296084	-0.0197209	-0.107452	-0.109259	-0.0707231	-0.114462
centroid_601829	IVTT.AG	putative outer membrane lipoprotein Wza	-0.0567589	-0.077083	-0.0109089	0.118721	0.378655	-0.189234	-0.0492497	-0.412602	-0.299213	-0.192384	-0.294722	-0.0605191	-0.23932	-0.259112	0.0492759	-0.0670462	-0.0337119	0.0271251	-0.19022	-0.0943303	-0.172206	0.205848	0.553657	0.15351	0.096654	-0.21585	-0.334626	0.0702482	0.03015
centroid_1807540	IVTT.AG	conserved hypothetical protein	-0.0568444	0.0499027	0.070285	-0.258113	-0.13797	-0.0233477	-0.132628	-0.0669203	-0.0892067	-0.102979	0.0151266	-0.0290431	-0.00749362	-0.0939352	-0.113965	-0.140995	-0.0700418	-0.0415079	-0.136493	-0.0580657	-0.0405152	0.0050153	0.0132129	-0.0270038	-0.081629	-0.0905956	0.0144366	-0.0141696	-0.0693857
centroid_725938	IVTT.AG	RNA chaperone Hfq	-0.0569456	-0.0380267	-0.00680705	-0.0948867	-0.0126532	-0.096125	-0.0488234	-0.270853	-0.122869	-0.0997477	0.0415988	-0.0945757	-0.0833121	-0.234732	-0.189485	-0.191769	-0.142393	-0.101902	-0.0267384	0.148812	0.0644068	-0.0961807	0.0304791	-0.0692467	-0.0738726	0.244677	0.146146	-0.0391159	-0.138328
centroid_807603	IVTT.AG	oxygen independent coproporphyrinogen III oxidase	-0.0572388	0.087268	0.049864	-0.285393	-0.209271	-0.0666555	-0.285962	0.0724772	-0.0535316	-0.0384547	-0.0266213	-0.0793057	-0.0164291	-0.0388904	-0.0523963	-0.0779495	-0.040196	-0.0229829	0.00317513	-0.105119	-0.035342	-0.079097	-0.0600826	-0.00097315	-0.106997	-0.127239	-0.0742163	-0.00930635	-0.00610587
centroid_1624183	IVTT.AG	conserved hypothetical protein	-0.0573935	-0.0551272	-0.0554028	0.0725061	0.0391248	-0.29169	-0.189762	-0.235277	-0.16458	0.0128965	-0.0259893	0.0327815	-0.0435723	-0.190618	-0.103329	0.0882119	0.0635086	0.0246709	0.00736841	-0.0836216	-0.187974	-0.0282075	-0.0194116	0.0195664	0.0235816	-0.0883123	-0.124069	-0.0471447	-0.087933
centroid_1180272	IVTT.AG	inner membrane protein YtfF	-0.0574886	-0.0116369	0.0202443	-0.0470349	-0.0815841	-0.172321	-0.0986961	-0.00203174	-0.157963	-0.0378362	0.0218667	-0.0786858	-0.0186716	-0.130511	0.00452748	-0.0464569	-0.0266715	-0.131934	-0.0769052	-0.0883712	-0.0714455	-0.0208488	-0.0285781	-0.0218093	-0.0674406	-0.0604442	-0.0181519	-0.107829	-0.0633807
centroid_896886	IVTT.AG	glyoxalase like domain protein	-0.0577526	-0.165929	-0.12236	-0.129552	-0.131567	-0.250872	-0.143283	-0.0926757	-0.0388391	-0.119898	-0.128779	-0.0492421	-0.0535009	-0.155196	-0.108781	-0.0909423	-0.120366	0.0348695	-0.0271672	-0.024965	-0.0287179	0.445757	0.559786	-0.106204	-0.03696	-0.140977	-0.139404	-0.0966758	-0.152999
centroid_1397138	IVTT.AG	DSBA like thioredoxin domain protein	-0.058367	0.0305806	0.0300374	0.309015	0.391517	-0.0654058	0.112527	-0.150559	-0.065129	-0.18586	-0.175327	-0.124649	-0.104989	-0.194416	-0.0836997	-0.143596	-0.0742699	-0.363061	-0.461779	0.0558204	0.0354337	-0.120443	-0.175821	-0.23195	-0.231473	0.0264042	0.122019	0.166623	0.150641
centroid_347215	IVTT.AG	RND transporter, hydrophobe/amphiphile efflux 1 family protein	-0.058419	0.0825848	0.10355	-0.301922	-0.183078	-0.140393	-0.0184542	-0.296564	-0.193128	0.100904	0.0328286	-0.118584	-0.104592	0.0206984	0.0608247	-0.244396	-0.0943711	0.0526459	0.0374105	-0.0812527	-0.248257	-0.027388	0.0739516	0.0130737	0.0858455	0.0466309	-0.109077	-0.0137949	-0.116015
centroid_1899107	IVTT.AG	ybfN like lipofamily protein	-0.058488	-0.013307	0.014426	0.0125289	-0.0653821	0.185433	-0.0346137	0.132992	-0.0510481	-0.173239	-0.124713	-0.056852	0.0257112	-0.216362	-0.212162	0.0210555	0.0160012	-0.14063	-0.161693	0.121821	0.220214	-0.168419	-0.15114	-0.206189	-0.216879	-0.179344	-0.27546	-0.0691651	-0.0300606
centroid_1416201	IVTT.AG	low affinity gluconate transporter	-0.0585587	-0.00165668	0.0655314	-0.0726775	-0.0406952	-0.168291	-0.156313	-0.217695	-0.126248	-0.0446545	0.0043383	-0.0108957	0.00892913	-0.155196	-0.0640556	-0.0919466	-0.0586275	-0.0287066	-0.0409565	-0.0606886	-0.0979084	0.0526827	0.0805977	-0.00267774	-0.0135253	-0.104372	-0.132548	-0.0398787	-0.119904
centroid_1338884	IVTT.AG	conserved hypothetical protein	-0.0587476	-0.0876008	-0.0464871	0.0027405	-0.0924873	-0.32969	-0.19872	-0.275271	-0.182216	-0.107515	-0.130816	0.0322078	-0.000643469	-0.28612	-0.0885111	-0.130638	-0.101751	0.0164597	-0.046379	-0.0688791	-0.140915	0.468011	0.510713	0.110455	0.113962	-0.150474	-0.182963	-0.06295	-0.105564
centroid_308233	IVTT.AG	outer membrane lipocarrier protein LolA	-0.0588469	0.00165478	0.0269286	-0.0815202	0.0553807	-0.0513185	-0.0454173	-0.114495	-0.109583	0.0206369	-0.0115276	-0.144296	-0.105784	-0.159239	-0.17346	-0.200408	-0.0809392	0.0162539	-0.097696	0.0992848	0.0227351	-0.200388	-0.103547	0.0322269	-0.00661772	-0.0485579	-0.0509693	-0.00594908	-0.0499602
centroid_513068	IVTT.AG	pyridoxal phosphate phosphatase YigL	-0.0590307	-0.0516909	0.00497752	-0.255718	-0.159957	-0.263235	-0.0375714	-0.121548	-0.013304	0.0247877	-0.0853306	-0.0632756	-0.0650425	-0.0984567	-0.0941921	-0.111163	-0.0676313	0.0127494	0.0165509	-0.0335271	-0.115737	-0.083349	-0.0148502	0.082246	0.0401163	-0.00842974	-0.0756374	0.0395286	-0.0592667
centroid_651060	IVTT.AG	transcriptional regulatory protein CreB	-0.0594706	0.0794542	0.120316	-0.0688497	-0.0159518	-0.0937876	-0.182496	-0.225509	-0.181098	-0.115323	-0.0598764	0.609498	0.555151	-0.214959	-0.149012	-0.128576	-0.0484907	-0.170081	-0.236078	-0.0453113	-0.0593937	-0.134492	-0.0321586	-0.185298	-0.224015	-0.115179	-0.199909	-0.0812838	-0.128499
centroid_947558	IVTT.AG	aldo/keto reductase family protein	-0.0595789	0.0742213	-0.0394871	0.415594	-0.174101	-0.0754333	-0.183899	0.00668671	-0.162056	-0.0926646	-0.127422	0.0322078	-0.0182976	-0.0438652	-0.0746864	-0.0367548	-0.101751	-0.169144	-0.0880458	-0.0496467	0.0846866	-0.0850533	-0.120326	-0.106204	-0.137394	-0.139006	-0.242168	-0.140177	0.00572397
SSON53G_RS27340	IVTT.AG	conjugal transfer protein TraD	-0.0601619	-0.0958347	-0.0315947	-0.362717	-0.169896	-0.187647	0.0350116	-0.355623	-0.120722	-0.0540045	-0.0592296	-0.0565469	-0.110161	-0.246153	0.0526218	-0.238824	-0.119118	0.0548526	-0.064089	-0.15625	-0.0578942	0.525823	0.490178	-0.0459606	-0.0733569	-0.00627271	-0.127749	0.0228246	-0.0656296
centroid_245286	IVTT.AG	bacteriophage lysis family protein	-0.0603201	-0.0188881	-0.00862863	-0.122394	-0.111517	-0.198565	-0.147613	-0.12199	-0.128094	0.092736	0.0145123	-0.0180085	-0.077651	-0.205173	-0.151379	-0.18586	-0.0676313	0.0104773	-0.094547	0.0742671	-0.0189601	-0.0310793	0.039279	0.108426	0.0987145	-0.087172	-0.170193	-0.0353083	-0.0845084
centroid_1095331	IVTT.AG	arsenite/antimonite efflux pump membrane family protein	-0.0609148	-0.018329	-0.0260494	0.00455819	-0.0588061	-0.251345	-0.142146	-0.269384	-0.127786	-0.0821047	-0.122684	0.0461994	-0.0153091	-0.226578	-0.0356286	-0.10304	-0.0628223	-0.060491	-0.0103258	-0.0455999	-0.0948301	0.0511319	-0.0113123	0.107297	0.0649197	-0.00914947	-0.0441719	-0.0262109	-0.104408
SF_p0059	IVTT.AG	orf, conserved hypothetical protein	-0.0609492	0.0552243	-0.0502344	-0.449638	-0.274652	-0.194689	-0.0435049	-0.190789	-0.126094	0.0980924	0.111916	-0.131061	-0.104195	-0.139136	0.349448	-0.220037	-0.101134	-0.0287066	0.116406	-0.10994	-0.284623	-0.045525	0.0127165	0.116749	0.143982	-0.00771037	-0.128855	1.90876e-07	-0.0852687
centroid_1373835	IVTT.AG	papC N terminal domain protein	-0.0613434	0.0472345	-0.0464871	-0.132945	-0.161	-0.0398196	-0.114	-0.0401542	-0.148719	-0.0521297	-0.0495622	-0.0245594	-0.0644632	-0.107543	-0.0496341	-0.100006	-0.0664275	-0.0806077	-0.0507317	-0.0788876	0.0461636	-0.0723198	-0.0280673	-0.0210688	-0.0541532	-0.0921199	-0.15078	-0.0679978	0.0231125
centroid_1390491	IVTT.AG	conserved hypothetical protein	-0.0613714	-0.00110424	-0.10862	0.0669499	-0.0035036	-0.140174	-0.102673	0.0746001	-0.0708889	-0.132059	-0.104887	0.0746181	0.126733	-0.16194	0.00612132	0.0748494	-0.0461159	-0.0620118	0.0386403	-0.163436	-0.0270055	-0.0413828	-0.0731957	-0.260507	-0.136047	-0.0807271	-0.194109	-0.233941	-0.139117
centroid_1110795	IVTT.AG	protein FimG	-0.0615557	-0.0876008	0.0291498	0.279292	0.25762	-0.218566	-0.0796279	-0.251142	-0.0113146	-0.227569	-0.318518	0.451543	0.312131	-0.356325	-0.158504	-0.168276	-0.144931	-0.0272205	-0.157932	0.0558204	-0.0573948	-0.0854797	-0.103547	0.188078	0.141985	-0.288692	-0.362974	-0.0942971	-0.195874
centroid_256089	IVTT.AG	intracellular septation protein A	-0.0622296	0.257135	0.260771	0.015777	0.0647794	-0.02355	0.0186298	-0.16962	-0.19007	-0.176639	-0.144471	-0.0596015	-0.0403412	-0.236154	-0.127882	-0.158774	-0.134172	-0.119439	-0.208826	0.131811	0.0480215	-0.0555148	-0.0113123	-0.0931743	-0.0829258	-0.139794	-0.111443	-0.0372109	-0.152999
centroid_395014	IVTT.AG	conserved hypothetical protein	-0.0622462	-0.013307	-0.0776971	0.584061	0.0345766	-0.0610406	-0.126317	0.0173607	-0.154509	-0.19652	-0.110237	0.0258814	0.0135088	-0.234732	-0.0876608	-0.0232806	-0.0851995	-0.236482	-0.0983716	-0.0988159	0.0344969	-0.0901783	-0.098712	-0.0555333	-0.0478083	-0.141371	-0.195267	-0.201151	-0.0671309
centroid_2368013	IVTT.AG	glycine zipper 2TM domain protein	-0.0623621	0.100198	0.105235	-0.191048	-0.138484	-0.162935	-0.0967118	-0.139556	-0.21177	-0.100393	-0.147218	-0.0793057	-0.118555	-0.199958	-0.140758	-0.149857	-0.136697	-0.085902	-0.157228	-0.16281	-0.0932934	-0.0319009	-0.0138384	0.121228	0.0474836	0.376158	0.403785	-0.171596	-0.114074
centroid_339386	IVTT.AG	phosphate starvation inducible E family protein	-0.0625595	0.0109962	-0.0255882	0.168213	0.15219	-0.0251687	-0.0337698	-0.103981	-0.115523	-0.073522	-0.0209427	-0.068189	-0.0708481	-0.13548	-0.151971	-0.188543	-0.124745	-0.0423653	-0.166645	-0.0606886	-0.0894588	-0.107394	-0.0606049	-0.0555333	-0.0684678	-0.0814839	-0.0660725	-0.0467614	-0.0637553
centroid_211289	IVTT.AG	NADP specific glutamate dehydrogenase	-0.062655	0.0284176	0.0546693	-0.0270296	0.0226837	-0.139078	-0.0659756	0.0705446	0.174926	-0.0596437	-0.0631148	-0.133312	-0.10043	-0.23189	-0.11512	-0.214558	-0.111649	-0.0430088	-0.176362	-0.0525443	-0.160627	-0.0521772	0.0383039	0.00170143	0.032232	-0.0921199	-0.207483	-0.0239455	-0.0814711
SSON53G_RS26310	IVTT.AG	acid phosphatase	-0.063011	-0.145029	-0.156284	2.19273	2.10411	-0.543855	-0.467204	-0.405322	-0.464335	-0.465503	-0.349024	-0.0936362	0.0295147	-0.507898	-0.344024	-0.322399	-0.278628	-0.488032	-0.422893	0.387723	0.378835	0.427942	0.428995	-0.197239	-0.202431	-0.371411	-0.399433	-0.418009	-0.400652
centroid_700263	IVTT.AG	yceG like family protein	-0.0630945	-0.0788306	-0.0549322	-0.329821	-0.256703	-0.218566	-0.0818069	-0.40344	-0.286785	-0.286962	-0.332518	-0.145269	-0.125184	-0.414735	-0.254791	-0.236601	-0.1764	-0.161206	-0.283185	0.0248169	-0.073969	1.94876	1.81068	-0.112238	-0.182832	-0.130367	-0.275051	-0.152085	-0.293974
SSON53G_RS27370	IVTT.AG	hypothetical protein	-0.063857	-0.0482627	-0.0558736	-0.431584	-0.328709	0.0724762	0.172259	-0.32987	-0.088158	-0.0483873	-0.00528487	-0.18942	-0.209981	-0.106892	0.303091	-0.305991	-0.17251	-0.144998	-0.274505	-0.00574391	0.201556	0.585163	0.757011	-0.0856703	-0.100416	-0.152858	-0.264884	-0.13936	-0.219468
centroid_120839	IVTT.AG	carbon starvation protein A	-0.0641884	0.0305806	0.0238131	-0.355005	-0.200934	-0.206348	0.0599327	-0.189862	-0.119497	0.0893428	-0.140361	-0.0886355	-0.0538841	-0.100723	-0.0490823	-0.102028	-0.0484907	-0.06702	-0.169009	-0.0973191	-0.209176	-0.0463548	0.0485099	0.0541775	0.125012	0.110972	-0.0942392	0.0380837	-0.089839
centroid_731645	IVTT.AG	secretion monitor family protein	-0.0645874	-0.0516909	-0.102771	-0.256371	-0.0397357	-0.126426	-0.00412576	-0.160512	-0.0571916	-0.0169628	-0.0437927	0.196383	0.125718	-0.107543	-0.0927697	-0.101017	-0.0520603	-0.104363	-0.18423	-0.0464661	-0.197297	-0.141569	-0.0763607	0.0113856	0.0545777	-0.0342026	-0.0827635	0.0166022	-0.10056
centroid_766682	IVTT.AG	inner membrane transport protein YhjV	-0.0649324	-0.00885771	0.0437249	0.0719861	0.132745	-0.223203	-0.133758	-0.208279	-0.113998	-0.131069	-0.101221	0.00731812	0.00138681	-0.219877	-0.0730026	-0.117284	-0.0968268	0.00343165	-0.0777933	-0.06712	-0.105891	0.0110107	0.0245825	0.0959642	0.0821475	-0.186653	-0.208457	-0.0594657	-0.130459
centroid_1974834	IVTT.AG	membrane bound lytic murein transglycosylase A	-0.0650467	0.022996	-0.0159381	-0.225788	-0.216572	-0.250398	-0.390926	0.0277571	-0.053093	-0.250317	-0.201137	-0.197472	-0.198072	-0.297957	-0.164766	-0.186396	-0.104219	-0.308663	-0.367547	0.369005	0.423888	-0.229309	-0.17469	0.410226	0.358466	-0.227947	-0.286524	0.485109	0.476954
centroid_1836039	IVTT.AG	homoserine/Threonine efflux family protein	-0.0651518	0.0251671	-0.0122787	-0.171214	-0.0629431	-0.0935753	-0.114446	-0.117577	-0.106091	0.0462397	0.0678901	-0.130419	-0.140365	-0.136144	-0.175265	-0.18586	-0.0754802	-0.00385733	-0.0777933	-0.0450227	-0.122774	-0.117824	-0.0244969	-0.0424498	-0.0450254	0.0355064	0.0394297	-0.00557653	-0.0447746
SSON53G_RS26865	IVTT.AG	chaperone protein IpgE	-0.0669278	0.0903818	0.0380007	-0.35128	-0.189183	-0.185157	0.0613156	-0.286125	-0.219624	0.157897	0.0086633	-0.125289	-0.086641	-0.00453887	-0.0441255	-0.179975	-0.116624	-0.0633166	-0.134181	-0.146002	-0.27559	-0.0467699	0.0137091	0.093003	0.143317	0.0658946	-0.050096	0.0206315	-0.1102
centroid_1114895	IVTT.AG	small conductance mechanosensitive channel	-0.0669359	0.0456312	0.0184566	-0.0909996	-0.219557	-0.0162881	-0.210354	-0.0173656	-0.088907	-0.0846576	-0.101221	-0.0645024	-0.0565696	-0.0734438	-0.118589	-0.0984917	0.00859547	-0.138795	-0.156759	0.0542052	0.107138	-0.0664158	-0.0543504	-0.0836071	-0.13497	-0.147301	-0.200877	-0.0130458	0.077116
centroid_595779	IVTT.AG	phosphatidate cytidylyltransferase domain protein	-0.0672609	-0.00996876	-0.0539914	0.00728043	-0.0609948	0.00349573	-0.199903	0.0653135	0.0303919	-0.102655	-0.102553	-0.0395595	-0.0704603	-0.214608	-0.0944767	-0.0372384	-0.0372451	-0.0565877	-0.0795711	-0.0243961	0.0475573	-0.0664158	-0.0637423	-0.109612	-0.157473	-0.12802	-0.139962	-0.144683	-0.0723976
centroid_458735	IVTT.AG	putative cryptic C4 dicarboxylate transporter DcuD	-0.0673071	0.0197332	0.0524871	-0.326847	-0.215217	-0.0112665	-0.139193	-0.129968	-0.246114	-0.142327	-0.0794166	0.00527319	0.0810386	-0.201694	-0.149012	-0.157196	-0.068836	-0.12125	-0.179218	0.231176	0.241885	-0.113469	-0.0158626	-0.0641524	-0.109638	-0.0287191	0.06722	-0.0808913	-0.0521883
centroid_1100616	IVTT.AG	conserved hypothetical protein	-0.0673656	0.040274	0.0472361	-0.113298	-0.127738	0.0620321	-0.200377	-0.0260242	-0.0533854	-0.148991	-0.0965682	-0.0824089	0.0296955	-0.157216	-0.104188	-0.0929516	0.00745274	-0.0978857	-0.18926	-0.0204193	0.0208443	-0.084627	-0.0848347	-0.100457	-0.136855	-0.152858	-0.135879	0.00998428	-0.013323
centroid_2475783	IVTT.AG	ATP dependent metallopeptidase HflB family protein	-0.0678268	0.0251671	0.0432854	-0.206736	-0.125192	-0.0991053	0.00452672	-0.233127	-0.169009	0.0256756	0.00712015	-0.114449	-0.0872292	-0.12457	-0.103615	-0.190693	-0.11787	0.0322248	-0.0671722	0.024267	-0.0805509	-0.0588602	-0.0012516	-0.0374491	-0.0254444	-0.0452324	-0.0480024	-0.00111343	-0.103637
centroid_417494	IVTT.AG	substrate binding domain of ABC type glycine betaine transport system family protein	-0.068228	0.0605264	0.0380007	0.220761	0.190719	-0.240963	-0.345452	-0.167794	-0.217656	-0.121208	-0.0886267	-0.149168	-0.0984519	-0.297215	-0.172859	-0.13788	-0.109168	0.470341	0.322119	-0.0269583	-0.0255394	-0.0224808	-0.0178895	-0.076409	-0.118654	-0.215434	-0.191026	-0.150025	-0.165005
centroid_222754	IVTT.AG	nucleoside recognition family protein	-0.0683411	0.0445614	0.00588005	0.00546617	0.0222243	-0.168515	-0.329312	-0.00162506	-0.0751868	-0.101039	-0.0657107	-0.0483316	-0.086053	-0.149152	-0.140758	-0.246631	-0.0919196	0.0115105	-0.038361	-0.125111	-0.160359	-0.135816	-0.0194116	0.178654	0.125012	-0.136645	-0.141821	0.00370606	-0.01622
centroid_362555	IVTT.AG	amino ABC transporter, permease , 3 TM region, His/Glu/Gln/Arg/opine family domain protein	-0.0691326	-0.124427	0.040205	-0.0629367	0.142712	-0.0851088	-0.0161604	-0.194503	-0.018432	-0.155015	-0.141387	-0.0209825	-0.117152	-0.140467	-0.116275	-0.0809374	-0.0473029	-0.00762034	-0.099273	-0.0639007	-0.130108	-0.0961807	-0.0922905	-0.033461	-0.0031763	-0.0955553	-0.0838355	0.00740244	-0.146636
centroid_509256	IVTT.AG	phosphoribosylamine glycine ligase	-0.0691482	-0.0127501	-0.0399527	-0.400944	-0.335758	-0.297546	-0.220401	-0.31312	-0.288849	-0.273066	-0.327836	-0.230827	-0.315156	-0.382869	-0.347073	-0.245513	-0.203931	2.26326	2.26337	-0.169085	-0.21223	-0.193018	-0.0429538	-0.278684	-0.301906	-0.286073	-0.332076	-0.154974	-0.209072
centroid_1763034_s2	IVTT.AG	potassium efflux system KefA	-0.0693437	0.0668633	-0.00317076	0.00673639	-0.173312	-0.052556	-0.0956106	0.0225683	-0.143418	-0.0846576	-0.0807287	-0.05899	-0.0527347	-0.118653	-0.0468772	-0.105067	-0.0574313	-0.108173	-0.134874	-0.0136275	0.0923594	-0.0953217	-0.0408914	-0.078462	-0.122115	-0.183807	-0.239975	-0.0986611	0.00143342
centroid_338657	IVTT.AG	D methionine ABC transporter, ATP binding protein	-0.0693525	-0.11006	-0.0478912	0.12592	-0.064406	1.7823	1.98259	-0.220532	-0.225048	-0.378749	-0.409565	-0.0700358	-0.275063	-0.41675	-0.136649	-0.0974829	-0.182908	-0.261973	-0.316864	-0.180767	-0.171666	-0.185686	-0.161746	-0.363752	-0.363293	-0.314258	-0.506519	-0.217453	-0.244303
centroid_1556467	IVTT.AG	binding protein dependent transport system inner membrane component family protein	-0.0693703	0.115562	0.117813	0.0725061	0.079647	0.0382044	0.275617	-0.202893	-0.142018	-0.143991	-0.237992	-0.118584	-0.142809	-0.147813	0.14377	-0.187469	-0.189445	-0.209024	-0.138344	-0.046755	-0.141179	-0.122191	-0.0168757	-0.0702677	-0.0689816	-0.174089	-0.280776	0.0286566	-0.0761713
centroid_2326145	IVTT.AG	putative regulator of cell division encoded by prophage CP 933O	-0.0697574	-0.17027	-0.128784	-0.325933	-0.254475	-0.200393	-0.16391	-0.265473	-0.197968	-0.354287	-0.282215	1.74697	1.6773	0.455113	0.290502	-0.312415	-0.258557	-0.225971	-0.313461	0.113573	-0.0167736	-0.315712	-0.207857	-0.329426	-0.317391	-0.336668	-0.422753	-0.266601	-0.318348
centroid_599878	IVTT.AG	pyrimidine specific ribonucleoside hydrolase RihA	-0.0700515	0.00440854	-0.0464871	0.325105	0.0954551	-0.302445	-0.23318	-0.23456	-0.241776	-0.138344	-0.124374	0.023574	-0.113952	-0.166002	-0.0136602	0.0312382	-0.104219	0.00363937	-0.106958	-0.177284	-0.127222	-0.0521772	-0.0450193	0.189358	0.106017	-0.176108	-0.163945	-0.100649	-0.0852687
centroid_2457235	IVTT.AG	5'/3' nucleotidase SurE	-0.0702704	0.0594676	0.0476744	-0.320461	-0.245596	-0.0286145	-0.0905558	-0.13732	-0.104727	0.00661413	-0.00435079	-0.13944	-0.0796006	0.0612246	-0.0452256	-0.11422	-0.0870291	-0.0419365	-0.149738	-0.0444457	-0.100479	-0.136258	-0.0726689	-0.0525035	-0.105415	-0.0574634	-0.056746	0.0470904	-0.00394777
centroid_1323049	IVTT.AG	ribosomal protein S19	-0.0703177	-0.119622	0.0206909	-0.211581	-0.064894	-0.0976144	0.0863726	-0.201491	-0.0352253	-0.0766948	-0.0393212	0.00176085	-0.1473	-0.123253	-0.134891	-0.102028	-0.0502744	-0.0419365	-0.119248	-0.0513846	-0.180068	-0.0850533	-0.0848347	0.00340087	0.110108	-0.0997654	-0.12554	0.0470904	-0.0739059
centroid_1162054	IVTT.AG	30S ribosomal protein S17	-0.0704047	-0.00331527	-0.0844051	0.136071	-0.161261	0.0108206	-0.105774	0.0382769	-0.165212	-0.161738	-0.0361357	-0.0443927	-0.0156823	-0.216713	-0.0803131	-0.0256775	-0.0943711	-0.217957	-0.0773492	-0.0874795	0.0563528	-0.0596977	-0.049159	-0.102805	-0.126655	-0.0833774	-0.211968	-0.134464	-0.01622
centroid_1648900	IVTT.AG	conserved hypothetical protein	-0.0704436	-0.0899486	-0.0930757	0.256591	0.205362	-0.0324755	-0.0918727	-0.0533698	-0.133339	-0.198938	-0.11527	-0.0132628	-0.0337115	-0.185798	-0.0758099	0.0486589	-0.117247	-0.125559	-0.168536	-0.136748	-0.0189601	-0.0596977	-0.165673	-0.0429508	0.0257491	-0.135466	-0.193723	-0.193493	-0.11718
centroid_2233797	IVTT.AG	RNA polymerase sigma factor RpoS	-0.0704903	0.0971052	0.0633655	-0.0794007	-0.0939806	-0.0863756	-0.235119	-0.0745987	-0.211444	-0.023683	-0.00466208	-0.0905087	-0.099045	-0.161602	-0.157016	-0.0333744	0.00745274	-0.166571	-0.157462	-0.0283838	0.0340282	-0.0567684	0.00275311	-0.0265082	-0.0933424	-0.187468	-0.153966	-0.0567615	-0.0329914
centroid_2454784	IVTT.AG	conserved hypothetical protein	-0.0704912	-0.159751	-0.0657956	0.827759	0.553198	-0.0836322	-0.070512	-0.349918	-0.19716	-0.2575	-0.159643	-0.0239626	0.0471329	-0.347841	-0.196495	-0.184253	-0.16863	-0.11402	-0.191421	0.000979345	-0.129846	-0.11608	-0.0194116	0.331817	0.239417	-0.273048	-0.357778	-0.148379	-0.204109
centroid_1129783	IVTT.AG	beta lactamase superfamily domain protein	-0.0706188	0.0381255	0.126138	0.0439785	0.0531339	-0.304901	-0.293013	-0.256712	-0.181417	-0.241032	-0.128779	0.56636	0.467343	-0.275109	-0.218352	-0.213464	-0.157052	-0.195608	-0.294755	-0.0636084	-0.140915	0.105192	0.118	-0.0270038	-0.0544075	-0.210459	-0.229854	0.0431344	0.0245227
centroid_1436753	IVTT.AG	conserved hypothetical protein	-0.0706817	0.102256	0.178309	-0.116455	-0.0561356	-0.195144	-0.0666228	-0.30031	-0.22851	0.0421503	-0.113926	-0.0474216	-0.00860753	-0.143801	-0.0741249	-0.185324	-0.11787	-0.0531269	-0.143681	0.0259161	-0.0930374	-0.0331341	0.0970805	-0.0908413	-0.00268533	0.011933	-0.226101	-0.0182975	-0.137933
SSON53G_RS26955	IVTT.AG	surface presentation of antigens protein SpaO	-0.0711678	0.130765	0.119482	0.0943486	0.0687888	-0.173891	-0.0107531	-0.256469	-0.152002	-0.0396926	-0.0949101	-0.149168	-0.152626	-0.102993	0.151472	-0.154046	-0.126625	-0.09388	-0.23707	-0.0694659	-0.134316	-0.0850533	0.0729996	-0.138769	-0.130941	-0.0511496	-0.118566	-0.0567615	-0.071644
SSON53G_RS27455	IVTT.AG	hypothetical protein	-0.0713537	0.0626418	0.089144	-0.363889	-0.276912	-0.0199144	-0.168302	-0.0416166	-0.0563124	-0.0224588	0.0102048	-0.164213	-0.0751205	-0.0148808	-0.0887946	-0.216199	-0.059226	-0.029769	-0.0775712	-0.0706402	-0.0331306	-0.171131	-0.0123222	-0.0359523	-0.0364574	-0.104372	-0.112719	0.0118256	0.0146218
centroid_220583	IVTT.AG	orotate phosphoribosyltransferase	-0.0716431	0.0615845	-0.0168543	0.033512	-0.0575916	-0.0480237	-0.172941	-0.189399	-0.169009	-0.0779659	-0.137627	-0.0377512	0.00230872	-0.142467	-0.0540562	0.0703676	-0.00690827	-0.0854601	-0.14043	-0.0871824	-0.0613953	0.0114095	-0.0199194	-0.128895	-0.0808515	-0.128411	-0.265492	-0.13691	-0.0618833
centroid_1422600	IVTT.AG	thiol reductant ABC exporter, CydD subunit	-0.0717076	0.127737	0.0489886	-0.0608443	-0.0294605	-0.0842649	-0.141464	-0.0911606	-0.258027	0.0209338	-0.0735267	-0.0221738	-0.014936	-0.232955	-0.104761	-0.172519	-0.042561	-0.175715	-0.125891	-0.0412766	0.0123048	-0.053845	-0.0255161	-0.00267774	-0.0500892	-0.119447	-0.185262	-0.114241	-0.00826722
centroid_2383228	IVTT.AG	amino acid acetyltransferase domain protein	-0.0720261	0.529071	0.56933	0.831553	0.970659	-0.260849	-0.339443	-0.141122	-0.266984	-0.24424	-0.197574	-0.213713	-0.203377	-0.374227	-0.191615	-0.144116	-0.126625	-0.155628	-0.288316	-0.133676	-0.067417	-0.163008	-0.136751	-0.272502	-0.298286	-0.156042	-0.11199	-0.156628	-0.150609
centroid_729003	IVTT.AG	putative multidrug resistance protein MdtD	-0.0726609	0.00660778	0.012182	0.0994603	0.202729	-0.239318	-0.19235	-0.332936	-0.251136	0.00661413	0.014205	-0.0180085	-0.014936	-0.178257	-0.19986	-0.205834	-0.0999022	-0.074017	-0.108545	-0.0682925	-0.212787	-0.0906063	0.0255669	0.178654	0.162049	-0.00627271	-0.134768	-0.0699439	-0.134782
centroid_1202378	IVTT.AG	inorganic pyrophosphatase	-0.0727613	0.0536299	0.0607622	-0.0838359	-0.119098	-0.0261813	-0.249498	-0.00978051	-0.109735	-0.144323	-0.151348	-0.0737366	0.0155193	-0.147143	-0.149012	-0.0406278	-0.0348887	-0.126923	-0.160282	-0.0744635	0.0234435	-0.158067	-0.0564322	-0.111712	-0.143334	-0.0411783	-0.00895944	-0.0254554	0.0245227
centroid_233534	IVTT.AG	cysteine desulfurase IscS	-0.0728836	0.0262514	-0.047423	0.0306604	-0.242833	-0.117334	-0.110437	0.0551852	-0.135349	-0.178001	-0.160337	-0.027248	-0.0919439	0.123843	0.00983346	-0.126516	-0.0803317	-0.0353064	-0.0479009	-0.0639007	0.0512672	-0.117824	-0.0805915	-0.149789	-0.170924	-0.0604442	-0.233418	-0.147557	-0.0183965
centroid_2141781	IVTT.AG	NADH Ubiquinone/plastoquinone (complex I), various chains family protein	-0.0733036	0.117598	0.0959411	-0.285393	-0.184403	-0.125992	-0.0687822	-0.198226	-0.152002	0.0312863	-0.0310536	-0.0948891	-0.0654288	-0.177916	-0.157908	-0.126516	-0.0652248	-0.11763	-0.228908	-0.0161707	-0.0973949	-0.049679	0.0653612	-0.0176179	-0.0483149	-0.0334702	-0.0222563	0.00148368	-0.0403446
centroid_1505611	IVTT.AG	CDP diacylglycerol glycerol 3 phosphate 3 phosphatidyltransferase	-0.0735229	0.018644	0.0344669	0.170643	0.205159	-0.12947	-0.0640357	-0.170991	-0.152942	-0.215279	-0.197218	0.0572394	0.0766687	-0.25046	-0.1131	-0.119331	-0.083981	-0.115148	-0.17898	0.199134	0.20239	-0.0241147	-0.0108076	-0.0805178	-0.180054	-0.263571	-0.245962	-0.157455	-0.184424
centroid_274565	IVTT.AG	conserved hypothetical protein	-0.0741586	-0.116029	-0.12928	-0.408906	-0.366107	-0.163604	0.00883359	-0.133528	-0.0916067	-0.183463	-0.299679	0.0776796	-0.0565696	-0.166341	-0.135184	-0.119331	-0.120366	0.11377	0.104711	-0.0653631	-0.118339	0.456048	0.332459	-0.129693	-0.0959584	0.138528	0.0399219	-0.183345	-0.241334
centroid_86703	IVTT.AG	conserved hypothetical protein	-0.0745015	-0.0689551	-0.146223	0.104554	0.00999704	-0.009463	-0.120705	-0.0130556	-0.113541	-0.187574	-0.0873074	-0.0480282	0.00635813	-0.210057	-0.095331	-0.0640868	-0.115379	-0.200385	-0.124744	-0.099415	0.0387078	0.200611	0.105019	-0.130758	-0.15338	-0.150871	-0.248364	-0.173268	-0.0932763
centroid_412157	IVTT.AG	ribonuclease Z	-0.0747843	0.0700213	0.0533604	-0.299004	-0.184934	-0.169186	-0.062744	-0.0605526	-0.0615959	-0.0218471	-0.0361357	-0.103059	-0.122167	-0.0354801	-0.069641	-0.116262	-0.111028	0.00260049	-0.118791	-0.0759367	-0.104085	-0.1126	-0.0336959	-0.0570506	-0.0894274	-0.01059	-0.0632506	0.00222486	-0.0833687
centroid_218917	IVTT.AG	conserved hypothetical protein	-0.075264	0.0960729	0.00317076	0.167239	-0.212241	-0.0927264	-0.0752798	-0.0138756	-0.191035	-0.116303	-0.0998901	-0.0498494	-0.0598373	-0.140467	-0.303975	-0.0685281	-0.0712486	-0.0744555	-0.0649693	-0.0513846	0.112697	-0.176572	-0.0632189	-0.167981	-0.181165	-0.211287	-0.395656	-0.00222791	0.0966897
SSON53G_RS27515	IVTT.AG	endonuclease	-0.0754437	0.0621133	0.0594587	-0.176353	-0.131311	-0.29608	-0.329312	-0.143364	0.367634	-0.0665661	-0.0670105	-0.116038	-0.0470014	-0.133822	-0.0939075	-0.158774	-0.105455	-0.0617944	-0.146939	0.0531273	0.0017985	-0.128329	0.000752143	0.229532	0.194738	-0.205089	-0.253582	-0.166173	-0.190956
centroid_1307455	IVTT.AG	conserved hypothetical protein	-0.0754962	-0.0782478	-0.111553	0.163014	-0.0850444	-0.175463	0.0135359	-0.141346	-0.163633	-0.175278	-0.243125	0.023574	-0.1473	-0.186486	0.0365945	0.0917544	-0.0526561	-0.10952	-0.107184	-0.0455999	0.0568142	-0.0961807	-0.166797	-0.0641524	-0.0483149	-0.126848	-0.138105	-0.0816764	-0.0944239
centroid_2382585	IVTT.AG	inner membrane protein YidG	-0.0755329	-0.00386856	0.0322538	-0.107985	-0.00584412	-0.0330861	-0.0117914	-0.110982	-0.100642	-0.0431021	-0.0380462	-0.0362461	-0.0188586	-0.214959	-0.187966	-0.134254	-0.0544449	-0.058538	-0.185426	-0.0606886	-0.152336	-0.0782481	-0.0501958	-0.0437027	-0.0217091	-0.0883123	-0.152278	-0.032649	-0.104023
centroid_1537614	IVTT.AG	superoxide dismutase [Mn]	-0.0757554	0.00220596	0.00407442	-0.151447	-0.148792	-0.0654058	-0.148298	-0.0120314	-0.206884	-0.0568214	-0.00403956	-0.0428806	-0.119758	-0.135812	-0.110795	-0.122919	-0.104219	-0.0557217	-0.0331839	-0.0937333	0.0213172	-0.0953217	-0.0408914	-0.0117214	-0.0538988	-0.0974675	-0.174183	-0.125531	0.0032227
SF_p0201	IVTT.AG	orf, conserved hypothetical protein	-0.0757622	0.0929714	0.0103843	-0.30958	-0.251416	-0.0956997	-0.270222	-0.0272654	-0.13164	0.0194488	0.000620814	-0.089884	-0.061763	-0.0875003	-0.0976115	-0.162989	-0.0467093	-0.00762034	-0.0698202	-0.0329547	-0.0158029	-0.0936052	-0.0378032	0.0214845	-0.0125365	-0.0860326	-0.148535	-0.0699439	-0.0477355
centroid_237212	IVTT.AG	adenylosuccinate lyase	-0.0760331	-0.0425671	0.0375595	-0.278745	-0.173312	-0.149412	-0.303909	0.0329274	-0.030325	-0.0709887	-0.0237792	-0.145593	-0.0766772	-0.119637	-0.123228	-0.18586	-0.0772976	0.0449966	0.00254509	-0.0455999	-0.000119975	-0.168419	-0.152252	-0.0996747	-0.105152	-0.102835	-0.221375	0.0581813	0.031904
centroid_1282048	IVTT.AG	multidrug transporter MdfA	-0.0762876	0.018644	-0.0177712	-0.0707624	-0.0900021	-0.194689	-0.256373	-0.33268	-0.273781	-0.0521297	-0.090608	-0.0338411	-0.156736	-0.113414	0.0921779	-0.086932	-0.100518	-0.0665838	-0.173748	-0.116596	-0.103569	-0.0824976	-0.049159	0.071871	-0.0219578	0.216941	0.0705962	-0.0505994	-0.0780619
centroid_835551	IVTT.AG	putative dNA replication protein	-0.0775791	0.0789317	-0.0104525	-0.40504	-0.215488	-0.149632	0.0830696	-0.227886	-0.183336	0.06709	-0.0748335	-0.116993	-0.0314455	-0.0900708	-0.0845476	-0.112691	-0.102367	-0.142238	-0.195271	-0.0883712	-0.238034	-0.0343684	0.0615268	0.10549	0.121188	0.0271064	-0.0967617	0.000742127	-0.145446
centroid_686440	IVTT.AG	protein YhgF	-0.0776876	0.152279	0.0780298	-0.100346	-0.166488	-0.18064	-0.13421	-0.0861936	-0.239778	0.0479888	0.0126678	-0.0743543	-0.0519689	-0.128528	-0.075248	-0.142035	-0.110408	-0.153311	-0.106505	-0.112962	-0.0973949	-0.0563504	-0.0326709	0.0483096	-0.0319419	-0.0713014	-0.173803	-0.108629	-0.0765492
SF_p0010	IVTT.AG	OspF, secreted by the Mxi-Spa secretion machinery	-0.0778666	0.00990035	0.0153227	0.257506	0.097637	-0.334448	-0.356225	-0.204764	-0.168534	0.119044	0.0428043	0.107671	0.0103962	-0.241145	-0.0309901	-0.209099	-0.120991	-0.191322	-0.27476	-0.0398383	-0.0792828	0.184079	0.176783	0.0520678	-0.00834152	-0.198918	-0.345298	-0.16077	-0.229098
centroid_2278942	IVTT.AG	conserved hypothetical protein	-0.0785107	0.0773633	-0.00862863	-0.0270296	-0.232381	0.0486294	-0.0126226	-0.114715	-0.226201	-0.0836997	-0.137627	-0.0544125	-0.00749362	-0.226224	-0.151379	-0.0904404	-0.0628223	-0.200385	-0.201065	-0.0255343	0.0609606	-0.0799464	-0.0481229	-0.0585695	-0.145229	-0.089073	-0.156407	-0.0664427	-0.00970991
centroid_1178289	IVTT.AG	inner membrane protein YgjV	-0.0786025	0.0273349	0.0112834	0.00999754	-0.0308899	-0.215098	-0.197066	-0.319189	-0.282666	-0.0779659	-0.145157	0.06343	-0.0675554	-0.20587	0.0114215	0.0187312	-0.0628223	-0.130793	-0.254285	-0.0788876	-0.1186	-0.0681002	0.00275311	0.138564	0.0904548	-0.102835	-0.120765	-0.0761894	-0.0944239
SF_p0169	IVTT.AG	orf, hypothetical protein	-0.0792606	0.298111	0.875172	0.0406162	0.175926	-0.240023	-0.0874877	-0.354325	-0.273951	0.0108054	-0.00435079	-0.153731	-0.12056	-0.275109	-0.184932	-0.243838	-0.142393	-0.104139	-0.246026	0.0800994	-0.0744742	-0.103071	0.0299886	-0.110137	-0.115465	-0.114404	-0.213532	-0.162846	-0.268277
centroid_1536221	IVTT.AG	flagellar biosynthetic protein FliR	-0.0793101	-0.0817481	-0.048828	-0.168344	-0.0909957	-0.0963377	-0.0477581	-0.0468517	0.0126252	-0.0490103	-0.0234638	-0.134278	-0.125385	-0.149152	-0.101039	-0.167217	-0.102984	0.0879466	0.0605983	-0.0774114	-0.24115	-0.129647	-0.0763607	-0.0406976	-0.000968277	-0.0364018	-0.063603	-0.083248	-0.139117
centroid_720647	IVTT.AG	nlpC/P60 family protein	-0.0795443	-0.110656	-0.182775	0.0692097	0.0116179	-0.130994	-0.115562	0.0790288	-0.0363807	-0.18278	-0.158257	-0.0599073	0.042121	-0.0798162	0.0569854	-0.0204095	-0.105455	-0.166338	-0.0947717	-0.0961229	-0.0434796	0.0476363	-0.0445026	-0.19975	-0.108581	-0.0671735	-0.106896	-0.277354	-0.209072
centroid_2398898	IVTT.AG	putative pseudouridine transporter	-0.0801238	-0.0574227	-0.0672186	-0.283839	-0.151899	-0.142587	-0.00598664	-0.312112	-0.176951	-0.0319735	-0.0218876	-0.12401	-0.229329	-0.113414	0.0425609	-0.152998	-0.0803317	-0.083473	-0.130721	-0.0531245	-0.216127	-0.0782481	-0.0082867	0.165053	0.162268	0.00482087	-0.063603	0.0359137	-0.0818504
centroid_724962	IVTT.AG	thiamine biosynthesis protein ThiS	-0.0804596	-0.0864284	-0.0154801	-0.119421	0.0281849	-0.096125	0.030984	-0.119561	-0.00904445	-0.105569	-0.102553	-0.0955159	-0.0182976	-0.279503	-0.108206	-0.0304833	-0.0097977	-0.124424	-0.230389	0.023992	-0.0689264	-0.113469	-0.0965683	-0.0570506	-0.02794	-0.0552319	-0.190833	-0.011923	-0.214469
SF_p0135	IVTT.AG	IpgF, periplasmic protein, similarities to the catalytic site of lyzozymes	-0.0804755	-0.00663818	-0.00407898	-0.216019	-0.255031	-0.180415	-0.183197	-0.143364	-0.144819	-0.0194029	-0.0605235	-0.104951	-0.114552	-0.160589	0.0407477	-0.209099	-0.0906955	-0.169144	-0.116508	-0.0919437	-0.105117	-0.00221225	0.0881561	0.0993735	0.0531617	-0.131151	-0.123702	0.026108	0.0364546
centroid_1143794	IVTT.AG	peptide transport system permease protein SapC	-0.0811701	0.00550858	-0.0539914	-0.00528462	-0.0138304	-0.0517309	-0.0709448	-0.0677714	-0.104424	-0.259662	-0.174626	-0.00293562	0.0515931	-0.170756	-0.0893618	0.0303154	-0.0121134	-0.141319	-0.243034	-0.063024	-0.0136212	-0.0672577	-0.0316466	-0.076409	-0.119984	-0.128411	-0.272401	-0.130396	-0.0959554
centroid_64427	IVTT.AG	50S ribosomal protein L25	-0.0814364	-0.140155	-0.0511727	-0.179858	0.0522342	-0.116255	0.0259336	-0.218403	-0.0934093	-0.0483873	-0.0418746	-0.125289	-0.209341	-0.212856	-0.0876608	-0.0944604	-0.0296009	-0.0661478	-0.132566	-0.0931366	-0.222832	-0.0647333	-0.115977	-0.036451	0.0160908	0.00731411	-0.0106573	0.00814058	-0.119126
centroid_362352	IVTT.AG	binding protein dependent transport system inner membrane component family protein	-0.0814566	-0.013307	-0.0168543	-0.187931	-0.127228	-0.344265	-0.182262	-0.263034	-0.107001	0.0102074	-0.0412359	-0.0657302	-0.187101	0.236609	0.214412	-0.133737	-0.0858091	-0.0814887	-0.102432	-0.0898587	-0.210841	0.0296366	0.00774341	-0.0240332	-0.0460367	-0.0951732	-0.196813	-0.0334083	-0.119515
centroid_1998574	IVTT.AG	transcription antitermination factor NusB	-0.0830196	0.0768401	0.0853065	-0.0248032	-0.0164237	-0.102946	-0.10002	-0.0976651	-0.137052	-0.0431021	-0.0869777	-0.129135	-0.102609	-0.174843	-0.141934	-0.154571	-0.0894723	-0.0509682	-0.121077	-0.079183	-0.0754852	-0.100483	-0.0784745	-0.0540176	-0.0511041	-0.130759	-0.0816924	-0.138543	-0.108653
centroid_1268365	IVTT.AG	glutamate ammonia ligase adenylyltransferase family protein	-0.0830886	0.0305806	0.138948	0.0960545	0.0120807	-0.0895475	-0.278695	-0.165514	-0.172974	-0.134702	-0.07418	0.020106	0.012594	-0.198917	-0.136062	-0.247191	-0.0943711	-0.154469	-0.173274	-0.0812527	-0.0284732	-0.127011	-0.0214436	0	0.0175437	-0.192364	-0.249166	-0.0452291	-0.0414508
centroid_1677217	IVTT.AG	conserved hypothetical protein	-0.083177	-0.10293	-0.0343753	0.0692097	0.0763317	-0.0891242	0.00862879	-0.280194	-0.157649	-0.101685	-0.0873074	-0.0712684	-0.114152	-0.239717	-0.168957	-0.109636	-0.0622223	-0.053343	-0.124973	0.058777	-0.0233429	-0.0237061	-0.0224607	-0.0347061	-0.0886456	-0.0799708	-0.205731	-0.0559898	-0.14307
centroid_36078	IVTT.AG	conserved hypothetical protein	-0.0832574	-0.0346308	-0.0729247	0.310926	0.211419	-0.181091	-0.232938	-0.0782389	-0.148719	-0.240676	-0.193665	0.0116904	0.00892913	-0.289808	-0.182509	-0.15038	-0.120366	-0.100116	-0.216141	0.111762	0.11956	-0.111297	0.00275311	0.0943705	-0.0561894	-0.274345	-0.268943	-0.0966758	-0.103637
SSON53G_RS27590	IVTT.AG	hypothetical protein	-0.0839461	0.0316609	0.00317076	-0.446406	-0.277477	-0.199707	0.0370212	-0.094626	-0.0817324	0.0941475	-0.0663604	-0.189754	-0.142809	2.84735e-07	0.0119504	-0.166159	-0.118494	0.173887	-0.0149961	-0.126942	-0.217243	-0.116952	-0.0398612	0.00340087	0.0267113	-0.0156432	-0.184878	-0.0330286	-0.163398
centroid_1737117	IVTT.AG	conserved hypothetical protein	-0.0842885	0.368628	0.470143	-0.0900294	-0.0619686	0.0605067	-0.0616684	-0.164148	-0.0460939	-0.230746	-0.212599	-0.111593	-0.0273004	-0.2501	-0.168957	-0.15195	-0.0919196	-0.178304	-0.251777	0.0619955	0.22556	-0.193018	-0.101934	-0.223122	-0.282408	-0.248196	-0.242567	-0.0540623	-0.131637
centroid_704943	IVTT.AG	NADH quinone oxidoreductase subunit N	-0.0848626	0.0327403	0.0581541	-0.204214	-0.163872	-0.138859	-0.267739	-0.150559	-0.205421	0.0748318	-0.0323224	-0.122731	-0.0996383	-0.144469	-0.0978968	-0.179441	-0.101751	-0.0722646	-0.125662	-0.0997147	-0.0790293	-0.0693648	-0.0460531	0.0426538	-0.0684678	-0.0777042	-0.0272314	-0.0379726	-0.0307928
centroid_1050607	IVTT.AG	histidine phosphatase super family protein	-0.0851276	0.00440854	0.0366766	0.388843	0.477976	-0.0687406	-0.165758	-0.0552676	-0.107001	-0.173918	-0.132176	-0.056852	-0.133868	-0.236866	-0.229875	-0.0348222	0.0222381	-0.125786	-0.308762	-0.0482001	0.0554295	-0.0936052	-0.0543504	-0.299485	-0.310691	-0.33396	-0.35994	-0.0962791	-0.0264054
centroid_355822	IVTT.AG	D lactate dehydrogenase	-0.0852273	0.048836	0.0959411	0.118721	0.309369	-0.210947	-0.131724	-0.155753	-0.151689	-0.187917	-0.139335	0.298681	0.281321	-0.315898	-0.235828	-0.192308	-0.109168	-0.207581	-0.306418	-0.0300962	-0.133263	-0.141125	0.0107293	-0.0237859	-0.0656447	-0.171267	-0.221375	-0.158283	-0.21156
centroid_219939	IVTT.AG	DNA binding protein H NS	-0.0858062	-0.0876008	-0.0380912	-0.242076	-0.106233	-0.120142	-0.226656	0.212261	0.174926	-0.139007	-0.0945787	-0.17643	-0.162717	-0.104941	-0.138702	-0.151426	-0.120991	0.271995	0.11135	-0.0232587	-0.076244	-0.256898	-0.152252	-0.129693	-0.171752	-0.103603	-0.100373	-0.087973	-0.139907
centroid_206048	IVTT.AG	tetratricopeptide repeat family protein	-0.0861181	-0.074756	-0.146725	0.0584003	-0.0168957	-0.287798	-0.188823	-0.215807	-0.213076	-0.173918	-0.239823	0.0399342	-0.154063	-0.21847	-0.0529494	0.064971	-0.0272569	-0.122156	-0.202033	-0.0859945	-0.0724544	0.0860081	-0.0434699	-0.0882535	-0.0728415	-0.0478182	-0.108713	0.0206315	0.0167492
centroid_319735	IVTT.AG	inner membrane protein YbjJ	-0.0862574	-0.0289887	0.000456379	-0.102106	-0.0450212	-0.132738	-0.0623136	-0.265473	-0.142485	-0.0558818	-0.0605235	-0.0942625	-0.106579	-0.237579	-0.125553	-0.118307	-0.04493	-0.0596227	-0.161223	-0.119631	-0.231258	-0.0799464	-0.00929452	0.0341283	0.014394	-0.038237	-0.155843	-0.0368302	-0.11291
centroid_523436	IVTT.AG	conserved hypothetical protein	-0.0866369	-0.0301153	-0.0525814	-0.0869294	0.0104603	-0.23744	-0.105995	-0.234799	-0.109127	-0.045276	-0.114598	-0.0774469	-0.0778458	-0.19857	-0.121487	-0.151426	-0.0748749	0.0283507	-0.108772	-0.0922419	-0.184697	-0.0571865	-0.0082867	0.0734898	0.0588175	-0.0221664	-0.132918	-0.0444635	-0.149814
centroid_1694367	IVTT.AG	regulatory protein YeiL	-0.0869026	0.0456312	0.0624983	0.183377	0.0632172	-0.197424	-0.0804991	-0.38821	-0.275827	-0.0224588	-0.0826992	-0.089884	-0.125788	-0.0881425	-0.0690815	-0.285166	-0.132912	-0.0321092	-0.0804609	-0.112357	-0.293418	-0.0664158	0.0358632	0.123909	0.115093	-0.0456015	-0.322765	-0.0571475	-0.149814
SSON53G_RS26810	IVTT.AG	Virulence regulon transcriptional activator VirB	-0.0873573	0.0515013	0.059024	0.129756	0.0629939	-0.184705	-0.306964	-0.248003	-0.269699	-0.0133104	0.00712015	-0.0948891	-0.141587	-0.103317	-0.0870943	-0.252234	-0.0484907	-0.107051	-0.206882	-0.102715	-0.1077	-0.0923192	0.0768037	0.0365016	-0.0100674	-0.235086	-0.117102	-0.0761894	-0.0555369
centroid_1596359	IVTT.AG	macro domain protein	-0.0879604	0.00550858	0.00768342	-0.316371	-0.251694	-0.0952746	-0.00536608	-0.115375	-0.0399974	-0.0952362	-0.17008	-0.156671	-0.107971	-0.176891	-0.139876	-0.143075	-0.118494	-0.133989	-0.16759	-0.0221223	-0.0820741	0.254502	0.370535	-0.153571	-0.190081	-0.155245	-0.201265	-0.0134203	-0.0814711
centroid_1080037	IVTT.AG	thioredoxin disulfide reductase	-0.0881651	-0.075919	-0.0399527	-0.214327	-0.144402	-0.1141	-0.0299782	-0.18963	-0.139533	-0.127117	-0.156181	-0.136534	-0.150166	-0.209359	-0.186448	-0.158774	-0.105455	-0.118761	-0.161458	-0.0606886	-0.0179879	-0.0463548	0.029498	-0.0424498	-0.0805924	-0.0845147	-0.0710241	0.240723	0.197967
centroid_1318085	IVTT.AG	cysteine desulfuration protein SufE	-0.0881879	-0.00885771	-0.0427496	-0.00290891	-0.00889248	-0.105513	-0.19235	-0.0582249	-0.125633	-0.0766948	-0.11527	-0.0737366	-0.0846819	-0.183052	-0.101611	-0.12138	-0.120991	-0.10952	-0.144146	-0.115989	-0.065407	-0.084627	-0.0805915	0.00315821	-0.0379657	-0.140977	-0.102182	-0.100649	-0.105564
centroid_2205248	IVTT.AG	conserved hypothetical protein	-0.0882018	0.0877875	-0.00226312	0.0569997	-0.155533	-0.140174	-0.24803	-0.094626	-0.300427	0.10483	0.153244	-0.0338411	-0.0352242	-0.161264	-0.198941	-0.156671	-0.101751	-0.196562	-0.207125	-0.09254	0.0447685	-0.120443	-0.00325813	-0.0605971	-0.0857829	-0.192364	-0.239378	-0.136502	-0.0322582
centroid_1793349	IVTT.AG	bacterial regulatory , Fis family protein	-0.0888624	0.00880366	-0.00180952	-0.165685	-0.0984695	-0.141051	-0.0720273	-0.0963619	-0.083672	-0.0123988	0.0212553	-0.145269	-0.123775	-0.16397	-0.17346	-0.195003	-0.0443374	-0.0934357	-0.118105	-0.0534147	-0.100479	-0.182033	-0.0901564	-0.0916185	-0.11759	-0.0441256	0.00941909	-0.0505994	-0.0559094
centroid_1924568	IVTT.AG	ATP synthase F0, C subunit	-0.0889908	-0.0620246	-0.00862863	0.179359	0.157638	-0.251345	-0.188588	-0.139332	-0.07489	-0.16883	-0.118635	-0.0180085	0.0990769	-0.251179	-0.0488065	-0.105067	-0.101751	-0.0974401	-0.20834	-0.0729918	-0.0385422	-0.0850533	-0.106779	-0.0540176	-0.0628272	-0.191955	-0.183346	-0.128367	-0.141487
centroid_269403	IVTT.AG	high affinity branched chain amino acid transport system permease protein LivH	-0.0899902	0.00330767	-0.0568156	-0.340857	-0.118338	-0.188554	0.0727235	-0.148082	-0.0667513	-0.0665661	-0.0866482	-0.146243	-0.0976615	-0.146474	-0.148421	-0.101523	-0.0968268	-0.0576709	-0.171377	-0.132143	-0.210286	-0.0580231	0.0226116	0.0964193	0.0408309	-0.0489278	-0.135324	-0.027345	-0.110587
centroid_716007	IVTT.AG	helicase conserved C terminal domain protein	-0.0901423	1.05044	1.10692	0.741887	-0.0934826	-0.358989	-0.389036	-0.470235	-0.370278	-0.19514	-0.290162	-0.154383	-0.259952	-0.224105	-0.107919	0.0541168	-0.0461159	-0.156557	-0.308501	-0.23273	-0.214734	-0.187973	-0.123596	-0.0789757	-0.117058	-0.261854	-0.311002	-0.210137	-0.235836
centroid_1690076	IVTT.AG	sensor protein ZraS	-0.0902397	-0.0794136	-0.0251272	-0.176765	-0.150863	-0.238613	-0.212024	-0.0382761	-0.0571916	-0.0846576	-0.0534214	-0.120816	-0.223713	-0.175184	-0.175265	-0.232719	-0.143027	0.468988	0.358682	0.0450177	-0.0165309	-0.208725	-0.091223	-0.0975913	-0.12025	-0.141766	-0.229854	-0.0356887	-0.124586
centroid_391734	IVTT.AG	PTS system, maltose and glucose specific subfamily, IIC component domain protein	-0.0912491	0.0246246	0.0793166	-0.125173	-0.00420535	-0.172769	-0.0449921	-0.301561	-0.194578	-0.0833806	-0.0291524	-0.0684966	-0.0561857	-0.300932	-0.169257	-0.177841	-0.0931448	-0.164003	-0.246275	-0.0513846	-0.141179	-0.045525	0.0834368	-0.036451	-0.0174874	-0.137432	-0.229261	0.105165	0.0500207
centroid_1650809	IVTT.AG	conserved hypothetical protein	-0.0914194	-0.0471218	-0.000449552	-0.0333564	0.0553807	-0.0394106	-0.190233	-0.0643698	-0.0592453	-0.108813	-0.145844	0.0287605	0.0712315	-0.277305	-0.185235	-0.143596	-0.059226	-0.0570209	-0.195753	0.0498889	0.0236796	-0.232138	-0.0890905	-0.0810322	-0.147941	-0.230462	-0.234409	-0.0848212	-0.0739059
centroid_1637890	IVTT.AG	tol Pal system beta propeller repeat protein TolB	-0.0915969	0.00440854	0.041526	-0.117245	-0.152159	-0.314765	-0.245585	-0.0611881	-0.0599794	-0.227569	-0.240923	0.275598	0.25077	0.00271694	0.0360745	-0.0146846	0.0011515	0.216446	0.130699	-0.0639007	-0.105633	-0.136258	-0.0352347	-0.243132	-0.274089	-0.266149	-0.328683	-0.18841	-0.273466
centroid_1355672	IVTT.AG	conserved hypothetical protein	-0.0918178	-0.00774752	-0.0343753	-0.259421	-0.115302	-0.0906064	-0.0949503	-0.12398	-0.120263	0.0218241	0.0464148	-0.152426	-0.122368	-0.127867	-0.208152	-0.145158	-0.0748749	-0.0168603	-0.0769052	-0.0871824	-0.182517	-0.14512	-0.0933588	-0.0514949	-0.0229531	-0.0667989	0.00219679	-0.0552185	-0.123024
centroid_1489189	IVTT.AG	lysine decarboxylase, constitutive	-0.0920086	0.0142788	0.112795	-0.0711452	0.104814	-0.159154	-0.0350359	-0.336009	-0.181897	-0.0846576	-0.124713	-0.134922	-0.210836	-0.223047	-0.103042	-0.209099	-0.102984	-0.15795	-0.249774	-0.09702	-0.210008	-0.0397293	-0.0194116	0.0164439	-0.0286895	0.00802567	-0.0167863	0.0147669	-0.119904
centroid_302623	IVTT.AG	copper resistance D family protein	-0.0925141	-0.0811641	-0.0691181	-0.0479765	-0.00280218	-0.168738	-0.18507	-0.157338	-0.0832241	-0.108164	-0.0285192	-0.0948891	-0.0435723	-0.16194	-0.132551	-0.153522	-0.106691	-0.0466604	-0.0880458	-0.0694659	-0.0997071	-0.0970402	-0.0837727	-0.00731468	-0.0364574	-0.0932641	-0.0980246	-0.0950896	-0.117569
centroid_2439282	IVTT.AG	putrescine aminotransferase	-0.0926317	-0.0482627	0.00678202	-0.0570477	0.0463723	-0.182897	-0.0872687	-0.311103	-0.222908	0.0639239	0.052113	-0.145918	-0.166649	-0.187518	-0.14017	-0.164045	-0.122867	-0.0248882	-0.10492	-0.0571925	-0.184697	-0.0893229	-0.0244969	-0.0297321	-0.00121345	-0.0578357	-0.14947	-0.034548	-0.143465
centroid_2363206	IVTT.AG	amino acid permease family protein	-0.0928746	-0.064331	-0.0805681	-0.0892538	-0.0929849	-0.314023	-0.228103	0.0565528	-0.0555801	-0.087215	-0.0109021	-0.124649	-0.0799908	-0.0188548	-0.0565495	-0.0919466	-0.0894723	0.0704042	0.0115495	-0.142293	-0.129583	-0.126134	-0.0522716	-0.0758963	-0.0857829	-0.262712	-0.105807	-0.152498	-0.118347
centroid_60316	IVTT.AG	conserved hypothetical protein	-0.0929353	-0.140763	-0.0901797	-0.124975	-0.0673363	-0.227856	-0.13421	-0.218876	-0.190874	-0.110113	-0.200424	-0.167505	-0.196379	-0.268543	-0.284034	-0.225537	-0.169922	1.01903	0.677884	-0.0677061	-0.0989359	-0.163459	-0.113266	-0.119618	-0.161303	-0.150871	-0.196813	-0.103836	-0.169835
centroid_2070331	IVTT.AG	exodeoxyribonuclease VII, large subunit	-0.0929892	0.0408106	-0.0643739	0.00455819	-0.286839	-0.115824	-0.156542	-0.0771673	-0.253485	-0.138344	-0.115942	0.0623064	0.0385304	-0.0246826	-0.177977	-0.108111	-0.0664275	-0.224511	-0.172562	-0.0554477	0.0366039	-0.101345	-0.0481229	-0.0929149	-0.122382	-0.144926	-0.227088	-0.111833	-0.0147707
centroid_309980	IVTT.AG	conserved hypothetical protein	-0.0932741	-0.119622	-0.0615349	-0.166094	-0.0641621	-0.225295	-0.125193	-0.185929	-0.0170057	-0.0310499	-0.0683114	-0.0905087	-0.0439529	-0.182366	-0.169856	-0.122406	-0.0467093	0.0191335	-0.0444246	-0.0312389	-0.13537	-0.0546797	0.029498	-0.0565446	-0.0886456	-0.0619369	-0.192181	-0.0707231	-0.181169
centroid_1627829	IVTT.AG	conserved hypothetical protein	-0.0933587	-0.112445	-0.128289	-0.301697	-0.229096	-0.34023	-0.259083	-0.296065	-0.0391285	-0.170524	-0.109232	-0.0948891	-0.0623412	-0.303167	-0.203232	0.0793173	0.116408	-0.145459	-0.236822	-0.186166	-0.268636	-0.262191	-0.108398	-0.176201	-0.264052	0.656768	0.418244	-0.150849	-0.286085
centroid_1638663	IVTT.AG	pseudouridine synthase family protein	-0.0938545	-0.0654857	-0.0695934	0.0840705	0.154078	-0.185383	-0.296804	-0.138885	-0.235957	-0.18449	-0.15549	-0.196127	-0.103005	-0.360586	-0.218663	-0.170396	-0.131652	-0.239183	-0.33003	0.0357714	0.00897016	0.71056	0.424897	-0.0522513	-0.0844835	-0.258855	-0.240772	-0.168673	-0.177111
centroid_63107	IVTT.AG	citrate transporter family protein	-0.094372	-0.0654857	-0.0719721	-0.0270296	0.0526841	-0.384215	-0.0605936	-0.32071	-0.225542	0.00601438	-0.0702649	-0.0522812	-0.071624	-0.249741	-0.121487	-0.184253	-0.110408	-0.0267962	-0.138113	-0.0907519	-0.192354	-0.0605358	-0.0465703	0.0447773	-0.013278	-0.0199887	-0.0365413	-0.0269669	-0.129283
centroid_1437700	IVTT.AG	FCD domain protein	-0.0944428	0.00330767	-0.0260494	-0.342012	-0.163349	-0.280772	0.0313873	-0.223611	-0.136278	-0.145989	-0.125051	-0.213713	-0.198072	-0.221285	-0.136062	-0.173582	-0.12788	0.308435	0.229492	0.138178	-0.102281	-0.138911	-0.0512333	-0.0294839	-0.0628272	-0.0845147	-0.159794	-0.0368302	-0.153796
centroid_463454	IVTT.AG	cytidine deaminase	-0.0946021	0.018644	0.0616305	0.0276245	-0.00233476	-0.312787	-0.281697	-0.160512	-0.117051	-0.179365	-0.15895	-0.025455	-0.0108379	-0.204476	-0.165065	-0.122406	-0.0520603	0.0662337	0.0134271	-0.113567	-0.117558	-0.0681002	-0.0108076	-0.0384479	-0.113874	-0.191138	-0.246762	-0.119068	-0.181169
centroid_154502	IVTT.AG	EAL domain protein	-0.0946487	-0.0539809	-0.0376262	-0.278745	-0.232381	-0.163604	-0.027456	-0.162784	-0.0666037	-0.0690917	-0.0253575	-0.10653	-0.205291	-0.0563778	-0.158504	-0.16088	-0.0974413	-0.0836937	-0.23831	-0.0682925	-0.152603	-0.130967	-0.0522716	0.0886641	0.121188	-0.0758181	-0.206704	0.0652917	-0.013323
centroid_1546763	IVTT.AG	gram negative pili assembly chaperone, C terminal domain protein	-0.0950046	-0.0448426	-0.0478912	0.394677	-0.287408	-0.107012	-0.186476	-0.122211	-0.205908	0.179601	0.125635	-0.170144	-0.175379	-0.171776	-0.176169	0.0748494	0.0853349	-0.155628	-0.358885	0.244694	0.308888	-0.195317	-0.180922	-0.316345	-0.37056	-0.138612	-0.417788	-0.150437	-0.151007
centroid_2244849	IVTT.AG	ynbE like lipofamily protein	-0.095123	0.0359739	0.0220298	0.102179	0.109147	-0.242609	0.0416327	-0.28464	-0.263936	-0.0773302	-0.0514905	-0.12625	-0.0827254	-0.239004	-0.159099	-0.144116	-0.107929	-0.151459	-0.264107	-0.122064	-0.233795	-0.0070508	0.000752143	0.118318	0.0987145	-0.122169	-0.274643	-0.0391159	-0.177516
centroid_483629	IVTT.AG	methyltransferase domain protein	-0.0951253	0.0381255	0.0559771	-0.2555	-0.199862	-0.154496	-0.273705	-0.168707	-0.193289	-0.0608999	-0.0159137	-0.0808565	0.0138746	-0.133159	-0.10247	-0.192308	-0.106691	-0.154469	-0.196958	-0.0255343	-0.0696816	-0.0596977	0.0489941	-0.0449566	-0.0868232	-0.109765	-0.171522	-0.0645013	-0.0773053
SSON53G_RS27535	IVTT.AG	glycosyl transferase	-0.0955633	-0.0689551	-0.0246664	0.205355	0.138903	-0.223668	-0.232454	-0.346041	-0.342145	-0.0242955	-0.101221	0.00322536	-0.0575299	-0.2987	-0.191615	-0.227743	-0.157052	-0.118761	-0.175173	0.0322203	0.00514971	-0.111731	-0.0123222	0.0764913	0.0394013	-0.180965	-0.207872	0.056755	-0.0381347
centroid_1056466	IVTT.AG	conserved hypothetical protein	-0.0960037	0.190988	0.222461	-0.20884	-0.047189	-0.116686	-0.335538	-0.260112	-0.29575	0.325901	0.407181	-0.0347425	-0.028618	-0.228346	-0.215563	-0.253357	-0.138593	-0.24534	-0.393572	0.0182041	0.0401087	-0.239712	-0.197482	0.275063	0.227331	-0.347549	-0.424336	-0.201151	-0.161793
SF_p0238	IVTT.AG	MsbB2, probable lipid A transacetylase	-0.0960402	0.13981	0.117813	-0.103671	-0.142083	-0.132084	-0.286967	-0.105291	-0.242276	-0.103626	-0.141045	0.0623064	0.0164322	-0.19753	-0.14017	-0.105067	-0.0225804	-0.238691	-0.254787	-0.0444457	0.0575061	-0.105231	-0.0805915	-0.0965508	-0.168995	-0.130759	-0.22768	-0.0812838	-0.0169451
centroid_133151	IVTT.AG	acetyltransferase family protein	-0.0960411	-0.117825	-0.0502344	-0.172857	-0.0349474	-0.240493	-0.146017	-0.155301	-0.0227194	0.00601438	-0.0177975	-0.102429	-0.0604148	-0.181338	-0.181299	-0.134772	-0.0461159	0.0759462	-0.02203	-0.0812527	-0.161164	-0.0786725	-0.0705636	0.027701	-0.013278	-0.0504087	-0.446457	-0.0448462	-0.149814
centroid_2378249	IVTT.AG	high affinity zinc uptake system protein ZnuA	-0.096205	0.0509686	0.0238131	-0.188554	-0.120619	-0.124473	-0.365221	-0.122211	-0.185577	-0.134371	-0.106557	-0.12593	-0.11056	-0.254779	-0.197718	-0.246631	-0.0700418	-0.242874	-0.224968	0.287943	0.254411	-0.0765518	0.0196502	-0.0595829	-0.114935	-0.142555	-0.135324	-0.0141696	-0.0499602
SF_p0009	IVTT.AG	OspD2, probably secreted by the Mxi-Spa secretion machinery, function unknown	-0.0966645	-0.0222471	-0.0159381	-0.284948	-0.267053	0.0534304	0.0933421	-0.0836089	0.10237	-0.0738389	0.00217093	-0.161586	-0.215759	-0.0958713	0.123354	-0.242165	-0.112891	-0.161672	-0.285748	-0.09702	0.254008	-0.170226	-0.0533106	-0.212093	-0.26464	-0.223346	-0.249767	-0.0645013	-0.0600138
centroid_1848745	IVTT.AG	ribosomal RNA large subunit methyltransferase M	-0.0968508	0.0663363	0.0300374	-0.315917	-0.200934	-0.094	-0.10977	-0.0726753	-0.0902562	-0.0574481	-0.103886	-0.11572	-0.153447	-0.104941	-0.145174	-0.157722	-0.0968268	-0.0466604	-0.0601347	-0.0800696	-0.106666	-0.0966103	-0.052791	-0.110662	-0.0985791	-0.100532	-0.102182	-0.0660542	-0.0547921
centroid_286181	IVTT.AG	RND transporter, hydrophobe/amphiphile efflux 1 family protein	-0.0969243	-0.0177701	-0.043683	-0.311388	-0.263408	-0.300729	-0.197775	0.0522503	-0.0668988	-0.0792381	-0.0431531	-0.157653	-0.0727885	-0.0677327	0.0495336	-0.0650726	-0.0712486	0.0405494	0.0730544	-0.166886	-0.149406	-0.0546797	-0.0637423	-0.0649154	-0.0533903	-0.163234	-0.165646	-0.152498	-0.137539
centroid_1527900	IVTT.AG	gram negative pili assembly chaperone, C terminal domain protein	-0.0970757	-0.189652	-0.0762637	1.35811	1.18293	-0.316251	-0.227862	0.190359	0.278102	-0.247096	-0.30926	-0.215415	-0.379746	-0.339024	-0.188573	-0.179441	-0.177699	-0.207581	-0.31634	-0.202808	-0.270661	0.0280608	-0.241212	-0.282229	-0.278837	-0.272184	-0.271383	-0.220909	-0.257096
centroid_613895	IVTT.AG	NADH Ubiquinone/plastoquinone (complex I), various chains family protein	-0.097944	0.0647541	0.01308	0.123915	0.188674	-0.156712	-0.212262	-0.162102	-0.303379	-0.0471419	-0.092592	-0.118903	-0.111557	-0.123253	-0.0836997	-0.187469	-0.125998	-0.16774	-0.226444	-0.159683	-0.0233429	-0.128329	-0.0901564	-0.139304	-0.137663	-0.127629	-0.0859819	-0.131209	-0.037031
centroid_479039	IVTT.AG	conserved hypothetical protein	-0.0981906	-0.0626009	0.0318108	-0.314784	-0.155273	-0.210486	-0.167608	-0.216987	-0.183336	-0.0151355	-0.0152863	-0.100541	-0.086445	-0.0952256	-0.187055	-0.213464	-0.111649	-0.0248882	-0.0169111	-0.0583569	-0.170045	-0.156722	0.0166827	0.106846	0.0569347	-0.0181765	-0.0781275	-0.0844278	-0.152999
centroid_2210886	IVTT.AG	conserved hypothetical protein	-0.0983913	-0.122023	-0.0232847	-0.202536	-0.0117121	-0.250872	-0.23197	-0.0694752	0.00702795	0.0949938	0.215772	-0.104951	-0.0613776	-0.191998	-0.253837	-0.156671	-0.102984	-0.0240411	-0.164757	-0.0226904	-0.14065	-0.174756	-0.0737228	-0.020082	-0.089688	-0.140188	-0.210797	-0.0579198	-0.203696
centroid_86342	IVTT.AG	sensor histidine kinase DcuS	-0.0984114	-0.178991	-0.112532	0.350196	0.485494	-0.0271947	0.0555777	-0.359787	-0.22851	-0.163086	-0.128779	-0.0715767	-0.125788	-0.402703	-0.260848	-0.237156	-0.185519	-0.139942	-0.191902	0.274133	0.117792	-0.1921	-0.105162	-0.0918777	-0.17839	-0.249045	-0.384386	-0.011923	-0.173468
centroid_2358883	IVTT.AG	cytochrome C and Quinol oxidase polypeptide I family protein	-0.0985544	-0.00497577	0.0291498	-0.166503	-0.115049	-0.0944247	-0.277945	-0.0656445	-0.141552	-0.0754248	-0.10322	-0.103059	-0.0636912	-0.221285	-0.0856789	-0.11422	-0.0604238	-0.160275	-0.131182	-0.0895611	-0.0681715	-0.150017	-0.0336959	-0.0223032	-0.0839641	-0.163234	-0.18258	-0.0509837	-0.0307928
centroid_455951	IVTT.AG	HTH type transcriptional regulator YjdC	-0.0991544	-0.0425671	-0.0757862	-0.0902234	0.00326251	-0.184931	-0.206783	-0.197993	-0.19007	-0.0111841	-0.0203131	-0.0758998	-0.146483	-0.214257	-0.160886	-0.0879335	-0.0931448	-0.190609	-0.230636	0.168605	0.152099	-0.0871865	-0.0721423	0.00437107	-0.0674406	-0.215434	-0.135138	-0.119068	-0.173873
centroid_49482	IVTT.AG	transposase family protein	-0.099359	0.0689694	0.089144	-0.377555	-0.243662	-0.0848978	-0.238275	-0.151912	-0.141707	0.00781288	-0.0240947	-0.129456	-0.0662017	-0.186486	-0.0959008	-0.145158	-0.0628223	-0.178069	-0.214675	-0.0694659	-0.0346045	-0.129647	-0.086961	-0.0535127	-0.0564442	-0.143345	-0.137733	0.0177022	-0.0107929
centroid_2277354	IVTT.AG	conserved hypothetical protein	-0.0995113	-0.00608383	-0.135237	-0.0638888	-0.123666	0.0871592	-0.0692144	0.744259	0.576485	-0.311048	-0.142072	-0.0992827	-0.0299368	-0.387604	-0.215873	-0.152474	-0.136065	-0.207581	-0.207368	-0.1672	-0.0514147	-0.123942	-0.152252	-0.261965	-0.293775	-0.237192	-0.325933	-0.226976	-0.117569
centroid_772144	IVTT.AG	putative membrane protein	-0.0996672	-0.0840863	-0.0511727	0.166752	0.0965465	-0.15516	0.0112889	-0.172364	-0.0884575	-0.159045	-0.136262	-0.0404645	-0.010466	-0.350535	-0.170156	-0.0889358	-0.109168	-0.0845766	-0.211504	0.0568963	-0.0757381	-0.0563504	-0.07425	-0.102544	-0.0813698	-0.200561	-0.332076	-0.0699439	-0.163398
centroid_298856	IVTT.AG	fimbrial family protein	-0.0997933	-0.0442734	-0.00817302	0.380608	0.215444	-0.270416	-0.134436	-0.4787	-0.346079	-0.326072	0.0896338	-0.0477249	-0.0403412	-0.389977	-0.218663	-0.262374	-0.196011	-0.148687	-0.247024	0.108134	0.0049106	0.275573	0.394356	0.122569	0.0835353	-0.333059	-0.459383	-0.140996	-0.255384
centroid_850384	IVTT.AG	oxalyl CoA decarboxylase	-0.100009	-0.00220933	-0.0186887	0.442394	-0.106987	-0.15982	-0.292508	-0.0767389	-0.177747	-0.167139	-0.172176	-0.0332405	-0.0473829	-0.159914	-0.26693	-0.118307	-0.0652248	-0.201821	-0.172325	-0.0105252	0.106247	-0.139354	-0.0123222	-0.073847	-0.166793	-0.256717	-0.347442	-0.121488	-0.0191228
centroid_1339410	IVTT.AG	peptidoglycan synthase FtsI	-0.10137	-0.122023	-0.0993704	0.136403	0.304655	-0.383695	-0.268731	-0.427001	-0.314374	-0.252827	-0.207215	-0.213372	-0.206143	0.984509	0.836876	-0.28287	-0.217228	0.00571489	-0.162164	-0.215092	-0.308791	-0.218512	-0.112724	-0.232807	-0.218873	0.161415	-0.0208868	-0.263034	-0.347695
centroid_707966	IVTT.AG	low affinity inorganic phosphate transporter 1	-0.101496	-0.0414306	-0.0858466	-0.236054	-0.1257	-0.209566	-0.0982549	-0.347849	-0.231815	0.0578604	-0.0618186	-0.0923844	-0.0927312	-0.253338	-0.0814411	-0.118307	-0.059226	-0.0019795	-0.0196816	-0.111752	-0.218917	-0.053845	-0.0209353	-0.00878207	0.00343765	0.0459381	-0.135879	-0.0353083	-0.14743
SF_p0104	IVTT.AG	orf, conserved hypothetical protein	-0.101859	0.0109962	0.0202443	-0.356404	-0.292543	-0.0550341	-0.296551	0.0273586	-0.0519242	-0.0836997	-0.0374091	-0.10117	-0.103402	-0.0115268	-0.108781	-0.236601	-0.131023	-0.00950553	-0.06585	-0.0275283	0.0111147	-0.172943	-0.0753049	-0.0983722	-0.135778	-0.085653	-0.239577	-0.0998536	-0.070138
centroid_1179906	IVTT.AG	periplasmic AppA protein	-0.102349	0.0316609	-0.071496	0.214964	-0.284848	-0.0662388	-0.0593049	0.477485	0.371015	-0.188946	-0.232878	-0.0777566	-0.121765	-0.18168	-0.264046	-0.123432	-0.118494	-0.247069	-0.263349	-0.118416	0.0387078	-0.198081	-0.0880253	-0.225964	-0.304324	-0.303624	-0.409253	-0.128773	-0.0329914
centroid_1189487	IVTT.AG	wzyE family protein	-0.102394	0.00660778	0.0184566	-0.223233	-0.0759173	-0.267539	-0.136473	-0.215335	-0.197645	0.0233067	-0.0263053	-0.120178	-0.0956874	-0.159914	-0.0868111	-0.162989	-0.114756	-0.0312578	-0.132104	-0.136133	-0.112361	-0.0605358	-0.0143442	-0.0457095	-0.0638511	-0.089073	-0.0816924	-0.0871844	-0.149814
centroid_144072	IVTT.AG	PTS system, galactitol specific IIC component family protein	-0.102558	-0.00331527	-0.0353034	-0.327076	-0.162305	-0.170081	-0.0157437	-0.222663	-0.102456	0.0277453	-0.336039	-0.0774469	-0.0607998	-0.169396	-0.0413791	-0.104053	-0.0544449	-0.120797	-0.213699	-0.107528	-0.239449	-0.0812215	-0.00476486	-0.0758963	-0.0174874	0.0713516	-0.160736	-0.00445946	-0.158589
centroid_239675	IVTT.AG	molybdopterin guanine dinucleotide biosynthesis protein A	-0.103139	-0.0701134	0.000456379	-0.215596	-0.110761	-0.196056	-0.0341917	-0.183852	-0.0649816	-0.097168	0.0120524	-0.179417	-0.137316	-0.187862	-0.129631	-0.136843	-0.160901	-0.0483819	-0.130491	-0.143528	-0.274719	-0.0880407	-0.0450193	-0.0304771	-0.0209632	0.0186572	0.0125989	-0.127962	-0.135569
centroid_1371830	IVTT.AG	endoglucanase	-0.103274	-0.0312429	0.0157708	-0.281843	-0.138484	-0.219261	-0.0936305	-0.27257	-0.161583	-0.0821047	-0.118298	-0.156998	-0.171215	-0.267816	-0.196801	-0.182112	-0.130394	0.37642	0.315708	-0.00827323	-0.105891	-0.140239	-0.0553909	-0.0718006	-0.0850031	-0.102451	-0.166781	-0.133649	-0.181576
SSON53G_RS26925	IVTT.AG	protein mxiC	-0.103432	0.0348968	-0.0320577	-0.313877	-0.25726	-0.266582	-0.108659	-0.13665	0.269829	-0.0424816	-0.0969	0.000294842	0.01296	0.00693271	0.358211	-0.268038	-0.159617	-0.215779	-0.22669	-0.15407	-0.0131369	-0.088468	0.0166827	-0.13369	-0.197646	-0.17813	-0.259222	-0.209708	-0.161392
centroid_1924262	IVTT.AG	conserved hypothetical protein	-0.103548	0.0142788	0.012182	-0.359206	-0.206038	-0.238144	-0.0382059	-0.252351	-0.159536	-0.0194029	-0.118635	-0.165529	-0.099045	-0.131834	-0.134598	-0.0949637	-0.083981	-0.132618	-0.224968	0.000420269	-0.179525	-0.0948923	-0.0214436	-0.0279953	0.0441611	0.0466309	-0.183729	-0.0171705	-0.0951894
centroid_225679	IVTT.AG	2',3' cyclic nucleotide 2' phosphodiesterase	-0.103742	1.71741	1.69818	-0.409632	-0.393426	-0.434952	-0.445437	-0.225509	-0.204934	-0.335923	-0.32317	-0.138148	-0.138535	-0.454756	0.01512	-0.342577	-0.234699	-0.454261	-0.577908	0.834997	0.756864	-0.255938	-0.21889	-0.360626	-0.42708	-0.270889	-0.463098	-0.337973	-0.366518
centroid_1006973	IVTT.AG	periplasmic protein related to spheroblast formation	-0.103804	0.00660778	-0.0399527	0.183377	-0.131311	-0.0504941	-0.0978138	0.064537	-0.0907062	-0.186202	-0.152382	-0.120178	-0.0829209	-0.216011	-0.109644	-0.0949637	-0.162186	-0.222323	-0.092975	0.0129474	0.13843	-0.167515	-0.19175	-0.223122	-0.244184	-0.164035	-0.292295	-0.211426	-0.0615092
SSON53G_RS27420	IVTT.AG	plasmid stabilization protein	-0.104059	0.0536299	0.0899954	-0.459878	-0.320529	-0.205201	-0.0295575	-0.333703	-0.101247	0.0380492	-0.0618186	-0.18541	-0.218763	0.0539668	0.256088	-0.297277	-0.16476	-0.00678327	-0.145077	-0.166886	-0.0544016	-0.108694	-0.000249381	-0.0828342	-0.0710389	-0.02362	-0.163567	-0.0429336	-0.174682
centroid_2296795	IVTT.AG	sensor kinase protein RcsC	-0.104547	0.0642263	0.0916967	-0.266637	-0.219285	-0.134484	-0.33372	-0.107477	-0.172498	-0.116956	-0.0444326	-0.101799	-0.0729827	-0.167359	-0.141346	-0.149334	-0.0568335	-0.188472	-0.145775	-0.0729918	0.000359884	-0.147344	-0.0414067	-0.127035	-0.17562	-0.0530038	-0.110897	-0.0360691	0.0199343
centroid_195971	IVTT.AG	protein DcrB	-0.104688	-0.0380267	-0.142219	0.0960545	0.0965465	-0.0207215	-0.21274	-0.17603	-0.167742	-0.095558	-0.1652	-0.104951	-0.0654288	-0.219173	-0.110795	-0.0175442	-0.125371	-0.173365	-0.227922	-0.0913477	0.0049106	0.106312	0.039279	-0.182811	-0.129332	-0.205502	-0.305156	-0.215729	-0.150212
centroid_464997	IVTT.AG	thioredoxin like domain protein	-0.104708	-0.227276	-0.185863	-0.229202	-0.214405	-0.36359	-0.39634	-0.285383	-0.286785	-0.478873	-0.400116	0.457965	0.485126	0.207599	0.167703	-0.320043	-0.282816	1.50773	0.790444	-0.0842145	0.018951	-0.284046	-0.248928	-0.382652	-0.416578	-0.234665	-0.295189	-0.375028	-0.38981
centroid_1129248	IVTT.AG	glutathione transport system permease protein GsiC	-0.104863	-0.0351962	-0.0815264	-0.205474	-0.140539	-0.145005	-0.0435049	-0.228837	-0.138602	-0.00694089	-0.103886	-0.120178	-0.0702665	-0.15789	-0.134306	-0.165101	-0.104219	-0.0363737	-0.146474	-0.0913477	-0.208899	-0.121317	-0.0460531	0.00872894	-0.00170391	-0.0507791	-0.135694	-0.045995	-0.149019
centroid_262918	IVTT.AG	30S ribosomal protein S11	-0.10496	-0.124427	-0.0950096	-0.22451	-0.184403	-0.248979	-0.0418071	-0.0818884	0.0126252	-0.138344	-0.146531	-0.0817877	-0.133463	-0.143134	-0.0944767	-0.117284	-0.0968268	0.0664326	-0.00630453	-0.0487786	-0.140121	-0.11608	-0.104085	-0.058063	-0.0204661	-0.158435	-0.192567	-0.059079	-0.176301
centroid_1058264	IVTT.AG	conserved hypothetical protein	-0.105173	0.0120912	-0.0507035	-0.233052	-0.119098	-0.161377	-0.22521	-0.103544	-0.168692	0.0345247	-0.00902727	-0.119222	-0.100628	-0.245079	-0.141052	-0.165101	-0.0882502	-0.062664	-0.19022	-0.103916	-0.131685	-0.0685216	-0.0774172	-0.0792326	-0.0857829	-0.0608172	-0.040525	-0.0958825	-0.092894
centroid_2407272	IVTT.AG	bacterial regulatory, tetR family protein	-0.105216	0.018644	0.070285	-0.227921	-0.131567	-0.0203179	-0.240707	-0.0788823	-0.0747416	-0.19514	-0.156181	-0.0799258	-0.0569537	-0.209359	-0.143111	-0.142035	-0.0109551	-0.221594	-0.245776	-0.0243961	0.0113528	-0.128329	-0.0827115	-0.0687365	-0.147398	-0.195637	-0.263669	-0.0322695	-0.0205764
[truncated: 975 more rows]

## Sheet: Sf2a challenge IgA-NormalizedDa
Sf2a challenge IgA- normalized
				Disease index 0						Disease index 1						Disease index 2								Disease index 3
[truncated: 2,134 more rows]
