# Supplementary material for: A Novel Shigella Proteome Microarray Discriminates Targets of Human Antibody Reactivity following Oral Vaccination and Experimental Challenge
Source: mSphere. 2018 Aug 1;3(4):e00260-18. doi: 10.1128/mSphere.00260-18 (PMC6070737; doi:10.1128/mSphere.00260-18)
Supplement: TABLE S7 [file sph004182606sd7.xls]

## Sheet: Sf2a challenge IgG-RawData
				Disease index 0						Disease index 1						Disease index 2								Disease index 3
ID	Spot.Type	Description	Average	s13_pre	s103_post	s21_pre	s111_post	s23_pre	s113_post	s12_pre	s102_post	s16_pre	s106_post	s20_pre	s110_post	s5_pre	s95_post	s19_pre	s109_post	s24_pre	s114_post	s25_pre	s115_post	s3_pre	s93_post	s6_pre	s96_post	s7_pre	s97_post	s27_pre	s117_post
SF_p0128	IVTT.AG	IpaB, secreted by the Mxi-Spa secretion machinery, required for entry into epithelial cells	403363	133683	172362	804790	838762	985084	1.30491e+06	219054	1.09157e+06	86038	337322	63045.6	689501	493399	1.2028e+06	1615	5532.5	218333	1.12274e+06	144948	1.05678e+06	2831	2667.5	12795	255447	2776	18586	3864.5	65739.4
SSON53G_RS26835	IVTT.AG	invasin	334922	134526	162498	624061	778777	853387	953670	207952	850585	84800	349404	47722	672767	495562	942092	1456	1397	204347	848598	130608	835225	1899	1958.5	10676	185028	2343.5	15314	2873	58637.6
SSON53G_RS26830	IVTT.AG	invasin	164452	8489.5	10852	15453	46305	278386	485277	47238	823429	32339.5	141832	3582	173083	436857	1.30281e+06	1862	1654	8368	10879.5	30628.5	882448	2932	2136.5	4185.5	4087	3205.5	5704	1740	1631
SF_p0127	IVTT.AG	IpaC, secreted by the Mxi-Spa secretion machinery, required for entry into epithelial cells	158469	7387	9107.5	15343.5	44333	267610	433020	47123	758778	33722	141302	3539	172974	426816	1.29582e+06	2355	1932	9467.5	11056	30613	849455	3596	2446	6205	5783.5	3458	6878.5	1808	1814
SF_p0265	IVTT.AG	invasion plasmid antigen, secreted by the Mxi-Spa secretion machinery	130051	9557	11877.5	5645	7310	363267	457128	126091	658890	41683.5	193926	3057	6953	126962	591545	1625	1442	35440	465590	15084	624361	1856	1558.5	3433	4299	2021	4182	2062.5	2289
SSON53G_RS27215	IVTT.AG	E3 ubiquitin--protein ligase	100342	6852	8381	4078	6304	231911	347553	124703	562050	24357	137846	2168.5	4129	92432.4	478991	1398.5	1161	19590.5	325676	9580.5	502242	1666	1348.5	2534	3206	1632	3153.5	1635	1643
SSON53G_RS27450	IVTT.AG	E3 ubiquitin--protein ligase	68161.3	6990.5	8744.5	3607	4963.5	189314	239965	70936.5	346846	26786	116894	2287.5	4173	77602.9	320153	1335	1177.5	19281	213408	10782	291174	1655	1318.5	2967	3450	1861	3627	1798.5	1770
SF_p0078	IVTT.AG	invasion plasmid antigen, probably secreted by the Mxi-Spa machinery	60037.2	6093	8022	3600.5	3947	186661	248468	53658.1	335799	12798.5	67698.5	2549	4092.5	55086.6	290576	1412	1239	9680	122758	7102	298167	1826	1482	2865.5	3027.5	1938	3920	2044	2202.5
SF_p0226	IVTT.AG	invasion plasmid antigen, secreted by the Mxi-Spa secretion machinery	55239.4	3685	4674	3318.5	3569	169926	223993	81385.1	345785	12338	65385.6	2198	4072.5	50202.4	237938	1255.5	1115	8539.5	136186	6108	220646	1642	1383	2723.5	3234	1941	3560.5	1800.5	1687
SF_p0125	IVTT.AG	IpaA, secreted by the Mxi-Spa machinery, modulates entry of bacteria into epithelial cells	48451.9	6176	8165	39065	103534	88269.2	145900	38974.5	282535	16368.5	84106.1	2136	4417	72487.4	253706	1748.5	1574	3263.5	3066	5556	221585	2300	1827	2804.5	2613	2047	4223	2230	2219
SF_p0079	IVTT.AG	invasion plasmid antigen, probably secreted by the Mxi-Spa machinery	48308.9	4255.5	5415	5057	3705	141737	206619	52828.2	296970	10917	58338.2	2299.5	3734	44245	213735	1337	1166.5	9554.5	91942.6	6381.5	222523	1529	1351	2434.5	2475	1656	3202	1730	1887
SF_p0126	IVTT.AG	IpaD, secreted by the Mxi-Spa machinery, required for entry of bacteria into epithelial cells	44295	1624.5	1930.5	3537.5	2979	61059.2	146390	17593	299691	4202	30984	3064	5508.5	122241	491576	1364	1129	4112	4000	3343.5	55154.7	3268	2854	2713	2691	2026.5	3973	1844	1854.5
centroid_2083404	IVTT.AG	sporulation related domain protein	37213	60732.7	72541.9	11236.5	9962	29076	30771	71181.4	104187	28938	25730	41143	58855.2	6443	7937	66310.8	77902.2	34328	27708	21449	23854	36198	37144	33633	30308	21099	27414	35196	40553
SSON53G_RS26840	IVTT.AG	chaperone protein IpgC	32664.8	2988	3732	70446.7	84976.8	113221	151805	9310	54637.7	3104	4424	2828	9064	26090	107752	1633.5	1342	27228	216197	3232	27183	1999	1745	3624	3551	2106	4300	2045	2020
SSON53G_RS26695	IVTT.AG	invasion plasmid antigen	30894.3	3413	3931	3059	3086	88541.3	124105	27353	173926	9596.5	39826.5	2215	3587	28956	162770	1344	1125.5	5604.5	59399.4	5334	128867	1660	1428	2844	3061	1889	3562	1883	1706.5
SF_p0129	IVTT.AG	IpgC, cytoplasmic chaperone for IpaB and IpaC	27308.1	2654	3221	59494.7	76922.7	91099.1	118010	7521	44050	2823.5	4325	2538	8145	21471	91643.3	1463	1281	24304	181409	2793	22599.5	1874.5	1600	3713.5	3522	2019.5	3917	1975	1884
SSON53G_RS26825	IVTT.AG	invasin	27183.4	1444	1670	13865.5	10437	35223	73140.5	12950.5	153342	3290	18049	2670	4764	85765.9	294712	1318	1162	3639	3719	5034	41270.5	2369.5	2143	2754	2643	1760.5	3744	1728	1848
SSON53G_RS26690	IVTT.AG	invasion plasmid antigen	26983.7	2348	3002.5	2716	2472.5	77385.2	114527	25669	159165	6223	28082	1952.5	3223.5	24308	138866	1197	1040	4496	43032	4249	121493	1529	1350	2317.5	2423.5	1679	2890.5	1637	1614
centroid_2400364	IVTT.AG	haemagglutinin family protein	19317.7	2726	3084.5	29321.5	24715	24270.5	27793.5	5440.5	8781	11302.5	10515.5	5788	8328	2929	3021.5	6027	5062	157655	155641	4912	5788.5	4021	3180.5	4248	4026	11803.5	17251.5	4867.5	5351.5
centroid_1452641	IVTT.AG	peptidoglycan associated lipoprotein	18213.9	1686	2013.5	35661.5	37050	4219.5	4783.5	6195.5	10198.5	2626	2412	8970	14718	18758	19567.5	5943	4977	4923	6210	14328.5	16318	3322.5	2558	25481	26908.5	104350	125928	5087	4644
SF_p0181	IVTT.AG	VirA, secreted by the Mxi-Spa secretion machinery, function unknown	14469.9	1811	2220.5	4694.5	6040.5	25188	37596	8350	78704.9	3610	12317.5	2658	13149.5	35058.5	91997	1341	1160.5	3295	3180	3488	62555.8	2125.5	2213	3004.5	2830.5	1832	3605	1819	1786
centroid_2275653	IVTT.AG	peptidase M23 family protein	12558.6	1982.5	2723	45453	42691.5	8338	8884	6267	10391	5230.5	5285	7804	13697	10947.5	11082	3705	2883	7806	7769	38508	42991	3266.5	2594.5	4808	4805.5	6015.5	9711.5	17140	16278
centroid_2095011	IVTT.AG	tol pal system protein YbgF	10444.2	2353	3648.5	20865	19721	8260	8833	12802	20804	11053	10061	5193	9475	3534	4450	6388.5	5160	58379.1	35395	5683	6743	3649	2916	5094	5493	5329	10570	4066	4381
centroid_92357	IVTT.AG	D methionine binding lipoprotein MetQ	10070.6	1384.5	1743.5	4458.5	3551.5	3938	3487	3685	5061	8630	7937.5	10874	17329	2907.5	3539.5	1905.5	1623	3644	3614	3176	3663	2666.5	1840	3292	3213	77507.7	99915.1	2696	2835
centroid_788118	IVTT.AG	branched chain amino acid transport system / permease component family protein	9904.2	1683	2107	7869	6084.5	4458	4030.5	4769	7082	2935	2975	3702	6198	2856	3240.5	1561	1409	79235.5	100242	3819	4388	2519.5	2318.5	8339.5	7704.5	2517	5661	2523.5	2549
centroid_478035_s1	IVTT.AG	translocation and assembly module TamB	9612.99	2047	2842	8146.5	7133	5090	5028	7234	12326	5895.5	5402	29233.5	53290.8	3758	4364	3309	2572	23842	23500	8449.5	10118	6193	5314	5958	6020	4161	8822.5	4428	4525
centroid_124167	IVTT.AG	patatin like phospholipase family protein	9551.84	4893	6122	12490	6284	6864.5	6775	5162	6801.5	43908	38027.5	18305	28754.5	9532.5	9392	1958.5	1552.5	7841	7839	8795	11124	2520	2080	5195.5	5149	2842	6472.5	3066	3338
centroid_2280849	IVTT.AG	preprotein translocase, SecG subunit	9051.29	1976	2630.5	9148	6766.5	6755	6845	4272	6405	11624.5	10608	4804	8226	3280	3826	16723.5	16343	17786	18537	7311	8538	12671	9419	4098	3823	9425	15762	12949	12785.5
centroid_119840	IVTT.AG	inner membrane lipoprotein YiaD	8961.85	1801.5	2208.5	13052	4630	8127	8295	6434	8549	3395.5	3289	3408	5217	23926	19699.5	5403.5	4235	5628	5667.5	3401	4236	2827.5	1857	3277	3122.5	39834.5	58828	2548	2926
centroid_1024826	IVTT.AG	PTS system, Fru family, IIB component domain protein	8718.24	1831	2165	9307	7051.5	4385.5	4163.5	4546.5	6056	3182	3088	3924	6273	3531.5	3930.5	1780.5	1431	49573	91207.9	3284.5	4190	2692	2200	8878	8550.5	2415	5825.5	2315	2548
SF_p0182_s1	IVTT.AG	IcsA (VirG), outermembrane protein exposed to the bacterial surface by a C-terminal autotransporter domain and involved in the movement of intracellular bacteria by binding to N-WASP	8499.34	1386.5	1796	6200	4821	5739	6228	3010.5	7565.5	2996	3430.5	2561	4983	16826	59508.3	13682	11184.5	6843.5	7943	2608.5	5798.5	2075	1543.5	2883	2804	3848.5	7361	23542.5	25478
SF_p0054	IVTT.AG	invasion plasmid antigen, probably secreted by the Mxi-Spa machinery	8350.16	1638.5	1984	3388	2751	17028	22079	8088.5	41307	3623	11339.5	2214	3339	7832	35292	1389.5	1146	3421	11865	3356.5	39818	1645.5	1370	2853.5	2630.5	1972.5	3588	1754.5	1760
centroid_1306389	IVTT.AG	conserved hypothetical protein	8343.38	1634	2122	5365.5	4182	5492.5	5907	3956	6058	13768	10245	26956	37664	2347	2840	2198	1703	35187	35940	3161	3586	1931	1553	4382	4153.5	2969	6665	3780.5	4122
centroid_2394825_s2	IVTT.AG	asmA like C terminal region family protein	8333.21	9385	13390	24052	12161	7638	6986	6466	30539	7577	7740	10672	14157	4918.5	4970	1864	1508	7200.5	7050	4556	5805.5	2412.5	1964	7772	6907.5	7732	15108.5	3903.5	4416
centroid_499570	IVTT.AG	chaperone SurA	8300.09	2747	3404	6905	6203.5	6095	7026.5	3997	6255	5144	4235.5	6157.5	10420	6618	6601	5805	4741	8578	7060	3936.5	4329.5	7334	5971	5706	5883	24476	34505	18625.5	18425
centroid_1593284	IVTT.AG	lipopolysaccharide export system protein LptC	7834.59	1315	1579.5	3668	2980.5	3067	3072.5	3137	4765	1987	2054	3838	5804	1880.5	2220	1307	1097	3441.5	3132	2318	2595	2693	1880	2775	2725	1970	3589	78460	76256
centroid_1152686	IVTT.AG	protein YdgA	7599.05	1695	2070	21498.5	19285.5	6058	5974	5717	8432	3117	3133	3953.5	6891.5	12102	12257	1898	1487	31058	28524	3875	4604.5	2497.5	2029	6743	6324.5	3500	8036	2378	2572
centroid_431903	IVTT.AG	putative protein	7537.41	1237	1727	5463.5	4501.5	22317	24302.5	6903.5	10558.5	4520.5	4237	13732.5	24032	2445	3061	2302.5	1780.5	3969	3840	5829	6479	1964.5	1486.5	3951	3886	2409	5202.5	22665.5	21775.5
centroid_296598	IVTT.AG	sensor protein QseC	7494.28	1444	1741	10614.5	8541	3804	4193.5	9499.5	16177.5	2829	2499.5	3234.5	4970.5	2822	3536	1598.5	1334	13377	12301	36137	38254	2310	1939	4316.5	4203	5067	9372	4467.5	4646
centroid_804090	IVTT.AG	iron uptake system component EfeO	7350.05	2318	3533	7728.5	6193	4468.5	4855	18230	26484	16655.5	18303	5243.5	9245	3411.5	3968	2830	2074	17907	15056	4347	5041	3204.5	2377	4244	4312	3468	8346.5	2560	2747
centroid_158140	IVTT.AG	prokaryotic lipoprotein attachment site family protein	7337.69	54066.3	63603.4	4828	3551	3642	3713	3148	4623.5	2713	2493	2895.5	4578.5	2221	2529	1431	1236	11634	10173	3813.5	4305.5	1846	1604	3007	2972	2090	4023	2080.5	2078
centroid_1075945	IVTT.AG	inner membrane lipoprotein YiaD	7290.69	1419	1713	4978	4233.5	6770	7523.5	4343	6904.5	2775	2864	2677	4052	23694	20615	4303	3603	4064	3782.5	2969	3201	2086	1611	2949.5	2899	31583	46337.5	2378.5	2285.5
SSON53G_RS27510	IVTT.AG	ligase	7274.93	1471	1855	3030	3314.5	11011	15833	5359.5	38914.5	2930	5233	2139.5	5952	14175	42474	1266	1152.5	3312	3119	2690.5	26165	1684	1479	2706.5	2791	1939.5	3594	1857	1785
centroid_1853448	IVTT.AG	macrolide specific efflux protein MacA	7201.84	1570.5	1842	4847	3576	3778.5	3589	3674	4803	3404	3278	3590	6012	2243	2723	1590	1313	3407	3562.5	10383	11916	55454	50773.9	3560	3324.5	2713	5509.5	2007.5	2168
centroid_1467024	IVTT.AG	protein export membrane protein SecF	6905.76	1898	2473	17462	10788	4767.5	4780.5	4667	7080	3571	3707	4523	6230	3656	4675	6537	4671	10576.5	10748.5	11414.5	23089	3132	2237	7117	7526	8090	15410.5	3068.5	3249
centroid_856880	IVTT.AG	periplasmic binding and sugar binding domain of LacI family protein	6757.42	1506	1821	8331	6638.5	3760	3519	4067	6200	2764.5	2706.5	3419	5429.5	2685	3202.5	1777	1482	51549.3	51236.4	3231	3672	2228	1759	4902	4707	2077	5067	2005	2127
centroid_174241	IVTT.AG	conserved hypothetical protein	6721.19	1682.5	2263.5	13105	12527	4274	4568.5	3341.5	5362	2645	2657.5	4597	7487.5	2961	3298	1716	1451	35385	29359	3212	3485.5	2418	2219	15580	14714	2372.5	5449.5	2179	2095
centroid_1337951_s2	IVTT.AG	sensor protein EvgS	6697.57	2034.5	2866	28536	25729	5785.5	5746	4837	7692.5	5391	5138	7952	16537	3647	4513	2233	1789	7632.5	6554.5	4105	4440	3343	2877	6251	5774	4052	8365.5	3490	3455.5
centroid_1311501	IVTT.AG	bacterial virulence factor hemolysin family protein	6696.59	1935	2350	31064.5	31310.5	19609.5	20776	4622	6297	2536	2490	4247.5	6564	3179	3736.5	1665	1343	4065	3959	5087	6206	2206	1788	4053	5127	2563	6158	2486.5	2807
centroid_765465	IVTT.AG	conserved hypothetical protein	6674.19	4753	6406	24894	23965	4311.5	4241	5790	9127	4013	3555.5	7561.5	11653	2838.5	3173.5	1742	1483	7858.5	7541.5	3943	4338	2243	1918	5793	5468	3296	6874.5	10882	11382.5
centroid_1641515	IVTT.AG	peptidase M23 family protein	6631.41	1320.5	1597	28659	28510	3023.5	3454	2883	4588.5	2841	2689	3208	5156	3124.5	3524	1607	1395	5258.5	4613.5	23402	27288	8801.5	6283.5	3398.5	3464	2132	4533.5	1844	1876
centroid_186750	IVTT.AG	leucine specific binding protein	6575.83	1611	2043	5903	4626	3836	3553	16608.5	21919	2619	2564	2812	4933	2556.5	3060.5	1880.5	1716	9024	7143.5	4539.5	5183	21373.5	14413.5	4174.5	3908	2180	4639.5	14161	15505
centroid_1279199	IVTT.AG	outer membrane protein assembly factor BamC	6501.69	17644	20791	5107.5	4244.5	6718.5	6942	7120.5	11951	3137	3143	2963	5215	2374.5	3017	1574.5	1336.5	27715	22055	3597.5	3962	2917.5	2478	4034.5	3947	2485	5236	2273	2163
centroid_45792	IVTT.AG	thiamine biosynthesis lipoprotein ApbE	6488.48	2054	2642.5	4685	3800	3930.5	3892	15206	22917.5	2850.5	2735	4153	7275	5216	5046.5	1490	1326	3894.5	3787.5	6754	11394.5	2479	1994	5549.5	5766	22257	24338	4335	4424
centroid_1279352	IVTT.AG	conserved hypothetical protein	6323.07	3166	3923	9629	8459.5	6024	7175.5	2998.5	4334	23394	21736.5	3432	5173	5241	5885	6046	5291	5233	4180	3741.5	4425	1793.5	1427.5	3764.5	3901	2064	4179	10089	10810
centroid_179749	IVTT.AG	inner membrane protein YjiY	6245	2150	2627	8885	7720	5763	5416	5411	7425.5	4178	4015	4113	7067.5	25950	24679.5	2051.5	1780	5716	5261	4851	6027.5	2919	2429	7172	6764.5	3172.5	8180.5	2897	3111
centroid_1439706	IVTT.AG	pseudouridine 5' phosphate glycosidase	6162	3081.5	3732	16560	11518	4148	3905	5879	8309	2602.5	2608	9195	14712	2802	3303	1961	1547	4466	4117	4339.5	5284.5	3060	2832	19759	18051	2525	5467	2416	2562
centroid_417680	IVTT.AG	SIS domain protein	6138.69	1975.5	2557.5	5822.5	4670	4891.5	4992	3987.5	6120.5	3872	3655	3422	5481	6919	5963.5	3196	2787.5	15169	14340	14578.5	16000	6243	4944.5	7057	7146	3300.5	6229	4880	5016.5
centroid_627748	IVTT.AG	iron sulfur cluster insertion protein ErpA	6122.7	1370	1738	5155	3855	50583.4	47367.5	3993	5301	2190	2285	2513.5	5038	2484	3040	1546	1197	4155	4094	2612.5	3246	1851.5	1463	2850	2926	2374.5	6553.5	1793	1904
centroid_1024407	IVTT.AG	conserved hypothetical protein	5930.03	1832	2413.5	10271.5	8202	5307	5582.5	5293	8480.5	4441	4101	4018.5	6382	5031.5	5574.5	2098	1691	6428	6127.5	6612	7637	3022	2425	8293	9912	4537	9339	10515	11682
centroid_657063	IVTT.AG	efflux pump membrane family protein	5860.52	6916	9010	6325	4571	3463	3707.5	10883.5	17619	2370.5	2235.5	8946.5	14642.5	1940	2805	1499	1235	6274	6850	16169	15288	2723	2177	5559	5246	1882	3602	2043	1912
centroid_840121	IVTT.AG	K+ transporting ATPase, C subunit	5853.93	1301	1540	3124.5	2598	3371	3773.5	2899	4696.5	2322	2110	2177	3481	2039	2581	1316	1133.5	4441	4585.5	2678	2836.5	1957	1422	3185.5	2989	40411.5	48777.5	7079	7238
centroid_143531	IVTT.AG	conserved hypothetical protein	5853.47	1878.5	2139	7193.5	4794	4748	4549	4314	5711	2893	2805	7197.5	11235	2974	3381.5	1739.5	1413	4570	4336	30412.5	36073.5	2105.5	1682	3867	3838.5	2154.5	4981.5	2206.5	2354.5
centroid_1196486	IVTT.AG	aerobic C4 dicarboxylate transport protein	5790.93	2011	2175	11610	10844	3510	3654	3428	4946.5	2705.5	2502	3184	4781.5	2374	3087	5254	4000	43733	18681	3007.5	3513.5	4054	2784	3998	3915	2184.5	4966.5	2248.5	2391
centroid_1434061	IVTT.AG	PTS system, N acetylglucosamine specific IIBC component	5777.48	1682	2356	9751.5	8919.5	3821	3892.5	12334.5	19593.5	3256	3095	13750	20867	2773	3192	1647	1444	6093	5491	4367	4062	3032	2557	7134.5	7207	2500	5501	2476	2457
centroid_1690092	IVTT.AG	quinoprotein glucose dehydrogenase	5765.59	3609.5	4942	6397.5	4826	7102	7176	8229	11847	4090	3919	16279	24219	3282	3848	1805.5	1558	6057.5	5833	4559.5	5020	2802.5	2325.5	4435	4195	2530.5	6050	2482	2490
centroid_490860	IVTT.AG	conserved hypothetical protein	5704.83	3770	4752.5	15471	6342.5	4292	3950	5257.5	6847.5	2334	2345	3394.5	5346	2331	2855	1735	1355	3716	3765	4110	5171.5	1907	1428	3042	2952	1997	4091	27106.5	31519
SSON53G_RS26875	IVTT.AG	protein MxiG	5703.09	3845	5084	5781.5	4760	11066.5	14298	4372.5	17863	2616	3445	3713.5	6714	6453.5	15709	1708	1427	3892	3530	4766	14545.5	3128	2586.5	4358	4252	3094	5926.5	1998.5	2307.5
SF_p0271	IVTT.AG	IcsP (SopA), outermembrane protease of the OmpP family, involved in cleavage of surface exposed IcsA	5677.72	1473	1704	4110	3383	3502	3641	3389.5	5165	4612	4102	2422	3878	2418	2774	6875	5639	3449.5	3269	21553	23967	1775	1580	18371	19535	2042	4069.5	1974	1991
centroid_452018	IVTT.AG	periplasmic solute binding family protein	5668.48	1519.5	1934	23128	18055	3916	3904.5	3865	7146.5	2866	2724.5	4778.5	8590.5	3890	4260	2029	1752	5760.5	6059.5	9290.5	11214	2364	2010	4599	4577.5	2805	6624	5242.5	5283
centroid_1325080	IVTT.AG	superoxide dismutase [Cu Zn]	5642.31	1385.5	1944.5	6735	5750	4290	4641	6642	11134	2369.5	2307	21084	32439	2158	2404	1524.5	1274	3906	3636	4415	4847	2047.5	1624	2978	3111	2121.5	4836	9936	10222
centroid_885044	IVTT.AG	L lactate dehydrogenase [cytochrome]	5563.43	1690	2039	7427	6560.5	4137	4013	4067	6304	14721	12061	3968	7146	2858	3592.5	1810	1542	6801	6281.5	11017	11861.5	2302	1873	4972	5056	7142	12684.5	2611	2574.5
centroid_2011401	IVTT.AG	RNA polymerase sigma factor RpoD	5550.98	2503	3315.5	5333	4574	3743	3449	3881	5535.5	2816	2713	3036	4997	2483	3160	8536	6930	11049.5	9759	2612	3035	2012.5	1755	3889	3835	2644	5631	4981.5	5402
centroid_1683760	IVTT.AG	sodium:alanine symporter family protein	5493.28	1498	1890	33827.5	34819	3358	3483	3248	4479	2553.5	2558	2609	4425	2293	2900	1552	1261	3774	3652	3762.5	4181	2613	2072.5	5140.5	4904.5	3357	6688	2117	2230
centroid_344114	IVTT.AG	efflux transporter, RND family, MFP subunit	5492.33	1321	1665	6763	5014	3412.5	3650.5	3607	5462.5	2669.5	2605	2847.5	4274.5	2451	2901	1566	1265.5	14576	7350	3200	3588	7537	5702	3567	3519	23402	29345	1999	1944
centroid_1984030	IVTT.AG	conserved hypothetical protein	5452.79	1599	1915	7602	5655	4588	4247	4567	5997	2584.5	2732	25700	37369	2586	3315	1813	1447	4110	4083	3321	4239.5	2303.5	1928.5	5664.5	4957.5	2241.5	4584.5	2102	2386
centroid_1140054	IVTT.AG	inner membrane protein YidI	5446.69	1624	2073	6861	5123.5	4412.5	4546	4051	6186.5	3010	2657.5	17425.5	21036.5	2701	3231	1472.5	1313	17339.5	13529	5660	5915	2359	2093	4643	4646	2335.5	5062	2210	2229.5
centroid_730909	IVTT.AG	SIS domain protein	5411.95	1558	2012	5665	4602	4014.5	3870	4058	6376.5	2846	2561	2893	4739	2511	3009.5	1782	1508.5	30211	39453.5	3012	3505	2250	1907	4544.5	4256	2096	4449	2226	2139.5
centroid_724492	IVTT.AG	tonB dependent Receptor Plug domain protein	5386.02	1477	1688	10285	3814	4777.5	4127	4425	5801.5	3184.5	3137.5	3110	5094.5	2606	3034.5	1713	1293	23683	21931.5	10146.5	15470	2007	1545	3145	3016.5	2450	5426	2576	3045
centroid_81957	IVTT.AG	bifunctional protein aas	5287.03	13436	17484.5	6509.5	6013	5035	5283	4798	7134	3182.5	3104	3764	6897.5	4060	4232	1921	1523	11911.5	8688	3951	4846	2404	1975	3758	3646	2948	7424	2425	2463
centroid_2142521	IVTT.AG	GDP dissociation inhibitor family protein	5239.62	11844.5	13934	4612	3637.5	3599	3864.5	5337	8855.5	2521	2269	3063	5022	3358	2919	1623	1376	3257	2906	2889	2893	1853	1568	2770	2819	1933	3694	21387	23893
centroid_1189627	IVTT.AG	inner membrane protein YiaW	5219	2386.5	3323	16093	9127	6623	6925	4061	5258	3374.5	3093	3426.5	5496.5	2473.5	3069	1787	1394	15459	13958	3594	4555.5	2163	1711	3576.5	3443	5090.5	8560	4071	4910
centroid_265422	IVTT.AG	fimbrial family protein	5162.36	1471	1924	6037	5105	4106.5	4261.5	5761	9488.5	2762	2748	3639	5346.5	2735	3378	1633	1375	4077	3781	3086.5	3325	2249.5	1769.5	4427	4661	2386	5337	24917	25693
centroid_1699627	IVTT.AG	lipopolysaccharide biosynthesis protein WzzE	5157	1474	1859	6534	5676	3518	3433	11475	17911	16774	14402	3080	5106	2763.5	3167	1385	1252	3300	3140.5	3068	3517	2216	2006.5	3715	3535	6253	11790	2412.5	2552
centroid_1466466	IVTT.AG	conserved hypothetical protein	5113.6	2381	2894	9813	7608	7284.5	6106	5991.5	8079.5	4347	4397	4482	7873	3849	4649	2231.5	1833	7977	6116	5198	6330.5	3075	2416	5994	6031	3565	8014	3002	3203
centroid_864934	IVTT.AG	tonB system transport protein ExbD	5092.81	1373	1714	5051	3761	3537	3552	3037	4673.5	2245	2267	29106	44565	2077	2467	1992	1628	3655	3449.5	2750	2987.5	1694	1406	3308	3167.5	2071.5	4446	2003	2015
centroid_1763034_s1	IVTT.AG	potassium efflux system KefA	5064.22	1772	2195	6568.5	5136	6780	5874	4329.5	6106	4049.5	3960	13590.5	22714	3439.5	3995	1765.5	1453	5772	5157	4124	4860	2269	2113	4875.5	4556	2434	6111	3977	4288
centroid_1361341	IVTT.AG	phosphatidylglycerophosphatase B	5023.55	2015	2480	18178	16460	3963	4251.5	3351	4951	3488	3099.5	3827.5	6065	2888.5	3198	2020	1742	7281	7399.5	3767	3775	2257	1810	3639.5	3597	2665	5415	2338	2397.5
centroid_1190808	IVTT.AG	mce related family protein	4978.78	1853	2207	8083	6630	4069	4492.5	4706.5	6669.5	2450.5	2592	8268.5	13167	2668.5	3129	2198	1745	9255	8679	5184	6955	2371	1819	7296	6588	3852	8421	3182	3512
centroid_1357345_s1	IVTT.AG	AAA like domain protein	4970.66	2435	3026	8080	5657.5	4537	4451	5867	8888.5	7487.5	6038	4932.5	8274	5440	5920	1563.5	1356	8095	7832.5	3360	4000	2268	1787	7628	7241	2480	6997	3026	3205
centroid_1120192	IVTT.AG	conserved hypothetical protein	4966.67	1399.5	1584	4944	4180.5	3635	4288	3325	5145	2626	2469	4651	8125	21485	21491	1554	1346	5558.5	5777	2925	3164.5	1845	1569.5	3652.5	3511.5	6248	11292	2053	2008.5
centroid_2296821	IVTT.AG	thiol:disulfide interchange protein DsbE	4957.83	4651.5	5707	5373	4421	5897	6429	3433	5386.5	2373.5	2384	4976.5	7736	2299	2884.5	1939.5	1627.5	3805	3564	3345	3679.5	1898	1737	3358	3336	5876	11705	2962	2956
centroid_645855	IVTT.AG	conserved hypothetical protein	4851.19	1818.5	2170.5	5800	4671	3674	3863	3922	5637.5	3560	3327	4002.5	6018.5	2753	3563	1838	1313	4786.5	4619	19559	22431.5	2201	1633	3544	3587	4212.5	9495	2037.5	2165.5
centroid_393526	IVTT.AG	MTA/SAH nucleosidase	4846.28	1716.5	2183	7385	5919.5	6099	5558	4665	6266	2659.5	2626.5	3098	5359	2499	3118	1714.5	1350	4141	4439	19882	24694.5	2461	1900	3564	3471.5	2466.5	4837.5	1923.5	2240
centroid_462531	IVTT.AG	protein TolQ	4843.6	1907	2209	7177	4979	4076	3438	9401	13604	2681	2520	3649.5	6267.5	2613	2882	2597.5	2339	10148.5	9691	8398	9277	2248	6390	4231	3882.5	2175	5038	2174.5	2218
centroid_600138	IVTT.AG	lppC lipofamily protein	4799.47	1673	3384.5	20389.5	18241	3352	3437	3082	4789.5	4072	3784	4174	6907	3692	4164.5	1612	1326.5	8757	7788.5	3385	3953	1940	1877.5	4607	4635	2266	5064.5	2368	2300.5
SSON53G_RS27520	IVTT.AG	glycosyl transferase	4773.45	1508.5	1878.5	5310	4318.5	6297	8227.5	3995	17511.5	3069	3632	2937	5302	6773.5	17550	1457.5	1247	4432	4206	2839	11184	2074.5	1747	3681	3866	2300	4802.5	2097	2094
centroid_2390221	IVTT.AG	inner membrane protein YidI	4750.28	1449	1750	5692	4702	3848	4036.5	3699	5430	2759	2519.5	13999	19925	2349	2835	1440	1228	15098	10635.5	4814	5023	2107	1820	4213.5	4013	2009	4354	2098	1953
centroid_285604	IVTT.AG	glucose 1 phosphatase	4747.74	1201	1378	2509	2482	7108	10159	3659	23636.5	1894	3528	1748	4255.5	9086	24591	1138	988	2200.5	1906.5	2132	17826	1336	1203	1929	1869	1331.5	2452	1404	1379
centroid_1396693	IVTT.AG	acetyl CoA carboxylase, biotin carboxyl carrier protein	4722.98	1672	1982.5	5381	4634	7132.5	7252	4304.5	5874	3108	2865.5	4912	9423	2777	3221	1663	1265.5	6654	6508	4273	4997	3253	2262	4386	4326	8454.5	14277.5	2116	2338
SF_p0147	IVTT.AG	MxiA, innermembrane protein, component of the Mxi-Spa secretion machinery	4715	2075	2659.5	9030	7949.5	6361	7337.5	4030.5	9847	3323	3892	2894	6267.5	5070	9942	1420	1263	4914	6208	5825	10383	1999	1698.5	3753	3988.5	2348	4931	2120.5	2137
centroid_1130090	IVTT.AG	glycerophosphoryl diester phosphodiesterase	4703.4	1371	1623.5	11078	10804	3615	3614	3950.5	5383.5	3777	4640	6550	12054	2871	3324	1814	1539	2874	3037	2520	2933.5	1785	1498	2932	2944	8968	17113	1810.5	1988
centroid_478035	IVTT.AG	translocation and assembly module TamB	4683.31	1418	1895	5152	4173.5	3842	3754	4248	6295	3005	2891.5	11165	21163.5	2353	2597	1793.5	1548.5	9254	9702	4490.5	5671.5	3113	2819	3587	3440	2673	5661	2724	2670.5
centroid_226259	IVTT.AG	outer membrane assembly lipoprotein YfgL	4674.57	1306	1620	4179	3667	3309.5	3353	2957	4500	2511.5	2407	2990	4884	2258	2649.5	1424	1208	28982	29178	2616	2606.5	1781.5	1504	2936.5	2949	4108.5	7905	2005	1956
centroid_1388415	IVTT.AG	glutaminase A	4625.81	1509.5	1920	5871	4950	3664	3886	3460.5	5533.5	3042	2749	3075	5026	2626	3135.5	1626	1357	26329.5	19657	3211	3498	2222.5	1751	5312	4995	2311	4786.5	2267	2214
centroid_453418	IVTT.AG	phosphoethanolamine transferase EptC	4615.43	1634	1907	8086	5938	4560	4400	5970	8333	2769.5	2824	3918	6258	2473	2935	1595	1335.5	9302.5	9277.5	3074.5	3645.5	2408	1966	4462	3986	7662	15354.5	2575.5	2867
centroid_1622623	IVTT.AG	dipeptide and tripeptide permease A	4581.83	1778	2373	9756.5	8313	4014	4016	3979	8120.5	3695	3534	3919	6042	3785	5421	1949	1565	5531.5	5184	3609	3728.5	3246	2589.5	10394.5	9892	2908	6505	2410.5	2299.5
centroid_1416113	IVTT.AG	phosphate acetyltransferase	4580.72	1620	1987.5	6909.5	6956	6022	7014.5	5716	8334	3046	2747	8905.5	14943	2877	3175	1765	1404	4585.5	4067	3366	3947.5	2177	1819	4623.5	4419	2835	8062	3091	3253.5
centroid_294597	IVTT.AG	zinc binding dehydrogenase family protein	4578.64	1374.5	1696	6253	4624	3427	3204	11900.5	18586	10995	9953	2955	5005	2525	3239	1603	1236.5	3655	3705	3224	3851.5	5461	4777	3571	3732	2052	4068	1878.5	2115
centroid_1339487	IVTT.AG	tat linked quality control protein TatD	4564.38	1733	2329	8471	6795.5	7426	7787.5	4621	7101	3938	3637	3909	6513	3316	3876	1923.5	1602	8013	6323	3618	3946	3223	2567.5	5863.5	5629	2966	6388	2537	2490.5
centroid_71699	IVTT.AG	gamma aminobutyrate antiporter	4551.72	1754	2422	9944.5	8636.5	4644.5	4805	3942.5	6171.5	3465	3572	3875	6251.5	3941	4662	1923.5	1561	5415	4886.5	3270	3607	3050.5	2462	9815	9403.5	3177	7190.5	2827.5	2614
centroid_242978	IVTT.AG	inner membrane protein YaaH	4488.69	1771	2262	9083	6634	4328	3925.5	4368	5882.5	3081.5	3029	3752.5	5944.5	3181	3662	1812	1493	4819	4668	3369.5	4375	2610	2156	7860	6817	2586	6276.5	8492.5	9586
centroid_1489858	IVTT.AG	nitrite extrusion protein 1	4466.83	1772	2352	10706.5	8265	4251	4434	4217	6383	3211.5	3161.5	3678	6071	3055	3724	1777	1510.5	5374	4970	3227.5	3515	4247	3910.5	10153.5	9262	2660	6207	2636	2584.5
centroid_639094	IVTT.AG	flagellar biosynthetic protein FliP	4456.21	1882.5	3071	10653.5	7966	4869.5	4336	4221	5859	3187.5	3148	4039.5	7068	3113	3647	1791	1551	4918	4569	4052	4920	3102	3354	7372.5	6547.5	2898	7707	2801	3074
centroid_1311256	IVTT.AG	conserved hypothetical protein	4451.95	1645	1938	18389.5	16690	4494	3937	4216	5472	2751	2700	3310	5531.5	2698	3294	1688	1402	3876.5	4185.5	3583	4600.5	2176.5	1690	3847	3794.5	5461	9057.5	2136.5	2263
centroid_863900	IVTT.AG	H+ antiporter 2 family protein	4402.76	1673	2249.5	9403	8616.5	4887.5	4906	3746	6147.5	3814.5	3656	4063	5790.5	3292	4517.5	1982	1594	5395	5114	3307	3758	2842	2081	7733.5	7670	3317	8243	2702	2596
centroid_455095	IVTT.AG	NADH Ubiquinone/plastoquinone (complex I), various chains family protein	4396.34	1798	2158	6824	5127	6632	6923	5112.5	10219.5	3364	4150.5	3554	5967	3980	7370	1846	1539	4500	5545	3353	8497	2299	1893	4525.5	4377	2533	5997.5	2331.5	2513
centroid_1215496	IVTT.AG	protein DamX	4393.12	2931	3755	6259	5515	3602.5	3338	11767.5	17603.5	2437.5	2298.5	2715	4292	3201.5	3492	1335	1232	8598.5	8611	3241	3579.5	1942	1854	4166.5	3894	2236.5	5101	3162.5	3335
centroid_1237823	IVTT.AG	dicarboxylate transport family protein	4360.62	3591	4261	7687.5	6594.5	4084	4507	5415	8382	3868	3804	3516	5790.5	3106	3591	1845.5	1547	6827	6440	3645	4018.5	2568.5	2006	4843	4618	3707	8095	2912	2939
centroid_1387527	IVTT.AG	nitrate/nitrite sensor protein NarX	4355.71	2789	3770	6045	4983	3838	3804.5	4226	6284	3539	3325	3397	5537	2823	3624	1838	1484	5587	4783	3911	4588	9812	7621	4780	4587	3560	8085.5	2567	2650
centroid_1120431	IVTT.AG	sensor like histidine kinase RcsD	4349.69	1553	1931	11477	8811	4021	3686.5	10979	15091	2892.5	2719	3217.5	4906	4308.5	4900	1815	1483	4230	4201	2876	3265	2738	2205.5	4344.5	4031	2199	4673.5	2244.5	2334
centroid_347215_s2	IVTT.AG	RND transporter, hydrophobe/amphiphile efflux 1 family protein	4349.28	1612	1956.5	7258	3907	5216	4878	4278	7847.5	2820.5	3177	2811	4498	11891	10719	1598	1337	3862.5	4035	3537	5657	3780	3163	5875.5	5964	2415.5	5509	2119	2272
centroid_598080	IVTT.AG	MFS transporter, sugar porter family protein	4343.28	1475	1934	7342.5	5928	3399	3477	3360	5080	2756	2777	3391	5247	2575	3098	1575	1312	20505	14530.5	2743	3164.5	2552	2061	5713.5	5199	2321	5518	2417.5	2463
centroid_453750	IVTT.AG	FKBP type peptidyl prolyl cis trans isomerase FkpA	4336.38	2174.5	2620	4957	3552	4119.5	4093.5	4757	6170	4658	4353	3403	5418.5	2606.5	2970	1733	1370	8532	8122.5	4180	5445.5	9626	6630	3418	3372	2709	5960	2922	3358.5
centroid_550513	IVTT.AG	periplasmic pH dependent serine endoprotease DegQ	4330.03	1660	2001	10970.5	9502	4719	4601.5	4613.5	7018	3511	3124	4376	6785.5	2987	3307	4867	3831	5223.5	4899	3685	4309	2184	1890.5	5082	4786	2412.5	6154	2318	2373.5
centroid_1036008	IVTT.AG	yniB like family protein	4326.36	1412.5	1763	10028.5	9460	3800	3185	3738	4967.5	2335	2336	2569	4196	2366	2682	1573	1293	4959	4458.5	16646.5	20110	1731	1410	3067.5	2821.5	1969.5	4027	2210.5	2320
centroid_2289911	IVTT.AG	aldehyde dehydrogenase family protein	4323.17	1670	2209.5	8515	6817	4911	5396	4301.5	7089	3530	3619	4494	7289	3447	4016	2104	1704	6175	5739	3774	4236.5	2638	2095.5	6535.5	6033	2746	6328	2687.5	2672
centroid_2344765	IVTT.AG	spermidine export protein MdtJ	4322	5662	6757	5570	4028.5	4263.5	3846.5	4385	5732	3309	3100	3108	5505	2399	3015	6537	5154	4475	4666	8341.5	11079	1982	1471	3821	3845	2187	4651.5	1983	2248.5
centroid_348000	IVTT.AG	phage shock protein C	4313.67	1457	1824.5	5192.5	4249	4223.5	3506	3664	5315	2537	2539	2601	4187	2322	2845	1429	1308	18604	25749	2761	3315.5	1826	1448	3459	3341	2296.5	5736	2577	2700
centroid_1436119	IVTT.AG	D serine/D alanine/glycine transporter	4309.29	1591	2121	9384	7918	3849	3933	3696	5839	3154	3082	3791.5	5754.5	3032.5	3654.5	1757	1420	4674	4301.5	3056	3382	3206	2667	13059.5	11591.5	2435	5444	2501	2450
centroid_1026389	IVTT.AG	2 polyprenyl 6 methoxyphenol 4 hydroxylase	4285.5	1310	1606	4423	3441.5	3134	3173	2754.5	4364	2264.5	2218	2291.5	3678	1902.5	2363.5	1356	1156	3190	2982.5	28267.5	27974	1710	1403	3026	3045	1897	3932	1839.5	1825
centroid_1115124	IVTT.AG	amino acid permease family protein	4281.55	1630.5	2131	9082	7485.5	4091	4570.5	3945	6371.5	2995	2979	4048	6463	2975	4377	1854	1454.5	4988	4867.5	3399	3831	2944.5	2318.5	10274	9156	2636	5991.5	2491	2441
centroid_1157431	IVTT.AG	inhibitor of apoptosis promoting Bax1 family protein	4268.93	1796	2166.5	7399	5973	4395.5	4394.5	4323	6349	3359	3101	3696.5	6125	3173	3182.5	1893	1493	7588	5986.5	3207	3818.5	2615.5	2213	6193.5	5699.5	4825	11032	2584	2622
centroid_1641508	IVTT.AG	formate dehydrogenase, gamma subunit	4223.09	1390	1687	5438	4323	3425	3243	4362	5901	2389	2312	2592	4224	4641	4902	1657	1396	5741	5564	16646	14676	3763.5	3200.5	3047	2911.5	1914	5598	1781	1829
centroid_2336429	IVTT.AG	chaperonin GroL	4204.17	1637.5	2034.5	5690	4252	5546	6357	4993	8050.5	2420	2176	3485	5973.5	9395	9056	2797	2414	7097	6817	3773	3616	1954	1737	3698	3827.5	2205	4444	2217	2174
centroid_1640763	IVTT.AG	shikimate dehydrogenase	4187.36	1704.5	2592	9846	7009.5	15764	14394	3953	5154	2451.5	2333	2844	4684	2492	2943.5	1596.5	1276	3779	3782	2927	3663	1974.5	4904.5	3188	3086	2142	4560	1980	2210
centroid_787294	IVTT.AG	DNA repair RadC family protein	4183.48	1486.5	1732.5	6827.5	4237.5	3863	3497	3635	4893	2632.5	2553	2978	4670.5	2570	2891	18111	17051	3375	3488	2727.5	3454	2289	1751	4017	3983	2103.5	4223	1928	2178
centroid_211267	IVTT.AG	mltA interacting protein	4173.66	1845	2293	9254.5	7375	4442	4421	4844	6413	3429.5	3444	3586	6420	3266	4014	1891	1474.5	5204	4866.5	3187	3839	3523.5	2797	5509.5	5254	3408.5	7807.5	2244	2426.5
centroid_1233730	IVTT.AG	inner membrane protein YjcH	4173.26	1360.5	1638	5882	4419	3704	3596.5	3966	5359	2493	2497.5	2729	4659	2318	2966	1666.5	1271	19203	22433	2594.5	3176.5	1970	1495	3459.5	3464	2059	4656	1842.5	2050.5
centroid_2450628	IVTT.AG	hypothetical protein	4163.9	1654	2030	6729	4518	4784	4537	8491	11824.5	2626	2703	3086	5276	2585	3011	8230	6760	4217	4519	3359	4218	1957	1600	3525	3350	2689	5437	2249	2441.5
centroid_1436664	IVTT.AG	GMP synthase [glutamine hydrolyzing]	4152.07	1736	2041	5825	4132.5	3834.5	3618	17444	22834.5	2617	2616	2815	4648	2542.5	3122	1873.5	1470	3325	3499	2764	3525	2028	1635	3581	3545	2146.5	4661	2079.5	2272.5
centroid_338665	IVTT.AG	H+ symporter) family protein	4137.14	1556.5	2115	18340.5	13342.5	3714	3900	3454	5268	3207	3025	3323	5296.5	2787.5	3260	1655	1409	4516	4309	3008	3204	2285	1927	5106	4844	2554.5	5827	2355	2264
centroid_670919	IVTT.AG	inner membrane protein YhjX	4126.53	1786	2167.5	7201.5	6059.5	4486	4259	7222	11059	3444	3177	3827	6148	3261	3988.5	2037	1604.5	4833.5	4830	3425	4097	2516.5	1979	5152.5	4759	2687.5	6070	2462	2595
centroid_392820	IVTT.AG	putative L,D transpeptidase YcfS	4126.47	1191	1523	3904	3225.5	4626	5070.5	3505	5392.5	2458.5	2453.5	2845	4363.5	1973.5	2354	2158	1834	5653	5167	2759.5	3073	1727	1555	3423	3283	14986.5	23009	2134.5	2267
centroid_1388356	IVTT.AG	L,D transpeptidase catalytic domain protein	4117.67	9726	11682	3681	3283	3678	4111	7477	11741	2995	2771	3660	6385	2641.5	3028	1561.5	1320	4362	3942.5	2592.5	2786	2161	1854	3602	3544.5	2487.5	5574	2031.5	1954
centroid_1130036	IVTT.AG	branched chain amino acid transport system / permease component family protein	4109.12	1788	2366	8285.5	6807	4574	4562	3936	6029.5	3017	2908.5	3856	6297	2702	3614	1885.5	1509	4505	4117	3189.5	3683	3010.5	2532	10038	8532	2538	5591.5	2285.5	2361
centroid_1046085	IVTT.AG	dipeptide transport system permease protein DppC	4103.02	1595	1882	4998	4089	3665.5	2999	3593	5087	2365	2398.5	2546	4214	2267	2513.5	1367	1259	3260	3141.5	19276	22133	1842	1622	4487	4209	1942	4182	1972	2097.5
centroid_386317	IVTT.AG	PTS system, mannose/fructose/sorbose , IIC component family protein	4085.53	1669	2189	8025	6726	4248	4761.5	4078	6563	3627	3356.5	3680	5872	2991	4410	1881	1504	5051	4816	3385	3859	2630.5	2044	6668	6096	3281	7314	2627	2537.5
centroid_1118697	IVTT.AG	hexose phosphate transport protein	4083.21	15444.5	18067	4769.5	3866.5	3468.5	3477	3920	5644.5	2868.5	2646	2735	4263	2862	3261.5	1543	1312	4594	4219	2807.5	3214	1989.5	1575	3422	3400.5	2161.5	4730.5	2106	2039
centroid_726970	IVTT.AG	cytochrome o ubiquinol oxidase, subunit III	4068.38	1913	2473	10776.5	6915.5	4524	4450	4144	5851	3413	3317	3659	6012	2971	3657	1718.5	1482.5	4758	4385	3305	3758	2948	2560	6834	5826	2702	6207	2524	2586.5
centroid_86658	IVTT.AG	polysulphide reductase, NrfD family protein	4061.84	2203	2838	8000.5	6656	4611	4754	4293	5961	3317	3474	3584	5941	3220	3791	1930	1520	4641.5	4743.5	3243	3920	3014	2463	5968	5462	2720	6938	2932	3273
centroid_1427917	IVTT.AG	hypothetical lipo family protein	4059.17	1583.5	1961	5591	4373	3697	3525	3831	5665	5682	5043	3070	4840.5	4656	5278	1629	1305	7997	9437.5	6049.5	7415	2237	1978	4350	3997	2087	4256	2076	2049
centroid_1058357	IVTT.AG	ATP dependent chaperone protein ClpB	4047.41	1874	2215	4594	3650	3383	3114	3518	4887	18450.5	15886.5	2715	4216.5	2402	3069.5	1830	1475	3515	3284	2996	3292.5	3423.5	2567	4784	4609	1911	3985.5	1816	1875.5
centroid_1702728	IVTT.AG	zinc transporter ZupT	4026.36	1562	2017	7506.5	5779	4002	3773	4885	7195	3240	3092	3368.5	5453.5	2932	3482	1753	1437	4822	4233	3258	3725	2488.5	2020	5136.5	4598	2630	6216	7065.5	6806.5
centroid_2301198	IVTT.AG	conserved hypothetical protein	4024.62	1723	2288	8045.5	6817.5	5065.5	4729.5	4192.5	6108	3184	3046	3573	6057.5	2846	3795	1838	1525	4788	4695.5	3334	3729.5	2725	2339	7486	7105	2641	5939	2383	2345
centroid_1371442	IVTT.AG	carboxylate/amino acid/amine transporter family protein	4021.21	1934.5	2442	7423	5854.5	5387.5	4389.5	4526.5	6502	3158	3231	3774	6268	3086.5	3632	1822.5	1598	4754.5	4634.5	4092	5024.5	2443.5	2087	5615	5526.5	2745	6599	2593	2794
centroid_2079833	IVTT.AG	bacterial virulence factor hemolysin family protein	4011.64	1491	1774	15914	14590	3494	3515.5	6299	9259	2279	2358	2706	4722	2386	2788.5	1547	1213	4321	4504.5	3195	3825	1788	1394	2712.5	2779.5	2983	6826	1732	1982
centroid_2372133	IVTT.AG	ccmE family protein	3995.52	1369	1713.5	5366	3962	3697	3302	13869	19359	4191	4092	3951	7215	1951	2373	1531.5	1376	3118	2932	4598	5465	1823.5	1519	3048	2906	1795	3918.5	1782	1827
centroid_725261	IVTT.AG	phosphoethanolamine transferase EptA	3994.05	1351	1711	3702.5	3053	24937	22303	3034	4527.5	2224	2105.5	2404.5	3818	1992	2535.5	1471	1251.5	3193	2920	2518	2830.5	1893.5	1567	3030	2972.5	2286	4326.5	1959	1900
SF_p0182	IVTT.AG	IcsA (VirG), outermembrane protein exposed to the bacterial surface by a C-terminal autotransporter domain and involved in the movement of intracellular bacteria by binding to N-WASP	3983.28	1116.5	1356	3118	2691	3160	3240	2340	3886	2126	2392	1888	3349.5	9522	34319	3288	2846	3134.5	3245.5	2108	2557.5	1438	1241.5	2178.5	2187	1829	3676	4781	4988.5
centroid_1534523	IVTT.AG	apolipoprotein N acyltransferase	3980.24	1475	1799	5615	3956.5	3314	3518	14672	21561.5	2666	2515	2963	4345.5	2594	3321.5	1618	1296	4579	4242	2626	3060	1861.5	1509	3430	3438	2245	4847	2003	2085
centroid_2370246	IVTT.AG	branched chain amino acid transport system / permease component family protein	3978.79	1547	2053	9689	7681	4055	3937	3476	5507.5	3228	2996	3486.5	5413	2714	3276	1696.5	1387	4775	4268	3293	3523	2684	2414	9016	7798	2642.5	6051	2322.5	2270.5
centroid_1066430	IVTT.AG	putative glucarate transporter	3977.09	1593	2063	7038.5	6165	4371	4538.5	7096	10993	3300.5	2737	3519	5888	2814.5	3526.5	1767	1446	4216	3928.5	2978.5	3342	2385	1962.5	6455	6376.5	2680	4973	2443	2312
SF_p0070_s1	IVTT.AG	SepA, extracellular serine protease of the IgA1 protease family, secreted by a C-terminal autotransporter domain	3973.21	1436	1720	5463.5	4578	2909	2801.5	3049	4194	2206.5	2233	3386.5	10035	2798	4399.5	1330	7862.5	2987	3962	2240	3560	1662	8125	2696	4267	2109.5	13309.5	2377	5602
centroid_1080571	IVTT.AG	sugar efflux transporter	3962.62	1645	2217	8721.5	7288.5	4086.5	4173.5	3854	6115.5	3556	3465	3627.5	5701.5	3190	3706.5	1816	1518	4750.5	4669	3211	3664	2662.5	2183	6481	6026	2772	6549.5	2405	2451.5
centroid_838338	IVTT.AG	1 acyl sn glycerol 3 phosphate acyltransferase	3958.17	2085	2867	6568	5223	5256.5	4875.5	4451	6114	3161	3048	3665	6264.5	4228	4618	1770	1495	5482.5	5541.5	4174	5481	2258	1968	3813	3807	2822.5	6663.5	2269.5	2458.5
centroid_734080	IVTT.AG	twin arginine targeting protein translocase TatC	3956.33	1559	1956	7810	6700	4545.5	4631	4365	6242	3154	3065	3377	5378	2840	3307.5	1750	1528	5499.5	4767	3115	3511	2313	2006	6853	6377	3453.5	7171	2616.5	2584
centroid_667090	IVTT.AG	signal transduction histidine protein kinase BaeS	3953.81	1298	1790	4968	4137.5	4397	4881.5	3238	5029	2665	2552.5	4320.5	7433.5	15341.5	13876.5	1605	1381	3730.5	3526.5	2804	3094	1932.5	1560.5	3120	3053	2064	4494	2179	2143
centroid_2341845	IVTT.AG	formate dehydrogenase, gamma subunit	3953.34	1607	1970.5	7271	6004	3857	4438	3777	6216	4075.5	3641	3248	5107	2856.5	3238.5	1757	1458.5	8775	8961	3882	4219.5	2325	1887	4555	4234.5	2425	5756	2398	2376
SF_p0145	IVTT.AG	MxiD, outermembrane protein of the secretin family, component of the Mxi-Spa secretion machinery	3930.4	1640	2102	12457	17989	4136	3607.5	3504	4889	3297.5	3641	2865	9374	2669	3081	1465	1213.5	3470	4007.5	3054	3940	1963	1613	2896	2831	2016	4187.5	1884	2071
centroid_2377580	IVTT.AG	calcium/proton antiporter	3908.38	1622.5	2057	8303.5	6537.5	4507	3791	3884	5685	3032	2998.5	3702	6075	2772	3149	1660.5	1434	4572.5	4221	3095.5	3677	2521	2205	8735	7850	2355	5514	2489	2608.5
centroid_705522	IVTT.AG	MIP channel family protein	3885.91	1758	2313.5	7993	6263	4505	3924	4041	6143.5	3129	3195.5	3667	6263.5	2824	3478	1812	1542	4757	4319	3469	4045	2831	2405	6212	5704.5	2587	5755	2524.5	2526
centroid_779496	IVTT.AG	yecA family protein	3885.22	1568	2040	5783	4549	4411	4945	9714.5	13998	2547	2529.5	2846	5059	2356	3058	2558	1986.5	4883.5	4240	4160.5	4937	2069	1650	3511	3334	2504	5600.5	1912	1907
centroid_1677501	IVTT.AG	formate transporter FocA	3884.74	1815.5	2408	8412.5	5526	5232.5	4473	4629	6039	2937	2989	3745	5966	3907	3989	1785.5	1490	4575	4340	3589	4360.5	2281	1851	6065	5674	2305	5094	2308	2465
centroid_223856	IVTT.AG	BON domain protein	3881.02	5963.5	7091	4142	3228	3612.5	3190.5	7710	10100	2395	2396	7382	13407	2362	2843.5	1713	1405	3138	3089.5	3219	3913.5	1977	1513	2987.5	2921	1807	3654	1644.5	1801
centroid_214548	IVTT.AG	amino acid permease family protein	3856.52	1724	2234.5	8542.5	6604.5	3958	3685	3946	5746	2919	2871	3548	5596.5	2562	3137.5	1659.5	1384	4119	3692.5	3104	3674	2499	2290.5	9652	8573.5	2235.5	4981	2320	2392
centroid_922334	IVTT.AG	inner membrane transporter RhtA	3848.86	1657.5	2046	7945	6215	4224	4713.5	3621.5	5741	2971	2640	3549.5	5923	2539	3290	1714.5	1393.5	4637	4409	3888	4352	2703.5	2332	6845.5	6569	2754	6194	2355	2214
centroid_126950	IVTT.AG	ABC 3 transport family protein	3844.16	1927	2298	10004	4821	4795.5	4415	4852	6247.5	3170	3280.5	3746.5	6192.5	3027	3537.5	1915.5	1541.5	4485	4405	3609	4616	2246	1836	4495	4399	2458	5405	2387.5	2678
centroid_102105	IVTT.AG	NADH dehydrogenase (quinone), D subunit	3836.83	1574	1909	8963	5393.5	3381	3339	5032	7485	3442	3853	3179.5	5008	2855.5	4005.5	1628	1401.5	3928.5	3863.5	2613.5	2686	2827	2322.5	8493	8636	2566	4884.5	1934	1908
centroid_7032	IVTT.AG	fecCD transport family protein	3831.31	1521	2059	8096.5	6139.5	4524.5	4621	4059	6582	2857.5	2728.5	3770	5916.5	2457	3168.5	1780	1489	4366.5	3927.5	3173	3448	2659	2155.5	6937	6419	2832.5	6378.5	2464	2314
centroid_670209	IVTT.AG	histidine kinase family protein	3830.03	1669	2179	6611.5	5452	4580	4662	4235	6472	3235.5	3822	3457	5538	3224.5	3784	1793	1480	5985.5	5243.5	3816	4307.5	2399	1891.5	4313.5	4215	2860.5	6692.5	2402	2410
centroid_347215_s1	IVTT.AG	RND transporter, hydrophobe/amphiphile efflux 1 family protein	3829.93	2675.5	3826.5	8433	6761	4218	3964	4408	6796	2969	2834	3993	6551	2574.5	3083	1968	1689.5	5097	4693	2904	3581	2084	1713.5	3648	3583	2658.5	7300	2394	2466
centroid_1453802	IVTT.AG	biotin lipoyl like family protein	3813.34	1345	1724	8670.5	6691	3483.5	3537	3430	5057.5	2760	2685	3395	5146	2445	2894	1561	1306	4008	3851	2881	3282	4809	3884.5	8089	7116	2559	7638.5	2144	2195.5
centroid_1500090	IVTT.AG	D galactonate transporter	3807.09	1654	2030	10147	7323	4106	3857.5	4052.5	5184	3617.5	3374.5	4091	6566.5	2737	3163.5	1731	1420	3855	5481	3267	4116	2183	1902.5	5242	4888	2268	4942	2282	2460
centroid_1683634	IVTT.AG	oligopeptide transport system permease protein OppC	3792.57	1544.5	1997	8016	5875	3987	3845	3813	5457.5	2873	2757	3319.5	5280	3315	4390	1675	1370.5	4703.5	4469.5	3083	3421	2459	2110	8671	7614	2352	5166.5	2085	2103
centroid_499312	IVTT.AG	putrescine ornithine antiporter	3789.36	1640	2085	6981.5	6019	4109	4472.5	5001	7842	3447.5	3070.5	3190	5252.5	2721	3526	1610	1314	5669	4507.5	3170	3164.5	2793	2424.5	5508	5249	2774.5	5618	2316	2194
centroid_2239837	IVTT.AG	conserved hypothetical protein	3788.86	1598	1944	9828.5	6852.5	3809	4014.5	3391.5	5294	3034	2834	3658	5425.5	2783.5	3498	1724	1464	4384	4198	3429	3842	2733	2283	7456	6684.5	2283.5	4990	2143	2235
centroid_1420612	IVTT.AG	peptide transport system permease protein SapB	3787.98	1697	2210	5658	4754	5206.5	5335	3953	6038	3442	2794.5	3543	6233	3051.5	3947.5	1902.5	1564.5	4809.5	4585	4059	4480.5	2395.5	1881.5	4145	4156.5	3290	7056	2593	2493
centroid_1741666	IVTT.AG	ABC 3 transport family protein	3786.28	1769.5	2254	6819	5375	4674.5	4674.5	4691	6991	2912	2884	3632	6369	3036	3513	1923	1514	4700.5	4422	3347.5	4125.5	2447	2002	5259	4879	2388	5540	2529.5	2515.5
centroid_712883	IVTT.AG	conserved hypothetical protein	3785.86	1617	2088.5	8976	6525	4547	3962.5	4247	5793.5	2915	3081.5	3511.5	5621	2674	3350.5	1785	1450	4331.5	4008	3317	4005	2325	1951	6078.5	5668	2556	6196	2375	2496
centroid_1016504	IVTT.AG	conserved hypothetical protein	3780.72	1553	2007	7502	6105	4763	4568	3797.5	5798	2925	2892.5	3477	5586	2884	3599	2858	2288	4516	4295.5	3368	3852	2495	2019	5876	5223	2535	6047	2219	2260.5
centroid_225882	IVTT.AG	PTS system, mannose/fructose/sorbose , IIC component family protein	3777.74	1554	1986	7013	6159	4766	5266.5	4429	6644	3371	3036	3351	5252	2876	3502	1767	1532	4785	4679	3172.5	3495.5	2245.5	1899	5575.5	5544	2588.5	5870.5	2515.5	2325.5
centroid_1680679	IVTT.AG	potassium uptake , TrkH family protein	3775.95	1707.5	2167.5	7313	5869	4498	4347.5	4057	5827	3510	3132	3450	5760.5	3038	3518	1726.5	1448.5	4687	4390	3198	3750.5	2356	1982	5652	5468	2826.5	6676.5	2454	2397
centroid_764743	IVTT.AG	disulfide bond formation protein B	3769.45	1552.5	2092	5125	3997	4223	3512	3858	5557.5	2778	2661	4106.5	6362	3538.5	4118	1588	1360	3733	3537	3251	3908.5	1862	1562	14631.5	7288.5	2057.5	4291	2176	2262
centroid_1193337	IVTT.AG	putative transport protein YifK	3761.12	1719	2025	7938	6306	4066.5	4047.5	4087	5492	3119	3009	3641	5848	2919	3489	1808.5	1485	4681.5	4624.5	3119	3754	2534	2120	6429	5763.5	2398	5417	2334.5	2518
SSON53G_RS27100	IVTT.AG	cysteine protease	3758.38	1372	1688.5	4046.5	3401.5	4815	6232.5	3635	12361	2580	2941.5	2547.5	4366.5	5118	11293	1371	1184	3614	3395	2655	9068.5	1814.5	1797	3176.5	3110	1890.5	3951.5	1839	1881
centroid_1119729	IVTT.AG	conserved hypothetical protein	3754.78	1298	1669	5786	4770	10245	11767	3490.5	5473.5	2822	2608	2838	4391	2552.5	2973	1585	1302	5071.5	5315	3824.5	4350	1925	1503.5	3753	3596	2210	4725.5	1993	2008
centroid_549769	IVTT.AG	phosphatidylglycerophosphatase B	3751.05	1673	2023	9428	8198.5	4017	3363	3945	5641.5	2970	2840	3076	5025	2731	2929.5	1728.5	1568	4901	4662	3120	3563	2004	1584	3304	3232	2305	5052	2216	2328.5
centroid_326146	IVTT.AG	sugar (and other) transporter family protein	3738.16	1622	2135	7611	6038	4225	4096	3898.5	6126.5	3272	3080	3505.5	5471.5	2933	3696.5	1774.5	1482	5446	4563	3123	3398	2433	2119	5940	5546	2502.5	5347.5	2410.5	2396
centroid_440856	IVTT.AG	inner membrane protein YgaZ	3737.84	1578	1968	8158	6522	4189.5	4126	4101	5913	2822.5	2752	3319	5230	2650	3137	1594	1409	4676.5	4286	3032	3481.5	2356.5	2078	7598	6987	2325	5584	2221	2218
centroid_1284610	IVTT.AG	conserved hypothetical protein	3736.76	1687	2050.5	6227.5	4604.5	4423.5	3953	4145.5	5307	2741	2679.5	4260	7007	2852	3316	1593	1337	4096	4305	3707.5	4511.5	2201	1674	4048	3964	5571.5	9856	1941	2133
centroid_311212	IVTT.AG	PAP2 superfamily protein	3736.55	5127.5	6929.5	4631	3760	5556.5	6328	3536	5504	2575	2424.5	2893.5	4599	2541	2891	1600.5	1337	4132	4114.5	3820	4156	1876	1539	3539.5	3428	2264	4545	5175	5287
centroid_449816	IVTT.AG	inner membrane transporter YgjI	3735.95	1677	2014	7174	5894	4036	4025.5	3887	5735	3181	3182	3769	5792	3023	3768	1862.5	1535	4671	4400	3186	3753	2496	2019.5	6007	5568	2588	5877	2373	2464
SSON53G_RS26920	IVTT.AG	outer membrane protein MxiD	3735.52	1342	1628	7940.5	14945	4547	5127	3494	7901	2868	3721.5	2313	7723	2692.5	5856	1285.5	1093.5	2804	4380	2390	5782	1768.5	1545	2630	2573	1696	3379.5	1631.5	1665
SSON53G_RS27585	IVTT.AG	hypothetical protein	3729.24	1526	1887	7402	5409.5	3816	3336.5	9635	12937.5	2725	2640	2923	4645	3507.5	3772	1489	1283	4327	4033	2907.5	3515.5	1937	1571.5	3835	3668.5	2118.5	5024	2124	2136.5
centroid_1903382	IVTT.AG	sugar (and other) transporter family protein	3728.12	1802	2262	7537.5	5233	4624	4048.5	4365	5849.5	3266	3119.5	3669.5	5949	3279	3561	1842	1529.5	4643.5	4690	3414	4267	2335	1866	4387	4168	2605	6315	2429	2679.5
centroid_544650	IVTT.AG	putative formate/nitrite transporter domain protein	3728.03	1731.5	2121	7542.5	5539.5	4232	3788	3798	5420	2942	3003	3364	5473.5	3542.5	4693	1784	1524.5	4543	4107	3795.5	4451.5	2387	2004	4884	4574	2824	6193	2690	2845
centroid_665626	IVTT.AG	glycosyl transferase 2 family protein	3727.84	1670	1984	9117	7196.5	4147	4110	3916	5978	3094	2842	3099	5005	2742.5	3021	2393	1896	5288	5095	3113	3582	2154	1827	5099	4697	2495	5746	2260.5	2301
centroid_811153	IVTT.AG	flagellar biosynthetic protein FliP	3721.88	1714	2810	8979	6553	3938	3855	3303.5	4970.5	2969	2697	3553	5656	2558	2966.5	1651	1384	4123.5	3956	3468.5	3813	2534.5	2800.5	5863	5502	2529	5844	2725	2850
centroid_765262	IVTT.AG	DJ 1 family protein	3707.55	1427.5	1853.5	6289	5032	3947.5	4191	3838	6058.5	2906	2892.5	2998.5	4489	2640.5	3053.5	1677	1375.5	5842	5332	3052	3400.5	2133	1726	4285	4221	4900	9298	3297	3222
centroid_1232708	IVTT.AG	membrane transport family protein	3695.41	1806	2160	8445	4761	4569.5	4296.5	4649.5	5980	3184	3139	3726	6434	3196	3526	1834	1514	4423	4505	3335	4130	2163	1798	4179	4084	2389.5	5495	2331	2568
SF_p0136	IVTT.AG	MxiG, component of the Mxi-Spa secretion machinery, contains one transmembrane segment	3695.31	3756	4890	5484.5	4112	8184.5	9623	2956.5	4647	2378.5	2121	3396	5349.5	2037.5	2440	1602	1397.5	3443	3115	3893	4363.5	3000	2418	3677	3639	3317	5513.5	2007	2203.5
centroid_1064944	IVTT.AG	multidrug resistance protein D	3694.16	1628	1996	7262	6045.5	4232	4210	4169.5	5796.5	2956	3136	3412	5954.5	2897	3598	1821	1455	4511.5	4409	3315	3897	2378	2014	5115.5	4862	2595	6594.5	2200	2383
centroid_1958726	IVTT.AG	branched chain amino acid transport system II carrier protein	3680.5	1526	1936	6682	5467	3513	3528	3471	5090.5	2813.5	2770	3356	5074	2492	2875	1568	1307.5	3973	3600.5	8313	9628	2146	1826	5437.5	4853	2244	4885	2169	2133
centroid_1438595	IVTT.AG	liporeleasing system, transmembrane , LolC/E family protein	3678.22	1587	1970	5618	4434	3599	3765	8359	8498.5	2747.5	2622	3513	5294	2603	3021	1618	1342	4758	4691.5	2813	3050	2413	1930	4193	4000.5	3590	8344	2105.5	2145
SSON53G_RS26930	IVTT.AG	type III secretion system protein InvA	3677.71	1602	1987	6422	5302	4327.5	4555	3514	6090	3223	2753	3149	5133	3181	4425	1660	1371	4155	4200	5777	6510	2236	1853.5	4286	4368	2654	5351	2227	2019.5
centroid_2358694	IVTT.AG	phosphoethanolamine transferase EptB	3671.34	1720	2149	6702.5	5461.5	4826	4228	5135.5	7580.5	3099	2954.5	3353.5	6017	2871	3340.5	1629	1520.5	4260	4082	3109.5	3772	2277.5	1927	4435	4429	2535.5	5764	2363	2493
centroid_1480322	IVTT.AG	outer membrane protein W	3667.59	1493	1718	7787	5996.5	4109	3635	3587	5294	2724.5	2656	4181.5	7436.5	2600.5	3195	1720	1309	5319	5314.5	3116	3736	2265.5	1823	4591	4414	3243.5	6749	1977	2102
centroid_406357	IVTT.AG	polysaccharide biosynthesis family protein	3667.17	1780	2142	7361	5934.5	4135.5	4130.5	4267	5742.5	3356	3177	3420	5725	3008	3636.5	1775	1492	4311.5	4440	3050.5	3630	2407.5	1943	5177	4814.5	2546	5842.5	2289	2498
SF_p0093	IVTT.AG	OspD3 (SenA), probably secreted by the Mxi-Spa secretion machinery, function unknown	3665.52	1867	2357	11483	5033	4527	3650	3826	5254	2998	2985.5	3356	5431.5	2731	3042	1607.5	1390	5913	5418	3057.5	3768	1975.5	1704.5	3228.5	3266.5	2526	5864.5	2561.5	2795
centroid_451501	IVTT.AG	periplasmic oligopeptide binding protein	3659.95	1587.5	1947.5	4706	4007.5	4244	3983.5	7173.5	10464	3172.5	3089	3215	4982	2611	2846	1535.5	1367	4762.5	4086.5	4114	4862.5	1903	1507	3590	3548	2330.5	5458	3143	3559
centroid_396324	IVTT.AG	phosphate ABC transporter, phosphate binding protein PstS	3657.52	1625	2079	4886.5	3924	4579	4671	3788	5882.5	2670	2509	2844	4563	2462	2814	1726	1424	4285	3790	5821	6742	2015	1697	3573.5	3341.5	2326	5228	5935	6654
centroid_579123	IVTT.AG	putative acyltransferase YihG	3657.09	1610.5	1900	6155	4533	4521.5	4519.5	4258.5	6226	2913.5	3036	3697.5	5632	3166	3909	1999	1492	4995.5	5067	4180.5	4836.5	2257	1697.5	3908	3931	2518	5784	2322	2383.5
centroid_226006	IVTT.AG	lysR substrate binding domain protein	3648.33	2468	3254	4836	4194.5	4146	4287	3899	6058	3353	2794.5	3057	5065	3966.5	5146	1773.5	1430	4421	4101	3789	4087.5	2074	1708.5	4261	4265	3398	6792.5	2434	2268
centroid_1065803	IVTT.AG	branched chain amino acid transport system / permease component family protein	3646.78	1682	1969.5	8196	5606	4366	4112	3946.5	5295	2809	2814	3490	5669	2671	3331	1741	1380	4397	4460	3005	3922	2450	2023	6441	5842	2283	4837.5	2236	2439
centroid_1536035_s2	IVTT.AG	multidrug resistance protein MdtC	3645.07	1438	1954	5695	4987	3695.5	3583	3376	5252.5	2918.5	2800	3034.5	4873	2436	2900	8624.5	6845	4646	3816	3401	3751	2023	1695.5	3975	3932	2351	5482.5	2103	2010
centroid_842282	IVTT.AG	glutathione transport system permease protein GsiD	3643.45	1869	2231	6655	5178	4871	4356	4464	5995.5	3256.5	3199	3354.5	5578	2751.5	3348	1650	1383.5	4443	4488	4121	4870	2241	1802	4435.5	4095	2471	5614.5	2211.5	2322
centroid_1911290	IVTT.AG	conserved hypothetical protein	3638.98	1618	1987	7288.5	5963	4273	4119	3964	5787.5	3155.5	3043	3426	5545.5	2965	3467	1762.5	1445.5	4990.5	4406.5	3655	4217.5	2297	1888	5017	4708	2398.5	5439	2227.5	2219
centroid_844653	IVTT.AG	inner membrane transport protein YeaN	3628.57	1524	1997	7029	5664.5	3959	4243	3546	5794	3447.5	3317	3429	4977	2984	3673	1828	1484.5	4840	4748	3174	3446.5	2342	1843.5	5100	4968.5	2667	6098	2454	2343.5
centroid_596413	IVTT.AG	small Multidrug Resistance family protein	3627.05	1378	1772	6707	4496.5	7475	7322	4630	7221	2447	2390.5	3316.5	6061.5	2234	3135.5	2050.5	1545	3622	3712	3320	4576.5	2084	1623.5	4343.5	3658.5	1946.5	3720	2381.5	2797
centroid_1072110	IVTT.AG	MFS/sugar transport family protein	3624.45	1500	1875.5	8733.5	5838	3968	4061	3973	5840	2757	2730	3736.5	5159	2886	3799.5	2006.5	1468	4784	4383.5	3207	3857	2358	1729	4689	4800	2531	5272.5	2241	2311
centroid_2011874	IVTT.AG	hydrogenase 4 component E	3619.17	1861.5	2294.5	7221.5	5212.5	4535	4094	4523	6043	3056	2946	3365	5664	2968	3268.5	1859.5	1495	4764	4611.5	3454	4262.5	2237	1792	4396	4253	2321	5394	2239	2412
centroid_71315	IVTT.AG	multidrug resistance protein B	3618.98	1540	2068	6621	5928.5	4071.5	4268.5	3700	5848.5	3616	3589.5	3501	6167	2741	3444	1674	1411.5	4702	4351.5	2861	3232	2190	1752	5048	4902	2706.5	5900	2452.5	2263
centroid_125554	IVTT.AG	isochorismatase family protein	3617.83	1566	1833	5583	4365	3921	3283	3505	5130	2772	2575	2898	4750	2774.5	3145	1453	1369	4031.5	3920	2932	3369.5	10930.5	5908	3957	3806.5	2558	5976	2267.5	2260
centroid_129869	IVTT.AG	fimbrial family protein	3610.91	1541	1848	10088	8391	3597	3915	3767	5788	2747	2299	3013	4714	2535	2937.5	1582	1307	3963.5	3583	4583.5	4864.5	2069	1771	4914.5	4927.5	2658	5080	2119.5	1997
centroid_1583864	IVTT.AG	tryptophan tRNA ligase	3608.84	1273	1566	5716.5	4627.5	2852	2845.5	3036	4282	2119.5	2034	2275	3597.5	1963.5	2327	1903	1524	16053	15447.5	3561	3909	2091	1757	2813	2711	1711	3595.5	2518.5	2761
centroid_697847	IVTT.AG	multidrug resistance like ATP binding protein MdlB	3606.07	1699	2046.5	5661	4545	3990	4159.5	4499	6005.5	2985.5	3004	5045.5	11028	2804	3283	1728.5	1435	4207	4114	2837	3350	2137	1755	3928	3845	2254	5477	2194	2312
centroid_846111	IVTT.AG	conserved hypothetical protein	3603.6	1608.5	2188	6969	6134	4114	3931.5	3643.5	5694.5	3260	3260	3293	5450.5	2900.5	3389	1760	1475	4877	4213	3149	3456	2391.5	1910	5233	4839.5	2583	5832	2405.5	2307
centroid_2218542	IVTT.AG	lysine arginine ornithine binding periplasmic family protein	3593.52	1330	1690	4479	3609	3518	3314	3931	5711	2363.5	2395	11115	17985	2240	2535	1452	1222	3955.5	3812	2875	3335	1776	1493	3172	3081	1909.5	4332	1885.5	1921
centroid_1497591	IVTT.AG	multidrug resistance protein MdtL	3591.64	1652.5	2152	7496.5	6011	3965	3829	3685	5396.5	3212	3067.5	3406.5	5337.5	2787	3470	1743	1464.5	4429	4318.5	3125	3677.5	2356	1947	5226.5	4870.5	2486.5	6028	2339.5	2444
centroid_901359	IVTT.AG	1,4 dihydroxy 2 naphthoate octaprenyltransferase	3586.81	1385	1704	5826.5	4706.5	3471	3507.5	3725	4882.5	2495.5	2651.5	2934	5005	2409.5	2973	1646	1302	12387	9545	2670	3222	2016.5	1630	4737	4322	2164	4587.5	1960	2068
centroid_101981	IVTT.AG	inner membrane protein YbhL	3583.71	1414	1890.5	8167.5	6482	3634	3642.5	3464	5350	2664	2649.5	3330	5287	2574.5	3030	1588	1293	4303	4005	3006.5	3450.5	2697	2222	7775	6736	2180.5	4974.5	1997	2064
centroid_440271	IVTT.AG	nucleoside specific channel forming protein tsx	3583.34	1663	2069.5	6659.5	5285	3978	3806	4201.5	5444	2849.5	2886	3343.5	5834	2736	3566	1785	1389	5473	5451	2912.5	3568.5	2605	2148	4879	4654.5	2313	5257	2290	2529
centroid_867321	IVTT.AG	inner membrane transport protein YdhP	3578.36	1631	2155	6924.5	5748.5	4247	3972.5	3730.5	5319.5	3222	2949.5	3507.5	5590	3030.5	3628.5	1657.5	1397.5	4451	4026.5	3285	3922.5	2290.5	1886	5225.5	4821.5	2464	5834.5	2250	2346
centroid_1586777	IVTT.AG	carboxylate amine ligase YbdK	3578.22	3340	4713	8035.5	6129	3508	3763	3814	5946	2731	2617.5	3187.5	5096	2474.5	3111.5	1818	1468	4190	4027.5	2970.5	3514	2224	1839	4760.5	4533.5	2456	5224	2112	2038
centroid_517978	IVTT.AG	RNA methyltransferase, TrmH , group 1 family protein	3576.52	1629	2213.5	6292	5095	4298.5	4062	4022.5	6314	2975.5	3016.5	3569	5747	2939	3294.5	1652	1365	5335	4784	3214	3739	2267	1919	4247	4260	2577.5	5699	2298	2348.5
centroid_18483	IVTT.AG	amino acid permease family protein	3575.22	1699	2128	6691.5	5070	4456.5	3876	4433.5	5723	3176	3219	3221	5522	2811	3524	1759	1420.5	5188.5	4941	3204.5	3955	2377	1787	4655	4362	2349	5163.5	2194	2378
centroid_2064571	IVTT.AG	putative transmembrane protein	3570.5	1243	1738	4369.5	3777.5	3902	4138	3343	5473	2791	2705	2642	4085	2394	2894	1644.5	1335	5794	5841.5	3309	3611	2700	2028	3435	3550.5	5399	10325	2636	2389
centroid_1428762	IVTT.AG	putative phospholipid binding lipoprotein MlaA	3565.09	1518	1772	7905.5	4739	4229.5	3991	4017	5664.5	4578	4373	3059.5	5129	2801	3247	1710	1348.5	4167	3844	3092	3677.5	2951	2301.5	3550	3477	3208.5	6082.5	2254	2468.5
centroid_1638800	IVTT.AG	binding protein dependent transport system inner membrane component family protein	3559.31	1412	1739	6915.5	5684	3913	3991	3857.5	5876	2535	2466	3387	5144	2545	3031	1610	1339	4210	4014.5	3012.5	3349	2351.5	2011	8470.5	7243	2052.5	4426	2269	2159
centroid_1485194	IVTT.AG	putative osmoprotectant uptake system permease protein YehY	3555.5	1734	2066	5806.5	4581	4826.5	4255	4171.5	5525	3068	3109	3315	5440	3349	3661	1706	1445	4605	4725	3986	4976.5	2063	1686.5	3924	3750.5	2464	5844	2290	2354
centroid_2082213	IVTT.AG	conserved hypothetical protein	3546.84	1741	1998	8521.5	5453.5	4231.5	3947	4018.5	5124	2886.5	2747.5	3435	5392	2963	3307	1627.5	1364	4221.5	4132.5	3438.5	4234	2392	1949.5	4841	4555.5	2245	5357	2114	2324.5
centroid_478035_s2	IVTT.AG	translocation and assembly module TamB	3543.9	1573	1931	8733.5	4685	4107.5	4261.5	4221	6317	2769	2643	3216	4745	2605	3434.5	1786	1391	4551.5	4225	3064.5	3672.5	2304.5	1797	4344	4107	2479.5	5661	2854	2963
centroid_1221874	IVTT.AG	twin arginine targeting translocase, TatA/E family protein	3543.9	2123	2744	4095.5	3470	3633.5	3929	4540	7224	4755.5	4039	2728	4598.5	2200	2568	2022	1651.5	6639.5	5705	2840	3197	2424.5	1843	3307	3580	3453.5	7166.5	2122	2187
centroid_788270	IVTT.AG	branched chain amino acid transport system / permease component family protein	3542.79	1467	1973.5	7047	6010.5	3860	3830	4032	6339.5	3172	2812	3182	5011	2734.5	3185.5	1673	1423.5	5116	4533.5	3019.5	3312	2254	1894.5	5598.5	5276	2540	5037.5	2150	2107.5
centroid_1898753	IVTT.AG	signal peptidase I	3540.24	1562	1939.5	5838	5036	3983	4552	3912	5979	3311	3116.5	3774	6368	2824	3288	1809	1534	4549	4318	3070	3236.5	2170.5	1829.5	4333	4327	2687	5713	2588.5	2571
centroid_1696535	IVTT.AG	diguanylate cyclase domain protein	3539.98	1676	2147	6377	4870	3881	4117.5	3653	5728	3277.5	3027	3435	5080	2935	3538	1868	1563	5131.5	4977.5	3222	3499	2429	1944	4354	4084.5	2551	5810	2439	2504
SSON53G_RS27490	IVTT.AG	chain-length determining protein	3539.74	1360	1745	9578	5559	3158	3245.5	3020	4566.5	2185.5	2207.5	2941	4162	2334	2783	1428.5	1211	8984	8553	2442	2757	2101	1898	6551	5827	2080.5	4467	1927	1882.5
SF_p0082	IVTT.AG	invasion plasmid gene product	3536.64	1679	2046	6623.5	5187.5	4349.5	4658.5	3680	5499	3155.5	2734	3687.5	6135	2798.5	3400	1773.5	1448	4318	4052	3085	3340.5	2215	1820	4537	4436.5	2905	5768	2494.5	2393
centroid_2274484	IVTT.AG	fusaric acid resistance family protein	3531.02	1641	1956	12214.5	4591	4780	4196	4471	5573.5	2630	2813	3241	5281	2583	3053	1828	1414.5	3991.5	3835	2987	3906	2008	1653	3711	3524	2314	4960	2217.5	2460
SF_p0230	IVTT.AG	plasmid mobilization protein	3530.84	2038	2816	5804	4490	3848.5	4249	3503	6885	2973	2961	3322	5542	3228	4858.5	1424	1263	4188	3840.5	3092	4625.5	2292	1948	4338.5	4344	2689	5506.5	2017	1977.5
centroid_2310165	IVTT.AG	ATP synthase I chain family protein	3526.1	1848	2234	6219	5154	4581	4548	3893	6015	2977	3759	3223	5174.5	2637	3343	1700.5	1393	4810	4425.5	3498	3857.5	2109	1753	4324	4344.5	2482	5367	2177	2222.5
centroid_83907	IVTT.AG	mce related family protein	3525.09	1135.5	1390	5830	3989	2827.5	2897.5	2532.5	3891	1772	1870	2215	3338	1669	2035	1833.5	1512.5	17785	17711.5	2368	2554	1552	1319	3651	3443	1770	3609	2053	2059
centroid_1194037	IVTT.AG	valine tRNA ligase	3521.47	1590	1803	6315	3985	4696	4132.5	3902.5	4862	2448.5	2415	2934	4540	2855	2784.5	2474	1897.5	5971.5	6034	4792	5444.5	2492	1899	4016	3895	2489	4999	1986	2234
centroid_815047	IVTT.AG	inner membrane protein YdgC	3521	1507	1685.5	6489	4492	5996.5	4764.5	5248.5	6672.5	2597.5	2601	3353	5704	2546.5	3231.5	1788.5	1585	4194.5	4251.5	3710	4723	2142	1575.5	3824.5	3742	2239	4311	2090.5	2409
centroid_1504927	IVTT.AG	molybdate ABC transporter, permease protein	3514.83	1555	1863	8978.5	4983	4280	4014	4428	5746	2897.5	2796	3566	5399.5	2869	3406.5	1789.5	1410	4264	4207.5	2951	3828.5	2189	1743	4348	4209.5	2295.5	4980	2111	2382
centroid_788615	IVTT.AG	hypothetical protein	3514.14	1345.5	1605	3817	2933	3286	3149	3119	4501.5	4603	4358.5	3137	4825.5	11486.5	12087	1529.5	1283	3651.5	3531.5	2695	3006	2840.5	2261	3045	2978	1831.5	3726	1793.5	1784
centroid_701610	IVTT.AG	putative phosphoethanolamine transferase YbiP	3511.09	1522	1914	7188	6156	3699.5	3802	3605	5480	3119	2897	3515	5447	2565	2933	1498	1319.5	3966	3708	3409.5	3595.5	2306.5	1981	6176	6387	2236	4840	2249	2279.5
SSON53G_RS27360	IVTT.AG	conjugal transfer protein	3508.72	1479.5	1906.5	8184	6065.5	3613	3067	3904	5722	2567.5	2539	3269	5100	2431	2782.5	1548	1416	3427	3251.5	2817.5	3512	2304.5	2077.5	7345	6741.5	2973.5	5392	2170	2139
centroid_884185	IVTT.AG	cysteine/O acetylserine efflux protein	3501.83	1530	1891	6564	5320	4450	4283	4110	5613	2744	2894	3279.5	5477	2832	3498	1862	1410	4352	4423	3799	4611	2231.5	1711	4143.5	4200.5	2341	5305.5	2063.5	2291
centroid_1155058	IVTT.AG	protoheme IX farnesyltransferase	3500.91	1735	2207.5	6385.5	5133.5	4100	4123	3625	5773.5	2972	2928	3400	5502	2869	3563.5	1792	1435.5	4799	4503.5	3504	3955.5	2376	1788	4657.5	4487	2340	5065	2156.5	2107.5
centroid_338298	IVTT.AG	formate/nitrite transporter family protein	3500.16	1759	2121.5	7256	4720	4337	4111	5215	7181	2634	2625	3416.5	5454	2669	3089	1763	1417	3896	3895	3364	4111	2087	1686	4483	4370	2157	4431	2258	2511.5
centroid_283673	IVTT.AG	conserved hypothetical protein	3496.09	1518	1908	6739.5	5391.5	4547	4696.5	3890	6019	2968	2690.5	3389	5744	2527.5	3247.5	1741	1452	4336	3972	3606.5	4138.5	2223	1802	4381	4311	2506.5	4851.5	2315	2129.5
centroid_1905715	IVTT.AG	2 dehydropantoate 2 reductase	3495.72	1485	1889	4273.5	3569	3820	3825	3437.5	5142.5	2675.5	2581	9041.5	14072	2492	2827	1453	1274	4152	3763	3099	3639.5	1877.5	1614	3396.5	3329	2159	4544	2059	1970
centroid_2412396	IVTT.AG	protein sirB2	3495.14	1463	1879	6222	5257	4323	4784	4198	6285	2897	2772	3094	4803.5	2842	3354.5	1731	1435.5	4762	4436	3739.5	4121	2134.5	1701	4377	4392	2585	5126	2229.5	2132
centroid_2462349	IVTT.AG	lysophospholipid transporter LplT	3492.05	1639	1950	7405.5	4601	4237	3769	4269	5503	2872	2719	3406	5353	2806	3212	1777	1394	3958	3905.5	3565	5115.5	2119	1690	4226.5	4120	2800	5756.5	2231	2420
centroid_522327	IVTT.AG	inner membrane ABC transporter permease protein YejB	3491.28	1599	1935	9234	6808.5	4335	4070	3921.5	5400.5	2928	2751	3237	5360.5	2644	3295	1714.5	1375.5	4159	4048.5	3468.5	4265	2097	1666	3601	3550.5	2205.5	4867.5	2133	2318.5
centroid_1041379	IVTT.AG	inner membrane transport permease YadH	3487.6	1560	1938	6705	5369	4250	4167	4297	6229	3169	3007	3105	4985	2767	3217	1673	1465	5066.5	4506.5	3246.5	3582	2013	1706	4249.5	4119	2480.5	5507.5	2250.5	2272
centroid_658909	IVTT.AG	potassium uptake protein	3487.07	1576	2053	6900.5	5758	4041	3431.5	3732	5390.5	2769	2798	3111	5220.5	2687.5	3234.5	1598.5	1432.5	4222	4161.5	2896	3440	2288	1908	5836.5	5506	2375	5683	2348	2418
centroid_2292545	IVTT.AG	molybdopterin guanine dinucleotide biosynthesis protein B	3485.12	1331.5	1618	3298	2846	3517.5	3548	3494	5421	2247	2099	2644.5	4165	2031	2400	1468	1227	13283	15099	2775	3186	1698	1535	2656	2498	1691	3583	3826.5	4024.5
centroid_124082	IVTT.AG	conserved hypothetical protein	3479.62	1595	1957	6391	5234	4173.5	4643	3699	5820	3043	2844	3398	5507.5	2669	3405	1724	1425	4153	3936.5	3092.5	3470.5	2340	1890	4806	4620	2503.5	5626	2386.5	2260
centroid_702070	IVTT.AG	sugar (Glycoside Pentoside Hexuronide) transporter domain protein	3477.29	4173	5054	5442	4375.5	3727.5	3181	4667	6789	2573	2518	2939	4583	2244.5	2690	1453	1317.5	3513	3354	4500.5	5140	1989.5	1653	4542	4223	2210	4856	2496.5	2500
centroid_381672	IVTT.AG	efflux transporter, RND family, MFP subunit	3474.5	1575.5	1944	4222	3596.5	3645	3666	4437.5	7071	2859	2602	4225.5	7830	2317.5	2806	2230	1860.5	3556.5	3596.5	4742	5429.5	2784.5	2287	2746	2572.5	3459	6413	2071	2007
centroid_1087828	IVTT.AG	aspT/YidE/YbjL antiporter duplication domain protein	3458.14	1592	1960.5	8165	5713	3742	3863	3332.5	4835.5	2753	2731	3749	5044	2637	3567	1815	1415	4254	4022.5	3027	3700	2348.5	1761	5184	4836	2307.5	5175	2218	2250
centroid_1608701	IVTT.AG	inner membrane protein YjdF	3456.86	1704	2086	6245	5042.5	4250	4207	3868.5	5298	2946	2942	3129	5388	2846	3375.5	1750.5	1377	4571.5	4362.5	3849.5	4527	2129	1695	3940	3808	2368	5876	2087.5	2278
SSON53G_RS27355_s2	IVTT.AG	conjugal transfer protein TraI	3455.76	1645	2135	6438.5	6381.5	5941	6512	3263	6740	2434	3071	2286	4772	3316	5697	1299	1126	3561	4356.5	2737.5	5358.5	1628	1341	2904	3161	1858	3886	1783	1801
centroid_2299312	IVTT.AG	D lactate dehydrogenase	3451.95	1503.5	1881.5	9831	5326	3560.5	3052.5	3831	5363	2574.5	2471	2785	4537	3086	3467	5698	4794	3217	3108	2893	3525	1815.5	1600.5	3136.5	2928	2934.5	4969.5	2035.5	2111
centroid_49085	IVTT.AG	prokaryotic cytochrome b561 family protein	3448.38	1640	1941.5	10379	4148	4541	4145	4074	5198.5	2577	2492	3421.5	5470	2726	3108	1770	1378	3671	3696	3823	4918	1969.5	1691	3702	3596.5	2287	4956.5	2087	2326
centroid_2123365	IVTT.AG	ADP ribosylglycohydrolase family protein	3446.91	3781	5221	5945	4355	3620	3288.5	3976	5662.5	2732	2612	2776	4484.5	2741	3086.5	1614	1333	6268	5575	3239	3973	1904.5	1530	3697	3450.5	2103	4679	2101	2158.5
centroid_883192	IVTT.AG	nicotinamide riboside transporter PnuC	3445.28	1671	2039.5	6792	5539	4244	3932	4016.5	5541	3088.5	2987	3251.5	5378	2781.5	3300.5	1780	1472	4179.5	3827.5	3308	3988.5	2184	1800.5	4133	3943	2348	5515	2265	2332
centroid_725409	IVTT.AG	cyclic di GMP binding protein	3439.33	1575	2135	6689.5	4432	3703	3732	4634	6996	2418	2285	2530	4010.5	3034	3305.5	1386	1213.5	4269.5	3912	2593	2930	6333	5099.5	4382	4347.5	2030.5	4084	1901.5	1930.5
centroid_460411	IVTT.AG	marC integral membrane family protein	3436.86	1613.5	2114	7629.5	6228	3892	3810	3803	5833.5	2693.5	2517	3296.5	5178	2260.5	2714	1599	1340	4104	3675	3614.5	4141	2150.5	1854	5622	4976.5	2257	4675	2118	2062
centroid_479269	IVTT.AG	YMGG like Gly zipper family protein	3435.55	1381	1723	5814	4317	3580	3878	3152	4908.5	2472	2517	9212	13975.5	2218	2838.5	1502.5	1276	3788	3643	2736	3135	1788	1452	3030	3079	2311.5	3925.5	2027.5	1928.5
centroid_1300571	IVTT.AG	inner membrane protein YiaB	3435.53	1524	1889	7032	5366.5	4611	4186	4354	5674.5	2521	2554.5	3184	6191	2706	3437	1796	1375	4241	4186	3460.5	4271	2237	1688	4057	3820	2167	4605	1977.5	2165
centroid_1934182	IVTT.AG	yhhN like family protein	3427.12	1509	1873	7077	5640	3800	3714.5	3945.5	5131	2916.5	2959	3117.5	5262.5	2640	3370.5	1828	1405	4101	4054.5	2797	3400	2266	1736.5	4942	4797	2382	5870	2185	2373
centroid_101119	IVTT.AG	protein phosphatase CheZ	3426.79	1260	1559	4764.5	3878	3685	3171	3361	4615	2047.5	2068.5	2152	3524.5	2026	2456	1635	1378	3206	2899	16173	14552.5	1610.5	1312	2769	2553	1701	3675	1752	1756.5
centroid_1428508	IVTT.AG	type III secretion system lipochaperone family protein	3423.84	2744	3991	5638.5	4797	3828	3925	5362	8231.5	2373.5	2240	4280	6098	2614	2887	1418.5	1249.5	3454.5	3133	3745	4132	2548.5	2186	2827.5	2875	2541.5	4916	1779	1695
centroid_1506962	IVTT.AG	glutamate/aspartate periplasmic binding protein	3423.28	1375	1571	4333.5	3351	3697.5	3401.5	10303	14140	2432	2398	3479.5	5474	2119	2566	1888	1599.5	3565	3506	3164	3688.5	1900	1555.5	3101	2928	1868.5	3976	1752.5	1892
centroid_2283090	IVTT.AG	sulfite exporter TauE/SafE family protein	3418.72	1548.5	2000	6528.5	5063	4514	3557	4103	5939.5	2517	2652	3268.5	5219	2520	3162.5	1604	1418	4112	4024	3403	4086	2097	1771	5430.5	4921	2038	4743.5	2263	2351.5
centroid_2003976	IVTT.AG	inner membrane protein YgaP	3416.69	3076	4071	7672	5289	3596	3673	3385	4777	2380	2277.5	3944	5277	2465	3780.5	1768	1315.5	3865	3661	3519	4304	2062	1620	4085	4251	2034.5	4224	1965	2144
centroid_1437641	IVTT.AG	low affinity putrescine importer PlaP	3416.59	1429	1915	6722	5995	3847	3932	3294.5	5372	2862	2728.5	3112.5	4435.5	2481	3083	1680	1431	5133	4559	2851	2956.5	2137	1705	5414	5059.5	2468	5527.5	2349	2392.5
centroid_440113	IVTT.AG	conserved hypothetical protein	3415.02	1534	1993.5	7221.5	5751.5	3687	3532	3603	5193	2886	2762.5	3429	5398	2435	3182.5	1663	1454	3908	3543	3031.5	3427	2184	1962	5714	5293	2241.5	5233	2179	2279
centroid_2067370	IVTT.AG	small heat shock protein IbpA	3407.64	1368	1658	4951.5	3580.5	3336	3091.5	3291.5	4482.5	2846	2765	2734.5	4590.5	2002.5	2637	1459	1290	2961	2851.5	3147	3788	1620	1353	10091	8845	3824	6508	2713	3061
centroid_1899924	IVTT.AG	major Facilitator Superfamily protein	3406.93	1478.5	1849	6791.5	5670.5	3724	3867	3942	5292	2844	2858.5	3158	5249	2686	3173.5	1749	1386	3851.5	3896	2758	3338	2264	1798.5	5410.5	5226	2257.5	5577.5	2121	2335
centroid_425680	IVTT.AG	serine transporter	3403.24	1460	1751.5	7242	5462	3509	3495	3327.5	4987	2608	2477.5	3429	4795	2373	3064	1809	1375.5	3889	3661.5	2610	3127	2406	1942	7966	6879.5	2092	4376	2186	2218
centroid_1898246	IVTT.AG	conserved hypothetical protein	3401.95	1200	1461	3198	2666.5	2777	2920.5	2625	3969.5	2313	2460	2425	3738.5	2068	2277	1668.5	1405	16676.5	14605.5	3164	3670	1433	1260	4259	4281	1598.5	3248	1614.5	1586
centroid_28565	IVTT.AG	membrane YeiB domain protein	3397.53	1606	2024	5658	4491	4765.5	4439	4257.5	5931	2775	2589	3257	5186.5	2589	3037.5	1671	1439	5315	3931	3645	4482	2003.5	1606	3900	3810	2247.5	4708	2289	2428
SF_p0163	IVTT.AG	orf, hypothetical protein	3393.29	1567	1931	6175.5	3840	4290	4051	4625	6568	3007.5	3029	2837	4738	2738.5	3236	1596	1342	4946	4811	3246	4196.5	1887	1643	3476	3440.5	2494	6041.5	2079	2315
centroid_833400	IVTT.AG	conserved hypothetical protein	3390.55	1498	1911	5501.5	4504.5	3811	4083	4740.5	7710.5	3236.5	2804	2969	4725	2758	3258	1660	1426	4245	4128.5	2933	3337.5	2122	1697	4002.5	3700	2602	5707	2361	2345.5
centroid_2243365	IVTT.AG	proton antiporter 2 family protein	3384.03	1613	1912	7721.5	5672	3927	3785	3876	5180	2837	2776.5	3224	5241.5	2604	3180.5	1830	1524	3695	3555	3025	3819	2081.5	1693.5	3990.5	3797	2354	5113	2256.5	2442
centroid_2100063	IVTT.AG	conserved hypothetical protein	3382	1613	2006	6487	4986	4427.5	3728	4222	5660	2960	2968	3103.5	5032	2881	3342.5	1729.5	1369	4343	3937	3102	3821	2044	1612.5	4056	3917	2304	5500	2238	2426.5
centroid_1988723	IVTT.AG	conserved hypothetical protein	3381.52	1397	1845.5	6074	4892	3564	4505	3621	5566	2762	2629.5	3794.5	4608	2445	2793	1561.5	1328	3934.5	5806	2824	3141	4453.5	1873	4089	5248	2716	4578	2087	1990
centroid_1307129	IVTT.AG	cell division protein FtsN	3379.52	4252.5	4975.5	6793	6182	4579	4932	3374.5	5584	2304	2214.5	2571.5	4022.5	2643.5	2948	1729	1454	4160	4169	3120	3443	1994	1575	3559	3827	1886	3953	1880	1778
centroid_1624682	IVTT.AG	mraZ family protein	3377.79	3934	4444	4385	3916	7211	7424	3538	5068	2538	2275.5	2642	4082.5	2315	2573.5	1365	1181	4542	4205.5	2436	2854	3876	3677	2920.5	2841.5	1949	4141	1857	1919
centroid_2210665	IVTT.AG	inner membrane transport protein YdiM	3372.76	1569.5	2031	6148	5427	3819	3836	3506	5433	3128	3081.5	3191	5082	2905	3461	1564.5	1323	4325.5	4228	2895.5	3462.5	2397.5	1944.5	4393.5	4334	2400.5	5422	2161	2155
centroid_208405	IVTT.AG	PTS system mannitol specific EIICBA component	3368.17	1611	1842.5	5877	4152	3938.5	3662	4386	5822	2782	2853	3450.5	6737	2757	3197.5	1683	1412	4914	5085	2824	3709	2206	1738	3593.5	3545.5	2209	4937	2108	2267
centroid_1004904	IVTT.AG	rare lipoA family protein	3366.31	1195	1453	3124.5	2597.5	2896.5	3232.5	3065.5	4960	2224	1999	2215	3509.5	16535.5	15824	1326	1137	2910	2943	2411	2619.5	1642.5	1304	2971	2815	1804	3571	1810	1830.5
centroid_283303	IVTT.AG	MFS transporter, phenyl propionate permease family protein	3365.24	1577	1960.5	5566.5	4696	4251	4390	3772.5	5823.5	3117.5	2766	3105	5221.5	2860.5	3499	1770.5	1465	4263	4126	2997	3402.5	2191	1707	4084	4078	2689	5267.5	2278.5	2207.5
centroid_701953	IVTT.AG	phospholipase A1	3364.53	1679	2140	6641	4772	4063.5	3936	4324.5	6393.5	2742	2822	2993.5	5108	2498	3328	1540.5	1350.5	3876	3600	2900	3298	3044	2461.5	4322	4182	2226.5	5054	2089	2106.5
centroid_618041	IVTT.AG	sensor protein ZraS	3364	1388	1741	5154	3953.5	3393	2797	3862	5474.5	2308	2384.5	2484	3978	2110	2540	1333	1211	9119.5	9134	4792	5691.5	1878	1669	3243	3061	1893	4019	2456	2538.5
centroid_595075	IVTT.AG	binding protein dependent transport system inner membrane component family protein	3354.6	1354	1699	5682	4457	3526	3778	3766	5741	2900	2642.5	3197	4655	2562	3181	1689	1391	4211	4309	2856	3217	2007	1569	3801.5	3759.5	4092	8723	2185	2188
centroid_490427	IVTT.AG	arginine exporter protein ArgO	3353.47	1403	1798.5	6705	5575	3849.5	3914	3466	5601.5	3010	2835.5	3155	4685	2439	3217	1711	1377	3978.5	3930	2889	3248	2971	2205	4577	4352	2360	5436	2166	2193
centroid_767229	IVTT.AG	electron transport complex, RnfABCDGE type, A subunit	3348.95	1504.5	1851.5	6412.5	5234	4014	3943	3977	5723.5	2863	2775	3251.5	5481	2717	3490.5	1824	1370	3897	4224	3107	3820	2240	1654.5	4078.5	4049	2190	4822	2061	2264.5
centroid_252961	IVTT.AG	ribosomal protein L9	3345.71	1404.5	1681	5332	4355.5	11756.5	9557.5	3764.5	5157.5	2509	2396	2503	4290	2328	2719	1376	1283.5	3607	3428	2647	3078.5	1670	1417	3168	2974	2004	4456.5	2056	2166
centroid_1879188	IVTT.AG	nucleoside transporter family protein	3344.22	1510.5	1992	5975	5037	3989	3898.5	3847	6015	2847.5	2784.5	3167	5268	2514	3096	1640	1394	4316	4010	3238.5	3521	2174	1859	4938	4647	2204	4494	2283	2133
centroid_2375656	IVTT.AG	helix turn helix domain protein	3343.34	1553	1927	5564	4432	4651	4553	3956	5825.5	3040.5	2836	2948	4994	2932	3157	1681	1398	4427	4185	3274	3673	1991	1698	3736	3672	2371	5612	2324	2317
centroid_209838	IVTT.AG	primosomal protein N'	3343.31	1763.5	2098	4745.5	3901.5	4247	4331.5	3990	5762	3043.5	2948	3088	5643	2804	3079.5	1768	1423.5	4090	3741	3380	3853.5	2105.5	1781.5	3679	3279	2799	6746	2243.5	2346.5
SF_p0154	IVTT.AG	Spa9, component of the Mxi-Spa secretion machinery	3342.21	1581	1929	5776	4734	3852	3850	3517	5454	3038.5	2959	3127	5089	2573.5	3024	1457.5	1282	4444	3983	3351.5	3507	2122	1875.5	5560.5	5322	2280	4925	2149	2119
centroid_1193976	IVTT.AG	HokA domain protein	3340.91	1527	1796	6988	4466.5	3559	3347	6194	8399	2570	2543	2986.5	4584.5	2353	2812.5	1452	1206.5	5084.5	4972	2630.5	3220	2048	1703	3892	3724	2066	4419.5	2022	2219.5
centroid_1612193	IVTT.AG	transporter associated domain protein	3340.64	1573	1987	6277.5	4981	3840	3544	3646.5	5297	3414	3147	3135	5031.5	2568	3043	1580	1361	4313	4030.5	2922	3450	2216	1796	4600	4471.5	2298	5444.5	2232.5	2271
centroid_1132770_s2	IVTT.AG	AAA like domain protein	3340	1603.5	1878.5	5819	4490	4219	4271	3058	4461	2671	2639	4185	8144.5	2437.5	3319.5	3712	3533	4868	4367	2644	2866	2234	1998	2663.5	2743	1871	3474	2149	2239.5
centroid_174110	IVTT.AG	sodium/pantothenate symporter	3339.1	1662	2059	5904.5	4794.5	4171	3515	3632.5	5166.5	3085	2807	3089	5243	2739	3172	1567	1364	4161	3910	2919	3448	2071.5	1805.5	4564	4366	2496	6150.5	2358	2384
centroid_1246082	IVTT.AG	ferrienterobactin binding periplasmic protein	3337.67	1493	1684	5028	3662	4294	4153	3679	4937.5	2486.5	2381.5	5113	9432.5	2362.5	2802	1576	1277	4124.5	4141	3407	4012	2215	1782	4136	3928	2061	4648.5	1871	2035
centroid_236901	IVTT.AG	fumarate reductase subunit C family protein	3328.71	1583	1885	5988	4338	4600.5	4387	4686	6226	2690	2701	2928.5	4864	2780.5	3031	1781	1424	4137	4107	3038	3884	1890	1510	3606.5	3516	2533.5	5462	2159	2381
centroid_525308	IVTT.AG	cytochrome o ubiquinol oxidase subunit IV	3328.03	1516	1923	6199.5	4674	4669	3716	4459	5986	2917	2714.5	3074	5364.5	2619	3025	1834	1443	4183	4092	2958	3807	2006.5	1596	3816	3651	2273	4913	2254	2419
centroid_1409120	IVTT.AG	liporeleasing system, transmembrane protein LolE	3327.62	1416	1789	4202	3400.5	3676	2956	3783	5612	2302	2370	2590	4160	2224.5	2568	1402	1238.5	3482	3312	9091	10477	1799.5	1533	3832	3760	1956	4195	2543.5	2698.5
centroid_1005874_s1	IVTT.AG	mechanosensitive ion channel family protein	3324.72	2402.5	3161	4347.5	3494	3693	3174.5	3933	5552	3772.5	3712.5	2850.5	5002	2598	3084	1646.5	1482.5	4240	4075	3279	3870	2116	1755	3528	3464.5	2832	6047	2363	2450
centroid_1714581	IVTT.AG	K+ transporting ATPase, c chain family protein	3322.71	1257	1776	5706.5	4664	4103	4251	3224.5	5319	2900	2698	2857	4579	2231	2929	1594.5	1328	4811.5	4092	3047	3358	1868	1429.5	7070	6721	2083	4417	2026	1953
centroid_1061922	IVTT.AG	signal recognition particle protein	3322.69	1306.5	1774	5427.5	4785.5	4207	4381	3398	5324	6248	4913	3149	4921	2489	3337.5	1504	1266	4324	3821	2523	2832.5	2691	1904	3317	3414	2106	4836	2142	2008
SSON53G_RS27495	IVTT.AG	protein capL	3321.64	1407	1748	3265	2880.5	3954	4818	3642.5	10338	2620	2753.5	2226.5	3824	3990	8305	1349.5	1174	3546.5	3379	3175	7455.5	1690	1485	3125.5	2981	1848.5	3810	1821.5	1781
centroid_1022513	IVTT.AG	phosphatidate cytidylyltransferase	3318.66	1456	1812	5386	4359.5	4127	4391.5	3950.5	6132.5	2864	2695.5	3106	5132	2741.5	3409	1677	1404	4582	5007	3132.5	3494	2114.5	1564	3780	3853	2603	4871.5	2221	2026
centroid_1306264	IVTT.AG	inner membrane protein YfeZ	3317.79	1809.5	2204	7004.5	5344	4103.5	4021.5	3797	5586	2776	2723	2904	4662	2523	2848	1534	1317	4067.5	3879	3150.5	3575	1962	1687	4260	3983	2388	5682	2226.5	2222.5
centroid_95825	IVTT.AG	asmA like C terminal region family protein	3316.79	1506	1876.5	4036.5	3354.5	4051	3588	3640	5373	2866	2622	2591	4383	7255	8576.5	1655	1500	3646	3675	2795.5	3427	2065	1740	3321.5	3364	2082.5	4496	2192.5	2264
centroid_1225543	IVTT.AG	thymidine phosphorylase	3316.07	2730	3513	4808	3776	3402	3529.5	5103	7785	3029	2768	2806	4461.5	2329	2744.5	1379.5	1219	4642	3822.5	2849	3177	2037.5	1672	2935	2932	2323.5	4505.5	4100	3827.5
centroid_553457	IVTT.AG	succinate dehydrogenase, hydrophobic membrane anchor protein	3315.69	1379.5	1755	6760.5	5488.5	4156	4428	3696	5636	2473	2514	3018	5288.5	2392.5	2947	1641	1383	3895.5	3641	3054.5	3458	2168.5	1790	4740	4667.5	2301	4911	2202	2169
SSON53G_RS27105	IVTT.AG	outer membrane autotransporter barrel domain-containing protein	3313.53	1427	1749.5	5191	3335	4088	3635	3595.5	5610	2534	2832.5	2514	4449	4706.5	11557	1485.5	1247	3838.5	4491	2562.5	3844	1731.5	1429	2983.5	2881	1883	4047	2213	2377
centroid_2288739	IVTT.AG	histidine binding periplasmic protein	3312.64	2635	2878	5202	4028	4469	4256.5	4155	5302.5	2821.5	2804.5	3004	4786	2729	3297	1700	1449	3723.5	3912	3228	3897.5	2218	1818	3565	3478	2446	5397.5	2119	2382
centroid_2211304	IVTT.AG	putative osmoprotectant uptake system permease protein YehY	3312.57	1613	1971	5306	4331	4511.5	3735	3853	5491	2778	2703	3269	5240.5	2873	3249	1585	1419.5	4065	3946	3706	4243.5	2063	1658	3906.5	3805	2323.5	5298	2333.5	2396
centroid_47388	IVTT.AG	ampG like permease family protein	3312.28	1567.5	2023.5	6770	4868	3843.5	3964	3368	5181	3129	2876	3191	5072	2624	3190.5	1570	1354	4210	3881.5	2776	3219.5	2135	1824	4190	4259.5	2601	5831	2215.5	2228
centroid_1388313	IVTT.AG	MFS transporter, sugar porter family protein	3309.34	1494	1933	6328.5	5230.5	3723	3720	3744	5192	2898	2998	3029	4937	2868	3212	1652	1337	4317	4281	2940	3396.5	2404	1981.5	4186	4044	2228	5427.5	2100.5	2245
centroid_2210476	IVTT.AG	NADH Ubiquinone/plastoquinone (complex I), various chains family protein	3307.86	1395	1706.5	3021	2496.5	4324	5398	3169	10293.5	2364.5	2458.5	2217.5	3753	4655	11021	1241	1134	3328	3085	2548	7022	1664.5	1458	2627	2741	1879	3634.5	1768	1734
centroid_1194566	IVTT.AG	tyrosine specific transport protein	3307.64	1540.5	1965	6022	4718	4241.5	3557	4031.5	5876	2524	2746.5	3203.5	5226	2535	2969.5	1604	1318	3750.5	3709	2937	3629.5	2250.5	2527.5	5085	4583	2068	4495	2249.5	2353
centroid_154536	IVTT.AG	binding protein dependent transport system inner membrane component family protein	3307.62	1515.5	1954	5333.5	4360	4374	3808	4258	6063	2914	2639	3113.5	4948	2679	3063	1698.5	1467	4208	3937.5	3127	3865.5	2049	1749	4418	4425	2132	4727.5	2381	2432
centroid_1091450	IVTT.AG	integral membrane , YccS/YhfK family protein	3306.47	1491	1959	5472	4614	3865	4088	3597	5682	3204	2886	3152	4922	2780	3249.5	1711	1382	4630	4246	3055	3306.5	2069.5	1721	3952	4097	2431	5312	2356.5	2253.5
centroid_1280415	IVTT.AG	lysine specific permease	3304.57	1690	2119	6770	5758	3582	3557	3366.5	4883	3003.5	2706.5	3056.5	4653	2574.5	3005.5	1550	1310	4052	3871.5	2941	3375	2170	1792.5	5311.5	5157	2244.5	5052.5	2192	2091
centroid_1449873	IVTT.AG	multidrug resistance protein MdtK	3299.17	1607	2055.5	5379	4398.5	4289.5	3490	4081	5724	2606	2923	3032	5242	2778.5	3169	1593	1461.5	4275	4076.5	2978.5	3520.5	2074	1752	4071	4010	2381	5553.5	2334	2429.5
centroid_124179	IVTT.AG	conserved hypothetical protein	3295.76	1305	1590	5186.5	3687	4679	4934	2789	4387.5	3043	2947	2439	3863	2671	3117	1522	1288	9885	9715	2504.5	2753	1782.5	1530	3327	3203	2083.5	4043	1869	1766.5
centroid_14374	IVTT.AG	protein TonB	3295.72	1824	2253	5711	4675	3030	3066	3383	4839	2441.5	2356	4356	6448	3355	4685.5	1407	1140	7024.5	6552	2860.5	3345	1622	1305	2821	2741	1952	4419	2067.5	2180
centroid_159809	IVTT.AG	carbohydrate kinase, FGGY family	3291.19	1244	1593	4488	4100	3575.5	3239	2933.5	4801	2360.5	2094	2758	4350	2055	2596.5	1757.5	1437	5078	4795	2939	3447	1723	1418	7563.5	6568	3847	7012	1884	1907.5
centroid_427335	IVTT.AG	outer membrane autotransporter barrel domain protein	3290.03	1306	1635.5	5159	3731	3043.5	3056	3682.5	5529.5	2283	2238.5	3037.5	4719.5	2220	2550	1352	1169.5	11991	10713.5	2368	2701.5	1928.5	1544	2960	2969	2206.5	3873	1744	1720
centroid_2394825_s1	IVTT.AG	asmA like C terminal region family protein	3287.19	2850	3445.5	6058.5	3526	3985	3777	4172	5626	2944	2878	3303.5	5546	2812	2920	1688	1370	4357	3982	2793.5	3540	1900	1542	3251	3303	2192	4912	2114.5	2289
centroid_545413	IVTT.AG	inhibitor of apoptosis promoting Bax1 family protein	3286.5	1465	1771.5	6647	5152	3821	3430.5	3891	5447	2694	2556	3164	5188.5	2397	3065	1543	1297	4480	3903	3011	3452.5	2108.5	1786	5354	4782	2103	4428	2065	2056.5
centroid_653775	IVTT.AG	protein HdeD	3285.41	1518	1941	6931.5	5417	3940	3761.5	3521	5147	2742	2764.5	3006	5074.5	2420	3029.5	1591.5	1308	4128	3815	3001	3241.5	2178.5	1812.5	4402	4248.5	2391	5289	2319.5	2262.5
centroid_809155	IVTT.AG	cobalamin 5' phosphate synthase	3284.43	1445.5	1875.5	5982	4726	4052	4087.5	3662	5563	2754	2739	2991	4797.5	2785.5	3080	1527	1314	4658.5	4170.5	3499	3888	2082	1697	3987	3944	2253	4960	2340.5	2305
centroid_6377	IVTT.AG	PTS system, Fru family, IIC component domain protein	3283.9	1387	1727	4570	3537	3246.5	3358	3287	5100.5	2470.5	2335.5	2773	4668.5	2248.5	2815	1591	1295	4009	3736	2619.5	2954	2010	1567.5	3405.5	3323	2070	4767	7850	8507.5
centroid_1341240	IVTT.AG	proline/betaine transporter	3283.67	1482.5	1861	5666	4827.5	3863	3981	3817	5313	3057.5	3117	3026	5060	2777.5	3313	1771	1386	4171	3993	3158.5	3689	2161	1794	3727	3729	2427	5447	2109	2204
centroid_2454477	IVTT.AG	drug resistance transporter, Bcr/CflA subfamily protein	3282.6	1442	1799.5	5573.5	4467	3954	4461	3720	5355	3089	2866	2950	4914	2633	2985.5	1587.5	1321	4257	3835	3384.5	3552	1991	1763	4000	3869	2853	6355	2173.5	2039.5
centroid_2396815	IVTT.AG	proline specific permease ProY	3281.47	1580	1833.5	6522	4528	4010	3852	4211.5	5375	2853	2662	3298	5182.5	2709	3069	1695	1387.5	3898	3720	2889	3624	2105	1715	4415.5	4225.5	2208	4820	2120.5	2402
centroid_557327	IVTT.AG	acyltransferase family protein	3280.98	1572	1909	6918.5	4295.5	4029.5	3752	4434	5612	2934	2733	3190	4931.5	2853	3183	1702	1393	4121.5	4201.5	2942	3743	2030.5	1634	3596	3486	2241	4988.5	2123.5	2321
centroid_63099	IVTT.AG	conserved hypothetical protein	3276.84	1559	1919	5912	5113	4056.5	4199	3632	5493	2850.5	2622	3166	5040	2510.5	3001	1566	1311	3901.5	3674	2722	3051.5	2182	1735	4354	4284.5	2598	5954.5	2246	2232
centroid_1042056	IVTT.AG	lysine arginine ornithine binding periplasmic family protein	3273.14	1245	1550	3584	2909	3184.5	3498	4012	5942.5	2431	2262	10017.5	14416.5	2164.5	2422	1408	1190	3690	3294	2757	3050.5	1592	1349	2800	2798.5	1989	4074	1815	1772
centroid_1570846	IVTT.AG	inner membrane protein YhhQ	3272.22	1550	1863	6282	4805	4131	4095	4005.5	5062	2699	2697	2942.5	5041	2495	3140	1728	1335	3847	3845	3306	4029	2069.5	1665.5	3648.5	3531	2126	5369.5	2286	3015
centroid_718481	IVTT.AG	NADH ubiquinone/plastoquinone oxidoreductase chain 4L family protein	3270.97	1519.5	1907.5	6694	5224	3826.5	4011	3696	5500.5	2960.5	2835	2944	4556	2370	2905	1579	1358	4303	3814	2885	3305	1927	1625	3966	3780.5	2589	5996	2350	2351
centroid_1880197	IVTT.AG	inner membrane transport protein YdhC	3270.52	1493.5	1927	5561.5	4594	4240	3490	4048	6030	2809	2780	3249	5201.5	2528	2888	1582.5	1414	4080	3776	2989	3525	1941.5	1702.5	4537.5	4275	2198	4933	2258.5	2317
centroid_1276420	IVTT.AG	ribosomal protein L20	3270.24	1662.5	2108	6078	4551.5	4256	3493	4053	5736.5	2768	2738	2822	4774.5	2361	2990	1625	1427.5	3763	3497.5	3619	4314	2143	1767	3602	3421.5	2428	5482.5	2228	2277
centroid_361638	IVTT.AG	S adenosylmethionine decarboxylase proenzyme	3268.9	1465	1816	5868	4673.5	3716	4129	3438	5597	3232	2806	3437.5	5565	2669	3089	1638	1337	3995.5	3756	3011	3341	2059	1664	4002	3895.5	2538.5	5427	2234	2248.5
centroid_1608318	IVTT.AG	putative undecaprenyl diphosphatase YbjG	3266.45	1404	1810	5916.5	4755	3926	4078	3517	5505.5	2979	2817	3276	4736	2889	3125	1782.5	1407	4492	3818.5	2887	3418	2088	1620	4096	3883	2404.5	5266.5	2285	2326
centroid_1500543	IVTT.AG	dyp type peroxidase family protein	3266.09	1551	1843.5	7123.5	5088.5	4119	3780.5	3947.5	5204.5	2590.5	2526	2909	4954.5	2594	3056	1555	1227	5190.5	5247.5	3013	3984	1977	1556.5	3622.5	3479.5	2193.5	4242	1871	2079
centroid_1282736	IVTT.AG	inner membrane protein YaiY	3265.48	1384	1857	5804	4739	4695.5	4831.5	3495	5268.5	3404.5	3066.5	2866	4736	2486	2919	1642	1376	4444	3907.5	3594	3918	1952	1626.5	3759	3574.5	2339	4947	2089	1983
centroid_1155676	IVTT.AG	DNA replication protein DnaC	3262.48	1485	1831	8889.5	6188	3248	3522	3021	4636.5	2485	2321	2782	4193	2233	2557	1465.5	1193	3522	3333	3945	3412.5	3156	2456	5413	5325.5	1989.5	4078	2036	2104
centroid_1972699	IVTT.AG	conserved hypothetical protein	3262.33	1809	2308	6173.5	4326	4386	3707	4043	5734.5	2771	2642	3024	4913.5	2593	2930	1597	1385	3862	3737.5	3114.5	3810	2000	1641	3689.5	3619	2358	5346	2315	2460.5
SSON53G_RS27485	IVTT.AG	DDE endonuclease	3260.67	1718	2060	4422.5	3852	5444	5630	4092.5	6978	2540	2659.5	2471	4775.5	3230	4308	1422	1233	3898	4240	2896	4458	1773	1568	3041	3095	2011.5	4044.5	1969	2105.5
centroid_252554	IVTT.AG	modulator of DNA gyrase family protein	3259.86	1407.5	1682	4603.5	3424	4788	4488	3206.5	4398	2390.5	2289.5	2477	3921	2176	2536	1469	1247.5	4712	4526	7407	8746	1715	1471	3112	2969	1878	3795	2333	2498
centroid_1717982	IVTT.AG	SCP 2 sterol transfer family protein	3256.31	1464	1672	14562	5737.5	3670	3517.5	3849.5	4788	2243.5	2208	3162.5	5260.5	2313	2610	1592	1272	3216	3333	2795	3656	1799.5	1508.5	3210	3086	1911	3882	1919.5	2128.5
centroid_2370266	IVTT.AG	putative galactarate transporter	3252.52	1468.5	1759	5207	4537	3483	3707.5	3478	5083	2608	2457.5	2784	4705.5	2400.5	3081	1833	1512	8310	6818.5	2774	2878.5	1922	1621.5	3732.5	3709	2008	4201	2118	2009.5
centroid_204959	IVTT.AG	conserved hypothetical protein	3245.07	1353	1625.5	5045	3527.5	4203	3852	4408.5	6490	2525	2478.5	3098	5454	2246	2892	1565.5	1305	3781	3944	3389	4209	2069	1526.5	2968	2882	3805.5	7638.5	1773	2010
centroid_518672	IVTT.AG	integral membrane , TerC family protein	3242.21	1356	1681	6793	5490	3406	3507.5	3215	4708	2629.5	2518	2939.5	4618	3117	3341	1447	1195.5	3682	3439	3618	4244	2161.5	1744.5	5127	4745	2201.5	5068	2016	2093
centroid_1781915	IVTT.AG	bacterial extracellular solute binding, 3 family protein	3241.81	1893	2473	4715	4074	4214	3758	4139	5767	3467	3443.5	2854.5	4472.5	2375	2667	1977	1709	4490	3860	3927	4731	1934	1579	3320.5	3260	1967	4236	2138	2289
centroid_1005874_s2	IVTT.AG	mechanosensitive ion channel family protein	3240.9	1535	1963	5422.5	4253	3948	3671	4285.5	5934	2851.5	2780.5	2962	4817	2810.5	3094	1573	1317	5164	4740	2800	3193	2027.5	1642	4059	3770.5	2139	4835	2040	2198.5
centroid_2286735	IVTT.AG	conserved hypothetical protein	3240	1219	1575	4018.5	3545.5	3244.5	3288	3507	5546	2373	2181	3191	4695	2089	2703	2041	1592.5	4959	4152	6444	7837	2111	1624	3612.5	3646.5	2104	4285	2284	2220
centroid_1080358	IVTT.AG	enterobactin exporter EntS	3239.26	1581	1936	5260.5	4316	4071.5	3974	3808	5480	2771	2533.5	2966	4926	2550	3077	1606	1355	4182	4004.5	2915	3350	2020	1715	4924.5	4758	2230.5	5007	2201	2176
centroid_242036	IVTT.AG	glucose 6 phosphate dehydrogenase	3235.5	1287	1645	7003.5	5494	3221	3389	3674.5	5514.5	2572	2494	2826.5	4377	2235	2549	4668	3890	3668	3361	2597	2714	1961	1675	4488	4397.5	2117.5	4331	1924	1861.5
centroid_252086	IVTT.AG	na+/H+ antiporter NhaA	3227.93	1473	1822	5506.5	4664	3828	3812	3606.5	5303.5	3743	3477	3100	4987	2620	2962	1538.5	1339	4199.5	3930.5	2853	3157.5	2163	1790	3973	3755	2339	5100	2266.5	2236
centroid_2245872	IVTT.AG	aquaporin Z	3225.34	1697	2115	5892	4361	3924.5	3966.5	3513	5044	2809.5	2549	2962	4828	2811	3047	1582.5	1308	4155.5	3776	2808	3314	2085	1803	4285.5	4172	2495.5	5130	2431	2502
centroid_1316291	IVTT.AG	conserved hypothetical protein	3221.67	1532	1941.5	4621	3622	4757	4373	4383	6060.5	2724	2635.5	2805	4614.5	2605.5	3036	1641	1446	5755	4182.5	3299	4087	1887	1459.5	3164.5	3077	2124	4737	2234	2272
centroid_19080	IVTT.AG	undecaprenyl phosphate alpha 4 amino 4 deoxy L arabinose arabinosyl transferase	3220.02	1516	1795.5	5530	4738.5	3783	4094	3552	5234	3168	2829	2861	4925.5	2635	3092	1660	1369.5	4329.5	4013.5	2824	2924	2051.5	1761.5	3800	3904	2509.5	5765.5	2311	2238.5
centroid_2279121	IVTT.AG	aldehyde dehydrogenase family protein	3218.98	1372	1718	5558.5	4318	3407.5	3644	3397.5	5388.5	3122.5	2890	2852	4429.5	3756	4105	1557.5	1307.5	3956	3733.5	2662	3042.5	2013	1612	3829.5	3727.5	3448	6388.5	2054	2022
centroid_2274295	IVTT.AG	sodium:dicarboxylate symporter family protein	3214.84	1360.5	1631.5	7447.5	5496	3654	4164	3440	5356.5	2793	2508	2883	4424.5	2265.5	2851	1585	1324.5	3549	3432.5	2631	2882	2011	1723.5	5045	4737.5	2394.5	5014	2322	2244
centroid_406513	IVTT.AG	fumarate reductase subunit D family protein	3213.19	1488	1902	6092	4714.5	4204	3717	3726	5355.5	2567.5	2576	3057.5	5084	2432	2796	1583	1336	3733.5	3615	3031.5	3646	2166	1815	4517	4121.5	2253	4870.5	2269.5	2254
centroid_1410537	IVTT.AG	high affinity zinc uptake system membrane protein ZnuB	3212.62	1477	1841	5251	4262	3885	3693.5	3992	5620	2923	2915	2936	5143.5	2510	3157	1724	1356.5	4026.5	3829	2789	3301	2580.5	1954	3675.5	3778	2285	5553.5	2069	2263
centroid_2299060	IVTT.AG	flagellar basal body associated FliL family protein	3212.24	1270	1550	5398	4139	3343	3414	3222.5	4671	7008	7226	2814	4477	3090	3570.5	1413	1184	3701.5	3499	2643	3076.5	1786	1416	3826.5	3675	1931	4250	1866	1938
centroid_1236668	IVTT.AG	L tartrate/succinate antiporter	3208.45	1529	1932	5940	4981.5	3691.5	3334.5	3488	5042	2864	2821	2965	4685.5	2565	2979	1485	1351	4056.5	4018	2781	3216	2063	1761.5	4736.5	4406	2350	5334.5	2277	2280
centroid_221860	IVTT.AG	AAA like domain protein	3208.43	1288	1556	3803	3289	3091.5	3447	6299.5	10490	2541	2306.5	2859	4882.5	2362	2644	1428.5	1188	3651	3382	2685.5	2764	1816	1574	3910	3911	2646.5	5369.5	2066	2059.5
centroid_427597	IVTT.AG	xylulokinase	3207.83	1573	2040	6998.5	6154	3604.5	3223	3698	5095.5	2594	2559	2938	5040	2484	2911.5	1603	1313	3948	4126	3151.5	3703	2286	1726.5	3386	3087.5	2296	4493.5	2363	2427
centroid_2277584	IVTT.AG	protein RcsF	3206.59	1353	1613	8234	2992.5	4692	4359	4380	5797.5	2070	2075	2736	4294	2686.5	3045	1511	1226.5	3376	3473	4101	5315	1734	1393	4486.5	3865	1866	3593.5	2228	2544
centroid_315942	IVTT.AG	phosphoserine phosphatase SerB	3204.9	1407	1869	5291.5	4619	3842	4005	3453.5	5425.5	2937	2725	2738	4051	2655	3221	1671	1364.5	4079.5	3979	3654	3069	2028	1629	3784	3688	2524	5397.5	2742.5	2572
centroid_509256	IVTT.AG	phosphoribosylamine glycine ligase	3200.09	1295.5	1549	2998	2450	2950	3005	2859	4191	1982	1852	2095	3140.5	1831	2127	1291	1090	16631	16458	2294	2595	1570	1398	2445	2388.5	1654	3398	1746	1741
centroid_1433953	IVTT.AG	basal body rod modification protein FlgD	3198.36	2988	4410	3330	2923	8409.5	9299.5	3936	6016	2334	2224	2617	3988.5	1958	2266	1309	1143	4108	3918.5	2838	3059	1608.5	1330	2807.5	2852	1984	3832	1804	1713
centroid_1870696	IVTT.AG	mechanosensitive ion channel family protein	3196.22	1609.5	1945	5983	3654	4084	3610.5	3950	5165	2899	2915	2956	4939	2722	2980	1636	1373	4149	4223	3141	3897	1933	1659	3574.5	3528.5	2255.5	5157	2178	2361
centroid_1385285	IVTT.AG	putative lipoprotein	3193.53	1414	1729.5	7309	4821	4197	4038	3960	5215.5	2510	2538	3082.5	5404	2281	3012	1676.5	1387	3618	3573	2909.5	3903	2133.5	1681.5	3969.5	3632	2051.5	4102.5	1993	2228.5
centroid_1934051	IVTT.AG	toxin CptA	3190.79	1495	1882	7088	5512	3985.5	3787	3697	5212	2691	2693	2644	4482.5	2502	2904	1550	1353	4093	3832	2879	3404.5	1972	1696.5	3754	3718	2175	5287	2103	2129
centroid_415191	IVTT.AG	isochorismatase family protein	3190	1448	1784	6026.5	4086	3475	3037	3645	5172	2235.5	2148	2590	4394.5	2056.5	2689	1496	1206	3412.5	3271	7880	8666	1808	1491	3262	3269	1978.5	3939.5	2017	2067.5
centroid_595628	IVTT.AG	CSS motif domain associated with EAL family protein	3188.9	2545.5	3436	4683.5	3930.5	3191	3230.5	3261	5084.5	2602	2354	2564	4037.5	2393.5	2676	1574.5	1306	3810.5	3590	2630.5	2869	2855	2209	3313	3384	2085	4458	2575	2534
SSON53G_RS26310	IVTT.AG	acid phosphatase	3188.12	1182	1429	18097	13293.5	2487	2532.5	2682	3711	1734.5	1825	2304	3988	1679	2131.5	1224	1035	2470	2557	3374.5	3909	2414.5	1939	2587	2559	1559	3243	1455	1524.5
centroid_144531	IVTT.AG	miniconductance mechanosensitive channel	3187.4	1367	1764.5	5733.5	4226	3390.5	3153.5	4225	6241.5	2540.5	2359	2892.5	4397.5	2289	2474.5	1536	1281	3927	3612	2615	2987	5342	3816	4223	4095	1964	4094	1996	1979
centroid_2285252	IVTT.AG	protease 3	3186.36	1386	1701.5	3470	2790	3283	3476.5	4971	7713.5	2523	2262.5	4342	7664	4450.5	4714	1434	1180	3234	2782.5	2837	3042	1680	1477	4125	4384	1883	3609.5	1877	1825
centroid_311505	IVTT.AG	lrgA family protein	3184.57	1493	1823	4642.5	3625.5	4630	4022	4204.5	5969	2766	2528	2909	4533	2689	2976.5	1667.5	1451	4355	3775.5	3479	4304	1870	1476	3400	3257	2145	5001	2415	2684
centroid_1302846	IVTT.AG	branched chain amino acid transport system / permease component family protein	3182.71	1647	1943.5	5862	4787	3857	3606.5	3957	5095	2730	2788	3041	5261	2546	3136	1600.5	1358	3701	3640.5	2977.5	3603.5	2343	1837	4184	3856	2103	4501	2007	2201
centroid_2368768	IVTT.AG	inner membrane protein YpjD	3182.26	1422	1718	6171	4849	3610	3392.5	4382	6429	2559	2533	2955.5	4759	2283	2678	1512	1318	3716.5	3415.5	2878.5	3161	1992	1713.5	5419.5	5029.5	2045	4274.5	2023	2028
centroid_248507	IVTT.AG	cytochrome c nitrite reductase, pentaheme subunit	3181.74	1352.5	1588	4309	3347	3239	2848	3149	4210	2093	2061.5	2182.5	3589	1885.5	2277	1330	1124	3273	3312	2566	3000.5	1617.5	1314.5	2552.5	2385.5	10474.5	16028	1675	1795.5
SSON53G_RS26770	IVTT.AG	hypothetical protein	3178.98	1333	1656	6162	4802	2979	3195.5	3185.5	4544.5	2455	2520.5	2499	4091	2321	2784	1505.5	1244	3571	3611	2558	3026	1867	1495	3781.5	3710.5	5395	10054.5	1928.5	1968
centroid_457629	IVTT.AG	tryptophan specific transport protein	3175.84	1496.5	1903	5985	4923	3897.5	3770	3432	5002	2619	2462	3032	4912	2177	2902	1483	1276	3750.5	3569	2857	3181	2129	1847	5363	5153.5	2114	4485	2191	2133
SF_p0148	IVTT.AG	Spa15, putative component of the Mxi-Spa secretion machinery	3171.86	1525	1847.5	6040	3120	4116	3995	4074.5	5509	2802	2698	2964	4756.5	2784	4823.5	1541	1329	4028.5	3570	2977	3688.5	2016	1508	3365	3208.5	2282	4643	2192	2364
centroid_259991	IVTT.AG	integral membrane protein MviN	3170.41	1375	1788	4964.5	4359	3951	3930.5	3293.5	5222.5	3164	2874	2885.5	4163.5	2568.5	3238	1742.5	1442	4317.5	3657	2776	3064.5	1986.5	1580	3889	3989	2722	6183.5	2320	2251
centroid_1906545	IVTT.AG	periplasmic protein CpxP	3170	1292	1523	4083	3134	3702.5	3229	4058	5487	2139	2277.5	2646	4675	6462	6754	1450.5	1165	3563	3646.5	3534.5	5746	1784	1390	3118	2935	1959	4105.5	1920	2187
centroid_955031	IVTT.AG	inner membrane protein YbjM	3166.86	1522	1794	5988.5	4436	4181	4002	3885	5142.5	2477.5	2566	3044	4972.5	2405	3146	1782	1348.5	3708	4082	3316	3991	2044	1539.5	3473	3392.5	2355.5	4852.5	1963	2149.5
centroid_724397	IVTT.AG	molybdate ABC transporter, periplasmic molybdate binding protein	3166.55	1426	1707	4743	3747	3990	3685	4039	5180	2649	2564	2758	4572	2599	2913	1534	1269	6148.5	6021	3260	3920.5	1887.5	1513	3456	3398	2109	4602	1836	2128
SSON53G_RS26935	IVTT.AG	surface presentation of antigens protein SpaK	3165.84	1283	1639	3735	2920	3337	3281	2981	4607	11617	5920.5	2567.5	4115	2570	4672	1427	1184	3698	3321.5	2599	2970	1719	1462.5	3322	3074.5	1981.5	4092	1950	1957.5
centroid_2281121	IVTT.AG	argininosuccinate lyase	3165.21	1714	2037	3599	2854	3510	3620	9888.5	12434	2403.5	2207.5	2619	4202.5	2261	2472	1418	1207	3385	2920	2828	3065	1788	1492	2909.5	2851	1985	4021.5	2118.5	2078.5
centroid_304853	IVTT.AG	phosphate starvation inducible protein PsiF	3163.93	1359	1687.5	4209	3456	3938	4104	3625.5	5586	3436.5	3266.5	3294.5	5062	2850	3447	1603	1309	3646.5	3467	3454	3932	2163.5	1608	3627.5	3655.5	2338	5245	1984.5	2109
centroid_1783253	IVTT.AG	matE family protein	3161.72	1547	1886	5249	4191.5	4258.5	3610	4058	5439.5	3191	3137	2825.5	4509	2595.5	3011	1723	1366	3815	3603	2759	3584.5	1882	1511	3465.5	3303	2551.5	5884	2110	2351
centroid_393899_s1	IVTT.AG	acriflavine resistance protein B	3160.5	1432.5	1799.5	5179.5	4308	3385.5	3468	3486.5	5627	2758.5	2573.5	2977.5	4349.5	2398	2863	1513	1283	5407.5	5248	2691	2923	2164	1718.5	4217	4094.5	2129	4405	2245	2225
centroid_2217193	IVTT.AG	chain length determinant protein	3159.74	1563	1938	5793	5281	3570.5	4037.5	3411	5216	3035	2556	2721	4465	2759	3326.5	1572	1320	3704	3533	2872	3034	1958	1675	4205	4289	2467	4829	2206	2098
centroid_1476282	IVTT.AG	conserved hypothetical protein	3159.62	1412.5	1704.5	5131	4155	3887	3581.5	4865.5	6566.5	2516	2492	2753.5	4465	2191.5	2957	1602	1294.5	4008	4175.5	3536	4211	2018	1470.5	3274.5	3015	2389	4971	2267	2625
centroid_36610	IVTT.AG	putative phospholipid ABC transporter binding protein MlaD	3159.62	1674.5	2185.5	4881	4017	3449	3481	3337	5228.5	2425	2293	2482	3935	2206	2613	1509.5	1304	3542	3250	4653	4970.5	1988.5	1683	3445	3291.5	3380	5661.5	3328	3565
SSON53G_RS27810	IVTT.AG	malate transporter	3158.55	1547	1926	5000	4340	4546	4799	3375	5917	2674	3070	2462	4476.5	3103	4485	1387.5	1198	4130	4783	2928.5	4510	1717	1445	2887.5	2987	2037.5	3987.5	1836	1842
centroid_1535078	IVTT.AG	ybgS like family protein	3157.36	1321	1551	4413.5	3266.5	5444	5769	5237	7245	2727.5	2852.5	2924.5	5678.5	2071.5	2686	1649	1254.5	3022.5	3574	2765	3424	1953	1416	3007	2926	2199	5078	1918	2095
centroid_1338792	IVTT.AG	lipoprotein NlpI	3155.86	1488	2010	3287	2821	3701	4008	3340	5232	3787	3718	2509	4062	5550.5	5579	1714	1434	7012	5914	2635	2845.5	1989	2009	2212	2036	1990.5	3464.5	1862	1796
centroid_1420001	IVTT.AG	MASE1 family protein	3155.21	1630	1907	4203	3459	4346	4464	3785	5382.5	2919	2716	2899	4584.5	2668.5	2763	1565	1306.5	4439	4240	3733	4321	1885	1624	3237.5	3273	2489	5117.5	2154	2203
centroid_621584	IVTT.AG	conserved hypothetical family protein	3155.02	1255.5	1546	3539	2728.5	3935	4155	3450	5079.5	4480	3989.5	3373	5098	2037	2257.5	1288	1121.5	2841	2481	8310	9059	1554.5	1357	2415	2364	2051	3820.5	1867	1784
centroid_2294183	IVTT.AG	radical SAM superfamily protein	3154.93	1443	1804	4985	4498.5	3660	4044	3909.5	5798	3085	2623	2694	4359.5	2592.5	3143	1616	1348	4033	3827	2888	3171	2274.5	1779	3787	3798	2651.5	5171.5	2111.5	2096
centroid_393552	IVTT.AG	cell division protein FtsW	3151.47	1498	1795.5	6035	4423	4094.5	3694.5	3838	4978	2657	2653.5	3092	4871	2599.5	3289.5	1602	1264	3690	3580	3015	3868	2124	1615	4047.5	3957	2152	4638	2029	2205
centroid_1157261	IVTT.AG	sugar (Glycoside Pentoside Hexuronide) transporter domain protein	3146.64	1482	1802.5	6941.5	4526	3739	3558.5	3581	5191.5	2370	2397	3110.5	4897.5	2411	3117	1794	1343	3684	3438	2867	3562	1993	1609	4298	4298	2047	4381	2199.5	2206
centroid_2375252_s2	IVTT.AG	cation efflux system protein CusA	3145.41	1287	1570	6668.5	5284	3146.5	3674	3172	4999	2544	2382	3667.5	5660	2169	2514	1465.5	1210	3544	3382.5	2993	3160	1853.5	1524.5	5905	5211	1960	3971	1940	1917.5
centroid_285013	IVTT.AG	DNA repair protein RecN	3145.22	1640	2214.5	4102	3125.5	3487.5	3507	3323	5078.5	4511	3991	3196	4908	5087	5290	1476.5	1226	3432	3009	2733.5	3482	2010.5	1573.5	3062	3023	2014	4201.5	2199	2159
centroid_691020	IVTT.AG	sigma E factor regulatory protein RseC	3144.72	1569	1882	5893	4478	4250	3519.5	4108	5772	2396	2410	2791	4591.5	2242	2755	1551	1260	3887.5	3410	3505	4124.5	1845	1553	3354.5	3321	2611.5	5512	2212	2374
centroid_2386158	IVTT.AG	tRNA (guanine N(7) ) methyltransferase	3143.19	1614	2660	4680	3061.5	4036.5	3599	3854	5001	2422	2375	2690	4616	2438	2788.5	1556	1248	3549	3563.5	2769	3510.5	4271	3067	2900	2848.5	3293	6685.5	1887	2070
centroid_116281	IVTT.AG	voltage gated potassium channel Kch	3138.53	1512	1833	4920	3704	3620	3339	3866	5032	2500	2477	2672	4413.5	2285	2850	1544	1287	5905.5	5161	4051	5617.5	1911	1508	3316	3074	2081	4561	1850	2053
centroid_1675119	IVTT.AG	fosmidomycin resistance protein	3136.12	1504	1837.5	6711.5	5353	3716	3687	3289	4466	2658	2436.5	2921	4735	2461.5	2903	1477	1290	3519	3445	2583	3132	2080	1781	5631	4780.5	2000	4371	2011.5	2164
centroid_9002	IVTT.AG	transmembrane secretion effector family protein	3134.36	1519	1884	5357.5	4478	3938.5	3265	3688.5	5251.5	2683	2705	2902	4685	2650	3052.5	1621	1458	3956	3743	2818	3280.5	2064	1708	4249.5	3994	2177.5	4944.5	2233	2338
centroid_1143824	IVTT.AG	NADH Ubiquinone/plastoquinone (complex I), various chains family protein	3127.84	1489	1939	5819	4936.5	3527.5	3536	3268	4788	2876	2674	3015.5	4819	2525	2969	1552	1335	4081.5	3934.5	3093	3396	1977	1767.5	4207.5	4057.5	2168	4857.5	2062.5	2059.5
centroid_209676	IVTT.AG	conserved hypothetical protein	3125.16	1439	1695	6510	4702	3879.5	3622.5	3443	5061.5	2562	2496	3028	4555	2505	3047.5	2166	1690	3815	3770	2766	3305.5	2022	1548	3862	3943	2147	4582	2024	2166
centroid_1023916	IVTT.AG	GABA permease	3120.28	1413.5	1818	6187	5085	3457	3436.5	3214.5	4972.5	2847	2723	2995	4686.5	2253.5	2774.5	1511.5	1303	3923.5	3482	2611	2911.5	2078	1758	4906	4739	2287	4859	2178	2067
centroid_393874	IVTT.AG	bifunctional aspartokinase/homoserine dehydrogenase 1	3119.69	1468	1890	5530	4667	3333.5	3343	3547	5347	2716	2774.5	3050.5	5243	2754	3133.5	1574.5	1289	4278.5	3992	2753	3129	2064	1799	3668.5	3572.5	2189.5	5149	2082	2085.5
centroid_519703	IVTT.AG	long chain fatty acid CoA ligase	3116.9	2656	3349.5	4498	3593	3708.5	3692	3498	5163	2675	2639	2642	4216	2384.5	2718	1392	1254	3937	3673	2659.5	3049	2981.5	2535	3398	3262	2145	4352	3222	3231.5
centroid_502653	IVTT.AG	conserved hypothetical protein	3115.66	1323	1627.5	5982	4452	3111	3524	4828	7346.5	2342	2269	3739.5	5922	2165.5	2549.5	1445.5	1213	3812.5	3508	3295	3605	1827.5	1512	3736.5	3652	2107	4038.5	1879	1750
centroid_524980	IVTT.AG	hok/gef family protein	3115.53	1640	1880	6380.5	3785.5	4479.5	4006	4193	5242.5	2503	2578.5	2994	4958.5	2265.5	2925.5	1687	1262	3466.5	3795.5	3255	4122	1979.5	1477	3359.5	3297	2174	4323	1941	2182.5
centroid_1571364	IVTT.AG	DNA gyrase, B subunit	3113.48	1312	1683	5384	4573	3260	3295	3180	4741	2742	2728.5	3069	5439.5	2654	2972	1433	1189	3503	3487.5	2567.5	2898	3257.5	2752.5	4773	4603	2193.5	4711	1947.5	1904
centroid_864330	IVTT.AG	hha toxicity modulator TomB	3112.98	1257.5	1619	3958.5	3245.5	3437	3373.5	3011	4704	2428.5	2206	2437.5	3808	4323.5	5082	1374.5	1151.5	3368.5	3105	7807	8177	1755.5	1405	2877	2882	1978	3943	1836	1850
centroid_847621	IVTT.AG	transglycosylase associated family protein	3112.86	1449	1832.5	5966	4418.5	3949	3535	3738	5123.5	2828.5	2737.5	2881.5	4651.5	2529.5	2937	1584	1296	3928	3697	3058	3782.5	1940	1568	3645	3624	2146.5	5037.5	2012	2221
centroid_1730567	IVTT.AG	inner membrane protein YbaN	3112.62	1773	2167	5591	4638	4231.5	4084.5	3445.5	5322.5	2637	2490	2847	4607	2342	2872	1559.5	1301.5	3985	3703	3190	3520	1961	1573	3490.5	3534.5	2239	5145	1990.5	1986
centroid_119209	IVTT.AG	proton glutamate symport protein	3109.34	1497	1882.5	5402.5	4404	3733.5	3948	3185.5	5033.5	2953	2648	2947	4685.5	2356	2939	1523.5	1302	3897.5	3659.5	2980.5	3341	1943	1688	4421	4511	2221	4890	2100	2081
centroid_904613	IVTT.AG	conserved hypothetical protein	3109.02	1704.5	2004	4251.5	3454	4541	4920	3428.5	5445	2711	2671.5	2481	4525.5	2906.5	3546	1438.5	1192	3977	4071	3329	4418	1792	1607	3083	3084.5	2308	4852	2059	2129.5
centroid_595233	IVTT.AG	tat (twin arginine translocation) pathway signal sequence domain protein	3106.76	3471	4507	6310	4741.5	2587.5	2695	2746.5	4278.5	1868	1853	2148	3314	2938	3136	1220.5	1062.5	2777.5	2518	2150	2353.5	1697	1590	2787	2641.5	1643	3082.5	8243	8229
centroid_650234	IVTT.AG	uracil xanthine permease family protein	3103	1413	1803.5	5330	4479	3758	3907	3379	6127	2537	2412	2873	4402.5	2355.5	2853.5	1554.5	1299.5	3697	3574.5	2738.5	3032	1967	1675	5052	3874	2256	4848.5	2392	2399
centroid_554222	IVTT.AG	sugar (and other) transporter family protein	3101.34	1526	1803	5905	4278	3800	3522	3790	5018	2764	2684	3094	5027	2501	2961	1627.5	1323.5	3659.5	3732.5	2893.5	3636.5	2024.5	1640.5	4098	3792.5	2101	4171	2060.5	2272
centroid_601288	IVTT.AG	inner membrane protein YbjO	3100.28	1482	1900	6173	4804	4098	3513	3594	5220.5	2424	2517	2872	4600.5	2442.5	2901.5	1490	1295	3731	3390.5	3225	3748.5	1940	1690	4289.5	4121	1979	4347.5	2034	1989
centroid_822631	IVTT.AG	conserved hypothetical protein	3095.76	1343.5	1623	5438	3853	5100	4164	5085	6234	2083	2248	2753.5	4887.5	2257.5	2903.5	1704.5	1460.5	3420	3600	3295	4149	1884	1435	3280.5	3270	1847	3573	1982.5	2434.5
centroid_1805167	IVTT.AG	glycosyl hydrolases 25 family protein	3095.29	1832	2275	4851.5	3949.5	3656	3789	3101	4754	2900	2614	2587	4280.5	4070.5	4216	1525	1363.5	3954.5	3796	2938	3207	2034	1701.5	3633	3765	2212.5	4791	2043.5	2004
centroid_653130	IVTT.AG	tail specific protease	3094.97	1248	1613	3192	2676	2779.5	2967.5	3088	4870.5	8377	7721	2200	3407	4567	5010.5	1613	1349	3372	3412.5	2612	2900	1675	1413	2907.5	2854.5	2151.5	4291.5	1812	1747
centroid_726617	IVTT.AG	mgtC family protein	3094.84	1404	1739	6873	4921.5	3908.5	3751	3689	5192	2400	2364.5	3054.5	4640.5	2345	3083	1730.5	1258	3646	3505.5	2965	3680.5	2083.5	1505.5	3944	3682.5	1965	4068	1988	2132
centroid_1005269	IVTT.AG	conserved hypothetical protein	3094.43	1582	1754	5254.5	3830	3963.5	3816.5	4390.5	6538	2508	2494.5	2735	4913.5	2443	3064	1603	1322	3880.5	4018	3221	3961	1894.5	1514	3280.5	3179.5	2118.5	4532	1769	2019
centroid_429863	IVTT.AG	tonB system energizer ExbB	3094.05	1432	1725.5	4956	3627.5	3678	3514	4414.5	5711.5	2647.5	2646.5	2742	5095	3079	3599	1518	1248	3951	3983.5	3407	4141	1950	1554	3142	2988	2206	4873	1770	1954
SSON53G_RS26850	IVTT.AG	chaperone protein IpgA	3092.33	1549.5	1858	3844	3259	3834	4169	3458	5331.5	6056.5	3298	2632.5	4452.5	2515	2917	1528.5	1320.5	3625	3387	2999.5	3192	1959	1634	3766	3884.5	2198	4354	2326	2212.5
centroid_1450615	IVTT.AG	inner membrane protein YdgK	3088.05	1345.5	1652	6039.5	4453	3844.5	3668	3392	5120	2621	2434.5	3010	4444.5	2471.5	3019.5	1534	1267	4050.5	3917	3206	3747	2026	1508.5	3703	3683.5	2240.5	5144	1993	2035
centroid_286867	IVTT.AG	ABC 3 transport family protein	3087.97	1409	1699	4785.5	3680.5	4354.5	4004.5	3954.5	5694.5	2493	2543	2913	4677.5	2559.5	3126	1646	1311	4296.5	3994.5	3545	4255	1896	1532	3460	3234	2099.5	4349.5	1943.5	2014
centroid_1484349	IVTT.AG	osmolarity sensor protein EnvZ	3087.34	1282	1569	3862.5	2979.5	3064	3070.5	3198	4156	2186.5	2061.5	2316	3806	2100	2452.5	2147	1675	6283	6418.5	4851	5797	1721	1447	2721	2664	2763	6342	2310	2524
centroid_645946	IVTT.AG	thioesterase superfamily protein	3086.55	1839	2236	9129.5	3370	4197	3666	4149	5380.5	2380	2361	2765	4550.5	2342.5	2650	1629	1271	3349.5	3511	2771	3445.5	1795	1448.5	3315.5	3246	2073	4273	1969	2226
SSON53G_RS27105_s1	IVTT.AG	outer membrane autotransporter barrel domain-containing protein	3086.24	1382	1634	3358.5	3006	3823	4426	3166	6137	2570	2397	2230	3861	3988	11377	1456	1193.5	3227	3492	2408.5	3548	1721	1467	2931.5	3001	1991	3640	2218.5	2030.5
centroid_346217	IVTT.AG	conserved hypothetical protein	3083.57	1467.5	1820	5315	3974	4191	3505	4292	5783	2470.5	2501	2810.5	4880	2460	2973	1717	1375	4001.5	3901	2759	3579	1873	1545	3615	3388	2064.5	4526	2090	2202
centroid_490876	IVTT.AG	hexuronate transporter	3082.16	1559	1993	4245	3674	4108.5	3990	3968	5543	2746.5	2767	2764.5	4389	2618	2676	1635	1429	4289	3749.5	2870	3552	1942	1543	3292	3298	2550.5	5238	2300	2354
centroid_544775	IVTT.AG	heme exporter CcmC family protein	3080.91	1492	1761.5	5971.5	3626.5	3919	3673	4167	5348	2689.5	2534	3021	4652	2703	3079.5	1678	1324.5	4046	3973	2750.5	3584	1895	1524	3327	3194	2215	4549.5	2015	2365.5
centroid_2280770	IVTT.AG	inner membrane protein YqjE	3079.05	1459	1783	4794	3744	4175	3599	4135	5903	2880	2638	2852	4534	2604.5	2879	1606	1385	4015.5	3835.5	2826	3568.5	1829.5	1457	3550	3420.5	2155.5	4875	2214	2365
centroid_176432	IVTT.AG	inner membrane protein YdcZ	3078.9	1490	1794	5413.5	4290	3832	3529	3756	5200	2868.5	2815	2753.5	4381.5	2491	3122	1534	1322	4140	3884	2921	3319	1911	1571	3510	3424	2285	5360	2137.5	2179.5
centroid_226057	IVTT.AG	thiol reductant ABC exporter, CydC subunit	3073.22	1577	1905.5	5498	4213	4124	4078.5	3440	5017	2782	2573	2790	4722.5	2450	3056.5	1588.5	1387	3986	3651	2753	3088	2020	1703	3510	3580.5	2365.5	5096	2086	2097
centroid_298093	IVTT.AG	inner membrane protein YqaA	3070.72	1426	1746.5	5267.5	4036	3955	3690.5	4174	5583	2520.5	2625.5	2866	4831	2621	3126	1682.5	1318.5	3737	4091	2850	3447.5	1992.5	1511.5	3306.5	3197.5	2638	4734.5	1896	2037
centroid_731109	IVTT.AG	inner membrane transport permease YhhJ	3067.45	1597.5	2038.5	5885.5	4803	3549.5	3524	3279	5109	2614	2561	2881	4305	2464	2867	1610	1296	4069	3968.5	2765	3066	2054	1590	4056	3995.5	2139	4665	2044	2086
centroid_646284	IVTT.AG	conserved hypothetical protein	3067.38	1522	1861	5530	3314.5	3554.5	3559.5	3778	5430.5	2153	2020.5	4583.5	7365.5	2837	3596	1731	1257	3653.5	3528	3135	3768	1839	1385	2624	2804.5	2054	4186	1854	1906.5
centroid_441822	IVTT.AG	celllulose biosynthesis operon protein BcsF/YhjT	3067.34	1606	1942	4043	3391.5	3618	3852	2957	4575	2070	2196	2234	3792	2000	2582	1389	1206	3416	3100.5	9876.5	8671	1593	1339.5	2584.5	2564.5	1966	3872	2287	2334.5
centroid_1676644	IVTT.AG	conserved hypothetical protein	3067.33	1593	2025	4820	3589	3897	3506.5	3613	4636	2347	2226	3086	4909	3649	4424	1623	1469	3477	3579	4354	5705	1941	1565	2725	2545	1856	3701	1869	2159
centroid_723967	IVTT.AG	bifunctional aspartokinase/homoserine dehydrogenase 2	3066.17	1506	1816	5162	4056	3447	3566.5	3888	5174.5	2556	2561	2786	4646	2640	3025	1645	1312	4208	4020	2885	3333	2421.5	1710	3810	3762	2072	4695.5	1974	2118
centroid_928237	IVTT.AG	penicillin binding protein 1A	3066.02	1478.5	1746	3971.5	3088	3670.5	4155	3557	5420	2109	2077.5	3033	4683	2458	2643	1359	1185	6268	5034	2601	2858.5	1714	1455	5473	5067	2046	4034	1926	1967
centroid_95410	IVTT.AG	PTS system glucose specific EIICB component	3063.12	1525.5	1823	4152	3457	3731	3776	4656	6253	2981	2783	2665	4261	2461	2848	1958	1614	3893	3730	2769	3063	2142	1900.5	3255	3130	2294.5	5303	2137	2191
centroid_65909	IVTT.AG	rhodanese like domain protein	3062.9	1310	1568.5	3794	3009	3140.5	2791	3099.5	4313.5	2172	2139	3708	6026	8062.5	6895	1256	1130	3719	3632	3388	3959	1875	1472	2817	2612.5	1750	3539	1878	1916
centroid_501188	IVTT.AG	sensor protein BasS	3062.76	1565.5	1817.5	4676	3754	3652.5	3249.5	4759.5	6932.5	2636.5	2444	2561	4326	2354	2871	1546.5	1321.5	4075.5	3834	2775.5	3331.5	1853.5	1562.5	3417	3305	2242	4958	2390	2577
centroid_1897895	IVTT.AG	H+ symporter family protein	3062.41	1487	1812	5037	4214	3391	3738.5	3327	4982	4608	4031	2606	4291	2408	2766	1492	1268	4028	3633.5	2624	2694	1826	1586	3799	3905	2269	4711	2144	2109.5
centroid_1479935	IVTT.AG	C4 dicarboxylate anaerobic carrier family protein	3062	1350	1747	4816	3903	3243.5	3281	4652.5	7470	3159.5	2808.5	2756	4158	2362.5	2691	1414	1250.5	3736	3827	2584	2941.5	2932	2317	3505.5	3439	2047.5	4519	2004	2019
centroid_656734	IVTT.AG	AAA domain family protein	3060.07	1244.5	1585	4163	3453	4646	5092.5	3551	5481	2411	2460	2344	3573.5	2409	2954	1450	1238	3840	3577	4553.5	4845	2457.5	1876	3608.5	3489.5	2058	4046	2198.5	2108
SF_p0249_s2	IVTT.AG	oriT nicking and unwinding protein	3058.33	1216	1527	3497	3016.5	3612	3607.5	4645	8046	2872	3270.5	3496.5	6340	2344	2952	1323	1184.5	4414	3735	2950.5	3839	2626.5	2034.5	2978	2950.5	1698	3468	1639	1664
centroid_2479632	IVTT.AG	prepilin type N terminal cleavage/methylation domain protein	3058.07	1342.5	1652	5317	4297	3731	3685.5	3300.5	5166	2606	2752	2534	4169	2304.5	2786	1486	1226	6117	5434.5	2610	2849	1885	1522.5	3509	3546	2250.5	4610	2014.5	2036
centroid_2281674	IVTT.AG	conserved hypothetical protein	3054.83	1464	1850	4715.5	3848	3764.5	3792.5	3261.5	5142	2862	2674.5	2861.5	4692	2534.5	3097	1557	1305	4067.5	3801.5	3355.5	3666.5	2082	1684.5	3831	3733	2184	4671.5	2023.5	1981
centroid_2397735	IVTT.AG	na+/H+ antiporter NhaB	3053.69	1426	1730	5873.5	3939	3570.5	3776	3193	4882	2667.5	2533	2941	4157	2493	3229.5	1708	1315.5	4659	4355.5	2958	3377.5	1863	1568	3415	3435	2250	4824	2100	2141.5
centroid_492909	IVTT.AG	conserved hypothetical protein	3052.22	1528	1844	5134	3960.5	3980	3530	3859	5267	2688	2609	2904.5	4777.5	2471.5	2845	1602	1355	3617.5	3529	2853	3578	1891	1638	3778	3539	2166	5019	2133.5	2220
centroid_1283204	IVTT.AG	beta aspartyl peptidase	3051.57	1328	1528.5	5452	4374	4303	3855.5	3596	4791	2813.5	2623.5	2872	4312	2225	2592	1536	1304.5	5331.5	5482	2524	3123	1964.5	1620	4062	3809.5	1780.5	3737	1709	1945
centroid_337965	IVTT.AG	voltage gated chloride channel family protein	3051.31	1450.5	1766	5299	4410.5	3815.5	3676	3819	4975.5	2278.5	2712.5	2939	5110	2310.5	3058	1612.5	1264	3450	3463.5	2856	3469.5	2126	1653	4253	4096	1960	4496.5	1937.5	2141
centroid_200709	IVTT.AG	inner membrane protein YphA	3050.98	1366	1767	5864	4773.5	3697.5	3485	3828	5471	2632.5	2455.5	2726	4413.5	2529	2899	1557	1282	4080	3848	2801.5	3294.5	1928	1573.5	3803	3543	2053	4816	1951	2098.5
centroid_1007062	IVTT.AG	PTS system, mannose/fructose/sorbose , IID component family protein	3049.97	1420	1829	5409	4353	3930.5	3851	3616	5473.5	2717.5	2523.5	2799.5	4460	2460.5	2950	1549	1338	3968	3849	2779.5	2993	1964	1573.5	3850	4005	2105	4589	2091.5	2013
centroid_848800	IVTT.AG	glutathione S transferase GstA	3049.76	1529	1726	6802	3305.5	3908	3442	4006	5004.5	2589.5	2563	2878.5	4526	2615	2937	1682	1332	3491	3544	2891	3724	1907	1559	3212	3074.5	2316	5337.5	2046	2271
centroid_1265833	IVTT.AG	conserved hypothetical protein	3048.21	1311	1536.5	4101.5	3047	3523	3376	3257	5049.5	2224	2104.5	2398.5	3912.5	2060	2437	1762.5	1464	3293	3265	2534.5	2908.5	1693.5	1404	4290	4052.5	5740	9902	1931	1903.5
centroid_1054364	IVTT.AG	fimbrial family protein	3047.52	1634	2007	5950	5019	3938	3846	3066	4675.5	2736	2641	2712	4331	2402	2963	1434	1239	3656	3530.5	2960	3300	1977	1692	3940	3846.5	2261.5	4714	2015.5	1992.5
centroid_118561	IVTT.AG	MFS/sugar transport family protein	3046.69	1496	1885	6420.5	5062.5	3632	3477	3306	4808	2708	2667	2768.5	4446	2441.5	2767	1431	1266	3707.5	3639	2699	3049	1878.5	1638.5	4126.5	3965.5	2206	4939	2030	2050
centroid_2252388	IVTT.AG	putative 4 amino 4 deoxy L arabinose phosphoundecaprenol flippase subunit ArnF	3046.03	1351	1672.5	4326	3930	4101	4217	3967.5	6025	2539	2450	2837	4355	2520	2979	1613	1326	4231	3984	3357	3802.5	1842	1493	3332	3271.5	2231.5	4358.5	2136	1999
centroid_703682	IVTT.AG	conserved hypothetical protein	3045.52	1712	2195	5132	3858.5	4434	3413	3970	5494	2516	2492	2638	4429	2258	2761	1573.5	1384.5	4666	4074	3065	3738	1780	1391	3063	3011	2100	4454	2155.5	2249
centroid_979603	IVTT.AG	conserved hypothetical protein	3043.6	1261	1722	5817	4402	3760	3695	3299.5	5047.5	2890	2553	2832	4196	2460.5	3055	1654.5	1341	4176.5	3748.5	2670	3150.5	1889.5	1435.5	3575	3586.5	2385	5397	2076	2047.5
centroid_2428501	IVTT.AG	NADH quinone oxidoreductase subunit A	3043.48	1434.5	1639	7402.5	3441.5	3928	3617	4100	5201	2506	2562	2871.5	4605	2564.5	2889	1645	1303	3755	3703.5	2738	3572.5	1843	1491	3225	3124.5	2085.5	4580	2008	2282
centroid_426091	IVTT.AG	substrate binding domain of ABC type glycine betaine transport system family protein	3042.98	1391	1784.5	5447	4710	3439	3570	3487.5	5625	2467	2291	3005	4915	3512	3926	1394	1194.5	3977	3655	3447.5	3607.5	1750	1449.5	3222	3120	1998.5	4057	2064	2009
centroid_1338810	IVTT.AG	D alanyl D alanine carboxypeptidase/D alanyl D alanine endopeptidase	3042.93	1447	1811	6516	4798	3177	3556.5	2946	4655.5	2695	2498	2810.5	4204	2413	2836	1532.5	1288	3736.5	3543	2859	3113	2184.5	1696	4599	4571.5	2164	4534.5	2068	2031
centroid_155523	IVTT.AG	SPFH domain / Band 7 family protein	3037.74	1374	1653	4176	3016	3759	3461	4005	5128.5	2277	2288	2685	4277	2411	2884.5	4412	3508	3832.5	3810	3266	3639	1751.5	1382.5	3000.5	2932	2197	4591.5	2145	2342
centroid_877023	IVTT.AG	putative minor fimbrial subunit, D mannose specific adhesin domain protein	3037.64	1450	1859.5	5859.5	4320.5	4098	3635.5	3749	5575	2447.5	2430	2710	4712	2474	2868	1561	1308	3930	3671	2907	3425.5	1891	1591.5	3456	3261.5	1975	4368	2107	2090
centroid_2464476	IVTT.AG	conserved hypothetical protein	3034.74	1589.5	1907	3683	2746	3281	3196	3612	4504.5	1969	2119	2770	4500	1994	2565	1638	1271.5	2909	3117	4493	5438	1783.5	1413	2645	2698.5	3851	10861.5	1708	1840.5
SF_p0131	IVTT.AG	IpgA, similarities to IpgE, putative chaperone	3033.9	1561	1902	3870.5	3073	3621	3865.5	3287	4925	5738	3408	2653	4490.5	2455	2888.5	1458	1240	3675	3386.5	3095	3414	1951	1732	3427.5	3641	2217	4478	2242	2208
centroid_446052	IVTT.AG	acetyltransferase family protein	3032.93	1407	1741.5	5305	4411	3669	4082	3580	5435	2686	2434.5	2766	4500	2459	2925	1590	1276	3748	3563	2845.5	3014.5	1900	1573	3790	3766	2207	4705.5	2172	2083.5
centroid_237552	IVTT.AG	lysine arginine ornithine binding periplasmic protein	3032.67	1291	1546.5	3832.5	3238.5	3456	3476	3872	5941	2370	2348.5	2324	3897	2170.5	2575	1598	1318	6822	5976	2713	2919	3264	2424	2915	2928	2426	4660.5	1915	1862.5
centroid_1389180	IVTT.AG	protein TsgA	3031.28	1363.5	1777	5748.5	4813	3464.5	3418	3277	5026	2726	2683	2910	4545.5	2507	2800.5	1521	1301	3967	3575	2800	3213	1942	1584	3819.5	3558	2250.5	5208	2027	2042.5
centroid_778178	IVTT.AG	conserved hypothetical protein	3030.93	1330.5	1833	6141	4521	3819.5	3855	3366.5	5261	2531	2417.5	2740	4459	2267	2747	1540.5	1338.5	3996	3856	3301	3739	1899	1545	3586	3427	2150	4349	2015	1923
SSON53G_RS27285	IVTT.AG	Virulence factor VirK	3029.12	1515	1835	4622	3764	3502	3606	3186.5	4715	2605	2553	2480	4196	2457.5	3022	1487	1260	6330.5	5676	2946.5	3348	1991.5	1814	3029	3117.5	2160	4614	1990.5	2042
centroid_892821	IVTT.AG	putative manganese efflux pump MntP	3028.9	1518	1788	4909.5	3736.5	4102.5	3664	4104	5331	2635.5	2459	2680	4430	2581	3051	1555	1355	4122	3920.5	3277	3866	1857	1547	3405	3275	1994.5	4526.5	2000	2171
centroid_463636	IVTT.AG	nickel ABC transporter, permease subunit NikB	3026.26	1487	1819	3867	3238	4273	3812	4258.5	6045	2795	2652.5	2760	4247	2598	2782	1526.5	1362	4184	3640	2996	3552	1892.5	1579.5	3379	3270	2146	4821	2234	2347.5
centroid_338657	IVTT.AG	D methionine ABC transporter, ATP binding protein	3024.78	1211	1540.5	4319.5	2957	12471.5	13836	3048.5	4380.5	1842	1750	2342	3229	1788.5	2461	1430.5	1106	2889	2752	2275.5	2669	1578	1287.5	2305	2289	1622	3011	1672	1699
centroid_858229	IVTT.AG	sbmA/BacA like family protein	3023.95	1408	1815.5	5757	4625	3841	3784	3345	5272	2731	2424	2724.5	4095.5	2392.5	3133	1623	1311	4050.5	3843	2670	3108.5	2028	1554	3467	3547	2224	4690.5	2069.5	2017.5
centroid_805322	IVTT.AG	putative protein involved in utilization of DNA as a carbon source	3023.52	1399	1642	5451.5	3804	3947	3516.5	3674	5396.5	2392	2337.5	2744	4457	2714	3219	1679.5	1262.5	3507	3643	2642	3336.5	1979	1511	3854	3925	2042.5	4200.5	2596.5	2728
centroid_2282212	IVTT.AG	conserved hypothetical protein	3022.57	1454	1788.5	4471	3574	3649	3588	3635	5049	2578.5	2524	2604	4112	2356	3719	1462.5	1306.5	5097	5875	2710.5	3325	1956.5	1545	3331.5	3298	2036	4008	2109	2232
centroid_1642227	IVTT.AG	peptidase M16 inactive domain protein	3021.4	1318	1637	4940	3895	4223	4670	3346.5	4725	2500	2391	2509.5	4204	2238	2668	1603	1302	3342	3489.5	2560	3068	1879	1530	4858.5	4765.5	2566	5292.5	1866.5	1972
centroid_655391	IVTT.AG	NADH quinone oxidoreductase subunit J	3018.4	1412	1737	5499.5	4695	3549.5	4057.5	3408	5184.5	2790	2637	2715.5	4381	2262.5	2975.5	1515	1254	3738	3575	2800	2985	1973	1594	3864.5	3837.5	2253	4708	2105	2028.5
centroid_1232091	IVTT.AG	HTH type transcriptional activator AllS	3015.45	1412	1751	5362	4289.5	3491	3429	3401	4786	2734	2723.5	2756	4468	2785	3268	1613	1302.5	3839	3653	2644	3026.5	2020	1593	4021	3797.5	2097	4815	2075.5	2162
SSON53G_RS27600	IVTT.AG	protease	3015.4	1221	1392	3013	2219	2838.5	2489	2846	3740.5	2738	2681	1992.5	3101	1772.5	2151	3856	3148	2408	2351.5	7148.5	8282.5	1411	1206	6967.5	7035	1669	3022.5	1506	1655
centroid_227257	IVTT.AG	acrB/AcrD/AcrF family protein	3015.38	1466	1874	5321.5	4514.5	3765	4034	3290.5	5050	2728	2502	2789.5	4572	2363.5	2772.5	1764.5	1473	3723	3562	2657	2969	2009	1646	3726.5	3937.5	2284	4760	2022	1968.5
centroid_707768	IVTT.AG	na+ symporter family protein	3014.76	1353	1755	5930	4642	3765.5	3488.5	3829	5467.5	2375	2354	2731	4502	2319	2739	1487	1281	3762.5	3449	2603	3071.5	1864	1571	4575	4230.5	1988	4219	2021	2008
centroid_1484679	IVTT.AG	glycogen/starch/alpha glucan phosphorylases family protein	3013.74	1926.5	2478	4778	3973	3548	3507	3071	4800	3103	2959.5	2973.5	5263	2275	2571.5	1377	1218	4637.5	4253.5	2646	2787	1996	1719	3436.5	3266	2165	4824	1996	1974
centroid_165992	IVTT.AG	conserved hypothetical protein	3011.83	1302	1597	5479	4154.5	3006.5	3293.5	3168.5	7813.5	2828.5	2551	2773	4133	2619.5	3018	1503.5	1245	3871	3821	2504	2743	1989.5	1580	3660	3682	2196	4754	2005.5	2017
centroid_161957	IVTT.AG	conserved hypothetical protein	3010.86	1355.5	1644	5659	4533.5	3846	4094	3477	5250	2428	2364.5	2752.5	4637.5	2245	2896	1617.5	1345.5	3622	3500.5	2721	3125	1994	1661	3827	3710	2254	4517	2124	2024
centroid_227927	IVTT.AG	acetolactate synthase, large subunit, biosynthetic type	3008.71	1416.5	1769	5754	4343	3516.5	3307	3418	5048	2656	2544.5	2768.5	4526.5	2356	2801.5	1492.5	1314	4032.5	3613	2754.5	3180	2025	1695	4243.5	3951	2102.5	4466.5	2019	2099.5
centroid_1025357	IVTT.AG	aquaporin Z	3005.07	1562.5	1787	5621	4109	4061	3613	3913.5	5018.5	2531	2455	2904.5	4587	2424	2929.5	1608	1315	3592	3636	2719	3352	2022	1575	3499	3404	2160.5	4406	1979.5	2178
centroid_597417	IVTT.AG	conserved hypothetical protein	3004.43	1250	1473	4250.5	3406	3810	3740	3333	4312	1919	1928	2399	4259	2467.5	3017	1514	1162	4086	4265.5	5105.5	6340	2675	2119	2626.5	2552.5	2152	5716	1600	1784
centroid_1409563	IVTT.AG	catalase/peroxidase HPI	3001.79	1497	1780	8005.5	4050	3541	3236	3543	4837	2335	2269	2638.5	3969.5	2313	3438	1489	1267	4078	3642	2627	3283	1774.5	1455	3272	3195	2367	4716	2046.5	2239.5
centroid_1641248	IVTT.AG	ferric reductase like transmembrane component family protein	2998.76	1421	1644	4745	3546.5	4335.5	3905	3669	5228	2658	2541	2805.5	4446	2530	3015	1720	1360	3735	3759.5	3323	3987	1944	1516	3113.5	3027	2169.5	4512	1991	2129
SF_p0170	IVTT.AG	orf, conserved hypothetical protein	2998.03	1449	1742.5	5664	3799	3507	3662	3070.5	4501.5	2435.5	2279	2564	4057	2806.5	3131.5	1786	1566	3558	3231.5	2597	2796	1947	1713	3710	3672	1990.5	3981	3883	3933
centroid_1555863	IVTT.AG	marC integral membrane family protein	2993.5	1494	1839	5017	3797	4023	3812.5	4131	5576	2582	2450.5	2797	4506	2500	2781.5	1715	1344	3829.5	3805	2782	3558.5	1811	1440	3244	3073	1986.5	4275	2080	2311
centroid_1188140	IVTT.AG	3 oxoacyl [acyl carrier protein] synthase 3	2990.78	1426	1669	4483.5	3346	3836	3390.5	4359.5	5733.5	2451	2440	2729	4584	2414	2914	1527	1271.5	4056.5	3960	3419	4151	1978	1616	3376	3217	1883	3945	2023	2247.5
centroid_1675715	IVTT.AG	amino acid permease family protein	2986.6	1354	1703	4974	4066	3412	3755	3482.5	5499.5	2842	2647	2774	4303	2429	2905.5	1599.5	1305.5	4008	3761	2821.5	3097	1875	1494	3661.5	3535	2269.5	4758	2130	2105.5
centroid_218979	IVTT.AG	fimbrial assembly family protein	2985.97	1327	1709	5036.5	3767.5	5932.5	6559	3452	4912	2286	2318	2588	4172	2110	2469	1396	1196.5	4051.5	3782	2900.5	3299.5	1870.5	1621.5	3304	3253	1877.5	3971	1841	1822
centroid_2419541	IVTT.AG	electron transport complex, RnfABCDGE type, B subunit	2985.57	1584	1890.5	4023	3108	7282	6903	3655.5	4825.5	2378	2327	2572	4265	2223	2585.5	1454	1202.5	3387.5	3467.5	3020	3757	1772	1341	2759	2698	2021.5	4369	1735	1924
centroid_688071	IVTT.AG	amino acid permease family protein	2984.4	1421.5	1739	5459.5	4349	3773	3191	3714	4909.5	2415	2441	2874	4420.5	2552	2868.5	1564	1283.5	3659	3523.5	2653	3268	1939	1521	4051	3659	2094	4422	2253	2294
centroid_2292641	IVTT.AG	O succinylhomoserine (thiol) lyase	2983.71	1480	1752	6278.5	3579	3740.5	3596	3842	5015	2580	2452	2811	4215.5	2538	2841	1562.5	1271.5	3606	3704	2727	3499	1869	1474	3314.5	3221	2105	4485	2374.5	2542
SF_p0130	IVTT.AG	IpgB1, secreted by the Mxi-Spa machinery, function unknown	2983.28	6555	7465	2757	2289	2805	3012.5	2712	4249.5	2066	1982.5	2033	3157	1784	2169	1317.5	1090	8236.5	8419	2371.5	2624	1595	1418	2326	2241	1648	3007.5	1715	1711.5
centroid_531550	IVTT.AG	putative osmoprotectant uptake system permease protein YehW	2982.17	1486	1783	4922	3618.5	3985	3840.5	4094.5	5321	2770.5	2599	2722	4427.5	2674	2807	1626.5	1358	3692	3747	2715	3446	1813.5	1465.5	3189	3120	2125.5	4567.5	2092.5	2271
SF_p0140	IVTT.AG	MxiK, putative component of the Mxi-Spa secretion machinery	2979.48	1285.5	1633	4555	3736.5	3538	3673.5	2789	4468	2460	2286	3883	6326	2266.5	2866	1645.5	1358	3296	3083	2696	2832	3250	2709.5	3571.5	3665	2074	4404.5	2072	1957
centroid_1046767	IVTT.AG	H+ symporter) family protein	2979.38	1473	1841	4090	3485	4069	3529.5	3842	5665.5	2872	2663.5	2726.5	4404	2601	2830	1498.5	1351.5	3650.5	3617	2774	3434	1883	1553	3413	3428	2208.5	4726	2227.5	2347.5
centroid_852810	IVTT.AG	binding protein dependent transport system inner membrane component family protein	2976.31	1532	1920	5442.5	4515	3741	3779.5	3401	5175.5	2447	2378.5	2911.5	4567	2178	2874	1564	1304	3650	3450	2792	3034	2079.5	1639	3835	3749	2042.5	4298	1999.5	1971
centroid_614793	IVTT.AG	membrane AbrB duplication domain protein	2973.41	1514	1769.5	5822	3586	3774	3656	3888	4992	2603	2377	3097	4742	2412	2853	1639.5	1319.5	3405	3360.5	2736.5	3554	1891	1560.5	3312	3235	2123.5	4524	1993	2266
centroid_1459805	IVTT.AG	serine transporter family protein	2972.76	1452	1701.5	5703	4336	3587.5	3294.5	3671	4761	2472.5	2477	2852	4554	2385	2891	1532.5	1283.5	3564	3473	2826	3381	1933	1597	4240	3936	2014	4189	1941.5	2196
centroid_1987822	IVTT.AG	conserved hypothetical protein	2972.76	1436	1746	5512	4356	3429	3309	3697	4967	2518	2539.5	2937.5	4491.5	2478.5	2846	1499	1262	3618	3567	2690.5	3347	1936.5	1616	4279	4147	1963	4098.5	1926.5	2043
centroid_1231977	IVTT.AG	AI 2 transport protein TqsA	2972	1421	1863	4698	4433	3830	3867.5	3271.5	5246	2428	2393	2903.5	4418.5	2220	2806	1568	1342	3592	3283	3070	3011.5	1966	1514	3853.5	3806	2273.5	4735	2157	2009
centroid_2390656	IVTT.AG	permease family protein	2970.36	1527	1905	4350	3416	3784	3933.5	3581.5	5500.5	2806.5	2595.5	2681	4385	2574	2971	1573	1289	3837	3615.5	2953.5	3345	1880	1667	3404	3234	2172.5	4743.5	2165	2168.5
centroid_1265482	IVTT.AG	cell division protein ZipA	2965.38	1419	1700	4917	3793.5	3747.5	3391	3413	4599	2274.5	2373.5	2573.5	4187	2183.5	2739	1471	1255	3291	3252	5695	6599	1768	1544.5	3041	2927	1887	4294.5	1883	1917
centroid_1562971	IVTT.AG	2 octaprenyl 3 methyl 6 methoxy 1,4 benzoquinol hydroxylase	2964.22	1353	1581.5	5344	3867	3310	3057	7360	9645	2154	2202.5	2428	3920.5	2140	2586	1410	1192.5	3207	3097	2407	3014	1864	1505	3491	3313.5	1678	3463.5	1718	1836.5
centroid_1110489_s2	IVTT.AG	glutamine amidotransferases class II family protein	2959.41	1683	2011	5342	4018.5	3593	3491	3313	4565.5	2830	2667	3075	5004	2420	2838.5	1565	1258	3746	3525.5	2487	2896	2400	1928	3543	3444.5	2028	4055	2048	2099
centroid_401104	IVTT.AG	branched chain amino acid transport system / permease component family protein	2959.24	1521	1865	4233.5	3838	3990.5	4046.5	3263	4961	2680	2608	2674.5	4397	2371.5	2774	1483.5	1248	3967.5	3727.5	3432	3642.5	1849	1509	3161	3051.5	2360	5302.5	1984	1962.5
centroid_1307585	IVTT.AG	beta glucuronidase	2959.1	1479.5	1935	5172	4218.5	3205	3217.5	3142	4850.5	2666	2713.5	2779	4672	2425	2867.5	1521	1257	4287.5	3820	2950	3341	2012	1703	3630.5	3567	1981	4389	2093.5	2026.5
centroid_1639685	IVTT.AG	type IV leader peptidase family protein	2958.48	1432	1717	4720	3535	3961	3228	3893	5086	2492	2347.5	2579	4183.5	2396	2662.5	1556	1266.5	3440.5	3382	2696	3427	1735	1425.5	3082	2944	3289	7044	2042.5	2190
centroid_701777	IVTT.AG	protein WzxE	2957.12	1480.5	1774	5284	4035	3736	3467	3643	4913.5	2633	2605	2847	4672.5	2215.5	2936	1588	1325	3643	3468	2773.5	3396.5	1959	1583	3548	3401	2061	4338	2004.5	2228
centroid_2338796	IVTT.AG	signal peptide peptidase SppA, 67K type	2957.09	1567.5	1955.5	5378	3614.5	3285.5	3528.5	3301	5092	2691	2441	2724.5	4210.5	2381.5	2938	1504	1275	3960.5	3714	3050	3171.5	2085.5	1552	3366	3323	2485	5159	1997	1995
centroid_380306	IVTT.AG	heme exporter protein CcmB	2956.83	1437	1686	5430	4199	3769.5	3543.5	3812	5237	2483.5	2456	2810.5	4642	2453.5	3063	1736.5	1314	3568	3717	2697	3352.5	1965	1502.5	3102	3226.5	2004.5	4342	1868	2152
SSON53G_RS27260	IVTT.AG	hypothetical protein	2956.24	1469	1832.5	4074	3029	4233.5	3837.5	3477	4684	2704.5	2639	2581	4258	2715	3100	1469	1222.5	3886.5	4045	3791	4678	1809	1492.5	3049	2938	2102.5	4700	1913	2051
centroid_1269032	IVTT.AG	oligopeptide transport system permease protein OppB	2956.14	1479	1743	4908	3797.5	3760	3733	3703	4850.5	2519.5	2502	2661.5	4866	2447	3094.5	1627	1308.5	3497	3682.5	3137	3819.5	1865	1533	3341	3278	2029	4514	1911	2049.5
centroid_246296	IVTT.AG	transcriptional regulator KdgR	2955.78	1424	1694.5	5390	3998	3457	3455	3953	5553	2396.5	2339	2623	4648	2469	2936	1578	1235	3681	3838	2731	3264	1937	1520	3450.5	3384	1927	4350	2124	2266.5
centroid_88068	IVTT.AG	glycerol 3 phosphate responsive antiterminator family protein	2954.64	1437	1705	8829	3133	4176	3709	4191	5065	2318	2247.5	2634	4394	2242	2566	1624.5	1265.5	3408	3290	2684	3538.5	1740	1409	2896	2801	2016	4029	1969.5	2201
SSON53G_RS26975	IVTT.AG	type III secretion system protein	2953.26	1417	1782	5100	4122	3490	3205	3630	5220	2567	2552.5	2736	4502	2419	2768	1379.5	1273.5	4002.5	3686.5	2674	2984	1906.5	1669	4077	3841	2051	4685	1982	1989
centroid_148593	IVTT.AG	putative membrane protein	2951.93	1343	1710	5360	4265	3688	3536	3386.5	5087	2438.5	2401	2882.5	4376	2129.5	2574	1476	1228.5	3618	3287	3612	4125.5	1866	1558.5	4167	3847.5	1864	3900.5	1967.5	1950
centroid_2283109	IVTT.AG	histidine transport system permease protein HisQ	2950.21	1451	1696	6461	3310.5	3882	3480	4171	5101.5	2415	2336	2871	4498	2498.5	2891	1623	1279	3586	3646	2855	3671	1839.5	1482.5	3179	3013.5	2019.5	4045	1926	2196
centroid_64094	IVTT.AG	tRNA pseudouridine(55) synthase	2950.05	1403.5	1681	4876	3518.5	3744	3268.5	4055	5472	2544	2366.5	3887	6274.5	2561	2633.5	1479	1254	3418	3448	2636	3331	1714	1466	3001	2967	2042	4270	2033.5	2219
centroid_1094815	IVTT.AG	inner membrane protein YcdZ	2949.34	1527	1794	5573	3930.5	3596	3693.5	3435	5044	2240.5	2171	3040.5	4290	2188	2812	1895	1361.5	3492	3297.5	3174	3771	1822	1441	4201	4046	1857	3882	1831	1992
centroid_857446	IVTT.AG	inner membrane protein YgbE	2948.33	1256	1538	5407	4548	3059.5	3474	3153	4930.5	2440.5	2183	2581.5	4011	2161.5	2852	1462	1221	3263	3342.5	2504	2778	1868	1522	3884.5	3749	2111	4164	3949	4192
centroid_36092	IVTT.AG	phosphate transporter family protein	2947.19	1499	1838	5927	4422	3696.5	3480	3702	4865.5	2592	2582	2711	4437	2438	2912.5	1547	1303	3471	3431	2760	3489	1854.5	1520	3263	3043	1978	4226.5	2123	2269
centroid_2365908	IVTT.AG	ribosome binding factor A	2946.74	1435.5	1730	3821.5	3254	4070	4034.5	4066	6028	2679	2515	2586.5	4229.5	2560	2924	1574	1309.5	4037.5	3631	2723.5	3332	1817	1492.5	3286.5	3088	2131.5	4602	2149	2181
centroid_767167	IVTT.AG	10 kDa chaperonin	2944.91	1376	1572	7392.5	3408	3828	3425.5	3927	4840	2300	2250	2709	4271	3034	3295.5	1514	1201	3540	3625	2629	3233.5	1906	1529	3257.5	3099	1989	4154.5	1898.5	2169
SF_p0251	IVTT.AG	FinO, putative fertility inhibition protein	2944.83	1444	1882	3729	3271.5	3566	3799	3957.5	6214.5	2510	2475	2630	4007	2455	2878	1483	1308	3774	3533.5	2514	2811.5	2047.5	1650	3703	3671	2536	5036	2181	2085
centroid_425703	IVTT.AG	DNA topoisomerase I	2943.48	1642	2036	4520	3858	3269	3897	3379.5	4946.5	2594	2304	3283	5383.5	2355	2600	1609	1360	3795.5	3476	2535	2674	2247	1921	3163	3109.5	2512	5009.5	1984	1857
centroid_670466	IVTT.AG	amino ABC transporter, permease , 3 TM region, His/Glu/Gln/Arg/opine family domain protein	2941.12	1306	1691	5560	4132	3369.5	3540	3181	5099	2584.5	2414	2876	4408	2398	2853	1608	1269	3680	3664	2800	3145.5	1986	1534	3742	3668.5	2172	4556.5	1953	1970
centroid_1151669	IVTT.AG	dihydropteroate synthase	2941.09	3471.5	4106	6397.5	4161.5	2907	2735.5	3001.5	4263	2102.5	2082	3777	5486.5	2001	2540	1515.5	1138	3094	2813.5	2593.5	3215	2031	1620	3508.5	3473.5	1910.5	3850	1771	1865
centroid_1998236	IVTT.AG	ABC transporter family protein	2939.17	1525	1922	4005	3218	3822.5	4024	4032	6073.5	2575.5	2386	2581	4345	2561	2958	1655	1340	4064	3539	2915	3452	1869	1502	2965.5	2754.5	2197	4402	2121	2199.5
centroid_102135	IVTT.AG	inner membrane ABC transporter permease protein YejE	2937.71	1375	1759	4726	3941.5	4063.5	4072.5	3239	4957	2521	2306	2746	4452	2316	2879.5	1586	1306	3728	3418.5	3181	3505	1824	1607	3396	3514.5	2295	4323.5	2069	1983
centroid_2286850	IVTT.AG	prokaryotic cytochrome b561 family protein	2937.12	1277	1630.5	5166.5	4436.5	3389	3443	3735.5	5570	2535	2423	2762	4365.5	2328.5	2697	1494	1269	4051	3852.5	2480	2873.5	1894	1517.5	3828	3580	2110	4590	1921.5	1984
centroid_2297479	IVTT.AG	tol pal system associated acyl CoA thioesterase	2935.17	1631	1990	4967	3638	4120.5	3494.5	3972.5	5248	2322	2367.5	2739	4118	2560	2853	1721	1418	3512.5	3243	2756.5	3435.5	1950	1586	3264.5	3161	2234	4345	2077	2264
centroid_2047885	IVTT.AG	conserved hypothetical protein	2934.4	1413	1828	4477.5	3285.5	4449.5	3735.5	4024	5588.5	2533	2442	2624	4287	2317	2818	1606.5	1404	4053	3451	3041.5	3846	1790.5	1436.5	2880.5	2747.5	1981	4564	2022	2158
centroid_431893	IVTT.AG	hydrogenase 1 operon protein HyaE	2934.1	1415	1639	8606	3007	4109	3573.5	4064.5	5072	2433.5	2320	2659	4222.5	2223	2537	1628	1255	3591.5	3563	2653	3511.5	1684.5	1355.5	2841.5	2785	2251	3926	1848	2116.5
centroid_167648	IVTT.AG	metal binding protein ZinT	2934.03	1335.5	1591.5	3989	3203	3735	3851.5	3976	6021	2214	2012	2456	3895	2401	2803	1983	1702.5	3430	3053.5	3113	3606.5	2197	1845	3214	3046	3289	5215.5	1907	1957.5
centroid_1278545	IVTT.AG	inner membrane protein YhaH	2927.21	1336	1749	5297	4023	3457	3555.5	3542	4968	2473.5	2454	2703	4310.5	2172	2817.5	1568	1286	3563.5	3424	2605	3114.5	2002	1691	3290	3242	2444	5532	2028	2060
centroid_1652324	IVTT.AG	type IV pilus secretin PilQ family protein	2926.34	7217.5	9184.5	3580	2931	6279.5	6259	2643	3751.5	1745.5	1711.5	1842	2903	1617.5	2060.5	1128.5	982.5	2968.5	2810	3274	3586	1855.5	1335	2248	2206	1464	2694	1555	1499
centroid_717777	IVTT.AG	bacteriophage lysis family protein	2925.57	1359	1574	3684.5	3276.5	3256	3538	3161.5	4729	2661	2256	2268.5	3622	2205	2509.5	1360	1147.5	7188	8115	2599	2618	1734	1487	3504	3559	1927.5	3791	1940	1933
centroid_2276142	IVTT.AG	putative phospholipid binding protein MlaC	2924.74	1568	1821	3736	3201	3354	3795.5	3266	5037.5	4787	4083	2334	3720.5	2280	2614	1482	1259	3739.5	3871	3079.5	3438	1768.5	1536	3195.5	3223	2101.5	4540.5	2075	2023
centroid_154498	IVTT.AG	phosphoribosylformylglycinamidine cyclo ligase	2923.97	1478	1803	4209	3251	4363	4526	3693.5	5742	2604	2410	2696	4280	2533	2755.5	1558.5	1294	3616	3227	2816.5	3228	1841	1626.5	3296	3219	1946	4188.5	2221	2345
centroid_1287380	IVTT.AG	putative transport protein HsrA	2923.86	1388	1626.5	4967	3859	3567.5	3454.5	3362.5	4860	2685	2480	2921.5	4519	2558.5	3111	1605	1292.5	3733	3541	2618	3049	1919	1565	3644	3467.5	2101	4441	2175	2230
centroid_120834	IVTT.AG	conserved hypothetical protein	2922.22	2129	3214.5	3744	3003.5	3039	2883	2957	4498	2028.5	2048.5	2179	3952.5	1783	2080	1394	1160	2942	2667	4998	5938.5	2212	1791	6359	5528	1718	3374	1762	1695.5
centroid_1414061	IVTT.AG	H+ symporter permease	2919.4	1336	1730	5595	4523.5	3326	3306.5	3256	4573	2415	2408	2852	4677	2292.5	2733	1481	1211	3381	3441.5	2945	3491	1928	1583.5	4310	4042	1902	4130	1889	1974.5
centroid_1642348	IVTT.AG	NADH quinone oxidoreductase subunit M	2918.93	1477	1725	4173	3435	3695	4017.5	3364	5107	3019	2207.5	2643.5	4288	2500	2830	1613.5	1318.5	3918	3582	2868	3019	1905	1637	3251.5	3383	2508.5	4863	2136	2038.5
centroid_849640	IVTT.AG	periplasmic murein peptide binding protein	2918.14	1336	1677.5	6326	4735	3429	3540.5	3095.5	4803	2357	2272	2983	4690	2111	2576	1437	1219	3513	3247	2970	3377	1952	1614	3121.5	3092	2143	4895	2094	2092
centroid_1273798	IVTT.AG	glucans biosynthesis glucosyltransferase H	2917	1370	1677	4841	4201	3156	3520	3169	4740.5	2677	2493	2481.5	3845	3063.5	3276	1401	1216	4058.5	3857.5	2647	2698	1796	1550	3615	3574.5	2822	4576	2198	2156
centroid_533876	IVTT.AG	cation efflux system protein CusF	2916.57	1476	1794	3842	2997	3464.5	3684	2766	4389	2372.5	2144.5	2432	3877	3118	3510.5	1352	1144.5	5188	4629.5	3138.5	3444	1694	1478.5	3329	3451	2786	5201.5	2017	1980
centroid_1707529	IVTT.AG	putative membrane protein	2916.43	1282	1558.5	6095	4736	3421.5	3444	3293	4886	2416	2279.5	2932.5	4263	2297	2707.5	1548	1290	3456	3469	2584	2969	1950	1557	3712	3637.5	2149.5	4590	2069	2035
centroid_1036039	IVTT.AG	conserved hypothetical protein	2916.38	1374	1678	5909.5	4185	3864	3639.5	3705	4916.5	2323	2376	2802	4770.5	2370	2894	1652	1248	3487	3495	2766	3447	1938	1458	3174.5	3249	1954	4028	1791	2008.5
centroid_654980	IVTT.AG	conserved hypothetical protein	2915.98	1326	1723	5564	4412	3337	3353	3424.5	4859	2727.5	2601	2737	4415	2309	2825.5	1546.5	1250	3687	3443	2945	3388	1869	1514	3417	3338.5	2062.5	4621.5	1907	1959
centroid_1194368	IVTT.AG	cation diffusion facilitator transporter family protein	2915.97	1445	1609	4701	3112	4222	4081	4127	5362	2511	2372.5	2777.5	4429	2542	2806.5	1538	1240	3677.5	3640	2743	3413	1808	1502.5	3182	3198	2078	4224	1932.5	2147
centroid_1302458	IVTT.AG	amino ABC transporter, permease , 3 TM region, His/Glu/Gln/Arg/opine family domain protein	2915.03	1360	1675	4639	3626	3690.5	3540	4081	5594.5	2511	2461	2642	4364	2554	3060	1700	1331	3979	3910.5	2623	3123.5	1921	1533	3072	2583	2138	4667	1873.5	2138.5
SSON53G_RS26320	IVTT.AG	hypothetical protein	2914.91	1357	1724	3791.5	3234.5	3341	2848.5	7188.5	9740	2217	2188	2323	3619.5	2087	2345.5	1289	1186	3785	3731	2825	3278	1710.5	1403.5	2959	2879.5	1843	3807	1946	1970
centroid_125536	IVTT.AG	macrolide export ATP binding/permease protein MacB	2913.62	1777.5	2106	5155.5	3963	2966	3013.5	3208	4582.5	2351	2356.5	2553.5	3943	2948	3416	1403	1248.5	3484	3014.5	2512.5	2876	1853.5	1555	5667	5462	1858.5	3711	1839	1846
centroid_2216788	IVTT.AG	aquaporin Z	2912.93	1491	1836.5	5351.5	4216.5	3506.5	3395	3365.5	4905	2635.5	2421	2846	4189	2336	2834	1530	1240	3673.5	3542	2645	3155	1918	1522.5	3652	3564	2108.5	4460	2070	2136.5
centroid_2222692	IVTT.AG	incFII family plasmid replication initiator RepA	2909.71	2091	2568	7278	3004	3616	3509	3706.5	4834	2311	2353	2811	4355	2277	2526	1591	1285	3029	3122	2536	3344.5	1724	1474	3608	3501	1797.5	3831	1904	2154
centroid_123136	IVTT.AG	sel1 repeat family protein	2908.33	1445.5	1735	3973	3330.5	3535	3668.5	3400	5598	2467.5	2023.5	2622	4292	2358	2797	1616.5	1359	3555	3387.5	3387	3745	1998	1676.5	3781	3949.5	2293	4307.5	1996.5	1910
centroid_128561	IVTT.AG	thioredoxin	2908.24	1403.5	1748	4112.5	3334.5	4373.5	4267.5	3934.5	6068	2495.5	2317.5	2538	4216	2308.5	2669	1733.5	1363	3695	3438	2769	3324.5	1805.5	1482	3178	2993	1963	4460	2098	2143
centroid_1141244	IVTT.AG	putative transport protein HsrA	2906.81	1485	1770	3793.5	3219	3574.5	3860	3205.5	4850	2889	2415	2559	4163.5	2556	4137	1534.5	1277	3752	3578	2571.5	2816.5	1897	1613	3529.5	3649	2368.5	4768	2270	2117
centroid_463653	IVTT.AG	leu/Ile/Val binding protein	2905.74	1364	1738	7209	5630	3171	3388	2997.5	4720	2309	2249.5	2336	3688	2131.5	2525.5	1557	1355	3943	3400	2714	2999	2473	1927.5	2904.5	2919	2136	4643.5	2033	1985
centroid_5708	IVTT.AG	threonine efflux protein	2904	1470	1774.5	5169	3871	3601.5	3387	3445	4877	2763	2503	2620	4148	2390	2871	1530	1309	3831	3593	2953	3411	1872	1552	3236.5	3075	2197	4540.5	2103	2124
centroid_556788	IVTT.AG	lipopolysaccharide export system permease protein LptF	2900.9	3044	3460	5398	4602	3269	3829	3198	5027	2327	2181	2396	3752	2033	2686	1383	1183	3127	3020.5	2670.5	2869	1823	1550	3639	3527	1975	4120	2082.5	2068
centroid_205670	IVTT.AG	NAD(P) transhydrogenase subunit beta	2900.72	1361	1680	3821	3063.5	3280	3395.5	5565	7739	2432	2338	2306	3712	2137	2601	1314	1162	5783	4445	2437	2720	1687	1462	2977	3022	2059.5	4082	1834	1877
centroid_2298708	IVTT.AG	HTH type transcriptional repressor NemR	2900.53	1645	2144	5152	3971	3555.5	3593.5	3176.5	4923	2403	2472	2564	3969.5	3185.5	3513	1565	1326	3514	3217	2619.5	2877	1841	1561.5	3406	3467	2230.5	4204	2047	1897
centroid_501881	IVTT.AG	high affinity nickel transport family protein	2900.52	1437	1733	4798	3756	3676	4114	3267	4622.5	2790.5	2285.5	2715	4429	2344	2835.5	1494	1288	3536	3190	2771	2961	1961	1627	3888	3858	2201	4408	2139	1998
SSON53G_RS27525	IVTT.AG	glycosyl transferase	2899.97	1606	2035	4387	3498.5	3394.5	3183	3430	5157	2466	2557	2716	5993	2566.5	3345	1396	1190	3551	3384	2784	3247	1758	1594	3520.5	3493	1919	4149	1917.5	1962.5
centroid_2340470	IVTT.AG	protein YceI	2899.05	1386	1769	5140	4328.5	3300.5	3604	3506	5292.5	3019	2692	2610	4058	2011	2398	1470	1313	3540	3146.5	3440.5	3760.5	2320	1895	2974	2982	2037	4486.5	1907	1891
centroid_1467270	IVTT.AG	electron transport complex, RnfABCDGE type, D subunit	2898.9	1583	1991.5	4872.5	4115	3600.5	3723.5	3334.5	5053	2499	2347.5	2726	4633	2275.5	2780	1533.5	1299.5	3614	3559.5	2663	2833	1881	1566.5	3467	3394	2066	4549	2079.5	2056
centroid_1304942	IVTT.AG	thiol:disulfide interchange protein DsbD	2898.79	1496	1713	6000.5	3482	3704.5	3436	3860	4867.5	2506	2417	2686.5	4297	2325.5	2591	1533	1266	3864.5	3857	2688.5	3360.5	1785	1523	3119.5	2949.5	2101	4412	1964	2178
centroid_1005706	IVTT.AG	protein FimH	2897.88	1342.5	1690	5520.5	4640	3532	3514	2846	4629	2662.5	2376.5	2636	4102	2325	2685	1392	1186	3789	3493	2827	3009	1833	1590	4260	4073	2038	4333	1986.5	1925.5
centroid_658062	IVTT.AG	putative membrane protein	2895.09	1415	1660	7459	2997	3888	3413	3836.5	4859	2433	2356	2747.5	4306	2365	2774	1560	1237.5	3261.5	3442.5	2724.5	3508	1767.5	1416	3015	2967	2032.5	4335	1885	2215.5
centroid_180947	IVTT.AG	proteolipid membrane potential modulator family protein	2894.5	1435.5	1712	5349.5	3808	3916	3582	3812	5151	2401	2385.5	2680.5	4523	2206	2839	1615.5	1340	3524	3434	2964	3586.5	1840	1552	3081.5	2898	1982	4384	1904	2017
centroid_1412210	IVTT.AG	cytochrome C and Quinol oxidase polypeptide I family protein	2894.03	1482.5	1832	4221.5	3524	3797	3230	4038	5648	2555	2503	2727	4476	2390.5	2796	1453	1305.5	3985	3639	2735	3219	1790.5	1439.5	3324	3092	2022	4342	2102.5	2105
centroid_2107029	IVTT.AG	conserved hypothetical protein	2893.97	1366	1567.5	8224.5	5829.5	3154	3055.5	2974	4342.5	2312	2234	2792	3940.5	2244	2793.5	1540	1220	3341	3166	2350	2786	1753	1464	3213	3014	2093	4283	2392	2561.5
centroid_2326145	IVTT.AG	putative regulator of cell division encoded by prophage CP 933O	2893.81	1161.5	1456.5	3158	2592	3155.5	3125	2955	4463.5	1873.5	1911.5	8252	12496.5	3273	3309	1232.5	1049.5	2962	2758.5	2790.5	2971.5	1442	1247	2360.5	2363	1597	3191	1616	1614
centroid_1652958	IVTT.AG	cyclic peptide transporter family protein	2893.05	1366	1649	5470.5	4563	3573	3545	2965	4736.5	2488	2319	2690	4140	2157	2659.5	1476	1237	3756	3431	2660	2802.5	2208	1777	3921	3832.5	2225	4435.5	1984.5	1899
centroid_118810	IVTT.AG	nickel ABC transporter, nickel/metallophore periplasmic binding protein	2891.48	2053	2668	3743.5	3057	3416.5	3008.5	3514	4831	2534.5	2415.5	2362	3871	3098	3450	1558	1328	3702.5	3292	2650	3170	2476	2055	3170	3050.5	2222	4873.5	2098	2199
centroid_562437	IVTT.AG	cardiolipin synthase	2889.4	1502	1741	4475.5	3401.5	3624.5	3497	3659.5	4793	2665	2499	2586	4110.5	2493.5	3963	1532	1266	3607	3732.5	2667.5	3295	1956	1604	3182	3077	2113	4564	1949.5	2195
centroid_697564	IVTT.AG	conserved hypothetical protein	2888.91	3129.5	4284	4818	3648	3237	3216.5	3111	4636	3838	3413	2381	3810	2031.5	2330	1522	1265	3387.5	3125	2534.5	2902	1834	1485	3117	2945	1968	3983.5	2097	2043
centroid_2384443	IVTT.AG	protein CysZ	2888.55	1463	1753	4265.5	3512	3836	3250	3934	5356	2600.5	2636.5	2557	4297	2614	2918	1593	1327	3732	3708	2586.5	3248.5	1768	1472.5	3251	3087	2117.5	4669	2000	2170.5
centroid_887855	IVTT.AG	zinc resistance associated protein	2886.93	1323	1579	3978.5	3150	3709	3465.5	3936	5247.5	3545	3439.5	2571.5	4321	2288.5	2940.5	1555	1227	3330	3645	3237	4046	1837.5	1443	3002	3003	1955	4082	1784	1957
centroid_1507129	IVTT.AG	major Facilitator Superfamily protein	2884.62	1378	1687.5	4603	3581	3227	3453.5	3298.5	5012	2786	2558	2742.5	4127	2374.5	2919	1599	1292.5	3678.5	3916.5	2700.5	2909	1991.5	1573	3367	3396	2200	5017	2057	2093
centroid_233798	IVTT.AG	phosphate regulon sensor kinase PhoR	2884.17	1521	1869	4093	3120.5	3564.5	3329	3268	4616.5	2524	2445	2522	4305	2217	2670	1450	1227	3607	3405	3051	3675	3269	2565.5	3173	2964	1943.5	4482	2045.5	2205
centroid_1438687	IVTT.AG	LPS assembly lipoprotein LptE	2884.07	1159	1406	2927	2404.5	2835	2986.5	4021	6099	1941	1746	2055	3284	1766	2285	1302	1065	2511	2419	11348	11448.5	1535	1192	2162	2153	1490	3139	1659	1671
centroid_60692	IVTT.AG	pyridoxine 5' phosphate synthase	2883.59	1417	1631	7925.5	2953	3775	3714	4005	5030	2508	2368	2671	4371.5	2324	2572	1604.5	1272	3412	3443	2659	3440	1751	1433	2816	2735	1843.5	3756	1946.5	2136
centroid_563386	IVTT.AG	conserved hypothetical protein	2882.5	1439	1714	4734.5	4063	3638	3577	3228	4995	2679	2610	2499	4148	2332	2696	1508	1285.5	3780	3779	2602	2871	1892.5	1590	3268	3233	2257	5026	2148	2115
centroid_845525	IVTT.AG	NADH quinone oxidoreductase subunit L	2881.71	1381	1781	4205	3348	3392	3449.5	3235	5132	2662	2474	2852.5	4359	2394	3034	1539	1271.5	3790	3781	2668.5	2913	2018.5	1600	3526	3452	2224.5	4968	2066	1982
centroid_393899_s2	IVTT.AG	acriflavine resistance protein B	2880.76	1464	1746.5	4635	3874	3600	3270	3412.5	4780.5	2346	2361	2642	4306	2226	2849.5	1551	1262	4463	4325	2768	3191.5	2350	1859	3161.5	3100.5	1992	4044	1991	2050
centroid_1386701	IVTT.AG	inner membrane protein YejM	2878.78	1413	1726	4945	3657	3425	3309	3196.5	4524	2722	2451	2661	4249.5	2322.5	2757	1433	1251	3752	3502	3437	3984.5	1905	1606	3377.5	3310	2038	4482	2052	2062
centroid_1018333	IVTT.AG	thioredoxin family protein	2877.88	1211	1473	4557.5	3386	2842	2743.5	3260.5	4563.5	1976	1898	2583.5	3632	1911	2639	1582	1233	4886.5	3557.5	5948	6874	1644	1297.5	2775	2825	2012	4425	1891	1958
centroid_56368	IVTT.AG	preprotein translocase, SecE subunit	2874.03	1350	1562	5675	4250	3488	3597.5	3507	4841	2270.5	2276	2891	4270	2238	2939	1685.5	1269	3516	3415	2736	3448	1924	1431	3508	3353	1946	4039	1828	1976
centroid_1573740	IVTT.AG	quaternary ammonium compound resistance protein SugE	2874.02	1331.5	1569.5	5228.5	3781.5	4000.5	3571	3488	4929	2479	2475	2714.5	4360	2395.5	2850	1692.5	1272.5	3504.5	3505	2753	3498.5	1874.5	1450	3136	3165	2014	4354.5	1892.5	2019.5
SSON53G_RS27355_s3	IVTT.AG	conjugal transfer protein TraI	2873.17	1223	1496	5022	2967	3146.5	3053.5	4314	7405	2711	2719.5	2906	4740	2207	2597.5	1432	1179	4830.5	3919.5	2476	2864.5	1924.5	1509	3034	3022	1670	3578	1675	1684
centroid_253390	IVTT.AG	inner membrane protein YccF	2872.12	1481	1696	4132.5	3477	3915	3572	3624	5323	2570	2550	2569	4162.5	2565	2801	1527	1316.5	3709	3565.5	2715.5	3285	1777	1509	3228.5	3057	2110.5	4812.5	2130	2090.5
centroid_1279213	IVTT.AG	conserved hypothetical protein	2872.07	1520	1784.5	5682	3171	3552.5	3368.5	3601	4498	2309.5	2199	2885	4396	2211	2583	1491	1202	3929	4166	2547	3226	1830	1535.5	3803	3579	2151	4091.5	1903	2081
centroid_847583	IVTT.AG	zinc transporter ZitB	2869.55	1516	1786	4286.5	2906	3831	3636.5	4005	5264	2680	2499	2502	4278	2618.5	2772.5	1521	1276.5	3854	3743	2721	3342	1747	1503	3085	3082	2061	4288	2071.5	2265
centroid_603260	IVTT.AG	phenylalanine specific permease	2869.55	1422	1712.5	4806	3821	3268	3117	3299	4689.5	2574	2396	2562	3911	2230	2689	1409.5	1271.5	3580	3268	4289.5	4630.5	1779	1512	3582	3403	1943	4212	1921	2013
centroid_787876	IVTT.AG	periplasmic binding and sugar binding domain of LacI family protein	2869.1	1331	1568	3788.5	3061	3206	2925.5	3316	4670.5	2371	2159.5	2363.5	3540	2319	3333	1416	1201	3356	3170	2455	2911	1696	1386	2931.5	2901.5	4803.5	9521	1808	1865
centroid_1074583	IVTT.AG	conserved hypothetical protein	2869.02	2007	2370.5	5136.5	3944.5	3882	3579	3827.5	5455	2186	2234	2535.5	4093	2208	2531	1480	1290	3610	3026	2842	3599.5	1805.5	1448	3392.5	3285	1537	3579.5	2045	2136
centroid_666618	IVTT.AG	transglycosylase family protein	2867.81	1381	1686	6317	4507	3575	3676.5	3158	4462	2544	2372	2597.5	4070	2368	2758	1433	1190	3410.5	3402.5	2930	3456	1782	1500.5	3416.5	3242	1910	4252	1833	1977
centroid_1035914	IVTT.AG	tat proofreading chaperone DmsD	2867.47	1457	1716	5609	4298	3665.5	3477	3674.5	4874	2502	2368	2647.5	4176	2311.5	2800.5	1519	1240	3411	3452	2630	3383	1826	1473	3183.5	2951	2069	4278.5	1954.5	2138.5
centroid_2392708	IVTT.AG	putrescine importer PuuP	2866.6	1380	1697	4396	3429	3355.5	3200.5	4099	5681	2682	2481.5	2612	4041	2452.5	2754.5	1447	1284	4446	4014.5	2516	2963	1761.5	1468.5	3360	3370.5	2086	4338.5	1898	1973
centroid_1763191	IVTT.AG	pseudouridine kinase	2866.17	1459	1735.5	3455	2906	3915.5	3816	4052	5797	2666	2542.5	2553	4026	2452	2632	1507	1301.5	4157	3688.5	2711	3221	1816	1513.5	3087	3150	2023	4315	2187	2261
centroid_769051	IVTT.AG	inner membrane transport protein YbaT	2866.14	1442	1662	5766.5	4038	3583	3453.5	3553	4547	2580.5	2420	2839	4387	2234	2871.5	1502	1185	3198	3254	2642.5	3259	1882.5	1544.5	3882	3691	1903.5	3792	1903	2124
centroid_2325110	IVTT.AG	K+ transporting ATPase, A subunit	2865.4	1707	2046.5	3510	2705	3775	3870	5186	8049	2248	2144	2359	3710.5	2213	2257	1432	1179	3343	3051	3300	3634	1726	1528	2786	2713	2100	4437.5	2103.5	2109
centroid_1020461	IVTT.AG	putative lipoprotein	2864.16	1370	1546.5	7386.5	2997	3957	3417.5	4118	5226	2209	2218	2634	4523.5	2236.5	2620.5	1600	1235	3423	3276	2669	3669	1932	1518	2863	2736.5	1831	3813.5	1835	2092.5
centroid_2377815	IVTT.AG	putative NAD(P)H nitroreductase YdjA	2863.48	1141	1453	3754	3350	5862.5	5001	6190	8729	1922.5	1867	2561	4317	2257	2633	1324	1125.5	2879.5	2666	2587	2919	1702	1357	2749.5	3235	1612	3059.5	1631	1595
centroid_2393059	IVTT.AG	major Facilitator Superfamily protein	2862.53	1382	1776	4779	3896.5	3843	3792.5	3370	5015	2493.5	2508	2690	4408	2313	2661.5	1506	1253	3729	3475	2828	3181	1850	1479.5	3094	3114	2120	4481.5	2007	2013.5
centroid_1795011	IVTT.AG	regulator of sigma D	2862	1356	1532	4244	3279	3310	3473.5	3640	4957	2426	2331	2657	4156	2275	2899	1704.5	1259	3541.5	3586.5	2514	3129	2249.5	1654.5	3250.5	3241.5	2053	4431	1862	1955
centroid_1215390	IVTT.AG	sulfate ABC transporter, permease protein CysW	2861.88	1338	1743	5249	4264.5	3230	3223.5	3361	5079	2304	2234.5	2727	4600	2074	2629	1446	1204	3616	3448	2581	3062	1845.5	1558	4252.5	3966	1887.5	4439	1888	1926
centroid_314231	IVTT.AG	protein tyrosine phosphatase family protein	2861.84	1380.5	1748	3544	2985	3952	3388.5	3844	5514	2681.5	2537	2542.5	3969.5	2404	2742	1546	1297	3678	3543.5	2683	3313	1827	1468	3224	3230	2324	4934	2222	2316
centroid_224434	IVTT.AG	inner membrane protein CreD	2861.76	1264	1735.5	4407	3873	3788	3777	3011	4697.5	2583	2243.5	2494	3697	2421	2892	1494.5	1235.5	3664	3179	3402.5	3916.5	1833.5	1456	3546	3553.5	2147	4775	2004	1956
centroid_385031	IVTT.AG	diacylglycerol kinase	2860.19	1398.5	1699	4721	3537	3879	3582	3965	4959	2484	2396.5	2747	4578.5	2213	2858.5	1641	1310	3310	3595	2638	3279	1936	1486.5	3190	3090	2106	4158	1847	2129
centroid_1265697	IVTT.AG	rod shape determining protein RodA	2858.33	1305	1641	4880.5	3918.5	3349	3533	3190	5007	2608	2479	2596.5	3891	2265	2470	1386	1200.5	4739	4384	2543	2752	1765	1550	3629	3498	2148	4410	1965.5	1947.5
centroid_1160143	IVTT.AG	carbon nitrogen hydrolase family protein	2858.1	1353	1713.5	4294	3385.5	3670	3667	3817	5338	2449	2408	2519	4152	2335.5	2788	1523	1342	4159	4109	2840.5	3156.5	1899.5	1518.5	3163	3164.5	1994.5	4310	1947	1967
centroid_243449	IVTT.AG	putative endopeptidase Spr	2857.21	1444	1706	3665.5	2913.5	3366	2878	3362	4730	2466	2361.5	2335	3861	2183	2638	1318.5	1218.5	6679	7161	2483.5	2852	1736.5	1471.5	2784	2660.5	1887.5	3984	2317	2461
centroid_100808	IVTT.AG	competence ComEA helix hairpin helix repeat region domain protein	2857.19	1314.5	1732	3706	3135	3281	3450	3504.5	5131.5	2963	2721	2830.5	4553	2004	2374	1414	1214	3462	3112	2776	3137	1699.5	1514	3369	3378	2141.5	4516	3317	3294.5
centroid_565285	IVTT.AG	pilZ domain protein	2857.1	1821	2454	5357.5	3516	3590	3540.5	3205	4679	2226.5	2272.5	2881	4119	2265	3043.5	1775.5	1333	3534.5	3279.5	2653.5	3059	1859	1502	3000	3055.5	2113	4199	2111	2142
centroid_82692	IVTT.AG	inner membrane protein YbhQ	2854.31	1406.5	1685	4365	3588	3599	3506.5	3838	5344	2610	2507.5	2580	4256	2409	2824	1520.5	1325.5	3869	3590	2609	3161	1814	1518.5	3189.5	3148	2066	4392	1995.5	2068
centroid_125273	IVTT.AG	peptidyl prolyl cis trans isomerase D	2851.28	1376	1666	3818.5	3121	3565	3026	3758.5	5208.5	2441.5	2350.5	2498	4161	2355	2730	2035	1718	3635.5	3595	2702	3103	1731	1424	3308.5	3084	2459	5396.5	2046	2186
centroid_2274095	IVTT.AG	binding protein dependent transport system inner membrane component family protein	2850.81	1317	1716.5	4569	3812	3447	3274	3088	4773	2705	2722	2564	4340	2508	3306	1401.5	1246	3889	3626	2726	2897	1948	1561	3432.5	3274	2268.5	4556	1947	1886.5
centroid_1449084	IVTT.AG	BAAT / Acyl CoA thioester hydrolase C terminal family protein	2850.79	1418	1703	3757.5	3300.5	4433	4403	3310	4715	2865	2524.5	2305	3737	3375	3717	1583	1314	3266.5	3089	2736.5	2965.5	1817	1529	3077	2940	1803.5	4380.5	2189	2082
centroid_381877	IVTT.AG	ribosome association toxin RatA	2850.1	1308	1558	4473	3430	3312.5	3456	3794	5154	2501.5	2382	2707	4067	2532	3068	1721	1258	3707	3844	2554	3120	1827	1414	3178	3518	2069	4600	1931	2040
centroid_788614	IVTT.AG	branched chain amino acid transport system / permease component family protein	2848.1	1530	1808	4533.5	3526.5	3308.5	3230	3320.5	4649.5	2522	2373	2616.5	4284	2331.5	2816.5	1540	1350	4662.5	4408	2510	2965.5	1789	1542	3596	3413.5	1936	4289.5	1872	1994
centroid_1516322	IVTT.AG	fecCD transport family protein	2847.57	1401	1760	4415	3614	3541	3457	3303.5	4719	2677.5	2487	2777	4434	2392.5	2766.5	1490	1290	3591	3415	2819	3220	1882	1620.5	3567.5	3439	2043	4456	2072	1990
centroid_556510	IVTT.AG	feS assembly ATPase SufC	2846.53	1295	1652.5	4157.5	3437	3421	3594.5	3249.5	5102.5	2393	2496	2554	4516.5	2499	2897.5	1465	1260	3424.5	3033	2527	2822.5	1794	1438.5	2995	3036	3149	6315	2068.5	1900
SSON53G_RS27385	IVTT.AG	hypothetical protein	2846.48	1379	1744.5	4175.5	3296	3857.5	3816.5	3043.5	4507.5	2695	2595	2420	3844	2408	2675	1290	1158.5	4076	4032	3506.5	3710.5	1679	1502	2966	2966	2306	5308.5	1917	1911
centroid_1226180	IVTT.AG	malate dehydrogenase, NAD dependent	2845.48	1456.5	1776	3609	2944	3778.5	4039.5	3787	5731	2620	2429	2486	4122	2521	2726	1524	1265	3737.5	3481.5	2693	3241	1806.5	1528	3090.5	2961	2121.5	4460	2198.5	2243
centroid_667047	IVTT.AG	trimethylamine N oxide reductase 2	2844.9	1390	1795	4856	4107.5	3567	3651	2862.5	4557.5	2619	2567	2641.5	3810.5	2405.5	3183.5	1569	1295	3819	3550	2707	3006	1841	1476.5	3228	3359	2147.5	4548.5	2004	1941
centroid_610809	IVTT.AG	binding protein dependent transport system inner membrane component family protein	2844.64	1381	1674	4677.5	3629	3898	3540	3937.5	5024.5	2171	2383	2695.5	4802	2194	2774.5	1551	1288.5	3363.5	3496.5	3073	3833	1839	1427	3040	2841.5	1977	4137	1772.5	1990
centroid_1188865	IVTT.AG	conserved hypothetical protein	2844.33	1275	1609	3782	3243	3746	3980	3161.5	5013	3224	3276	2910	4477	2228.5	2475.5	1497.5	1261	3659	3691	2996.5	3271	1749	1432.5	3160	3264.5	1998	4205.5	2061.5	1952
centroid_1052192	IVTT.AG	inner membrane protein YjeH	2842.66	1297.5	1662.5	4986.5	4154	3319	3290	3142	4915	2374	2265	2919	4387	1954	2604.5	1446	1202.5	3211	3166.5	2693	2952	1945.5	1615.5	4292.5	3988.5	2081	4433	2091	2126
centroid_1221497	IVTT.AG	voltage gated ClC type chloride channel ClcB	2842.6	1352.5	1746.5	4535	3881	3639	3562.5	3115.5	4739	2458	2238	2634	4528	2130	2740	1470.5	1231.5	3634	3398	3003	3146.5	1853.5	1562	3621.5	3752.5	2044.5	4491	1977	1976
centroid_1280414	IVTT.AG	tonB dependent Receptor Plug domain protein	2840.9	1373	1786	3514.5	2968	3977	3700	4045.5	5512.5	2618	2461	2556.5	4103.5	2488	2743	1507.5	1303	4458	3502.5	2669	3309.5	1738.5	1410.5	2991	2918	1999	4251	2041.5	2229
centroid_1063036	IVTT.AG	two component system connector protein SafA	2838.91	1311.5	1627	6664	4017	3299.5	3445.5	3539.5	5081.5	2140	2073	2883	4201.5	2115	2849	1769	1277.5	3576	3245	2557	3065	1810	1400	3208	3342	1915	3821	1924	1934
centroid_2222814	IVTT.AG	dihydrolipoyllysine residue acetyltransferase	2837.02	1272	1481.5	5212.5	4230	3046	2910.5	3312.5	4299	2395	2302	4499	7511.5	1813	2267	2192	1793	2891	2844.5	2291	2636	1814.5	1475.5	3631	3677	1721	3445.5	1682	1840
centroid_142187	IVTT.AG	chaperone protein DnaJ	2834.91	1330	1629	5546	4649	3190.5	3175	3291.5	4913.5	2411	2435	2553	4058	2417.5	2855	1569	1327	3811	3636	2542.5	2817	1855.5	1528	3245.5	3252	2018.5	4121	2017.5	2050.5
centroid_1249516	IVTT.AG	arsenite/antimonite efflux pump membrane family protein	2832.69	1388	1707	4407	3676.5	3553	3474	3375	4850	2612.5	2520	2555.5	3923.5	2342	2692	1406	1267	3616	3387.5	2685	2959	1733	1492.5	3346	3235	2334	5538	2037	2097
centroid_770985	IVTT.AG	FKBP type 22 kDa peptidyl prolyl cis trans isomerase	2832.19	1275	1641	6088	6248.5	3191	3357.5	3216	4950	2528	2463	2436.5	3835	2194.5	2527	1426	1193.5	3516	3126.5	2469	2695.5	1735	1436	2962	2982.5	2081	4708	2020.5	2015
SF_p0245	IVTT.AG	plasmid maintenance protein	2829.02	1559	1884	3301	2737	3543	4001	3666	5392	2619.5	2386.5	2565	4243	2570.5	2752.5	1504	1272	3563.5	3429.5	2908.5	3248	1867	1622	3179	3130.5	2147	4333	2191.5	2270
centroid_1848879	IVTT.AG	inner membrane ABC transporter permease YnjC domain protein	2826.74	1332	1605	4509	3288	3699	3698	3993	5079	2551.5	2480.5	2552	4357.5	2344	2898	1613.5	1243.5	3681.5	3569	2575	3284	1918	1467	3000	2985.5	1990	4356	1807	2016
centroid_1128792	IVTT.AG	PEP utilizing enzyme, N terminal family protein	2826.31	1390	1641	4171	3224	3589	3322	3944	4994	2585	2467	2498	4195	2766	3104	1471	1235	3689.5	3661	2579	3187	1867	1522	3091	3007	1972	4137	2249.5	2376
centroid_1045734	IVTT.AG	succinate dehydrogenase iron sulfur subunit	2826.19	1318.5	1515	5665.5	3962.5	3145	3138	4090.5	6027.5	2139	2068.5	2600.5	4048.5	2087	2577	1623.5	1200.5	3547.5	3342.5	2476.5	3045	1909	1443	2859	2846	1947.5	3898	2299.5	2464
centroid_1081185	IVTT.AG	inner membrane ABC transporter permease YnjC domain protein	2824.72	1334	1699.5	4959	3846.5	3109	3264	3012	4470.5	2550	2514.5	2489	4026	2315.5	2710.5	1408	1187	3549	3510	2826	3216	1856.5	1467	3497	3462	2389	5571.5	1890	1905.5
SSON53G_RS26350	IVTT.AG	hypothetical protein	2823.9	1438.5	1852	4707.5	3678	3175	3409	3002	4429.5	2574	2324	2439.5	3933	2206.5	2781	1359	1203	4862	4391	2674.5	2925	1926	1710	3177	3229	2214	4651	1886	1843
centroid_718369	IVTT.AG	alpha D glucose 1 phosphate phosphatase YihX	2822.47	1247	1621	3859	3418	3690	3662.5	3172.5	4976.5	2585	2337	2742.5	4049	2236	2638.5	1545.5	1249	4404	3915.5	2536	2952.5	1803	1418	3413	3423.5	2197	4753	2035	2011
SF_p0234	IVTT.AG	orf, conserved hypothetical protein	2820.86	1360	1701	5115.5	4015	3279	3457	3169.5	4314	2535	2642	2478	4170	2493	2895	1657	1363	3706	3519	2727.5	3287	1832	1528	3298	3134	1988.5	4492	1835	1918
centroid_149132	IVTT.AG	CSS motif domain associated with EAL family protein	2820.53	1304	1637	4997	3676	3482	3957.5	3210.5	5101	2607	2324	2591.5	4017	2210	2831	1374	1188	3793.5	3562.5	3115	3322	1810.5	1544	3428.5	3335	1955	4002	1872.5	1813.5
centroid_700655	IVTT.AG	histidine transport system permease protein HisM	2818.64	1337.5	1606.5	3742	3358.5	3595	4003	3384.5	5357	2681.5	2574	2526	4095.5	2288	2783	1553	1289	3586.5	3380	2585	2804	1878	1531.5	3375	3327	2384	4572.5	2078.5	2019
SF_p0228	IVTT.AG	plasmid mobilization protein	2818	1459	1782	4748	3643	3619	3126	3362	4859	2547	2569.5	2664	4171	2294	2700	1397	1298	3392.5	3365	2644	3133.5	1814	1559.5	3589	3466	2024.5	4269	2039	2109.5
centroid_1517557	IVTT.AG	type IV pili methyl accepting chemotaxis transducer N term family protein	2817.97	1310.5	1536	3585.5	3021	3392	3397.5	3516	5045.5	2358	2394	2295	3670	2251.5	2594.5	1532	1329	3841	3603	2433	2714	1722.5	1433.5	4272.5	4412	3094.5	5354	1915	1890
centroid_1307972	IVTT.AG	DNA recombination protein RmuC	2817.91	1462	1686	4006	3436	3519	4070	3200	4853	2792.5	2442	2520	4067	2351	2782	1467	1266	3668	3402	2691	2937	1905	1620	3405.5	3346.5	2191	4571	2084	2034
centroid_1432153	IVTT.AG	lipid A biosynthesis lauroyl (or palmitoleoyl) acyltransferase family protein	2817.36	1342.5	1659	5311	3880	3231	3477.5	3376.5	5240	2415.5	2319	2665	4018	2343.5	2824	1429.5	1179	3675	3448	2579	3028	1813	1484	3716.5	3630.5	1883	4126	1893	1896.5
centroid_299961	IVTT.AG	putative D,D dipeptide transport system permease protein DdpC	2816.98	1504.5	1778.5	4212	3513	3856.5	3159.5	3571	5044.5	2513	2397	2549.5	4106	2333	2721	1406	1274	3521	3418	2768.5	3295	1809	1462	3306	3287	2057	4449.5	2078.5	2227
centroid_626759	IVTT.AG	NADH quinone oxidoreductase subunit B	2816.84	1263	1592	5393.5	4353	3057	3503	2947	4623	2342	2248	2751.5	4280.5	2093	2576.5	1396	1177	3531	3222.5	2547	2690	1727	1378	3671	3645	2151	4305	2729	2729.5
centroid_1426184	IVTT.AG	inner membrane protein YohC	2815.41	1276	1609	4726.5	3555.5	3305	3599.5	3265	4851	2473	2319	2723	3997	2400	2796.5	1573	1280	3658	3494	2572	2899.5	1840	1447	3650	3524	2137	4519	2068	2091
centroid_346262	IVTT.AG	formate dehydrogenase, beta subunit	2814.59	1329	1614	3865.5	2906	3109	2808.5	3055	4120	7720.5	7676	2277.5	3584	2073	2518	1364	1133	3196	3145	2386	2807.5	1596.5	1349.5	2486	2394	1860	3881.5	1758	1870
centroid_678587	IVTT.AG	inner membrane protein YccS	2813.21	1443	1736.5	3432	2840.5	4062	3876	3685.5	5312.5	2646	2575.5	2520	3853	2700	2698.5	1403	1259	3865.5	3214	2773	3300.5	1787	1409	3120	3109	2022	4484	2169.5	2205.5
centroid_1049813	IVTT.AG	CDP diacylglycerol pyrophosphatase	2811.72	1406	1668	3645	2892	3619	3776	4543.5	6917	2504.5	2308	2455	3860	2291	2536	1500	1244	3806	3481	2588	3032	1685	1468.5	3056	2893	1994.5	4319	2003.5	2069.5
centroid_1190974	IVTT.AG	PTS system sugar specific permease component family protein	2810.02	1392	1768	4050	3158.5	3640	3725.5	3487	4644	2484	2404.5	2496	4090.5	2434	2890	1493	1251.5	3867	3814	3121	3733	1862.5	1488	3040	2941	1974.5	4493	1836	1998
centroid_1515650	IVTT.AG	conserved hypothetical protein	2809.74	1261.5	1556	5022.5	3781	4007.5	3873	3212.5	4622.5	2194.5	2238.5	2436	3749	2144.5	2501	1461	1252	4854	4649	3049	3497	1586	1394	3079	2953	1774	3951	1794.5	1837
centroid_1594021	IVTT.AG	3 isopropylmalate dehydratase small subunit	2809.43	1439	1709.5	3681	2919	3663	3830	3679	5584	2958	2631	2459	4007	2397.5	2686.5	1556	1299.5	3585	3603.5	2966.5	3360	1755	1467.5	2944	2876.5	1981	4153.5	2131	2105
centroid_1275615	IVTT.AG	dihydroorotate dehydrogenase family domain protein	2807.17	1328.5	1474	3367	2509.5	3372.5	3032.5	3499	9453	2122	2007	2277.5	3576	2449	4264	1475	1205.5	3226.5	3184.5	2421.5	3802	1658	1311	2991.5	2830	1905.5	3538.5	2549	2762
centroid_2220128	IVTT.AG	outer membrane beta barrel domain protein	2805.57	1407.5	1600	6927	3096	3700.5	3350	3739	4701	2406	2290	2605	4207.5	2342.5	2681.5	1551.5	1247	3345	3354	2536	3391	1785	1399	2867	2827	1972	4114	1816	2086.5
centroid_851507	IVTT.AG	conserved hypothetical protein	2804.55	1381	1804.5	3794	3067.5	3910	3316	3677	5325	2534	2564	2559.5	4076.5	2330.5	2815	1466.5	1323	3553	3456	2670.5	3255.5	1754.5	1440.5	3132	3089.5	2044	4413	2117	2246
centroid_1591435	IVTT.AG	adenylosuccinate synthase	2804.52	1349.5	1666	3178	2593	3412.5	3771	3234	5098	3251	2554	4298	6589	2078	2432.5	1441	1217	3219.5	2834.5	2596	2939.5	1651	1381	2537	2405	1796	3446	3196.5	3291
centroid_2359212	IVTT.AG	respiratory nitrate reductase, gamma subunit	2804.43	1327.5	1661	4960	3794	3550	3399	3213	5066	2388.5	2239.5	2713	4206	2315	2947	1554	1236	3817	3592.5	2922	3255	1899	1443	3219	3188.5	1932	3931	1815	1836
centroid_1303222	IVTT.AG	rod shape determining protein MreD	2804.07	1335	1667.5	5120	4061	3872	3785	3302	4983	2224	2204.5	2670	4352.5	1974	2431.5	1386.5	1139	3357	3069.5	3266.5	3608	1782	1548.5	3738	3589	1752.5	3622.5	1871.5	1847
centroid_689403	IVTT.AG	2 keto 3 deoxygluconate permease family protein	2803.95	1527.5	1981	6425.5	4819	3264	3375	3498	5333	2205.5	2085	2471.5	3845	2037	2464	1299.5	1151	3428	3213.5	2605	2747	1741	1586	3590	3697.5	1884.5	3597	1887	1794.5
centroid_1224021	IVTT.AG	binding protein dependent transport system inner membrane component family protein	2801.81	1269	1553	4455	3822.5	3813	3875	3698.5	5575	2353	2142	2752.5	4366.5	2271.5	2669	1434.5	1177.5	3483	3094	3140	3368.5	1837.5	1525	3056	3100.5	1963	3817	1945.5	1860
centroid_1113990	IVTT.AG	bacterial Ig like domain family protein	2801.05	2027	2643	3359	2714	3216	3339	3246	4886	2195	2162	2237.5	3513	2139	2434.5	1383	1204	3670.5	3453	5688	6059	1647.5	1395	2849	2814.5	1898.5	3585.5	1889	1810.5
centroid_1357345_s2	IVTT.AG	AAA like domain protein	2800.29	1387	1605	4655	3542	3495	3279	3144	4156	2313	2317	3374	6139	2201	2703	2674	2167	3396	3325	2309	2895	1918	1491	2777	2637.5	1796	3628.5	1853.5	2025
centroid_173768	IVTT.AG	acrB/AcrD/AcrF family protein	2799.22	1267.5	1639.5	3938	3239	3114.5	3240	3500	5472.5	2621	2407	2535.5	3706	2375	2891	1508	1251	4026	3940	2486.5	2755	1865	1521.5	3607	3532	2109	4664	1996.5	2058.5
SF_p0194	IVTT.AG	plasmid stable inheritance protein	2798.4	1703.5	2018	4617.5	3496	4002	4061	3676	4925.5	2399	2507	2869	4546	2220	2607.5	1401.5	1181.5	3000.5	2908	2567	3219.5	1817.5	1509	3251	3209	1848	3928	1745.5	1831
centroid_5213	IVTT.AG	conserved hypothetical protein	2796.14	1344	1685	4216.5	3628	3512	3643	3408	5115	2724	2562	2440.5	3868	2352	2512	1550	1363	3696	3401.5	2656.5	2852.5	1826.5	1583	3153.5	3063	2190	4770	2045	1993.5
centroid_1121228	IVTT.AG	fimbrial family protein	2796.14	1588	1937	4801	3458	3858	4190	3242	4748	2520	2325	2350	3709	2092	2476	1343	1138.5	4943	4833	2590	2897	1713	1522	3034.5	3043	1853.5	3598.5	1785	1764
centroid_723278	IVTT.AG	protein CrcB	2794.02	1283.5	1610	4761	3695.5	3170.5	3641.5	3439.5	5578	2410	2248	2662	3999	2269	2631	1488	1230	3916	3709.5	2823.5	3030	1789.5	1437	3268	3153	1979.5	3966	1989	1924
centroid_306174	IVTT.AG	PRD domain protein	2793.41	1448	1792	3746.5	3135	3798	3151	3593	5189.5	2412	2421.5	2364	4012	2198.5	2695	1438	1286	3461.5	3334	2567.5	3084.5	2422	1921.5	3051	2947.5	2215.5	5186	2043	2069
SF_p0156	IVTT.AG	Spa40, component of the Mxi-Spa secretion machinery	2792.62	1402.5	1720	5004	3911	3490	3002.5	3143.5	4668	2465	2429.5	2590	4225	2161.5	2703.5	1314	1227.5	3357.5	3321.5	2542.5	2949.5	1833	1560	3850	3781.5	1908	4360	2041	2060
centroid_1614155	IVTT.AG	gntP permease family protein	2792.48	1428.5	1692	4655.5	3387	3671	3293	3574	4650	2520	2380	2645	4276.5	2387	2856	1454	1258.5	3366	3369.5	2608	3327	1797.5	1473.5	3373	3160	2007	4283.5	1964	2133
centroid_2299563	IVTT.AG	fructose like phosphotransferase enzyme IIB component 1	2792.21	1420	1775	4146.5	3106.5	4174	3462	4066	5363.5	2278	2275	2512	4291	2383	2669	1635	1279	3467	3298	2818	3611.5	1717.5	1400	2919	2834	1871	3910	2049	2158.5
centroid_2294027	IVTT.AG	yedD like family protein	2792.12	1332	1486.5	4179.5	3085	3835	3384	3989	5079	2354	2227.5	2419	3953.5	2210	2605	1508	1194	3437	3572	2721.5	3460	1729	1520	2983	2714.5	2675	5395	1854	2127
centroid_1133496	IVTT.AG	oriC binding nucleoid associated protein	2790.07	1336	1544	8445	2945	3770	3284	4061.5	5158.5	2023	2065.5	2489	4105	2154.5	2631.5	1677	1289.5	3450.5	3327.5	2532	3147	1645	1375	2714	2618.5	1759.5	3602	1732.5	1992
centroid_1972738	IVTT.AG	beta lactamase	2790.03	1393.5	1681	3777.5	3326	3475	3803	3150.5	5039	2620	2306	2429	3974.5	2365.5	2924	1543.5	1284	3240.5	3189.5	2664	2830	1714	1461	4283.5	4357	2111.5	4063.5	2029.5	1948
centroid_1372747	IVTT.AG	2 keto 3 deoxygluconate permease family protein	2788.81	1414	1718	3999	3171	3947	3237	3833	5495	2413.5	2323	2650.5	4171	2324	2687.5	1525.5	1311	3567.5	3378.5	2842	3365	1775	1435.5	3076	2902	1875	4112	2097	2192
SF_p0124	IVTT.AG	Acp, putative acyl carrier protein	2788.48	1466	1889	4572.5	3442.5	3467	3514	3081	4822	2701	2440	2521.5	4085	2262.5	2746.5	1450	1292.5	3562.5	3390.5	2698.5	2914	1949	1659	3332.5	3430	2117.5	4164.5	2012	1997
centroid_749497	IVTT.AG	putative n5 glutamine methyltransferase	2784.62	1279.5	1559	5162	3828	2938	2653	2883	4123	3010	3060	2301	3585	1886.5	2468	1335	1111	2826	2655	2258.5	2717	1793	1523	3281.5	3011	1823	3225.5	5290.5	5550
centroid_1735744	IVTT.AG	PTS dependent dihydroxyacetone kinase, phosphotransferase subunit DhaM	2782.07	1678.5	1989	3509	3083	3584	4136	3326	5104	2809	2515	2352	3776.5	2446	2883	1443	1254	3887	3611.5	2594	2735.5	1797	1531	3203	3182	2066	4004	2236	2103
centroid_315304	IVTT.AG	putative permease family protein	2781.76	1409.5	1726	4222.5	3405	3616.5	3154	4200	5733.5	2365	2348	2539.5	4347	2287	2692	1494	1261	3289	3159	2570	3111.5	1753	1467	3227.5	3028	1943.5	4111	2026	2118
centroid_1879941	IVTT.AG	protein SbmA	2781.33	1405	1726	3844	3199	3739	3197.5	3505.5	5037.5	2533	2293	2583	3965	2169	2656.5	1415	1274	3597.5	3278	3550	4226	1697	1498	3094	2916	1933	3982	1982	2070
centroid_1414686	IVTT.AG	lipoprotein NlpE	2780.34	1196	1465	3571	2825	3460.5	3647	3041.5	4834	2112	2216.5	2183.5	3463.5	1834	2492	2282	1868	3721	3368	4796	5847	1585	1299	3035	3107	1760	3365.5	2285.5	2294.5
centroid_643628	IVTT.AG	sulfatase family protein	2779.55	1415	1713	4183	3478.5	3464.5	3299.5	3261	4846	2565	2531.5	2387	3998	2359.5	2666.5	1367	1193.5	3616	3412	2747.5	3034.5	1790.5	1571.5	3375	3277	2205	4885	2020	2012.5
centroid_351099	IVTT.AG	inner membrane protein YjiG	2777.67	1379	1583	4167	3246	3717	3487.5	3900	5014.5	2580	2425	2578.5	4315	2282	2828	1551	1267	3310	3532	2557.5	3195	1825.5	1487	3129	3054.5	2053	4198.5	1795.5	2050
centroid_17395	IVTT.AG	inner membrane protein YghB	2775.79	1392.5	1785	4781	4002.5	3602	3276	3364.5	5034.5	2473	2450.5	2554	4018.5	2266.5	2572	1450	1264.5	3632.5	3234	2740	3103	1656	1468	3178	3088	2001.5	4231	2003	2000
centroid_1063719	IVTT.AG	divalent metal cation transporter MntH	2775.76	1429	1595.5	4393	3057.5	3748	3468	3654.5	4775.5	2474	2349	2734	4435	2308.5	2695	1495	1264	3383	3457	2716	3403.5	1762	1501	3265	3036	1993	3919	1918	2100
centroid_1092841	IVTT.AG	conserved hypothetical protein	2775.05	1236	1589	4515	3675.5	3088.5	3511.5	3532	5585.5	2591	2451.5	2474	3807	2272	2556	1529	1273	3746.5	3601	2564	2812	1987.5	1584.5	3217	3139	2119	4131	1975	1956
centroid_1017555	IVTT.AG	inner membrane protein YciS	2774.67	1357	1671	4312	3632	3758	3510	3317.5	4883	2351.5	2337	2476	4062	2264.5	2583.5	1455.5	1219	3806	3627	3188	3624	1700	1424	3098	2927	1903	4306	1882	1941
centroid_521569	IVTT.AG	helix turn helix family protein	2774.38	1348	1692	7876.5	3097	3831.5	3404.5	3658	4590	2403	2256	2676.5	4275	2009	2490.5	1497.5	1176	3068	3110	2549	3288.5	1876	1460	2685	2579.5	1940	3657	1842	2098
centroid_218948	IVTT.AG	phosphoglucomutase, alpha D glucose phosphate specific	2773.69	1437.5	1798	3342.5	2806.5	2997	3303	3555	5666	2079	2382	3109	5402	2387.5	3106.5	1342	1138	2868.5	2734.5	2379	2506	4159	3030	3015	3148	1768.5	3552.5	1859.5	1783.5
centroid_415906	IVTT.AG	hypothetical lipo family protein	2773.02	1530	1900	4126	3378.5	2977	3008	2974	4378.5	3376	3404.5	2426.5	4359	1820	2211	1258.5	1087	3014	2855.5	2620	2807.5	1688	1409	2463	2424	1722	3411	4978.5	5057
centroid_68098	IVTT.AG	conserved hypothetical protein	2772	1273	1660	4128	3444.5	3190	3124	3381	4967	2395	2383	2530.5	3902.5	2222.5	2647	1493	1161	3785.5	3574	2566	2916	2477	1961	2956	2923.5	2362	5449.5	1834	1824
centroid_1527900	IVTT.AG	gram negative pili assembly chaperone, C terminal domain protein	2771.93	1146	1510.5	10147.5	7020	2912	2989.5	4053	6208.5	2018	1876	2117.5	3003	1887.5	2374	1351.5	1110	3000	2753	2241	2492	1830	1218.5	2439	2427	1670	3544	1668	1684
centroid_1727392	IVTT.AG	ribosomal protein L22	2771.76	1248.5	1488	4707	3220	4684.5	3731	4445	5864	2145	2072.5	2625	4170	2039	2677.5	1543.5	1276	3188	3161.5	2743	3698	1711.5	1328	2835	2726.5	1756.5	3277	1901	2065.5
centroid_526297	IVTT.AG	inositol 1 monophosphatase	2771.36	1460	1715	4617	3381.5	3542	3643.5	3320	4714	2342	2197.5	2585.5	4061	2314	2843.5	1649	1264	3384	3373.5	2579	3085	2228	1714.5	3053.5	3082.5	1950.5	4196	1931	2032.5
centroid_622358	IVTT.AG	conserved hypothetical protein	2770.14	1461	1730	4811	3710	3392.5	3516.5	3157.5	4815	2658	2555	2583	4181	2119	2344	1350	1213	3679	3486	2706	2964	1894.5	1593	3329	3421	1944.5	3938	2000	1938.5
SF_p0243	IVTT.AG	DNA transport protein	2769.76	1358.5	1640	3323	2843	3444.5	2928.5	3303.5	4630.5	2951	2926	2348	3761	2166	2476	1303.5	1195	3517	3511	2650.5	3094	1955	1666.5	3055.5	2960	1885.5	3833	3674	4004
centroid_656539	IVTT.AG	8 amino 7 oxononanoate synthase	2769.47	1381	1745.5	4734.5	3046	3611	3031.5	3659.5	4973	2334	2351	2452	3925	2569	2779.5	1465	1248	3564	3485	2714	3364	1682.5	1415	2878	2761	2100	4296	2270.5	2453
centroid_346210	IVTT.AG	translation elongation factor P	2767.6	1446	1716	3767	3183	3742.5	3069.5	3865	5381	2429	2422	2442	3929	2568	2971.5	1395.5	1232	3531.5	3416	2661	3077	1756	1460	3246	3147	1968	4262	2062	2099
centroid_818310	IVTT.AG	conserved hypothetical protein	2767.31	1257.5	1507.5	5076	3485	3325.5	3496	3432	4789	2351	2132	2836	3933	2234	3069.5	1710	1246	3535.5	3490	2489	3087	1831	1400	3019.5	3136.5	1962	4294	1924	1968.5
centroid_556990	IVTT.AG	inner membrane protein YbcI	2767.29	1333	1643	5217	4074.5	3659	3676.5	3028	4946	2184.5	2110.5	2805	4302.5	2044	2536	1523	1261	3491.5	3121	2868	3129	1891	1553.5	3573	3466	1773	3457	1903	1851
centroid_1980543	IVTT.AG	diguanylate cyclase domain protein	2767.17	1271.5	1494	5489	3635	4394	3629.5	4191	5254.5	2008	2168	2410	4561.5	2043.5	2693	1580.5	1462	3076	3135	2699	3540	1843	1334	2692	2835.5	1641	2998	1936	2003.5
centroid_1984675	IVTT.AG	hydrogenase assembly chaperone HypC/HupF	2767.09	1428	1781	4142.5	3477	3749	3058.5	3625	5055.5	2373	2425	2471	4143	2127.5	2631	1442	1264.5	3805	3507.5	2728	3182.5	1817	1458	3169.5	3190	1999	4153	2011	2070.5
SF_p0102	IVTT.AG	orf, conserved hypothetical protein	2765.72	1369	1569	4765	3646	3356	3254.5	3307	4653.5	2395.5	2284.5	2655.5	4218	2443	2820	1365	1188	3387.5	3396	3106	3600	1855	1551	3346	3110.5	1886.5	3922	1898.5	2007
SSON53G_RS27180	IVTT.AG	transporter	2765.55	1552.5	1976.5	3980	3043	3645	3490	3018	5350	2584	2445	2367	3634	2579	3817	1318	1157.5	3543	3185.5	2476	3571	1739	1458	3139	3001.5	2125	4452	1902	1871.5
centroid_1132770_s1	IVTT.AG	AAA like domain protein	2762.26	1418	1719	4315	2890	3648	3384	3765.5	4701.5	2583	2435	2645	4078	2461	2576	1535	1254	3399.5	3456.5	2592.5	3204	1744.5	1468	3136	3080.5	1983	4393	1980	2210
centroid_1889738	IVTT.AG	conserved hypothetical protein	2762.09	1381	1561	6307	2878.5	3637	3222.5	3789.5	4705	2381	2267	2637.5	3971.5	2231	2661	1569.5	1259	3179.5	3400.5	2596.5	3270	1761	1409.5	2951	2895	1965	4144	1864	2162.5
centroid_658511	IVTT.AG	hydroxyisourate hydrolase	2760.19	1352	1642.5	3625	3053	3674.5	3413.5	3688.5	5365	2491	2506	2300.5	3798.5	2311	2592	1389	1261	3884	3546.5	2943	3428	1798	1518	3047	2902	2134.5	4699	1906	1898.5
centroid_2007704	IVTT.AG	conserved hypothetical protein	2758.55	1344.5	1734	4375	3594	3517	3452	3173.5	4989	2574	2528	2421	3929	2275	2812	1444	1198	3670	3543.5	2597	2791.5	2184	1751	3013.5	3040	2168.5	4301	1889	1842
centroid_2345221	IVTT.AG	conserved hypothetical protein	2757.93	1363	1759	3944	3182.5	3999	3117	3868.5	5250	2377	2330.5	2516	4697	2308	2635	1508	1344	3851	3506	2539	3111	1688.5	1398	2780	2742	1882	4117.5	2062.5	2052
centroid_36196	IVTT.AG	putative protein insertion permease FtsX	2756.5	1358.5	1589	3670	2794	3735.5	3509.5	3463.5	4558	2318	2238.5	2404.5	3770.5	2053.5	2649	1422	1204	6009	4701	2610	3299	1795	1390	2939	2813	1927.5	3919	1846.5	1939.5
centroid_564834	IVTT.AG	branched chain amino acid transport system / permease component family protein	2753.43	1436	1661.5	4176	3164.5	3614	3251.5	3726	5021	2453	2390	2658	4140	2304.5	2783	1550	1243	3590	3486.5	2677.5	3290.5	1812	1525	3116	2964	1984.5	3919	1842.5	2050
SSON53G_RS26445	IVTT.AG	hypothetical protein	2752.5	1364	1712	5353.5	3802	3529	3784	2859	4888	2350	2446	2498	4016	2437	3224.5	1328.5	1131	3312.5	3517	2492.5	3279	1717.5	1409	3095.5	3036.5	1818.5	3808.5	1823.5	1820
centroid_479744	IVTT.AG	glyceraldehyde 3 phosphate dehydrogenase, C terminal domain protein	2751.53	1333	1583	7348	7075	3324.5	2816	3372	4592.5	2190	2160	2178.5	3512	1983	2386	1308	1198	3233.5	2993	2448	2899	1581	1340	2874	2769	1797.5	3800	1885	1965
centroid_464997	IVTT.AG	thioredoxin like domain protein	2750.52	1116.5	1400	3377	2665	2818	2660	2914.5	4197	1718.5	1761.5	3377	5469	2757	3039	1226	1032	9851	5929	2433	3046	1474	1212	2275	2206	1714	3486	1499	1536
centroid_516562	IVTT.AG	p hydroxybenzoic acid efflux pump subunit AaeB	2749.97	1451.5	1796.5	4079.5	3287.5	3410	3470	3089	4757.5	2581	2534	2459.5	4061.5	2255	2681	1422.5	1217	3699	3580	2502.5	2776	1844.5	1578	3348	3392	2127	4576	1978.5	1930.5
centroid_1872194	IVTT.AG	putative permease family protein	2748.91	1389	1573	5053	3548	3563	3467.5	3213	4256.5	2334.5	2264	2550.5	4264.5	2218.5	2799	1351	1154.5	3552	3310	3207	3804	1771	1478	3357	3181	1827	3721.5	1759	1947
centroid_1110409	IVTT.AG	asmA like C terminal region family protein	2746.74	1321	1589.5	4041	3325	3153	3412.5	3153	4796	2711.5	2454.5	2279.5	3671	2374	2747	1378	1203.5	4453.5	3854.5	3014	3102	1724	1491.5	3035	3124	2176	4244.5	2035	1972.5
centroid_1874361	IVTT.AG	galactitol specific phosphotransferase enzyme IIB component	2746.36	1204.5	1588.5	6190	3548.5	3395	3434.5	3057.5	4739	2526	2247	2395	3509	2068	2701	1562.5	1241	3548	3300	2431	2811	1762	1333	3060	3150	2201	4748.5	1926	1941
centroid_600112	IVTT.AG	conserved hypothetical protein	2745.55	1320	1578	4367	3313	3801	3547.5	3739	4956.5	2329	2228.5	2522	4229	2495	2829.5	1655	1245	3480	3445	2545	3166	1814.5	1399	2872	2940	2022	4029.5	1779	1943
SF_p0109	IVTT.AG	orf, conserved hypothetical protein	2742.6	1242.5	1506	4585.5	3920	3991	4535	2952	4878.5	2331	2196.5	2371.5	3693	2233	3518	1342	1193	3470.5	3621	2378	2698	1711	1458	3528	3392	1808.5	3578.5	1870	1744.5
centroid_2390519	IVTT.AG	permease family protein	2742.45	1338	1618	6571	3567	3631	3194	3462	4528.5	2130	2044	2796	4169	2117	2560	1460.5	1259	2985	2978	2896.5	3691	1669	1414	3292	3074	1699.5	3318.5	2013	2155.5
centroid_1229820	IVTT.AG	protein UshA	2742.16	1250	1529	3731	3001.5	5014	5359	3045	4972	2107	2206	3116	4856	1946	2128.5	1334	1140	3204	2826	2524	2729	1659	1386	2912.5	2919	2321	4878	1886	1851
centroid_417181	IVTT.AG	glycyl radical enzyme activating family protein	2741.34	1425.5	1608	4549	2842.5	3733	3574	3743	4866	2404	2264	2663	4034	2331	2698	1506	1235	3223	3248	2694.5	3366	1782	1485	3208	3080	1921	3861	1907	2143
centroid_219531	IVTT.AG	exodeoxyribonuclease V, alpha subunit	2741.26	1479	1779	3155	2841	6932	8939.5	2611	3949.5	2176.5	2040	2547	4015	1938	2228.5	1564.5	1349	3806	3452.5	2260	2333	1511	1303	2249.5	2202	1582	2898	2435	2291
centroid_850192	IVTT.AG	integration host factor, alpha subunit	2741.14	1325	1646.5	5297	3754.5	3690.5	3336.5	3629	4577	2437	2350	2458	3982	2229.5	2525	1515	1238	3096	3421.5	2641	3161.5	1800.5	1399.5	3018	2930	2020.5	4272	1786.5	1981
centroid_2296319	IVTT.AG	conserved hypothetical protein	2740.59	1607	1672	4621.5	3645	3644.5	3307.5	3289	4681	2428	2389	2471	3980	2297	2565	1460	1250	3566	3273	2590	2966	1713	1476.5	3116	3078	1907.5	4543.5	2037	2021
centroid_801987	IVTT.AG	pantetheine phosphate adenylyltransferase	2740.31	1269.5	1554	4043.5	3288	3280	3420	3291	4881	2391.5	2270	2658	3956	2424.5	2828	1488	1226	3687.5	3454.5	2544	2911	1849.5	1475	3666	3547.5	1962	4221	1954	1975
centroid_1111103	IVTT.AG	conserved hypothetical protein	2739.98	1349.5	1673	3997.5	3405	3805	3743.5	3195	4955	2404	2208.5	2559	4057.5	2193	2704	1474	1224	3516	3493	2931	3102	1763	1489	3102	3134.5	2044	4214	1934	1909
centroid_1743978	IVTT.AG	coA transferase III family protein	2738.76	1294.5	1616	6745	4152	2955	3045	2978.5	4326	2203	2089	2867.5	3966	2177	2825	1550	1220	3384	3169	2453	2995	1720	1432	3031	3124	2149	4335.5	1805	1901
centroid_158152	IVTT.AG	tetratricopeptide repeat family protein	2738.02	1298	1562	3382	2838	2795	3360	2844	4562	2481	2163	2559	3820.5	2214	2524	1418.5	1204	6051	4889	2462	2675	1836	2530.5	2794	2709	2143	4367	2083	2099
centroid_970944	IVTT.AG	cyd operon protein YbgE	2737.52	1393	1720	3622	2943	3809	3203.5	3682.5	5015	2444	2520	2511.5	4053	2404.5	2718.5	1449	1286.5	3556.5	3310.5	2650	3161	1709	1413	2992	2978.5	2063	4470	2023	2182.5
centroid_2313345	IVTT.AG	NADH quinone oxidoreductase subunit H	2737.45	1278.5	1602	3621	3042.5	3075.5	3596.5	3571.5	5761.5	2466	2342.5	2356	3627	2383.5	2750	1406.5	1201	4341	4055	2547	2681	1755.5	1462	3006.5	2913	2569	4152.5	1982	1979
centroid_380702	IVTT.AG	conserved hypothetical protein	2737.05	1340	1614	4027	3062	3848	3306.5	3971.5	5167	2292	2299	2572	4185.5	2352	2489	1526	1268.5	3539	3479	2580	3232	1676	1327	2998	2940	1959	4166	1961.5	2132
centroid_601208	IVTT.AG	periplasmic serine peptidase DegS	2736.95	1451	1728	5644	6032	3244.5	3070	3786.5	4988	2095	2072	2151	3804.5	2055.5	2530	1409.5	1188.5	2959	3090	2552	2977	1894	1580	2632	2610	1931.5	4451	1740	1858
centroid_313045_s1	IVTT.AG	AAA like domain protein	2735.67	1315	1548	4643	3389	3230	3073.5	3167.5	4821.5	2485.5	2432	2411	3734	3814	3923.5	1267	1137	3341	3214.5	2422	2721	1639	1468	3263	3166	2080	4130.5	1850	1896
centroid_1371157	IVTT.AG	protein YdgH	2734.84	1590.5	1976	3445	2903	3785	3752.5	3542	5386	2640.5	2510	2381	3905	2343	2638	1468.5	1213	3444.5	3364.5	2630	3047	1749	1481.5	2938	2790	1947.5	4182	2090.5	2122
centroid_1733268	IVTT.AG	acyl phosphate glycerol 3 phosphate acyltransferase	2734.24	1372.5	1666	4576.5	3610	3524	3183	3424.5	4677	2598	2392.5	2485.5	3925.5	2280.5	2675	1429	1262.5	3475	3293	2584	3066	1792.5	1538.5	3130	3003	2053.5	4437	1940	1992.5
centroid_13662	IVTT.AG	glycosyl hydrolases 25 family protein	2733.52	1130	1349	2883	2384	2891	2716	2597	4014.5	12138	10817	1932	2883	1666.5	2053	1234	1046	2618	2490	2155.5	2333	1382	1168.5	2231.5	2288.5	1456	2726	1592	1576.5
centroid_2200132	IVTT.AG	hydrogenase 2 large chain	2732.79	1420	1685.5	4952	3484	3476.5	3561	3253.5	5110.5	2467	2282	2532.5	3983.5	2205	2513	1558	1271	3410.5	3239.5	2789	3144	1878	1546	2970	2825	1896	3633.5	2011.5	1958
centroid_1585661	IVTT.AG	trimethylamine N oxide reductase c type cytochrome TorC	2732.1	1243.5	1538	3475	2724	3055	2992	3059.5	4577	2181	2163	2347	3673	3271	3445	4391	3412	3636.5	3434.5	2419	2602	1519	1320	2521.5	2500	2219	4282	1775	1762.5
centroid_1077918	IVTT.AG	nickel ABC transporter, permease subunit NikC	2728.71	1797	2431	4068	3259	3883	3836	3229	4825.5	2206	2094	2689	4232	1891	2573.5	1447	1180	3341	3235.5	2591.5	2871.5	1866	1459.5	3006.5	3061	1849	4063.5	2189.5	2158
centroid_1625736	IVTT.AG	putative membrane protein	2727.29	1336.5	1623	4484	3397	3464	3265.5	3732.5	4902	2411	2336	2520	4283	2280.5	2760	1582.5	1269	3329	3568	2476.5	3052	1786	1405	2871.5	2864	1997	4277	1812.5	2004.5
centroid_1078986	IVTT.AG	putative ATP dependent helicase DinG	2727.03	1406	1776.5	3828	3128	3724	3816	3333	4760	2773.5	2513	2350.5	3765.5	2416.5	2757.5	1386	1183	3553	3455	2525.5	2763	1802	1509	3023	3078	2133	4448.5	2020.5	1984
centroid_261406	IVTT.AG	HAD super, subIIIB family protein	2727.02	1239	1620.5	3492	2859	3161	3338	3209	5034.5	2236	2079	2734	4374.5	2837	3258	1476	1184	3351	3181.5	2969	3274.5	1767	1374	2798.5	2684	2268	4912	1927	1962.5
centroid_841352	IVTT.AG	thiamine/thiamine pyrophosphate ABC transporter, permease protein	2726.52	1366	1656	5084	3708	3420	3131	3411.5	4341	2333	2308.5	2554	4152	2157	2554.5	1479.5	1253.5	3266	3132	2578	3066	1849.5	1523	3433	3222	2091	4109	1859	1965
centroid_435970	IVTT.AG	protein RarD	2726.26	1335.5	1613	4491	3839	3351	3712.5	3193	4880	2422	2324	2525	3963.5	2144	2617	1429	1216	3351.5	3119	2498	2743	1853.5	1589.5	3594	3546	2035	3921	1948.5	1900.5
centroid_698258	IVTT.AG	conserved hypothetical protein	2724.9	1310	1549	5685.5	3100	3687	3418	3621	4671	2216	2244	2551.5	3976.5	2298	2660	1569	1231	3094	3318	2697	3466	1766	1333	2857	2829	2097	3985	1727	2022.5
centroid_2392002	IVTT.AG	lipid A palmitoyltransferase PagP	2722.95	1259	1569	5694.5	4496	2946.5	3403	2897.5	4672	2301	2112	2581	3952.5	2089	2473.5	1387	1183	3468.5	3318.5	2665	2959	1808	1492.5	3736	3466	1875	3734.5	1842	1801
SSON53G_RS26965	IVTT.AG	surface presentation of antigens protein SpaQ	2722.64	1306	1717	4217	3488	3293	3192.5	3123	4562.5	2657	2555.5	2495	4044.5	2237	2605.5	1317.5	1130	3663	3388	2513	2706	1728	1492	3670	3684	2131.5	4349.5	1933	1932
centroid_1461614	IVTT.AG	ribosome hibernation promoting factor	2721.66	1382	1595	3526.5	2910	3855	3761	3525	5374	2530.5	2400.5	2442.5	3975	2327.5	2584	1495	1231	3449	3224	2695.5	3229	1715	1390	2916	2734.5	1980	4549	2075	2092
centroid_455776	IVTT.AG	conserved hypothetical protein	2721.57	1283	1510	4017	3172.5	3950.5	3352	4684	6419	2267	2179.5	2292.5	3728.5	2070	2561	1484.5	1205	3182	3027	2371	2875	2250	1847	2959	2788	1776	4047	1815	1921
centroid_2299922	IVTT.AG	inner membrane metabolite transport protein YgcS	2721.24	1426	1743	4086	3429	3323	3616	3007	4480	2676	2377	2505.5	4040.5	2260	2766	1379	1238.5	3632	3590	2532.5	2776	1878	1626	3235	3355	2065	4109	1945	1939
centroid_2268911	IVTT.AG	na+ dependent nucleoside transporter family protein	2719.81	1350	1653	3270	2909	3682	4142	3310.5	4971	2487	2534.5	2462	3993	2226	2710.5	1479	1196	3511.5	3386	3449	3607	1738	1481	2987	3075	1930	3668	1951	1849
centroid_871476	IVTT.AG	conserved hypothetical protein	2718.52	1127.5	1426	3465	2679	3103.5	3749	2563	4349	1921.5	1838	2142.5	3313.5	1669.5	2086	1272.5	1059.5	9385	8704	2330	2480.5	2459	1859	2378	2301	1561	3058	1526	1514.5
centroid_1021817	IVTT.AG	histidine kinase , DNA gyrase B , and HSP90 like ATPase family protein	2717.81	1358	1685.5	4354.5	3210	3327	2990	3184.5	4621.5	2739	2587.5	2345	3912.5	2266	2569	1379.5	1206	3290.5	3227.5	3043	3524.5	1704	1483.5	3250	3171.5	2066.5	3865.5	2207	2411
centroid_969924	IVTT.AG	putative Holliday junction resolvase	2717.12	1351	1580	3972.5	2956	3808	3259	4048	5094.5	2432.5	2262	2541	4196	2245	2868	1534	1250.5	3465.5	3648	2475	3254	1731.5	1356.5	2892	2741.5	1979	4046	1747	2061.5
centroid_478365	IVTT.AG	anaerobic ribonucleoside triphosphate reductase	2716.74	1957.5	2688	3417	2759	3609.5	3914	3248	5065.5	2198	2152.5	2361	3540	2188.5	2995	1436	1265	3321.5	3617	2623	2853	1695	1429	2857	2983.5	1919	3506	2652	2650
SF_p0237	IVTT.AG	VirK, required for proper localization of IcsA (VirG) at the surface of bacteria	2716.71	1437	1747	4418	3594.5	3361	2915	3137	4578.5	2419.5	2365.5	2322	3866	2386	2730.5	1364	1270	3879.5	3570.5	2756	3216	1759	1537	2984.5	2924.5	1938.5	4442.5	1943	2006
centroid_1537274	IVTT.AG	pfkB carbohydrate kinase family protein	2716.57	1415.5	1718.5	4189	3245	3304.5	3389.5	3698	4717	2381	2234	2421	4263	2405.5	2827	1534	1233	3337	3377.5	2448	3003	1806	1500.5	3190.5	3120.5	1885.5	4208	1884.5	2082
centroid_1310112	IVTT.AG	3 hydroxyacyl CoA dehydrogenase, NAD binding domain protein	2715.79	1308	1642.5	4754	3587	3423.5	3573	3425.5	5069	2441.5	2300	2449	4087.5	2030	2589	1454	1229	3558	3298	2651	3104	1709	1336	3127	3022.5	1901	3895	2032	1960
centroid_396476	IVTT.AG	adenylate cyclase	2714.62	1637	1934	3661	3048.5	3218	3770	3329	4733	2657	2459	2342.5	3801	2297	2644	1473.5	1249	3474	3238	2564	2650	1800.5	1569	3040	3190	2351	4603	2061	2018
centroid_1342254	IVTT.AG	conserved hypothetical protein	2713.05	1340	1686	4171	3260	2852	3167	2800	4462	2421	2414	2478	3729	2306.5	2772	1543.5	1290.5	3889.5	3918	2693	3737	1821	1473	2893.5	2769	2405	4556	1890.5	1911
centroid_694684	IVTT.AG	cytochrome d ubiquinol oxidase, subunit II	2712.9	1311	1656	3592	3164	3417	3652.5	3343	5183	2524.5	2272	2440	3927.5	2454	2826.5	1469	1252	3578.5	3390	2495	2768	1736	1448	3105.5	3207	2188	4310.5	2025	1930
centroid_1313717	IVTT.AG	phage shock protein G	2711.29	1319	1615.5	3940.5	3352	3516	3973.5	3445.5	5267	2395	2301	2408.5	3891.5	2082	2641.5	1493	1313	3299	3247	2671.5	2939	1724	1427.5	3026	3080	2139	4302	1988	1903
centroid_271089	IVTT.AG	arginine/agmatine antiporter	2707.57	1521	1961	4786	3995	3403	3359	2975.5	4652	2399.5	2179.5	2505	3918.5	2031	2651	1429.5	1201	3360.5	3069	2512.5	2670	1819.5	1576	3709	3615	1980.5	3698	1874	1844
centroid_1508716	IVTT.AG	cytochrome c type biogenesis protein CcmF	2706.34	1408	1744	4267	3239	3481	3171.5	3265.5	4447.5	2527	2375	2532	4127.5	2211	2741.5	1513	1292	3354	3386	2533	2963	1826	1503	3164.5	3132	2059	4368	1893	2042
centroid_2385142	IVTT.AG	ribosomal protein serine acetyltransferase	2704.31	1393	1598	6763	3328	3587	3162.5	3678.5	4569	2127	2042	2559	3946	2199	2578	1521	1170	3048	3173	2670.5	3381	1669	1350	2795	2658	1832.5	3629	1844	2114
centroid_1458094	IVTT.AG	capsule biosynthesis GfcC family protein	2702.59	1365	1590.5	4169	3168	3504	3359	3457	4882	2412	2274	2474	4032.5	2167.5	2729	1386	1245	3470	3374	2905	3365	1786	1489	3085	2987	1911	4162.5	1821	1952
centroid_2354477	IVTT.AG	transcription elongation factor GreA	2702.31	1452	1918	3733	2980.5	3316	3524	3458	5098.5	2503	2349	2450.5	3762	2254	2625.5	1503	1204.5	3838	3428	2374	2767	1788	1360	3113	3099	2072	4536.5	1957	1976
centroid_1612177	IVTT.AG	putative L,D transpeptidase YbiS	2701.72	1314	1612.5	4978	3966	3134.5	3237	2871	4334.5	2214.5	2052	2673	4152.5	1955	2642.5	2147.5	1770	3406	3098	2516	2865	1711.5	1409.5	3045	3158	1936	4138	2148.5	2165.5
centroid_893049	IVTT.AG	ribosomal protein L16	2701.71	1325	1494	3905.5	2928	3879	3524	4119	5354	2297	2276.5	2420.5	3914	2291	2845.5	1525	1219.5	3727	3609.5	2426	3201	1728	1367	2897	2704	1861	3825.5	1736	1965
centroid_1517290	IVTT.AG	conserved hypothetical protein	2701.4	1333	1532	4153	3106.5	3432	3261.5	3816	5139	2378	2251	2463	4200	2246	2912.5	1537	1203	3380	3744	2419	2920	1824	1387	3005.5	2947.5	1828	4166.5	1759	1974.5
centroid_1396981	IVTT.AG	recombination associated protein RdgC	2698.93	1385	1727	4831	3448.5	3153	3277.5	3190	4838	2374.5	2249	2538	3767	2243	2606.5	1553	1282	3576	3507	2385	2668	1786.5	1472	3583.5	3524	1894	3836	1846	1879
centroid_2278531	IVTT.AG	lipid A biosynthesis lauroyl acyltransferase	2697.07	1304	1551.5	4392	3301	3310.5	3238	3427.5	4656.5	2265.5	2270	2988	5060.5	2184	2883	1492	1195.5	3059	3275	2400	2918	1858	1471.5	3180	3000	1822	4141.5	1774	1928.5
centroid_1614058	IVTT.AG	conserved hypothetical protein	2696.84	1377	1596	4086	3089	3691.5	3322	3669	4908	2401	2246	2529	4096	2263	2792.5	1543	1265.5	3291.5	3395.5	2520	3210	1873.5	1483	2816	2839	1985	3929	1820	2151.5
centroid_1759258	IVTT.AG	conserved hypothetical protein	2695.78	1359	1697.5	3512	2894	3951	3809	3843	5744	2304.5	2219	2385	4013.5	2206.5	2490.5	1594	1280	3661	3432	2711	3263	1683	1332	2715.5	2527	1876.5	3817	1957	1936
centroid_2197865	IVTT.AG	conserved hypothetical protein	2695.72	1342	1652	5363	3865	3579	3320.5	3452	4959	2104	2140	2318.5	4238	2055.5	2523	1432	1230	3527.5	3331	2572	3116.5	1706	1466	2971	2855.5	1823	3722	1858	1871
centroid_1682114	IVTT.AG	signal peptidase II	2695.55	1592	1993	4289	3619	3570.5	3576	3277	4944.5	2244	2275	2603	4216	2014	2505	1394.5	1176	3517.5	3116	2746	3153	1740	1498	2993	2989	1817	3816	1851	1832
centroid_694554	IVTT.AG	conserved hypothetical protein	2694.67	1555	1893	3827	2869.5	3757.5	3184	3531.5	4645.5	2289	2279	2486	3989	2165.5	2530	1463.5	1244	3331	3303	2925	3432	2066	1630.5	2992	2867.5	1900	4046.5	1888	2040
centroid_290436	IVTT.AG	phosphate ABC transporter, permease protein PstC	2694.38	1333	1645	4460	3475	3293	3552	3457.5	5151	2576	2401	2450	3839	2119	2416	1405	1195	3402.5	3326	2510	2634	1790	1480	3308.5	3309	1983	4045	1913	1889
centroid_508113	IVTT.AG	copper translocating P type ATPase	2692.09	1355	1575	3739	3252.5	3140	3617	3310	4818.5	2635	2329.5	2587	4072	2255.5	2585	1418.5	1215	3964	3500	2432	2457	1760	1473.5	3270.5	3316.5	2060	4309.5	1747	1963
centroid_1450771	IVTT.AG	mutatrotase, YjhT family protein	2691.59	1317	1636	4305	3310	3367	3174	3299.5	4730.5	2521	2308	2560	3992	2177	2600.5	1695	1432	3296	3247	2560	3011	1885	1537	3177	3230.5	1939.5	4128	1839.5	1884.5
centroid_37118	IVTT.AG	galactokinase	2691.33	1397	1628.5	5136.5	2692	3482.5	3217	3588	4397	2239	2152	2464.5	3940	2226.5	2474	3039.5	2278.5	3112	2997	2563	3117	1661	1379.5	2827	2709.5	1852	3615	1828	2054.5
centroid_1080129	IVTT.AG	glycosyl transferase 2 family protein	2689.72	1281.5	1616	4639	3405.5	3459	3504	3324.5	5180	2240	2065.5	2498.5	3868	2238	2705	1504	1253	3734	3384.5	2831.5	3040	1778	1453	3028	2971.5	1859	3715	1784	1740
centroid_650170	IVTT.AG	PTS system N acetylmuramic acid specific EIIBC component	2689.71	1339	1574	4331	3411.5	3412.5	3192.5	3209	4578	2406.5	2209	2637.5	4161	2314.5	2801	1506.5	1228	3447	3180	2611.5	3061	1876.5	1514	3251	3105.5	1929	3992	1857	1955.5
centroid_598738	IVTT.AG	conserved hypothetical protein	2689.05	1263	1442.5	4046	3273	3349.5	3292	3917.5	5290	2282	2119	2363	4406	2202	2788.5	1529	1161	3435	3625	2400.5	2920	2006.5	1396	2956	2958	1876.5	3787.5	1764	1907.5
centroid_385192	IVTT.AG	inner membrane protein YbaL	2688.1	1444	1742	3560	2849	3439	3668	3538	5359.5	2471	2299	2339	3882	2344	2626	1511	1244	3391	3172	2597.5	3003	1738	1469	2999.5	2831.5	2031	4088.5	2112	2174.5
centroid_835201	IVTT.AG	inner membrane protein YibH	2687.86	2063	2399	3328	2951.5	3196.5	3867	3153	4782	2344	2195	2276	3655	2060.5	2490	1409	1198.5	3256	3065.5	2399.5	2640	1759	1447	3898.5	3842.5	2028	3985	2250	2177
centroid_391688	IVTT.AG	acrB/AcrD/AcrF family protein	2683.81	1274	1675	4571	3736	3401	3453	3476	5130	2275	2150.5	2497	3921	2088.5	2555	1435	1209.5	3583	3437.5	2766.5	3060	1720	1449	3047.5	2852	1874	3754	1873	1831
centroid_726355	IVTT.AG	ferric aerobactin receptor	2683.69	1405	1638	4399	2739	3544	3215.5	4056.5	5304	2812.5	2727	2446.5	3694	2166.5	2700	1496	1227.5	2931	3031	2726.5	3323.5	1738.5	1546.5	2715	2637	1915	3778	1831.5	2021
centroid_1679690	IVTT.AG	fimbrial family protein	2681.55	1292	1585.5	5038	3614	3020	3636.5	2808.5	4429.5	2275	2109	2577	3985	1997.5	3257.5	1503	1312.5	2990	3826	2437	2618	2045	1590	3219	3056	1959	3908.5	1967	1930.5
centroid_2274324	IVTT.AG	phosphoenolpyruvate synthase	2681.31	1324	1642	3832.5	3321	3185	3335.5	3298	4793.5	2919	2728	2328.5	3666.5	2272.5	2513	1420	1188.5	3819	3722	2404	2675	1883	1576	2973.5	3123	2041.5	4182.5	1904	1932
centroid_434222	IVTT.AG	putative ypdI colanic acid synthesis lipoprotein	2680.47	1152	1434	3664	2982	3456	3209	3057.5	4609.5	2171	2197.5	2321	3617	2619	3033	1421.5	1124	5305	5357	2697	3102	1690.5	1323	2701	2641	1831	3829	1730	1711
centroid_1837085	IVTT.AG	flagellar biosynthetic protein FliO	2680.16	1203	1513.5	6905	4203	3506.5	3921	2953	4521	2066	1997	2420	3650.5	1875	2252	1612.5	1399	3078.5	2919	2701	2966	1786.5	1576	3336	3134	1728.5	3390.5	1739	1720.5
SSON53G_RS27815	IVTT.AG	hypothetical protein	2678.57	1368	1636	3410	2534	3657	3349.5	3714.5	5131	2462	2380	2396	3971	2508	2858	1413	1182	3618	3599	2593.5	3361	1661	1418	2928	2799	1876	3981	1874	2087
centroid_1311921	IVTT.AG	molybdopterin synthase sulfurylase MoeB	2678.43	1262	1514	5440	3261	3170	3252.5	3219	4637.5	2204	2093.5	2749	3801.5	2118	2803	1604	1235.5	3567.5	3341	2464	2930	1855	1450	2978	2976	1901.5	4032	1825	1905
centroid_2297393	IVTT.AG	nitroreductase family protein	2677.78	1436.5	1766	4251	2790	3496	3269	3611	4539	2411	2388	2595	4022.5	2305	2505	1480	1213	3228	3315	2578	3240	1736	1436	2979.5	2898	2010	4071.5	1915.5	2120
centroid_499322	IVTT.AG	K+ transporting ATPase, A subunit	2677.19	1231	1590	2862	2829.5	3288	3417.5	2990.5	4543	2393	2134.5	2456	3463.5	1997	3912.5	1449.5	1202	4837	4871	2384	2728	1771	1374	3121	3132	1977	4047	1923	1876
centroid_113367	IVTT.AG	putative pseudouridine transporter	2675.93	1293	1572	3267	2669	3388	3336	2987.5	4648	2629.5	2336	2452.5	3636.5	2427.5	3295	1460.5	1223	3590	3421.5	2480	2810	1804	1538	3397.5	3469	2126	4430	1997.5	1971.5
centroid_1004176	IVTT.AG	conserved hypothetical protein	2675.59	1294	1608	3760.5	3192	3411	3650.5	3284	5037	2428.5	2345	2332.5	3882	2171	2630	1760	1427	3474	3299	2481	2694	1724	1408	2967	3101	2185	4130	2006	1841
centroid_493572	IVTT.AG	deferrochelatase/peroxidase EfeB	2674.31	1313	1601	5269	3795	3405	3388.5	2795	4370.5	2036	1949	2452	4018	1875	2454.5	1339	1130	4105	3853	2648	2895	1951	1705	3166	3247.5	1845	3632	1775	1795
centroid_4247	IVTT.AG	yobH like family protein	2674.24	1226	1597	4563	3634	3568.5	3939	3182	4997	2210	2144	2317.5	3930	2055.5	2564	1431	1218	3407	3191	2735.5	3006	1634.5	1387	3043	3065	1962	4002.5	1922	1800.5
centroid_1626003	IVTT.AG	cytochrome d ubiquinol oxidase, subunit II	2673.78	1268	1587	3394	2837.5	3442.5	3533.5	3213	4861	2669.5	2437	2439.5	3641	2399	2527.5	1471.5	1216	3565	3343.5	2508.5	2947	1811	1390.5	3235.5	3294	2164	4416	2027.5	1990.5
centroid_143352	IVTT.AG	conserved hypothetical protein	2673.59	1158	1598	6856	3265	3384.5	3455	2977	4654	2398.5	2056	2390.5	3497	1996.5	2575	1483	1153	3449	3116	2399	2696	1764.5	1333.5	2947	2936	2121	4374.5	1808	1841
centroid_1040673	IVTT.AG	putative oxidoreductase YceM	2672.66	1347	1631	4272	3179	3275.5	3108	3528	4749.5	2186	2171	2429	4131.5	2068.5	2854	1545	1209	3150	3161	2600.5	3107	2906.5	2205	2899.5	2799	1702.5	3670	1770	1913
centroid_1627610	IVTT.AG	ribosomal RNA small subunit methyltransferase J	2671.98	1210.5	1600.5	3502	3327	3476	3634.5	3352	5231	2426.5	3008	2339.5	3462	2290	2611	1453	1177	3682	3461	2471	2633	1729.5	1328	3031	2998	2019.5	4144	2013.5	1898.5
centroid_2454784	IVTT.AG	conserved hypothetical protein	2671.64	1170	1521.5	7026	4537	3421.5	3334	2787	4466	2003.5	2081	2418	4037	1876	2361	1347	1117	3201	3002	2581	2747.5	1656	1421	3733	3476	1669	3338	1754	1747
centroid_1249953	IVTT.AG	periplasmic binding and sugar binding domain of LacI family protein	2671.38	1384	1630	3597	2966	3770.5	3178	3716	4967	2329	2347.5	2413.5	4031	2345	2576	1392.5	1244	3584	3326	2749.5	3240	1671	1391.5	2921	2784.5	1890	4019	2021	2051.5
SSON53G_RS26715	IVTT.AG	hypothetical protein	2670.64	1535.5	1807	3505.5	2999.5	4099.5	4390	3105.5	5456	2193.5	2275	2066	3901	2578.5	3376	1295	1122	3239	3368	2495	3548.5	1591	1424	2547	2553.5	1760.5	3460.5	1826	1820
centroid_651430	IVTT.AG	transglycosylase SLT domain protein	2670.43	1383	1597	4526.5	3470	3225.5	2791	3291	4565.5	2212	2137	2505.5	3873	1986	2472	2540	2196	3094	2922	2641	3113	1767.5	1496	3121.5	2878.5	1848	3946.5	1873.5	1931
SSON53G_RS26980	IVTT.AG	hypothetical protein	2670.28	1298	1676	3947	2979	3262	3455.5	3036.5	5350	2632.5	2445	2250	3515	2623	3828	1270.5	1164	3302	3072	2456	3632	1680.5	1414	2972.5	2867.5	2002.5	3894	1859	1804
centroid_397920	IVTT.AG	fimbrial family protein	2669.72	3988	4324	3664	2764	3485	3191	3198	4623	2040	1968	2373	3800	2119.5	2431.5	1507.5	1143.5	3048	2971	2706.5	3251	1655	1317	2563	2605	1836	3584	1608	1771
centroid_832988	IVTT.AG	binding protein dependent transport system inner membrane component family protein	2669.05	1363	1705.5	4717.5	4045	3051	3220.5	2996.5	4388	2518.5	2430	2572	4073	2123	2558	1350	1177.5	3388.5	3173	2487	2680	1739	1507	3128	3087	1991	4298	1982	1912
centroid_1209810	IVTT.AG	PTS system, cellobiose specific IIC component	2668.88	1434	1729.5	3954	2964.5	3609	3520	3269.5	4773.5	2414.5	2198	2524	3957	2102	2519.5	1322	1173	3238	2964	2652	3034.5	1826	1543	3380.5	3301	2047	4282	1937.5	1908
centroid_282979	IVTT.AG	nitrate reductase cytochrome c type subunit family protein	2667.59	1333	1473	5192	2780	3710	3311	3693	4728	2283	2234	2463.5	3948	2278.5	2633.5	1476	1212	3294	3234	2537	3297	1722	1361	2785	2768	1854	3784.5	1836	2061
centroid_1064299	IVTT.AG	binding protein dependent transport system inner membrane component family protein	2666.24	1346.5	1579	3692	3245	3637	3618	3264	4965.5	2442	2151	2521	3951	2146	2667	1510	1271	3304	3027.5	2641.5	2803.5	1815	1492	3276	3297	1916.5	3844	2002	1941.5
SSON53G_RS27125	IVTT.AG	hypothetical protein	2665.83	1376	1690	3675	3208.5	3264	3740.5	3135	4600.5	2705.5	2242	2437	3918	2249	2726.5	1388.5	1189	3568	3290	2571.5	2713	1777	1519	3243.5	3207	2101	3969	1981	1899
centroid_1372152	IVTT.AG	conserved hypothetical protein	2665.81	1266	1483	3255	2969	3306	3702	3427	5401	2562	2356	2343	3752	2308	2597.5	1441.5	1205	3591	3427	2486	2642	1706	1405	3188	3194	2150	4357	1982	1943.5
centroid_2049112	IVTT.AG	L alanine exporter AlaE	2664.16	1548	1869	3526	2956	3659.5	3381	3447	4979	2388	2350	2372	3838	2409	2455	1444	1246	3300.5	3168.5	2518.5	3033	1712.5	1393	3014	2841	1980	4415	2047	2026
centroid_1630917	IVTT.AG	sorbitol 6 phosphate 2 dehydrogenase	2663.59	1269	1566	4665	3741.5	3206	3209.5	3380	4909	2372	2285.5	2343	3633	2339	2545.5	1320	1157	3652	3884	2472.5	2776	1611	1390	2962	2956.5	2116.5	4013.5	1859	1820
centroid_2286385	IVTT.AG	ferric uptake regulation protein	2663.22	1360	1587	3570	2916	4000.5	3085.5	3657.5	4990.5	2459	2404	2377	3989	2257.5	2500	1396	1247.5	3332	3191.5	2635.5	3043.5	1699	1393	2986	2803.5	1954	4231	2075	2141
SSON53G_RS26575	IVTT.AG	hypothetical protein	2662.22	1442.5	1887	4305	3377	2940.5	3015	2832	4389	2399	2231	2682.5	4358.5	2220.5	2526	1317	1175.5	4025.5	3654	2534	2711	1748.5	1541	3070	3041	1924	3884.5	1968	1893
SF_p0250	IVTT.AG	F pilin acetylation protein	2661.5	1194.5	1488	5832	4728.5	2895.5	2858.5	2848.5	4451.5	2210	2156	2490	3854	1838	2258	1352	1153.5	2978	2712	2279.5	2530.5	2110.5	1608.5	4141.5	3881	2085.5	4048	1831	1783
centroid_2299051	IVTT.AG	multidrug transporter EmrE	2661.21	1249	1625.5	4699	3642	3252.5	3255	2838	4439	2535	2348	2549	3958	2222	2459	1328	1153	3548	3286	2616	2795	1740	1472	3490.5	3298	1930	4006	1861	1831
centroid_1067014	IVTT.AG	curved DNA binding protein	2660.4	1477.5	1820	3903	3167	3108.5	3281.5	3139	4696	2330	2089.5	2203	3488	4314.5	4299	1317	1111	3246	3026.5	2433	2518	1706	1435	2843.5	2947	1944	3861	1852	1837
centroid_2095169	IVTT.AG	inner membrane protein YdgC	2659.78	1249.5	1604	4342	3454	3233	3384	3207.5	4749.5	2350	2205	2452	4074.5	2145.5	2770.5	1471	1190	3416	3316	2851	3344	1760	1367	2922	2985.5	1776	3911	1896	1853
centroid_1118498	IVTT.AG	inner membrane protein YbbJ	2658.26	1291	1591	3463.5	3046	3277	3420	3566	5145	2607	2474	2419	3699.5	2295	2414	1411	1259	3742.5	3482	2548	2777	1670	1399.5	2957	2980	2128	4468	1903	1898
centroid_541621	IVTT.AG	fimbrial family protein	2657.9	1203	1440.5	9865	7362	2714	2718	2863	3955	2071	2026	2089	3340.5	1813.5	2357	1420	1197	2759	2625	2290	2631	1670	1404.5	2577.5	2629.5	1603	3434	1640.5	1728.5
SF_p0004	IVTT.AG	PhoN2 (Apy), periplasmic phosphatase, apyrase, ATP diphosphohydrolase	2657.64	1080.5	1362	13761	10494	2286	2344	2343	3499.5	1651	1627	2030	3086	1477.5	1858.5	1116.5	983	2270.5	2101	2915	3065	1573	1360	2300	2185.5	1351	2734	1460	1387
centroid_2360571	IVTT.AG	amidophosphoribosyltransferase	2657.31	1156	1478	3883.5	3622	3056	3244	2770	4320	2277.5	2122	2499.5	3534	2153	3137.5	1443	1214.5	3596	3990	2859	3341	1730.5	1424	3014.5	2955	1855	3781	2395	2370.5
centroid_84339	IVTT.AG	L serine ammonia lyase	2656.38	1245	1564	3856	3134	3066.5	3504	2953	4772.5	2303	2235.5	2302.5	3567	2334	2500	1399.5	1193	3570	3985.5	2486	2638	1687	1414	3141	3097	2798	4882	1846	1811
centroid_700263	IVTT.AG	yceG like family protein	2654.59	1237.5	1533	3149.5	2588	3116	3308	2685.5	4197	1963	1846	2223	3582.5	1791	2267.5	1299	1111	3098	2817	2624	2856	6928.5	5052.5	2744	2594	1842.5	3535	1749.5	1641.5
centroid_2392539	IVTT.AG	sensor protein PhoQ	2654.33	1456.5	1690	3719	2958	3338.5	3497	3213	4661	2521	2356	2408.5	3704.5	2340	2578	1475.5	1236	3551.5	3314	2567	2897.5	1742	1489	3071.5	3043.5	2027	4293	1984	1936
centroid_479869	IVTT.AG	putative sensor like histidine kinase YehU	2653.88	1404	1607	4558	2648	3674	3522.5	3592.5	4577	2323	2221	2502	4003	2230	2722	1459	1226.5	3166	3186	2566	3260	1683.5	1435	2816.5	2743.5	1888	3864	1922	2147
centroid_449502	IVTT.AG	inner membrane protein YabI	2653.84	1380	1664	3523	2859	3449	3074	3768.5	5116.5	2399	2342	2321	3784	2308	2651.5	1483.5	1265	3509	3400.5	2507	3093.5	1696.5	1394	2996	2801	1998	4228	1952.5	2065.5
centroid_440665	IVTT.AG	undecaprenyl phosphate alpha 4 amino 4 deoxy L arabinose arabinosyl transferase	2653.72	1341	1678	4007	3053	3202	3373	3144	4844	2368	2335	2607	3853	2278	2759	1523	1256	3410.5	3243	2554.5	2966	1870.5	1451	3047	2969	1923.5	3962.5	1985	2003.5
centroid_1587022	IVTT.AG	inner membrane protein YfdC	2651.38	1340	1527	4247.5	3243	3492	3173	3792	4820	2253	2215	2555	4144	2009	2509.5	1886	1500	3081	3070	2694	3244	1969	1487	2878.5	2748.5	1771	3488	1790	1970
centroid_71096	IVTT.AG	mbtH like family protein	2650	1265	1528	4412.5	2910	4061	3473	3816	4760	2200.5	2118	2395	4469.5	2110.5	2514	1474.5	1258	3183	3221	2498	3502	1760	1373	2809	2625.5	1865.5	3645	1701.5	1954
centroid_545649	IVTT.AG	fructose like permease IIC component 1	2649.66	1312	1627	4286	3658.5	3091.5	3284.5	3509.5	5240	2292	2220.5	2510	3857	1995	2480	1346	1153	3629	3119	2449	2672	1594.5	1454	3408.5	3420	1954	3913	1851	1774
centroid_2383228	IVTT.AG	amino acid acetyltransferase domain protein	2649.64	1886	2363	7044.5	6059.5	3026	2767	3221	4255	2022	2027	2120	3393.5	1842	2369	1385	1150	3110	2807	2351	2869	1603	1310	2455.5	2394.5	1810	3958	1744	1813
centroid_1881605	IVTT.AG	putative arginine/ornithine antiporter	2648.6	1388.5	1735	3620	3068.5	3440	3412	3226	4705	2500	2393	2348	3904	2122	2606	1374	1214	3530	3357	2525	2802	1758	1520	2994.5	3022	2139	4350	1952	1917
centroid_1110795	IVTT.AG	protein FimG	2648.52	1230	1625	4804	3696.5	3116	3313	2984.5	5080	2045.5	1864	3362	4851	1865	2424	1362	1135.5	3399.5	3072.5	2681	2889	1691.5	1340.5	3379	3249	1651	3326	1821	1757
centroid_241298	IVTT.AG	conserved hypothetical protein	2647.52	1135	1373	4506	4091	3590	3764	6435.5	7132	2913	2436.5	1960	3150	1658.5	2099	1301	1087	2594	2495.5	2553.5	3045	1471	1149.5	2543	2498	1714	3248	1545	1519.5
centroid_1077330	IVTT.AG	transcriptional regulator, Spx/MgsR family protein	2647.21	1201	1551	3847.5	3089	3268	3105	3609	5259	2140	2135	2578	4271	2040	2810	1445	1185	3638	3399	2599	2862	1837	1449	3180	2993	1910	3910	1746	1708
centroid_272582	IVTT.AG	caudovirales tail fibre assembly family protein	2646.78	1156	1537	5281.5	3849	2924	3204.5	3031.5	4551	2232	2128	2367	3565	1913	2285	2971	2490	3426	3171.5	2417	2680	1656	1389	2899	2794.5	1915	3732	1763	1725.5
centroid_441560	IVTT.AG	conserved hypothetical protein	2646.43	1260.5	1553.5	4191	3396	3777	3571.5	3049	4864.5	2411	2205	2392	3950	2080	2496.5	1435.5	1176	3488	3426	2825.5	3129	1708	1381	2766	2855.5	1927	4022	1837	1771
centroid_412364	IVTT.AG	phosphopantothenoylcysteine decarboxylase / phosphopantothenate cysteine ligase	2645.83	1338.5	1656	3655	2905.5	3200	2743	3529.5	4817.5	2197.5	2110	2228	3711	1980	2357	1506	1259.5	4007.5	3574.5	2412	2839	1710	1476	2978	2873	2490	4831	1827	1935
centroid_2353448	IVTT.AG	pseudouridine synthase, RluA family protein	2644.91	1272.5	1481	4016	2965	3219.5	3058	3435	4769	2080	2038	2350	3892	2218	2782	1570	1230	3242	3205	2335	2794	1731	1451.5	3989	4186	1884	3894	1722	1848
centroid_1568957	IVTT.AG	putative lipoprotein	2644.9	1499	1783.5	3355	2715	3582.5	3112	3473	4748	2435	2434.5	2494	3998	2290	2584.5	1436	1283	3317	3092	2584	3053.5	1784	1555.5	3094	2963	1945	3928	2026	2103
SSON53G_RS26625	IVTT.AG	K88 minor fimbrial subunit faeH	2644.36	1213	1534	4577	3303	2692.5	2917	2766	4305	2113	2036	2527.5	3891	1948.5	2473	1317	1121.5	3162	3198.5	2575	2822.5	2877	4181	3469	3301.5	1718	3358.5	1782.5	1843
centroid_1440408	IVTT.AG	inner membrane YebZ domain protein	2642.17	1346.5	1703	4117	3062	3146	3248	2910	4635	2384	2419	2605	4034	2194	2698	1492	1251	3268	3167	2675	2971	1906	1509	3128.5	3091	1913	3903	2023.5	1951
SF_p0186	IVTT.AG	orf, hypothetical protein	2642.05	1404	1619	3915.5	2809.5	3475.5	3186	3432	4425	2383.5	2300	2563	4116.5	2259	2594	1444	1228	3294	3214	2600	3217	1722	1389	3143	3070	1927.5	3891.5	1894	2092.5
centroid_326986	IVTT.AG	MATE efflux family protein	2641.21	1389	1740	4624	3861	3305.5	3151.5	3325.5	4705	2304	2318.5	2388	3811.5	2165	2507	1362.5	1200.5	3386	3101	2500.5	2814	1684	1416	2979.5	2824	2020	4070.5	1956	1902
SF_p0011	IVTT.AG	orf, conserved hypothetical protein	2640.41	1275	1493.5	4481.5	3215	3119	3011	2859	4217	2186.5	2111	2483	3681.5	2433.5	2883	1802	1501	3210	2948.5	2350	2748	1678	1444	3239.5	3197.5	1719	3497.5	2940.5	3079
centroid_1597364	IVTT.AG	copper homeostasis protein CutC	2640.24	1364.5	1654.5	4026	3228	3097	3135	3342.5	4997	2409	2356	2430	3928.5	2122	2610	1454	1292	3522.5	3332.5	2583.5	2975	1795	1492	2971	2829.5	1881	4038	1850	1851
centroid_542914	IVTT.AG	yecR like lipofamily protein	2640.07	1299.5	1475	4660	3420	3510	3302.5	3218	4580	2394.5	2296	2500	4045.5	2172	2690	1614	1199	3199.5	3205	2417	3026.5	1834	1369.5	2701.5	2845.5	1918	3993.5	1772	1891
centroid_1096137	IVTT.AG	chaperone protein skp	2639.6	1571	1822	3455	3280	3154	3060	3768	5492	1801.5	1865	2146.5	3528	1818	2090	2083	1705.5	3874.5	3189	2514.5	2848	1458	1323	2583.5	2459	2125.5	4698.5	1669	1662
centroid_177978	IVTT.AG	RNA binding protein YhbY	2639.14	1340	1627	3689	2996	3656	3384.5	3226.5	4946	2340.5	2282	2323	3907.5	2068.5	2436	1402	1203.5	3250.5	3073.5	2564.5	2913.5	2618	1686	2885	2799.5	1907	4177.5	1950.5	1933
centroid_1487252	IVTT.AG	asnC type helix turn helix domain protein	2637.41	1324	1677	3725	2965	3752.5	3285	3695.5	5159	2320	2167	2528	3743	2148	2474	1486	1279	3501	3061	2708	3324	1698.5	1371.5	2823.5	2714	1732.5	3716.5	1951	2153.5
centroid_2277354	IVTT.AG	conserved hypothetical protein	2636.97	1301.5	1450	3787	2838	3851.5	3337	5950	7635	1930.5	2106.5	2295	3827	1825	2329.5	1377	1142.5	3000	2969	2297	2901	1647	1296	2473.5	2402	1711	3412.5	1661	1855
centroid_1306257	IVTT.AG	sulfate ABC transporter, sulfate binding family protein	2636.97	1177	1418	2869.5	2404	2547	2916.5	2729	4094	1734	1749.5	1956	3183	1691	2096.5	1638	1386.5	9723.5	9412.5	2161	2259	1637	1309.5	2192	2223	1516.5	3036	1845.5	1823
centroid_1004315	IVTT.AG	conserved hypothetical protein	2636.66	1291.5	1579.5	3980	3032	3238.5	2979.5	3285.5	4502	2458	2362	2643.5	4075.5	2178	2619.5	1416	1219	3470	3288.5	2630	3025	1687	1435	2999.5	2875.5	2011	4349	1944	2052
centroid_1967130	IVTT.AG	anti adapter protein IraD	2635.83	1213	1550.5	4405	3326	3253	3587	3387.5	5201	2247	2164	2418	3676	2388	2688	1483	1186.5	3593.5	3355	2552.5	2878	1708.5	1487	2866	2964.5	1853	3580	1826	1797.5
centroid_1449859	IVTT.AG	L alanyl gamma D glutamyl meso diaminopimelate ligase	2635.33	1360.5	1554.5	4133	2682	3969	4025	3689	4539	2315.5	2240	2464.5	3771.5	2345.5	2674	1429.5	1182	3171.5	3039	2547.5	3232	1687	1407	2717	2560.5	1797	3493.5	2067	2333
centroid_54778	IVTT.AG	nucleoside permease NupC	2635.16	1365	1573	3472	2978.5	3293.5	3806	3094.5	4760	2524.5	2337.5	2380	3641.5	2246	2541	1443	1218	3403	3211.5	2479	2608	1777.5	1498.5	3210	3135	2118	4425	2026	1945.5
centroid_60316	IVTT.AG	conserved hypothetical protein	2635.05	1185.5	1496	3630	2951	3096	3190	3052	4485.5	2219	2023	2189	3410	1982	2222	1309	1116	7020.5	5484	2461	2807	1602.5	1331.5	2730	2633	1816.5	3732	1809	1789
centroid_2109493	IVTT.AG	free methionine R sulfoxide reductase	2634.79	1295	1684	4583	4027	3122.5	2997	3226	4764.5	2211	2243	2431.5	4026	2100	2530	1434.5	1199.5	3479.5	3161.5	2529.5	2951	1815	1423	3129	3023.5	1798.5	3889.5	1802	1801
centroid_2207855	IVTT.AG	ferrous iron transport protein C	2633.45	1257.5	1573	4471	3355	3456	3307.5	3579.5	4881.5	2104	2207.5	2391	4534.5	2224	2669	1572	1218	3126	3169	2581	3021	1764	1327	2619	2772	1836.5	3759	1668	1861
centroid_1584229	IVTT.AG	inner membrane metabolite transport protein YhjE	2631.98	1348.5	1620	4506	3561.5	3133.5	3147.5	3357	4571	2339	2343.5	2487	4076	2111	2602.5	1455	1221	3110.5	3102.5	2441	2908.5	1742	1493	3218.5	3032.5	1845	4010.5	1782	1877.5
centroid_1397138	IVTT.AG	DSBA like thioredoxin domain protein	2630.19	1335	1626	4904	4056	3465	3785	3200	4894	2105.5	2058.5	2255	3633	2086.5	2553	1385.5	1192.5	2693.5	2489	2681	3081	1651	1275	2525.5	2508	2054	4655	2182	2234
centroid_1039664	IVTT.AG	thioesterase domain protein	2629.55	1320.5	1513.5	4730.5	2692	3511.5	3346	3725.5	4758	2264	2251	2523	3764.5	2356	2624.5	1504.5	1181	3285	3340	2479	3135	1747	1351	2759	2761	1863	3691	1756	2002
SSON53G_RS27345	IVTT.AG	tRNA(fMet)-specific endonuclease VapC	2629.48	1319.5	1674	3338	2800	3080	3379.5	2967	4766	2560	2448.5	2404.5	3775	2389.5	2777.5	1351	1189	3657.5	3485	2479.5	2815	1825	1491.5	3203	3144	2022	4221.5	1925	1880
centroid_1237218	IVTT.AG	tellurite resistance protein TehA	2628.93	1521	1699	4097	2942	3455	3322	3611.5	4607	2291	2275	2457.5	3908	2134	2587	1462	1213.5	3102	3188	2487	3241	1849.5	1475	2821	2862	1972	3958	1790	1969
centroid_246586	IVTT.AG	flagellar P ring family protein	2628.55	2293	3135	4728.5	3078.5	3430	3233	3214	4025.5	2110	2059	2480	4061	2045	2524	1504	1210.5	2841.5	2933	2519	3245.5	1753.5	1454	2741	2729	1812	3606	1710	1838.5
centroid_93346	IVTT.AG	PAS fold family protein	2628.45	1413	1668.5	3490	2704	3236.5	3254	3550.5	5111.5	2290	2207	2347	3819	2277	2532	1433	1223	4226	3725	2575.5	2818	1694.5	1457	2893	2805	1896.5	3828.5	1850.5	1879
centroid_395014	IVTT.AG	conserved hypothetical protein	2627.14	1295	1509	5934	3167	3475.5	3207.5	3595	4600	2090	2153.5	2503	3944	2029	2546	1506	1183.5	2940.5	3202	2408.5	3079	1686	1345	2854	2848.5	1828.5	3736	1691	1921
SSON53G_RS27105_s2	IVTT.AG	outer membrane autotransporter barrel domain-containing protein	2626.5	1118.5	1409	3138	2998	3903	4967	2941	7289	1832	2267.5	1929	3823.5	2501	5094	1167	995.5	2786	3650.5	2118	4926	1384	1178	2086	2051	1500	2727	1504.5	1359.5
centroid_163861	IVTT.AG	hydrogenase 4 component C	2626.4	1294	1528.5	3532.5	2778	3158.5	3110	3982	5158	2245	2273.5	2390	3987	2243	2693	1402	1212	3543	3563.5	2660	3094	1912.5	1569	2880	2841	1837	3890.5	1685	1858
centroid_1195281	IVTT.AG	outer membrane transport family protein	2626.26	1307	1566	4853.5	3893.5	2895	3331	2916.5	4213	2230	2079	2381.5	3658	1980	2439	1387	1184.5	3665	3376	3112	3346	1678	1603	3124	3105	1858.5	3702.5	1832	1768
centroid_160071	IVTT.AG	phosphocarrier, HPr family protein	2625.14	1360	1534	3801	2932	3345	3314.5	3409	4598	2203	2082	2365	3947.5	2446	2837	1512	1179	3435	3506	2382	2768	1771	1406	2809	2865.5	1822	3859	2257.5	2446
centroid_454743	IVTT.AG	helicase IV	2623.79	1271	1550	3716	2933.5	2967.5	3130	3795	4906	2336.5	2328	2315	3976	2277	2716	1500	1235	3667	3853.5	2354.5	2765	1790	1443	3039	2920.5	1844.5	3915	1777.5	1848
SSON53G_RS27545	IVTT.AG	aquaporin	2623.4	1340	1650	4381	3412	3153	3076	3009	4437	2408	2340	2537	3949	2126	2533	1325.5	1144.5	3392	3065.5	2784	3121.5	1713	1524	3263	3175	1853	3865.5	1851	1835
centroid_691040	IVTT.AG	asmA like C terminal region family protein	2623.1	1398.5	1716	3435	2877	3880	5003	2979.5	4906	2364	2186	2303	3804.5	2063	2442.5	1311.5	1136	3346	3077	2438	2530	1826	1509	3204	2977	2058	3982.5	1716.5	1707.5
centroid_142082	IVTT.AG	sensor protein CpxA	2622.22	1356	1691	3594.5	2781.5	3524	2971	3715	5139	2308	2311.5	2341	3779.5	2291.5	2574	1403.5	1226	3465.5	3394	2591.5	3040	1668.5	1398	2950	2822	1896	3984.5	1897.5	2066
centroid_2278581	IVTT.AG	tonB dependent siderophore receptor family protein	2621.5	1150	1367	3294	2789	2829.5	3249	2814	4227	1869	1694	1999	3188	3674	4020.5	1268	1051	6352	6491	2309	2408	1630	1359	2725.5	2579.5	1861.5	2843	1741	1600
centroid_803171	IVTT.AG	holliday junction DNA helicase RuvA	2621.34	1398	1695.5	3889	2991	3375.5	3449	3337.5	4827.5	2238	2352	2397	3846	2171	2471	1355	1179	3469	3078	2694	3140	1711	1413	2949	2816	1870	4255	1921	1928
centroid_191191	IVTT.AG	proton antiporter 2 family protein	2620.31	1293	1554.5	4120	3369.5	3608	3159.5	3149.5	4476.5	2402	2232	2488.5	3862	2220	2669.5	1567.5	1272	3258.5	3107	2583.5	2983.5	1761	1434	3008.5	2905	1931.5	3820	1798	1880.5
centroid_1005874	IVTT.AG	mechanosensitive ion channel family protein	2619.79	1753	2179	3890.5	2880	3074.5	2777.5	3092	4385	3127	2815.5	2420	3929	2002	2417	1409	1201	3188.5	3051.5	2812	3223	1746	1534	2815.5	2643	1965	3970	1879	1917.5
centroid_2240046	IVTT.AG	inhibitor of apoptosis promoting Bax1 family protein	2619.22	1377.5	1614	3975.5	3206.5	3411	2934	3196	4532	2506.5	2441	2311	3762	2367	2578	1399	1233	3396.5	3359.5	2521.5	2984	1684	1435.5	3043	2809.5	1931	4174	1935	1957
centroid_1395142	IVTT.AG	methyl accepting chemotaxis (MCP) signalling domain protein	2619.19	1297.5	1611	5318	2933	3301.5	2794	3407.5	4626.5	2277	2228	2522	4009	2257	2704	1392.5	1191	3234.5	3208	2479	3075	1647	1380	2921	2823	2001	3650	1864	1965.5
SSON53G_RS27255	IVTT.AG	hypothetical protein	2618.76	1346	1684	3093	2492.5	3598	3258	3540.5	5313.5	2420.5	2338	2310.5	3737	2311.5	2649	1333.5	1216	3693	3472	2521	3037.5	1694	1374	2953	2839	1893	3907.5	1944	2011
centroid_2217173	IVTT.AG	deoxycytidine triphosphate deaminase	2618.02	1291.5	1541.5	3826	2874.5	3256	3084	3696	4966	2166	2102	2388.5	3912	2529.5	3134	1640.5	1294	3242.5	3356	2379	2971	1783	1389.5	2890	2860	1816	3871	1774	1948
centroid_1384708	IVTT.AG	proton antiporter 2 family protein	2617.9	1376	1699.5	3731	2980	3267	3483.5	2965	4624	2542	2422	2466	3903.5	2147	2505.5	1397	1211	3403	3247.5	2434	2722	1747.5	1476	2939	3098.5	2132	4355	1898	1921.5
centroid_1191974	IVTT.AG	[2Fe 2S] binding domain protein	2617.41	1289.5	1460	4084	2928	3115.5	3196	3532.5	4892	2287	2115	2560	3785	2219	2777.5	1629	1211	3408	3294	2378.5	2981	1746	1363.5	3051	2987	1821	3975	1815	1943.5
centroid_1424851	IVTT.AG	tetraacyldisaccharide 4' kinase	2617.41	1312.5	1592	4679	3442.5	3420	3086	3343	4629	2315.5	2104.5	2405	3833.5	2042.5	2605	1469.5	1263.5	3044.5	2982	2593	3030	1738	1466	3122	3066	1794	3809.5	1892	1933
centroid_1236763	IVTT.AG	cold shock like protein CspC	2616.62	1342.5	1670	3666.5	3008	3856	2994	3696	5088.5	2112	2166	2383	4220.5	2206	2537	1634.5	1426.5	3302	2943.5	2645	3101.5	1707	1331.5	2652.5	2543	1802	3780.5	2004	2043.5
centroid_1240574	IVTT.AG	D tyrosyl tRNA(Tyr) deacylase	2616.4	1264	1470.5	4337.5	3185	3575	3213	3478.5	4819	2155	2037.5	2481	4146.5	2216	2657	1568	1184.5	3222	3380	2411	3039	1714	1358	2759	2708	1972	3909	1743	1903
SSON53G_RS26635	IVTT.AG	phosphoadenosine phosphosulfate reductase	2614.43	1283	1585	4431.5	3291	3047	3015	3336	4484	2282.5	2274	2382.5	3783.5	2463	2846	1368	1161	3605	3429.5	2412	2841.5	1726.5	1457	3299.5	3131	1795.5	3801	1698	1820
centroid_953623	IVTT.AG	conserved hypothetical protein	2612.84	1352.5	1594.5	3537	2989	3399	2936.5	3059	4459	2781.5	2791	2333	3877	2212	2464.5	1430	1342	3231	3058	2489	2946	1585	1402	3088	2970.5	2086.5	4577.5	1901	1978.5
centroid_651060	IVTT.AG	transcriptional regulatory protein CreB	2612.83	1381	1731	3774	3058	3397.5	3085	3038	4516	2211	2230	3751	5741	2057	2440	1400	1214	3079	2910.5	2499.5	2885	1635	1408.5	2608.5	2521	1862	3724	1837.5	1841
centroid_417494	IVTT.AG	substrate binding domain of ABC type glycine betaine transport system family protein	2612.53	1363	1635	4613	3529	3068	2755.5	3162	4403	2202	2186	2217	3649.5	1943	2400	1391	1164	4799.5	4285.5	2531.5	2953.5	1767	1422.5	2813	2712	1737	3747	1752	1795
centroid_1899107	IVTT.AG	ybfN like lipofamily protein	2612.36	1295	1608.5	3993	2955	4123	3418	3895	4942	2124	2132	2363.5	3977.5	2055	2335.5	1553	1269.5	3142.5	3064.5	2806.5	3502	1597	1297	2571	2533.5	1781	3534	1853	1971
centroid_127478	IVTT.AG	hok/gef family protein	2611.84	1510	1721	5076	3476	3179	3172	3299.5	4239	2244	2206	2513	4047	2055.5	2611	1398	1176	3098.5	2954	2606.5	2956	1733	1469	2998	2832.5	1804	3723.5	1798.5	1970.5
centroid_885374	IVTT.AG	phage shock protein B	2609.69	1475	1923.5	3736	3590.5	3287	3359	2929.5	4440.5	2326.5	2225	2264	3585	1908	2265	1385	1233	3187	2950	2793	2964	1588	1331.5	2567	2500	2468	5002.5	2319	2304
centroid_257687	IVTT.AG	high affinity gluconate transporter	2608.72	1259	1621.5	4146	3423	3133.5	3319.5	3036	4447	2486	2386.5	2457	3693	2111	2367	1361	1181	3582	3211	2626.5	2785	1718	1454	2977	2918	2038.5	4090.5	2032.5	2041
centroid_2083226	IVTT.AG	prepilin type N terminal cleavage/methylation domain protein	2608.33	1282.5	1534.5	4151	3103	3391	3257	3366	4738	2323	2242	2427	3810	2150	2698	1621	1221	3213	3276	2449	2975.5	1788	1357	2814	2868	1911	3936	1799	1919
centroid_725938	IVTT.AG	RNA chaperone Hfq	2607.52	1273	1585	3706.5	3065	3392	3384.5	2944	4702	2235	2392.5	2302.5	3688	2029	2372.5	1340	1137.5	3228	3365	2859.5	3143.5	1679	1471	2827	2797.5	2389.5	4733.5	1892	1828.5
centroid_1507801	IVTT.AG	3 deoxy D manno octulosonate 8 phosphate phosphatase KdsC	2607.12	1339.5	1494.5	4656	2771.5	3514	3390	3618	4544	2134	2160.5	2564	4126.5	2147	2572	1470	1217	3159	3059	2476	3158.5	1753	1353	2880	2813	1811.5	3529	1812.5	2122.5
centroid_1067435	IVTT.AG	amino acid permease family protein	2607.02	1365	1695.5	3406	3040.5	3228.5	3686	3195.5	4669.5	2608.5	2285	2549.5	4146	2076	2548.5	1441.5	1209	3197.5	2965	2629	2773	1823	1566	3039	2973.5	1978	3811	2001	1834
centroid_947558	IVTT.AG	aldo/keto reductase family protein	2606.36	1376	1549.5	5280	2740.5	3441	3082	3568.5	4576	2246	2128	2514	3858	2316	2569	1492	1170	3081	3225	2492	3188	1692	1325	2755.5	2677	1831.5	3616.5	1764	2020.5
centroid_211289	IVTT.AG	NADP specific glutamate dehydrogenase	2605.74	1333	1654	3885	3141	3292.5	3344.5	3730	5780	2298	2225	2241.5	3644.5	2033	2498	1319	1162	3362.5	3033.5	2487	2689.5	1731	1479	2969.5	3011	1892	3704.5	1912	1902
centroid_1974834	IVTT.AG	membrane bound lytic murein transglycosylase A	2605.22	1328	1575	3385	2661	3048	2670	3621	4935	2013.5	2022	2144	3406	1942	2413.5	1345	1168	2797	2657	3331	4033	1531	1276	3941.5	3775	1722	3507	2721	2801
centroid_308233	IVTT.AG	outer membrane lipocarrier protein LolA	2605.12	1308.5	1622.5	3741	3213	3499	3392.5	3281	4745.5	2429.5	2306	2224.5	3631	2138	2399	1332	1187	3503.5	3203.5	2763	3054	1562	1340.5	3033	2931	1950	4129	1936	1944
centroid_339386	IVTT.AG	phosphate starvation inducible E family protein	2604.83	1317	1564.5	4448	3436	3563	3420	3305	4726	2276	2291	2345	3720	2173.5	2435	1343	1151.5	3364	3054	2473	2825.5	1666	1381	2854	2808	1906	4086	1882	1925.5
centroid_1561937	IVTT.AG	transketolase	2604.66	1342	1597.5	3806	2836	3583	3432	3356	4509.5	2277.5	2122	2482	4235	2155.5	2562	1473	1262	3264	3176.5	2447.5	2866	2449.5	1849	2804	2743	1818.5	3721	1669.5	1879
centroid_1390491	IVTT.AG	conserved hypothetical protein	2604.53	1306	1477	4146.5	3084.5	3290	3260.5	3740.5	4874.5	2185.5	2161.5	2589	4266	2134	2717	1612	1216	3318.5	3521	2303	2950.5	1744	1369	2476	2679.5	1907	3739	1653	1827.5
centroid_233225	IVTT.AG	sugar efflux transporter A	2604.29	1260	1635	3233.5	2665	3285	3330	2888.5	4660	2614	2387.5	2406	3480.5	2364	2718	1449	1211	3599	3227	2517.5	2789	1792.5	1428	3223	3238	2177	4142	1979	1954
centroid_362787	IVTT.AG	NADH dehydrogenase family protein	2602.52	1281	1625	4020	3236	2981	3153	3130	4708.5	2296.5	2231	2446	3879	2178	2669	1384	1161	3614	3233.5	2741.5	3045.5	1718	1459	3027.5	2904.5	1872	3965.5	1851	1859
centroid_2202955	IVTT.AG	bacterial transferase hexapeptide family protein	2601.16	1613.5	2040.5	3594	3126	3070	3228	3054	4851.5	2140	2154.5	2987	4839	1981	2551.5	1366	1177	3203	2922	2449	2597	1714	1442.5	3051	2985.5	2060	3822	1853	1681
centroid_1277912	IVTT.AG	conserved hypothetical protein	2600.66	1367	1611	3427.5	2833	3700	3060	3649	5029	2307.5	2275	2275	3656	2301.5	2657	1352	1235	3512.5	3301	2506.5	2913	1716.5	1398	2887	2794.5	1916	3873.5	1944	2002
centroid_2368013	IVTT.AG	glycine zipper 2TM domain protein	2600.33	1401	1713	3467.5	2809	3238.5	3274	3224.5	4421	2234	2099	2327	3599	2078.5	2454	1379.5	1142	3264	3074	2304	2818	1755.5	1426.5	3226	3043	2617.5	5659	1726	1859.5
centroid_1247261	IVTT.AG	inner membrane amino acid ABC transporter permease protein YhdY	2600.24	1340	1649	3885.5	3297.5	3216.5	3355	3124	4724	2598.5	2395	2381	3732	2136	2457.5	1351	1189	3294	3037	2474	2698	1720.5	1470	3132.5	3050	2008	4015	1920	1948.5
centroid_2246348	IVTT.AG	lysE type translocator family protein	2600.09	1384.5	1596	4264	2923	3442.5	3067.5	3524	4358	2338.5	2211	2471	4000	2228	2527.5	1455.5	1193	3211	3155	2534	3164	1669.5	1387.5	2904	2794.5	1810.5	3868.5	1912	2027
centroid_2411005	IVTT.AG	putative lipoprotein	2599.84	1244.5	1505.5	4430.5	3045	3150	3358	3354	4694	2152	2111	2514	3605	2164	2845.5	1672.5	1216.5	3439	3287	2362.5	2865.5	1758.5	1350	2781	2875	1875	3892	1854	1906
centroid_713648	IVTT.AG	papC N terminal domain protein	2599	1318	1764	4321	3132	3123.5	3289	2858.5	5280.5	2433.5	2186	2442	3692.5	2076	2582.5	1276	1152	3264	3076.5	2608	2756.5	1796	1570.5	2943	2988	1904	3461	2207	2118.5
centroid_1217757	IVTT.AG	trehalose operon repressor	2597.79	1248	1556	3884	3024.5	2767.5	2943	3166	4565.5	2216.5	2120	2256	3568.5	2104	2351	3732	3419	3221	2982.5	2368	2667	1680	1392	2697.5	2701	1770	3723.5	1725	1733
SSON53G_RS27515	IVTT.AG	endonuclease	2597.64	1364.5	1659.5	3503	2823	2953	2786.5	3216	6606	2287	2219	2268.5	3782	2176	2535	1371	1167	3319	3096	2676	3010	1642	1441	3477.5	3370	1749.5	3588	1732.5	1763
centroid_400820	IVTT.AG	protein YecM	2597.52	1370.5	1644	3381.5	2752	3602	3120	3578	5013.5	2373.5	2302	2341.5	3909	2156	2516	1364	1250	3284	3035	2551	2922.5	1728	1451	3104	2823	1829.5	3951	1968	2083.5
centroid_1648900	IVTT.AG	conserved hypothetical protein	2597.41	1228	1493	4729	3565	3545	3285	3423	4668	2086.5	2146	2436	3817	2099	2567	1583	1157.5	3175.5	3050	2346	2967	1722	1284	2879	2997.5	1836	3740	1700	1855.5
centroid_93484	IVTT.AG	lysR substrate binding domain protein	2596.78	1356	1668	4046	3242	3309.5	3409	3091	4659	2138	2192	2247	3749	2050	2432	1370.5	1201	3330	3151.5	2423	2749	1779	1459	2934.5	2874.5	2401	3983.5	2080.5	2063
centroid_2283876	IVTT.AG	deoxycytidine triphosphate deaminase	2594.1	1286	1610.5	3899	3167	3218	3356.5	2956.5	4867	2389.5	2007	2326	3552	2728.5	3187	1570	1363.5	3291	3041	2455	2688.5	1684	1487	3038	2957.5	1877	3771.5	1858	1803.5
centroid_432428	IVTT.AG	4 alpha glucanotransferase	2593.93	1328	1629	3914	3251.5	3072	3652.5	2976	4639	2509	2069	2591	4014	2426.5	2723	1429	1223	3168	2911.5	2442.5	2570	1695	1456	3119	3132	1928	3688.5	1962	1842
centroid_1091366	IVTT.AG	dnaJ domain protein	2593.67	1291	1624	3683	2933.5	3076	3344	2900	4560.5	2452	2188.5	2814	4413	2135.5	2611	1439	1211	3285	3187	2438	2627.5	1692	1408.5	3119	3100.5	2049	3931	1941	1890
centroid_513068	IVTT.AG	pyridoxal phosphate phosphatase YigL	2593.14	1261	1598	3315.5	2767.5	3021	3411	3265	5073	2436.5	2191	2353	3735	2230	2534.5	1417	1198	3495	3467.5	2520	2774.5	1694	1425.5	3140	3027.5	2005	4059	1998	1931.5
centroid_595779	IVTT.AG	phosphatidate cytidylyltransferase domain protein	2592.88	1298	1534	3978.5	2964	3634.5	3048	3716.5	5229	2230.5	2165	2392	3721	2057.5	2534	1491.5	1223.5	3331	3244	2536	3107	1714	1378	2749	2640	1845.5	3882	1758.5	1914
SF_p0200	IVTT.AG	orf, conserved hypothetical protein	2592.74	1367	1612	3494	2583	3378	3096.5	3624.5	4720	2339	2257.5	2365	3984.5	2294	2685	1442	1225	3374	3291	2494	3099	1717	1391.5	3038	2906	1879	3800.5	1837	1995.5
centroid_2379824	IVTT.AG	RNA 3' phosphate cyclase	2592.19	1375	1573	3965.5	2748	3503	3251	3482	4482	2243.5	2110	2480	3852.5	2194	2517	1485	1204	3178.5	3144	2594	3186.5	1710	1387.5	2919	2858	1947.5	3845.5	1818	2101
centroid_2236347	IVTT.AG	enterobactin exporter EntS	2591.95	1286	1572.5	4276	2999	3149	3184	3009	4340	2296.5	2119	2632	3498	2185	2802.5	1555	1205	3365	3196	2524	3025	1708	1396.5	3063	2970.5	1954	4071	1854	1986
SF_p0216	IVTT.AG	orf, hypothetical protein	2591.95	1677	2052	3796.5	3039.5	3253	3369	2796	4389	2382	2207.5	2414	3871	2045	2504.5	1322	1206	3201.5	3025.5	2390	2649	1820	1591.5	3049.5	3030	2108	4323	1917	1874
centroid_219939	IVTT.AG	DNA binding protein H NS	2591.78	1230	1551	3347	2872.5	3336	2992	4115	5780	2175	2177	2175.5	3490.5	2220	2457.5	1378	1154.5	4183	3703	2538	2851.5	1502	1296	2711	2614	1877	3990	1829	1826.5
centroid_687096	IVTT.AG	amino acid carrier family protein	2591.38	1389	1689.5	3364	2775	3595	3042	3447	5240	2304	2282.5	2348	3912	2132	2444	1343	1232	3189.5	3030.5	2533	2996.5	1731	1420	2966	2910	1844	3888	1963.5	2084
centroid_1180272	IVTT.AG	inner membrane protein YtfF	2591.05	1296.5	1615	3831.5	2922	3217.5	3269.5	3547	4589	2333	2360	2328	3857	2181	2714	1482	1232.5	3161.5	3250	2426	2861	1769	1412	2921.5	2810	1934	4224	1804	1926
centroid_1807540	IVTT.AG	conserved hypothetical protein	2590.93	1353	1672	3310	2810	3567.5	3193.5	3391	4813	2230	2349	2409.5	3887	2237	2500	1388	1196	3366	3118.5	2477.5	2923	1801	1453.5	2911	2782.5	1894	4320.5	1925	1918
centroid_807603	IVTT.AG	oxygen independent coproporphyrinogen III oxidase	2590.74	1388.5	1648.5	3248	2674.5	3462	2871.5	3735	4933.5	2332	2282	2327	3863	2324	2609	1450	1221	3409.5	3435.5	2398	2933.5	1699	1381.5	2964	2734	1846.5	4063	1931.5	2004
centroid_731645	IVTT.AG	secretion monitor family protein	2590.48	1261	1483	3314	3008	3321.5	3491	3178	4921	2367	2255	2817	4263	2216	2537	1427	1211	3222.5	3017	2497.5	2622	1627	1366	2989.5	3058	1969.5	4039	1966.5	1877
centroid_705449	IVTT.AG	conserved hypothetical protein	2590.12	1550	1829	3964.5	3233.5	3235	3123	3205	4751.5	2325.5	2228.5	2507	3886	2004.5	2485	1406.5	1225	3400	3152	2612	2929	1684	1412	2923	2848	1783	3859	1866	1859
centroid_1339410	IVTT.AG	peptidoglycan synthase FtsI	2590.12	1201	1486.5	4351	3819	2779	2906	2642	4117.5	2010	2013.5	2120.5	3387	4724	4832.5	1258	1080	3478	3063.5	2222	2427	1542.5	1332	2524	2530	2255.5	4216	1620	1581.5
centroid_2233924	IVTT.AG	fusaric acid resistance protein like family protein	2589.74	1392.5	1657	3361	2829	3310	3600	2985	4731	2513	2242	2385	3798	2310.5	2655	1428.5	1238	3221	3082.5	2479	2654	1821	1511	2960	3022	2109	4043	1999	1841
centroid_225679	IVTT.AG	2',3' cyclic nucleotide 2' phosphodiesterase	2589.67	4298	5167.5	2980	2354	2682	2571	3038	4442	1897.5	1858	2234	3549.5	1742	2734	1207	1067	2528.5	2296.5	4601	5080	1503	1237.5	2310	2190	1671.5	3103	1538	1561
centroid_1095331	IVTT.AG	arsenite/antimonite efflux pump membrane family protein	2589.62	1290.5	1564	3971	2968.5	3046	3172.5	2947	4686	2262.5	2135	2538.5	3866	2040.5	2639.5	1425	1202	3322	3403.5	2499	2815	1859.5	1429	3195	3080	2004	4148.5	1909	1872
centroid_896886	IVTT.AG	glyoxalase like domain protein	2589.48	1165	1463	3618.5	2822.5	3047	3170	3331	4984	2204	2126	2376	3765	2144	2509	1437	1155	3549	3364	2535	2947	2444.5	2123	2755.5	2870	1829	3883.5	1818	1810
centroid_766682	IVTT.AG	inner membrane transport protein YhjV	2588.17	1299	1641.5	4161	3390	3106	3191	3074.5	4731	2187	2167	2471	3911	2050	2572	1411	1174	3472.5	3248	2462	2793.5	1808.5	1465	3170	3117	1772	3702	1865.5	1838.5
centroid_1221246	IVTT.AG	PTS system, alpha glucoside specific IIBC component domain protein	2587.84	1293	1679	3764	3194.5	3288	3389	3077.5	4660.5	2485.5	2252	2409.5	3799	2038.5	2436	1406.5	1223	3355	3098	2500	2655	1802	1546	3067	3019.5	2056	3926	1908	1845
centroid_1505611	IVTT.AG	CDP diacylglycerol glycerol 3 phosphate 3 phosphatidyltransferase	2587.66	1324	1631	4455.5	3564.5	3314.5	3349	3155	4605	2063	2027.5	2558	4120.5	2007	2501.5	1409	1184.5	3198.5	3028	2961	3459	1765	1429.5	2805	2599	1680	3607	1743	1771
centroid_1129783	IVTT.AG	beta lactamase superfamily domain protein	2587.02	1342	1738	4081	3208	2935	2857.5	2973	4515	2026.5	2126	3640.5	5402	1973	2325.5	1320	1126	3025	2794.5	2468	2726.5	1930.5	1563	2911	2835.5	1743	3647.5	2003	2047
centroid_222754	IVTT.AG	nucleoside recognition family protein	2587.02	1348	1599	3973.5	3140	3226	2786.5	3548	4860	2233	2221	2377.5	3681	2153	2454	1290	1178	3492	3338	2365	2690	1633.5	1421	3357	3211	1834.5	3877	1949	1990
SF_p0059	IVTT.AG	orf, conserved hypothetical protein	2586.83	1358	1538	2898.5	2556	3168	3397	3112	4691.5	2563.5	2512	2245	3635	2168	3447	1314	1170.5	3396	3716	2390	2468	1739	1453	3216	3253.5	2006	3912	1944	1897
centroid_1624183	IVTT.AG	conserved hypothetical protein	2586.69	1258	1532.5	4162.5	3177	2962	3069.5	3017.5	4568	2416.5	2283	2515	3791	2092	2518.5	1627	1312	3524	3445.5	2434	2639	1760	1421	3006.5	2993	1897	3925	1881.5	1893.5
centroid_362555	IVTT.AG	amino ABC transporter, permease , 3 TM region, His/Glu/Gln/Arg/opine family domain protein	2586.43	1199	1637.5	3789.5	3413.5	3418	3462	3104	5055	2151	2107.5	2423	3602.5	2166	2496	1447	1215	3446	3200	2467.5	2747	1679	1351	2898	2938	1887.5	4036	1954	1818
centroid_245286	IVTT.AG	bacteriophage lysis family protein	2585.62	1290	1583	3636.5	2862	3159.5	3160.5	3264	4685	2554	2348	2428	3702.5	2071	2436	1345.5	1198	3489.5	3210.5	2715.5	2967	1756.5	1480	3197.5	3153	1898.5	3801.5	1897	1898
centroid_929500	IVTT.AG	undecaprenyl phosphate glucose phosphotransferase	2584.48	1356	1602	4098	3097	3295	3116	3311.5	4512	2398	2287	2362.5	3722	2203	2681	1510.5	1258	3308	3183	2412.5	2847	1727	1455	2936	2915	1907	3867	1761	1966.5
centroid_1487275	IVTT.AG	transglycosylase SLT domain protein	2584.33	1752	1919	2776	2309	2873	2618.5	2652.5	3935	1740.5	1679.5	6497.5	8664.5	3598	3553	1343	1090	2464	2250	2404.5	2858.5	1552.5	1217	1995	1999	1472	2774	1604	1704
centroid_256089	IVTT.AG	intracellular septation protein A	2583.72	1562	1908	4002	3234	3567	3546.5	3158	4488	2119	2103	2359	3799.5	2027	2476	1371	1144	3189	2966	2826	3108	1727	1429	2780.5	2780	1830.5	3959.5	1894.5	1810
centroid_1556467	IVTT.AG	binding protein dependent transport system inner membrane component family protein	2583.6	1416	1728	4162.5	3267.5	3723	4238	3086	4640	2167.5	1971	2264.5	3539	2155	2989	1344	1101	2997	3114.5	2497	2726	1649	1423.5	2825	2807	1787.5	3521	1983	1909
centroid_1179906	IVTT.AG	periplasmic AppA protein	2583.14	1336	1515.5	4594.5	2538	3463	3360	4945.5	6621.5	2101	1978	2329.5	3591	2105	2253	1405	1156.5	2919	2856	2376	3088	1564.5	1355	2536	2384.5	1634	3221	1778	1967
centroid_601829	IVTT.AG	putative outer membrane lipoprotein Wza	2582.67	1239	1580.5	4298	4020	3180	3383.5	2668.5	4161	2096	1895	2357.5	3310	1995	2799.5	1461	1226.5	3530	3004.5	2416	2668	2070	2114	3299	3148.5	1736.5	3392	2041	2055
centroid_1416201	IVTT.AG	low affinity gluconate transporter	2582.6	1305.5	1666.5	3764	3006	3226.5	3141.5	3054.5	4691	2322	2331.5	2440	3931.5	2144	2588	1436	1205.5	3396	3332	2473	2809	1861.5	1523	2960.5	2917	1876	3902	1891	1852
centroid_599878	IVTT.AG	pyrimidine specific ribonucleoside hydrolase RihA	2581.88	1311	1542	4959	3303.5	2940	2978.5	3019	4330	2176	2132.5	2499	3610.5	2128	2680	1564	1168	3473	3183	2281	2752.5	1731	1396	3382	3169	1785	3818	1813	1897
centroid_1338884	IVTT.AG	conserved hypothetical protein	2581.12	1230	1542	3966	2900	2885	3050.5	2935	4512.5	2223	2123	2514	3905.5	1958	2544.5	1398	1170	3504	3319.5	2459	2726.5	2482.5	2052	3202	3186.5	1817	3768	1861	1870.5
centroid_1373835	IVTT.AG	papC N terminal domain protein	2581.02	1350.5	1542	3610	2765.5	3527	3235	3454.5	4618.5	2310	2246	2417	3736.5	2216	2614	1428	1199	3276	3309.5	2442	3104	1707	1412.5	2923	2836	1892	3853	1854.5	2045
centroid_720647	IVTT.AG	nlpC/P60 family protein	2580.48	1210.5	1403	4153	3117	3311	3231.5	3752	4992.5	2110	2083	2358.5	4023	2259	2814.5	1509	1167	3087	3210	2413	2917	1855	1396.5	2582.5	2731	1925	3972	1604	1741
SSON53G_RS27370	IVTT.AG	hypothetical protein	2580.43	1264	1532	2935	2462	3812.5	3945	2826	4816.5	2316	2316	2156	3378	2217	3338	1238	1114	3133	2834	2569	3457	2692.5	2434	2795	2746.5	1814	3560	1765	1728.5
centroid_1836039	IVTT.AG	homoserine/Threonine efflux family protein	2580.36	1330	1579	3515.5	2960	3398	3234	3274	4757	2473	2436.5	2246	3545	2172.5	2396	1345.5	1191.5	3455	3248	2500	2761	1654	1416	2880	2854	2067	4396	1936.5	1951
centroid_347215	IVTT.AG	RND transporter, hydrophobe/amphiphile efflux 1 family protein	2578.98	1384	1711	3211	2723.5	3289.5	3456.5	2892	4478.5	2568.5	2378	2264.5	3634	2422	2822	1292	1176	3593	3518	2438	2531	1761	1516	2993	3125	2083	3966	1925.5	1857
centroid_36078	IVTT.AG	conserved hypothetical protein	2578.84	1276	1514	4910.5	3580	3198	2979	3364.5	4618.5	2027	2032.5	2478.5	3931.5	1953	2384	1379	1155	3232	2951	2787	3266	1661.5	1443	3166.5	2832	1667.5	3550	1818	1873
centroid_458735	IVTT.AG	putative cryptic C4 dicarboxylate transporter DcuD	2578.5	1325	1651.5	3156	2663.5	3597.5	3179	3246	4317	2170	2200	2467.5	4133	2076	2440	1372.5	1197	3185	3027.5	3027.5	3555	1659	1424.5	2837	2729	1977	4481.5	1838	1941
centroid_1536221	IVTT.AG	flagellar biosynthetic protein FliR	2578.03	1235	1539.5	3522.5	2903	3391.5	3387	3438.5	5165	2315	2287	2240	3582	2153	2522.5	1363	1169	3682	3575	2444.5	2543.5	1640.5	1366	2883.5	2942.5	1966.5	4093	1835	1827.5
centroid_1680797	IVTT.AG	UDP N acetylglucosamine diphosphorylase/glucosamine 1 phosphate N acetyltransferase	2577.79	1228	1495	3578.5	2868	3278	3026	3116.5	4363	2031	2058	2268.5	3485	2034	2458	3971.5	3252.5	3108.5	2871	2248	2672	1716.5	1319	2823	2766	1802.5	3504	1798	1881
centroid_1162054	IVTT.AG	30S ribosomal protein S17	2577.17	1304	1502	4350	2765	3653	3253.5	3647.5	4566	2141	2267	2384	3865	2054.5	2559	1503.5	1176	2978.5	3249	2427.5	3126	1722	1392	2762	2697	1903.5	3693	1771	1990
centroid_1100616	IVTT.AG	conserved hypothetical protein	2576.41	1344	1645.5	3659.5	2830	3785	3047	3488.5	4934	2160	2174	2322	3988.5	2141	2517	1435	1262	3237	3006.5	2543	3050	1692.5	1358	2766.5	2678	1814	3893	1957.5	1994
centroid_1690076	IVTT.AG	sensor protein ZraS	2575.29	1237	1565	3502	2785	3073	3022.5	3459	4921	2258.5	2240	2261	3346	2114.5	2396	1302.5	1137	4795	4395.5	2661	2972	1553	1352	2772	2709	1828	3647.5	1896.5	1846
centroid_1323049	IVTT.AG	ribosomal protein S19	2574.48	1203	1615.5	3418.5	2956	3388.5	3717	3089	4996.5	2271	2262	2461.5	3528	2192	2464	1426	1212.5	3365	3156	2489	2653.5	1692	1358	2973	3178	1882	3921	2008.5	1912
centroid_1132001	IVTT.AG	HNH endonuclease family protein	2573.66	1127	1431.5	2870	2301.5	2540	2589.5	2605	3832	2042.5	1926.5	2064	3210	1915	2211	1299	1078.5	8523	9377	2215	2489.5	1493	1276.5	2491.5	2291.5	1621	3000	1604	1607
SSON53G_RS27340	IVTT.AG	conjugal transfer protein TraD	2572.74	1223	1558	3078.5	2748.5	3183.5	3587	2776	4709	2307	2231	2364	3620	2013	2806	1297	1156	3598.5	3279	2314.5	2888	2584	2023	2873	2798.5	2008	3915	1975	1923
centroid_1579528	IVTT.AG	conserved hypothetical protein	2572.59	1769	2186.5	3638	2726	2708	2978.5	2506	4010	1896	1783	2178	3290	1723	2255.5	1301.5	1118.5	6251	5970.5	2487.5	2713	1604.5	1299	2423	2441	2119	4341	1654	1612
centroid_729003	IVTT.AG	putative multidrug resistance protein MdtD	2572.52	1313	1606	4241	3558.5	3071.5	3064	2820	4302	2406	2347.5	2428	3867	2110	2355.5	1327	1171.5	3291	3179.5	2460	2594	1685.5	1466	3357	3294.5	2008	3896	1852	1833
centroid_274565	IVTT.AG	conserved hypothetical protein	2572.12	1206	1456	2981.5	2399	3237	3522.5	3238	4805	2109	1888.5	2594.5	3757	2127.5	2463.5	1409	1155	3748.5	3686	2465	2769.5	2462	1813.5	2711	2755	2220	4397.5	1712	1702.5
centroid_2475783	IVTT.AG	ATP dependent metallopeptidase HflB family protein	2571.83	1330	1641	3430	2835	3385	3512	3022	4554	2438	2336	2271	3678	2190	2518	1341	1157	3542.5	3272	2623	2843	1723	1439	2890	2893	1954.5	4137.5	1942.5	1873
centroid_1307455	IVTT.AG	conserved hypothetical protein	2570.98	1238	1474	4432	2915	3210.5	3534	3220.5	4571	2121	1964	2499	3528	2098	2775	1631	1210.5	3211	3182.5	2499	3127	1679	1283	2837	2847.5	1847	3887	1837	1885
centroid_86703	IVTT.AG	conserved hypothetical protein	2570.97	1246	1439	4256	3113.5	3602	3220	3520	4732.5	2103	2188	2378	3924.5	2064	2532.5	1464	1159	3015	3144	2407.5	3088	2062.5	1549	2709	2647.5	1816.5	3601	1724	1886.5
centroid_355822	IVTT.AG	D lactate dehydrogenase	2570.97	1352	1702	4298	3831.5	3132.5	3195.5	3188.5	4609	2102.5	2110.5	3024	4748.5	1918	2297.5	1339.5	1164	3000	2772	2526	2741	1627.5	1451	2917.5	2813.5	1791	3669	1742	1738
centroid_1763034_s2	IVTT.AG	potassium efflux system KefA	2570.81	1369	1589	3977	2742	3496	3276.5	3608	4635.5	2258.5	2198	2360	3767	2199	2619	1423	1206.5	3214	3122	2555	3205	1680	1400	2809	2705.5	1775.5	3622	1815.5	2014.5
centroid_2281716	IVTT.AG	gamma glutamyltransferase	2570.53	1269	1459	3026	2321	2895.5	2708.5	3001	3766	1896.5	1884	2125	3402	1880	2222	1278	1060.5	2592.5	2587	2303	2862.5	1650	1357.5	2963	2744	5104	9371	1502	1663
centroid_233534	IVTT.AG	cysteine desulfurase IscS	2569.9	1331	1541	4043.5	2613	3342.5	3243	3690.5	4661.5	2117	2080	2412.5	3666	2601.5	2724	1402	1187.5	3380.5	3316	2467.5	3115	1654	1362	2673.5	2615.5	1934	3638.5	1755	1987
centroid_1050607	IVTT.AG	histidine phosphatase super family protein	2569.71	1311	1633.5	5183	4306.5	3457	3121	3418.5	4754	2123	2121	2363.5	3561	2026	2307	1494	1275	3175	2767.5	2494.5	3124	1682	1387	2410	2374	1600	3333	1818.5	1976
centroid_86342	IVTT.AG	sensor histidine kinase DcuS	2569.33	1154.5	1473	5046	4329	3558	3638.5	2768	4370	2139	2126	2339.5	3581	1806	2258	1298.5	1104	3144	3001	3119	3262	1571	1339	2783	2602	1697	3277	1928	1784.5
centroid_1114895	IVTT.AG	small conductance mechanosensitive channel	2568.05	1349	1613	3716.5	2655.5	3585	3026	3509.5	4814	2258.5	2167	2351	3757	2269	2492	1429.5	1263	3146.5	3075	2678	3238	1714	1387	2799	2681.5	1821	3721.5	1926.5	2123
centroid_120839	IVTT.AG	carbon starvation protein A	2566.84	1335	1619	3095	2690	3142.5	3649.5	3114	4713	2548	2109	2312	3764	2226.5	2615	1426	1214	3307	3049	2411	2600.5	1738	1489.5	3079.5	3211	2178	4007	1996	1891
centroid_1202378	IVTT.AG	inorganic pyrophosphatase	2566.29	1356.5	1661	3735	2847	3560.5	2945	3528	4745	2167	2093	2336	3949.5	2156	2440	1488	1225.5	3172.5	3067.5	2449.5	3055.5	1608.5	1385	2745	2666	1960	4251	1910	2047
centroid_723944	IVTT.AG	sulfate binding protein	2565.38	1475	1627	3763.5	2617	3524.5	3197	3383	4305	2117	2081	2314	3688	1955	2427	2574	1963	3083	3178	2548	3297	1637	1363	2682	2588	1813	3635.5	1714	1939.5
centroid_2382585	IVTT.AG	inner membrane protein YidG	2564.03	1303.5	1628.5	3673	3079.5	3543.5	3472.5	3289	4775	2324.5	2264	2397.5	3856.5	2057	2375	1394.5	1209	3326.5	3014.5	2473	2705	1700	1391	2877.5	2900.5	1897	3849	1900.5	1872.5
SSON53G_RS27455	IVTT.AG	hypothetical protein	2563.84	1365	1694	3076	2552	3576	3115.5	3451	4924	2358	2341	2194	3709	2363	2544	1317.5	1205	3393.5	3248.5	2456	2938	1594	1428	2893	2871	1876	3956	1960	2033
SSON53G_RS26955	IVTT.AG	surface presentation of antigens protein SpaO	2562.12	1431	1730	4226	3243	3214	3475	2973.5	4608	2330	2176.5	2217	3515	2223	3005	1375.5	1150	3246	2908.5	2458	2739	1692	1515	2694	2689	1946.5	3940	1869	1915
SSON53G_RS26865	IVTT.AG	chaperone protein IpgE	2561.79	1391.5	1635	3103	2712	3189	3653	2913	4397	2672	2338.5	2254	3679.5	2380	2624	1351	1158	3315.5	3123.5	2331	2483.5	1737.5	1454	3163.5	3252	2111	4131.5	1972	1864.5
centroid_1924568	IVTT.AG	ATP synthase F0, C subunit	2561.45	1252	1583	4482.5	3449	3046	3072	3225	4861	2130.5	2141	2428	4185	2006	2615.5	1423	1170	3238	2967	2452	2927	1692	1337.5	2857	2819	1765.5	3767	1778.5	1824.5
centroid_2457235	IVTT.AG	5'/3' nucleotidase SurE	2561.38	1362	1646	3170	2608	3554.5	3288	3229.5	4761.5	2406	2317.5	2232	3697.5	2491	2622	1414	1182	3365	3090	2501	2804	1633	1369.5	2860	2737	1938	4112.5	2008.5	2007
centroid_724962	IVTT.AG	thiamine biosynthesis protein ThiS	2561.22	1231	1575.5	3644	3153	3392	3577	3269.5	5088	2226	2165	2301	3858	1967	2510	1498.5	1247	3178	2922	2622.5	2866	1659	1347	2851	2888	1941	3747.5	1928	1734.5
centroid_237212	IVTT.AG	adenylosuccinate lyase	2560.62	1269	1634.5	3263	2742	3269	2836	3634	5013.5	2280	2286.5	2222.5	3705	2197.5	2484	1345.5	1190	3574	3434	2499	3006	1597	1296	2768	2737.5	1878	3669	2024	2057.5
centroid_1637890	IVTT.AG	tol Pal system beta propeller repeat protein TolB	2559.17	1311	1639	3649.5	2782.5	2915	2953	3404.5	4911.5	2045.5	1967	2976	4649	2392	2774	1515	1256.5	4025	3753	2467.5	2794	1633	1405.5	2506	2435	1677	3406	1706	1665
centroid_218917	IVTT.AG	conserved hypothetical protein	2558.52	1397	1596	4445	2669	3400	3323	3518	4485	2209.5	2169	2375	3748.5	2166	2191.5	1459.5	1195	3290	3277	2489	3250.5	1588	1378.5	2640	2597	1742	3251.5	1941	2152
SF_p0010	IVTT.AG	OspF, secreted by the Mxi-Spa secretion machinery	2557.38	1316	1609.5	4732	3308.5	2875.5	2735	3082	4555.5	2601	2394.5	2649	3935.5	2020	2648	1324	1154.5	3034	2833.5	2509	2845.5	2039	1628	3075	2927.5	1757	3367	1739	1717
centroid_412157	IVTT.AG	ribonuclease Z	2556.62	1372	1652.5	3217.5	2720	3224.5	3352	3406	4906	2359	2267	2289	3590	2329.5	2578	1412	1162.5	3470.5	3157	2447	2797	1660	1407	2851	2767.5	2002	4094	1947	1899.5
centroid_1422600	IVTT.AG	thiol reductant ABC exporter, CydD subunit	2555.97	1428	1647.5	3795	3029.5	3420	3174	3334.5	4281.5	2430	2209	2421	3867	2031.5	2516	1358	1219	3067	3141.5	2506.5	3032	1729	1415	2960.5	2844	1856.5	3762	1796	2001
centroid_1537614	IVTT.AG	superoxide dismutase [Mn]	2554.72	1309	1597	3564	2789	3465	3159	3522.5	4436	2302.5	2318	2386.5	3596	2173	2505.5	1405.5	1168	3333	3350	2417	3051	1680	1400	2942	2836.5	1885	3791	1782	2017
centroid_1677217	IVTT.AG	conserved hypothetical protein	2554.17	1217	1555	4153	3260	3408.5	3522	2925	4590	2232	2188	2340	3610	2022	2406.5	1418.5	1202.5	3338.5	3143.5	2686.5	2958	1765.5	1418	2895.5	2769	1908	3709	1870	1822.5
centroid_64427	IVTT.AG	50S ribosomal protein L25	2554.05	1186	1537	3494.5	3206	3345	3564.5	3053	4799	2316	2258	2254	3379.5	2060	2546	1433.5	1230	3309	3127	2418	2576	1716	1329	2892	2977.5	2027	4246	1955	1853
centroid_220583	IVTT.AG	orotate phosphoribosyltransferase	2553.91	1364	1574	4051.5	2971	3507	3105.5	3115	4554	2269	2113	2395	3913.5	2163	2606	1607	1249.5	3265	3110	2428	2881	1809	1420.5	2712.5	2784	1845	3558.5	1768	1928
centroid_1627829	IVTT.AG	conserved hypothetical protein	2552.97	1209	1457	3211.5	2638	2864	2925.5	2893	4983	2128	2155	2302	3742	1935	2350	1617	1361	3132	2909	2267	2495.5	1496.5	1336	2625	2452	3179.5	5716	1751	1650.5
centroid_1481833	IVTT.AG	haemolysin E family protein	2552.69	1158.5	1368.5	3188	2592.5	2770	3035	2899	4686	1904	1832	2232	3502.5	2036	2291	1314	1088	5647	5216	2348	2670	1934	1327	2561	2478.5	1922	3569	2430.5	2366
centroid_1650809	IVTT.AG	conserved hypothetical protein	2552.14	1265	1592	3868	3213	3528	3068.5	3397	4914	2221	2101	2508	4105	1970	2379.5	1385.5	1205	3330	2993	2670	3056	1528	1354	2804	2657.5	1719	3636	1833	1912
SF_p0201	IVTT.AG	orf, conserved hypothetical protein	2551.79	1394	1604	3194	2597.5	3393	2903	3485.5	4673.5	2427.5	2325.5	2310	3743.5	2247	2528.5	1367	1215.5	3446	3266	2521	2973.5	1682	1403	3010.5	2919	1900	3859	1852	1947
centroid_1998574	IVTT.AG	transcription antitermination factor NusB	2551.76	1378.5	1689.5	3891	3057	3376	3266.5	3319.5	4656	2324.5	2188.5	2248	3639	2115	2452	1375	1180	3344	3152	2441.5	2853	1674	1364	2857	2842	1842	4042	1766	1866.5
centroid_1143794	IVTT.AG	peptide transport system permease protein SapC	2551.66	1312	1534	3944	3062.5	3498	3333	3389	4762.5	2000.5	2059.5	2453.5	4049.5	2121	2543	1563	1245	3141	2896.5	2469	2978	1713	1409	2813	2709.5	1845	3541.5	1776	1883
centroid_2278942	IVTT.AG	conserved hypothetical protein	2550.26	1379	1583	3885	2632	3750	3470.5	3280.5	4377	2260	2113	2367.5	3887	2041	2436	1437.5	1202	3015	2982	2534	3136	1698	1393	2848	2662.5	1896	3838	1856.5	1999
centroid_2033728	IVTT.AG	conserved hypothetical protein	2549.84	1262	1480	6505	4682.5	2963	2838	3373	4555	1929	1952.5	2176	3838	1941	2373.5	1422	1096	2799.5	2947.5	2220	2725	1670	1319	2443	2496	2265.5	3441.5	1591	1746
centroid_1166837	IVTT.AG	outer membrane lipo, Slp family protein	2549.59	1197.5	1504.5	7750.5	6823	2775	2879.5	2674	4205	2055	1885	2151	3381.5	1804	2164	1307.5	1124	2770	2613	2290.5	2432	1564	1297.5	2672	2593	1657	3205.5	1682	1637
SSON53G_RS27590	IVTT.AG	hypothetical protein	2548.76	1336	1596	2905	2551	3157	3592	3326.5	4838	2556.5	2220	2155.5	3539	2387.5	2728	1364	1156.5	3908	3392.5	2362	2586	1655	1401	2973	2999.5	1995	3763	1900	1797
centroid_1282048	IVTT.AG	multidrug transporter MdfA	2548.71	1324	1573	3769	2905	3168	2931	2820.5	4235	2310	2183	2401.5	3505	2207	2884	1441	1171	3308	3039	2379	2798	1695	1392	3117.5	2900	2344	4492	1877	1906.5
centroid_2233797	IVTT.AG	RNA polymerase sigma factor RpoS	2548.6	1398	1664	3746.5	2897	3415	2974.5	3373	4422	2356	2317	2309	3648	2134.5	2426.5	1495.5	1262	3086.5	3073.5	2529	3078	1725.5	1443	2912	2760	1771	3844.5	1869	1967
centroid_1268365	IVTT.AG	glutamate ammonia ligase adenylyltransferase family protein	2548.53	1335	1753.5	4231	3118	3407.5	2886	3167	4541.5	2181.5	2208	2493	3941.5	2080	2462	1289.5	1176	3112.5	3040	2438	2947.5	1643.5	1419	2966	2980.5	1765	3599	1884	1955.5
centroid_1436753	IVTT.AG	conserved hypothetical protein	2548.48	1403	1802	3651.5	2974	3167	3343	2884.5	4370	2466	2148	2379	3884	2161	2570	1346	1157	3339	3103	2626	2818.5	1754	1540.5	2785	2939	2033.5	3657	1919.5	1829
centroid_1737117	IVTT.AG	conserved hypothetical protein	2547.07	1687.5	2206	3719	2962	3781	3354.5	3170	4959	2041	2006	2275.5	3834	2007.5	2406.5	1377.5	1178	3061.5	2879	2692.5	3515	1570	1342	2541	2421	1698	3615.5	1872.5	1837
centroid_2363206	IVTT.AG	amino acid permease family protein	2546.59	1250	1506	3721	2899	2916.5	2989	3694	4926.5	2254.5	2307	2255	3696.5	2356.5	2601.5	1436	1180	3637.5	3455.5	2337	2748	1644.5	1389	2814	2774.5	1681	3975	1749	1854
centroid_1318085	IVTT.AG	cysteine desulfuration protein SufE	2546.55	1299	1546	3950.5	3073	3370	3064	3411.5	4693	2271	2146	2336	3684.5	2103	2521.5	1407	1154.5	3211	3102	2380	2873	1692.5	1362	2972.5	2868	1829	3985	1813	1870.5
centroid_2398898	IVTT.AG	putative pseudouridine transporter	2545.79	1256	1520	3251.5	2783	3284.5	3486.5	2861	4529	2342.5	2289.5	2256	3333	2207	2786.5	1376.5	1187.5	3269.5	3131	2486	2588	1700	1432	3325.5	3295	2023.5	4093	1993	1901.5
centroid_716007	IVTT.AG	helicase conserved C terminal domain protein	2545.55	2707	3430	6620	2898	2827	2673.5	2564	3961	2092	1901	2209	3263	2044	2510.5	1589	1216	3108	2768	2195	2590.5	1575.5	1322	2808	2715	1682	3448	1680.5	1709
centroid_2141781	IVTT.AG	NADH Ubiquinone/plastoquinone (complex I), various chains family protein	2545.41	1418	1702	3248	2721	3322.5	3338	3096	4608	2447.5	2275	2302	3734	2110.5	2425	1402	1200	3193	2925	2550.5	2810	1734	1507	2930	2847.5	1970.5	4212	1946	1957
centroid_523436	IVTT.AG	conserved hypothetical protein	2545.36	1280	1535.5	3727	3114.5	3075.5	3253	3018.5	4747	2321	2147	2330	3702	2080.5	2487	1378	1192	3533	3179	2419.5	2645	1725	1432	3121	3067	1986	3901	1885	1814
centroid_1437700	IVTT.AG	FCD domain protein	2543.62	1310	1564	3123	2761	2984.5	3578	3042	4658.5	2164.5	2131.5	2120	3406	2048	2462	1357	1149	4290	4019	2838.5	2800.5	1630	1390	2906	2819	1902	3829	1895	1809
centroid_302623	IVTT.AG	copper resistance D family protein	2543.45	1235.5	1518	3829	3086	3225.5	3079.5	3185	4833	2222	2279	2302	3791	2134	2468	1376	1166	3354	3225	2458	2805.5	1678	1359	2951	2871	1890.5	3996.5	1820	1855
centroid_835551	IVTT.AG	putative dNA replication protein	2543.34	1380.5	1581	2989.5	2663	3268.5	3708.5	3033	4509	2509	2207	2267	3823	2243	2551.5	1415.5	1169.5	3139	2994	2426	2549	1752.5	1503	3191	3202.5	2055	4000	1945	1819.5
SF_p0009	IVTT.AG	OspD2, probably secreted by the Mxi-Spa secretion machinery, function unknown	2543.17	1287	1575	3249	2569.5	3762.5	3735	3352	5496.5	2275.5	2328	2198	3364.5	2234	2947	1294	1161	3097	2812	2411.5	3585	1595	1388	2560.5	2451	1727.5	3597.5	1859	1930.5
centroid_691598	IVTT.AG	bacterial extracellular solute binding family protein	2543.12	1207	1471	2862	2268	3018	2612	2980.5	4367	1847	1816	2018	3206.5	2209.5	2889	1228	1067	6933	7644	2217.5	2665	1544	1240	2222.5	2179	1707.5	3274	1721	1665.5
centroid_1793349	IVTT.AG	bacterial regulatory , Fis family protein	2542.07	1315	1590.5	3529	2888	3288	3330.5	3322.5	4831.5	2374.5	2359	2223	3586	2131	2399	1337	1217.5	3247	3158.5	2485.5	2804	1582	1353	2783.5	2714	1956	4305.5	1877	1936
SF_p0169	IVTT.AG	orf, hypothetical protein	2541.69	1607	2921	4071.5	3493	3070	3295	2778.5	4234.5	2413	2317.5	2210	3594	1973	2380	1292.5	1137.5	3223	2890.5	2726.5	2855	1671	1470.5	2748	2718	1863	3689	1736.5	1671
centroid_686440	IVTT.AG	protein YhgF	2541.36	1452.5	1681	3692.5	2755	3199	3190	3346	4336	2476	2345	2335	3769	2184	2568	1387	1163	3115	3184	2385	2810	1726	1408	3067	2880	1919.5	3792	1803	1908.5
centroid_1694367	IVTT.AG	regulatory protein YeiL	2541.22	1349	1663	4495	3230.5	3162	3311	2714	4229	2358	2195	2310	3581	2246	2579	1256	1145	3388	3242	2386	2453	1714	1476.5	3232	3189	1954	3420	1868.5	1814
centroid_1178289	IVTT.AG	inner membrane protein YgjV	2540.26	1332	1605	3986	3026.5	3123.5	3054	2847	4209	2269	2102	2569	3728.5	2070	2727	1550.5	1202	3164	2874	2442	2769	1712	1443	3265	3135	1878	3934	1844	1885
SSON53G_RS26925	IVTT.AG	protein mxiC	2540	1339	1557.5	3184.5	2587	3014	3247	3231	6173	2325.5	2173.5	2459	3942.5	2399	3468	1271	1124	2983	2929.5	2318	2979	1688	1457	2703.5	2567.5	1782.5	3574	1681	1799.5
SF_p0135	IVTT.AG	IpgF, periplasmic protein, similarities to the catalytic site of lyzozymes	2538.62	1301	1588	3408	2591	3199.5	3083.5	3216	4631	2363	2229	2286	3609	2136	2783	1324	1179	3081	3162	2420	2795	1792	1531	3177.5	3055	1841.5	3926	1979.5	2064
centroid_772144	IVTT.AG	putative membrane protein	2538.57	1233	1537	4443.5	3306	3256	3528.5	3152	4815.5	2145	2115	2390.5	3879	1872.5	2404.5	1439	1164	3267	2960.5	2683	2852.5	1726	1368	2762.5	2783	1755	3398	1852	1797
centroid_1456381	IVTT.AG	conserved hypothetical protein	2537.88	1167	1362	3263	2688	3093.5	3012.5	2611.5	4147.5	1966	1893	2022.5	3309	1765.5	2137.5	1265	1027	5793	5156	2296	2470	2249.5	1682	4178.5	3290.5	1588	3326	1617	1651
centroid_1546763	IVTT.AG	gram negative pili assembly chaperone, C terminal domain protein	2537.16	1267	1540.5	5204	2533.5	3366.5	3076.5	3263.5	4439	2712.5	2536	2185	3460	2119.5	2394.5	1612	1332	3110	2673	3056	3724	1567.5	1270.5	2382	2277.5	1832	3202	1751.5	1812.5
centroid_1355672	IVTT.AG	conserved hypothetical protein	2537.05	1300	1555	3307	2854.5	3405	3278	3259.5	4710.5	2431.5	2400.5	2212	3589.5	2185	2342	1384	1192	3424	3250	2428	2649	1623	1350	2862	2898	1925.5	4284	1871	1848
centroid_1006973	IVTT.AG	periplasmic protein related to spheroblast formation	2535.71	1313	1549	4495	2823	3501	3271.5	3714.5	4808	2105	2091.5	2262	3689	2055.5	2507.5	1433	1122	2969.5	3214	2602.5	3309	1598	1261	2541	2486	1800	3493	1679	1928.5
centroid_850384	IVTT.AG	oxalyl CoA decarboxylase	2535.12	1305	1572	5379	2871	3245.5	2858.5	3368	4526.5	2133	2063	2402.5	3781	2137	2248.5	1410	1200	3012	3042	2560.5	3236	1629.5	1428	2818	2623	1688	3362	1787	1986
centroid_362352	IVTT.AG	binding protein dependent transport system inner membrane component family protein	2534.91	1295	1574	3475	2831	2856	3085.5	2960	4754	2412	2259	2349	3432	2813	3139	1395	1183	3274	3193	2423.5	2597.5	1832	1448	2917	2852	1888	3732	1899.5	1852.5
centroid_1371830	IVTT.AG	endoglucanase	2534.33	1279	1610	3256	2809	3114.5	3281	2940.5	4577.5	2262.5	2141.5	2205	3470	1983	2360.5	1349	1147	4497	4266.5	2564.5	2793.5	1628.5	1386	2822	2776	1878.5	3810.5	1772	1774.5
centroid_309980	IVTT.AG	conserved hypothetical protein	2534.24	1203	1526	3528	2957.5	3101.5	3210	3122.5	5060	2344	2217	2309	3790	2104	2405	1406	1215.5	3510.5	3324	2524	2737	1728	1470	2852	2769	1932	3744	1851	1775
centroid_298856	IVTT.AG	fimbrial family protein	2534.03	1267.5	1583.5	5153.5	3590	3006	3189.5	2549	4028	1910.5	2473.5	2378.5	3799.5	1822	2325	1276	1096	3125	2888.5	2780	3016.5	2172.5	1893	3229	3120	1601	3111	1763	1686
centroid_107706	IVTT.AG	conserved hypothetical protein	2533.48	1222	1455	4192.5	3301.5	2711.5	3008.5	2722	7111	2300	2051	2425	3714	2040.5	2466.5	1324.5	1136.5	2815	2693	2387.5	2528.5	1695	1382	3230	3133	1765	3315	1837	1764
centroid_319735	IVTT.AG	inner membrane protein YbjJ	2533.33	1281	1593	3688	2997	3307	3353	2955	4638.5	2304	2229	2303	3629	2025	2480	1410	1217	3324	3065.5	2374	2561	1698	1431	3037	2974	1964	3839.5	1895	1861
centroid_704943	IVTT.AG	NADH quinone oxidoreductase subunit N	2533.28	1337	1658	3436	2760	3293	2908	3200	4440.5	2522.5	2273	2258	3646.5	2160	2528	1351.5	1170	3295	3142	2407	2846	1710.5	1395	3055	2808	1911	4197.5	1893.5	1970
centroid_269403	IVTT.AG	high affinity branched chain amino acid transport system permease protein LivH	2533.28	1310	1531	3125.5	2848.5	3181.5	3682	3205.5	4888.5	2287	2189	2221.5	3651.5	2157	2441	1426.5	1174	3328.5	3044	2353.5	2598.5	1724	1463	3171	3029	1949.5	3894.5	1907.5	1864
SSON53G_RS27535	IVTT.AG	glycosyl transferase	2533.17	1246	1565.5	4564	3404.5	3105	2980	2794.5	4039	2355	2167	2464	3754.5	1941	2369	1307	1126	3190.5	3036	2637.5	3017	1661	1428	3127.5	3026	1779	3703.5	2022	1960
centroid_660687	IVTT.AG	conserved hypothetical protein	2533.03	1231.5	1515.5	3048	2637	2914	2938	2844.5	4236	2286	2100	2109	3291	2062.5	2289	1282	1116	3111	2877.5	2341	2427.5	1598	1351	2708	2712	3311	6006	1750	1755
centroid_1945103	IVTT.AG	conserved hypothetical protein	2532.83	1138	1490.5	3418	2748	3030	3060	3069	4691	1896	1915	3712	3430	1727.5	2142.5	1382	1227	2916	5053	2375	2734.5	3057	1317	2437.5	3239	2243	3033.5	1738	1662
SSON53G_RS26810	IVTT.AG	Virulence regulon transcriptional activator VirB	2532.48	1354.5	1659	4331	3230	3190	2830	2991	4247	2373	2336	2302	3542	2222.5	2547	1285	1214	3216.5	2970	2402	2790	1683.5	1519	3042	2924	1713.5	3944	1844	1936.5
centroid_1080037	IVTT.AG	thioredoxin disulfide reductase	2531.98	1240	1549	3412	2797.5	3350	3429	3114.5	4648	2193	2086	2236.5	3521	2065	2377.5	1371	1167	3190.5	3065	2473	2969	1738	1470	2880	2784.5	1902	4072	2297	2308.5
centroid_1655404	IVTT.AG	cold shock like protein CspG	2531.33	1179	1530	5184.5	3274	3298.5	3207	3000	4667	2190	1902	2361	3587	1905	2572.5	1407	1157	3173.5	2856	2374.5	2785.5	1668.5	1235.5	2810	2849.5	1944	3943	1774	1762
centroid_2210886	IVTT.AG	conserved hypothetical protein	2530.6	1201	1567	3440	3067	3047	2981	3385	5145	2558	2699.5	2286	3744.5	2090	2269	1373	1169	3407	3058	2539	2727	1590	1368.5	2925	2767	1830	3696	1867.5	1747.5
centroid_63107	IVTT.AG	citrate transporter family protein	2529.84	1249	1515	3885	3207	2778	3357	2844	4379	2405	2214	2371	3718	2008	2487	1347	1163	3400.5	3115	2422	2631	1721	1394.5	3059.5	2917.5	1989	4170.5	1908	1840
centroid_463454	IVTT.AG	cytidine deaminase	2528.97	1324	1662	4035	3087	2919	2880	3178	4721	2115	2082	2415.5	3878	2072	2413	1406	1211	3627	3460	2384	2771	1712	1429.5	2888	2721	1766.5	3605	1790	1775
centroid_1489426	IVTT.AG	conserved hypothetical protein	2527.97	1230	1503	4517	3352	3116	2929	3447	5068	2157	2104	2320.5	3771.5	2198	2747	1377.5	1134.5	3282	3112	2393	2817.5	1591	1376	2743	2717	1694.5	3524.5	1689.5	1700
centroid_133151	IVTT.AG	acetyltransferase family protein	2527.88	1204.5	1538	3511.5	3018	3069	3164	3189.5	5040	2405	2296	2290	3747	2105.5	2386	1394	1216	3651.5	3376	2438	2688.5	1699.5	1371.5	3023.5	2917.5	1947.5	3139	1884.5	1814
centroid_286181	IVTT.AG	RND transporter, hydrophobe/amphiphile efflux 1 family protein	2527.57	1291	1545	3190	2576	2943.5	3052.5	3683	4888	2267	2256	2204	3715	2278	2800	1463	1195	3563	3606	2297.5	2710.5	1728	1378	2835.5	2837.5	1801	3813.5	1749	1829.5
centroid_2280116	IVTT.AG	NADH Ubiquinone/plastoquinone (complex I), various chains family protein	2527.4	1202	1453	5824	3850	2607.5	2880	2613	4037	2034.5	1982.5	2574.5	3693	1971	2356	1345	1138	2928	2938	2336.5	2533.5	1742	1460	3713	3369	1780	3436	1914	1886
centroid_206048	IVTT.AG	tetratricopeptide repeat family protein	2527.28	1241	1438.5	4122	3056	2970	3071.5	3058.5	4417	2123	1968.5	2527.5	3511.5	2052	2608	1601	1232	3183	2980	2430	2859	1905	1397.5	2790	2799.5	1951	3967	1972	2036
centroid_2205248	IVTT.AG	conserved hypothetical protein	2526.31	1389	1590	4118	2776	3290	2948	3326.5	4157.5	2575.5	2585	2401.5	3813	2135	2357	1373	1170	3023	2969.5	2419	3101	1651	1437	2844	2774.5	1765	3623.5	1768.5	1968
centroid_2439282	IVTT.AG	putrescine aminotransferase	2525.74	1264	1600	3805	3193	3194	3295.5	2863	4387	2503.5	2410	2222	3481	2096.5	2455	1366	1153	3405	3187.5	2479	2645	1687	1416	2905.5	2942	1937.5	3856.5	1898	1822
centroid_262918	IVTT.AG	30S ribosomal protein S11	2525.24	1199	1491	3388	2721	3051	3401	3356	5165	2176	2100	2323	3562	2162	2534	1411	1174	3627.5	3413	2493.5	2728	1656	1340	2849	2903	1807	3743	1866	1781
centroid_1056466	IVTT.AG	conserved hypothetical protein	2524.72	1492	1858	3425	2992.5	3344	2774.5	2966	4171	3002	3082.5	2400	3830.5	2038	2330	1284	1140.5	2922.5	2609.5	2612	3091	1520	1256	3589	3447	1585	3187.5	1691	1799
centroid_1489189	IVTT.AG	lysine decarboxylase, constitutive	2524.47	1320	1722	3768	3325	3247	3417	2814	4513.5	2258.5	2132	2239	3376	2045.5	2519	1324	1169	3105	2883	2411.5	2599	1746	1421	3000	2886.5	2028	4228	1964	1852
centroid_2244849	IVTT.AG	ynbE like lipofamily protein	2523.38	1340	1617	4249	3335	3064.5	3603.5	2916	4264	2270	2243	2252.5	3689.5	2023	2423	1385	1165	3119	2854.5	2370	2556.5	1786	1441	3219.5	3153	1853	3536	1892	1779.5
centroid_1638663	IVTT.AG	pseudouridine synthase family protein	2522.97	1249	1517.5	4196	3440.5	3188.5	2850	3226	4347.5	2107.5	2087	2146	3638	1859.5	2325	1360	1146	2935	2727	2644	3025	2937	1933.5	2860.5	2777	1685.5	3620	1729.5	1780
centroid_613895	IVTT.AG	NADH Ubiquinone/plastoquinone (complex I), various chains family protein	2522.26	1367	1607	4313.5	3524	3252.5	3022	3174.5	4149	2318	2180	2264	3616.5	2192	2553	1344	1150.5	3084	2930	2309	2958	1642	1353	2693	2676.5	1846	4030	1775	1961.5
centroid_1596359	IVTT.AG	macro domain protein	2521.79	1312	1601	3179	2597	3394	3488	3279	4980	2242	2066	2205.5	3625.5	2112	2455.5	1386	1156.5	3157	3052	2540	2840	2141	1862	2666.5	2581	1811	3720.5	1926	1902
centroid_2070331	IVTT.AG	exodeoxyribonuclease VII, large subunit	2521.76	1344.5	1523	3971	2534.5	3346	3141	3367	4295	2176	2145	2567	4013	2347	2391.5	1420	1199	2965	3041.5	2482	3083.5	1673	1393	2781	2705	1824	3654.5	1799	1992
centroid_154502	IVTT.AG	EAL domain protein	2521.29	1259	1551.5	3263	2632	3237	3435	3173	4889	2283	2284	2283.5	3389	2296	2424	1369	1173.5	3269	2906	2460	2704.5	1639	1389	3154	3202.5	1913.5	3706.5	2034	1994
centroid_239675	IVTT.AG	molybdopterin guanine dinucleotide biosynthesis protein A	2520.16	1245	1593	3409	2863.5	3165	3419	3127	4894.5	2239	2344	2171	3552.5	2096	2473	1392	1123	3350	3131.5	2335	2485	1688.5	1396	2904	2902	2043	4315	1779	1832
centroid_479039	IVTT.AG	conserved hypothetical protein	2519.47	1251.5	1628	3182.5	2776.5	3133.5	3117	3056	4509	2370	2300	2293	3680	2235	2376.5	1320	1162	3405	3388	2477	2672	1610	1457	3194	3063	1991.5	4052	1833.5	1810
centroid_455951	IVTT.AG	HTH type transcriptional regulator YjdC	2519.28	1269	1511	3718.5	3099	3189.5	3033.5	3096.5	4488	2376.5	2292	2332.5	3530	2058	2420	1440	1177	3035.5	2921.5	2899	3340.5	1689.5	1370	2975	2810	1737	3895	1790	1784
centroid_1978986	IVTT.AG	RNA methyltransferase, TrmH , group 1 family protein	2519.21	1204.5	1520	3167	2737	3167	3759	3186.5	4873.5	2190.5	2077	2131.5	3393	2633	3019	1396	1155	3716.5	3501.5	2332.5	2490	1598	1312.5	2762	2901	1827	3717	1792	1763
centroid_1848745	IVTT.AG	ribosomal RNA large subunit methyltransferase M	2518.47	1368.5	1626	3180	2690	3397	3244.5	3377.5	4809.5	2301.5	2163	2269	3513	2220	2446.5	1372	1174	3354	3288	2440	2792	1678.5	1388.5	2747	2750	1881	3985	1857	1937.5
SF_p0209	IVTT.AG	orf, conserved hypothetical protein	2517.16	1301	1564	4445.5	2888	3494	3598.5	3309	4426.5	2176	2113.5	2345	3719.5	2119	2509	1346.5	1144	3016.5	2897	2403	2955	1563	1313	2785.5	2659	1721	3499	1826.5	2033
SF_p0104	IVTT.AG	orf, conserved hypothetical protein	2516.98	1317	1615	3092	2524.5	3490	2850.5	3620	4939	2260	2265	2292	3637	2368.5	2509	1299	1146.5	3441.5	3275	2530.5	3029.5	1592	1367	2770.5	2680	1900.5	3623	1814	1917
centroid_2378249	IVTT.AG	high affinity zinc uptake system protein ZnuA	2516.64	1354	1619	3473.5	2844	3326	2718	3263.5	4502	2182	2159	2253	3619	2001	2359	1290	1196	2927.5	2933	3149	3586	1702	1460	2846	2719	1827	3894.5	1925	1944
centroid_391734	IVTT.AG	PTS system, maltose and glucose specific subfamily, IIC component domain protein	2514.69	1329.5	1682.5	3629.5	3083	3216.5	3393.5	2882	4474	2260.5	2278	2344.5	3758	1938	2406	1353	1177	3092	2890	2489	2726	1739	1526	2892	2909	1833.5	3649	2091	2083.5
SF_p0190	IVTT.AG	PhoN1, periplasmic non specific acid ohosphatase	2514.53	1149	1380	3561.5	2688	2336	2312.5	8206	12624.5	1677	1658.5	1862	2984	1539	1838	1122	956	2500	2407	2045	2218	1351	1206.5	2301	2177.5	1616	2835	1474.5	1459
centroid_805371	IVTT.AG	winged helix turn helix DNA binding family protein	2514.36	1140	1478.5	3317.5	2988	3386	3283.5	2923	4608	2363	2079	2279	3476	2186.5	2498	1412	1203	3320.5	3155	2397	2805	1635.5	1270.5	3030	3022	1984	4177	1837	1820
centroid_1626007	IVTT.AG	hydrogenase expression/formation protein	2513.9	1193	1405.5	4056	3000	2759.5	2786	3044	4297.5	1945.5	1821	2379	3461.5	1935	2475.5	1586	1179	2962.5	2805	2388	2837.5	1613	1297	4363.5	4629	1681	3556	1686.5	1797
centroid_205480	IVTT.AG	alpha/beta hydrolase family protein	2513.78	1345.5	1641	3907	2993.5	3674	3456	3329	4709	2065	2036.5	2289.5	3573	1985	2342.5	1339	1167	3562	2809.5	2831	3360.5	1586	1366	2590	2484.5	1558	3135	1845	2003
centroid_2358883	IVTT.AG	cytochrome C and Quinol oxidase polypeptide I family protein	2512.43	1302.5	1625	3527	2855	3396	2887.5	3394	4641.5	2273	2164	2289	3738.5	2048	2549.5	1414	1204	3100	3130	2424	2867.5	1617.5	1407	2920.5	2778	1801	3769	1876.5	1970
centroid_723743	IVTT.AG	conserved hypothetical protein	2511.98	1253.5	1517	3918	3010	3345	3359	3641	4556.5	2014.5	2054.5	2271.5	4150	2015	2546.5	1502	1161	3187	3117.5	2323.5	3009.5	1713.5	1288	2577	2536	1694.5	3646.5	1627.5	1862
centroid_195971	IVTT.AG	protein DcrB	2511.57	1273	1443	4231	3306	3574	3021	3144	4558	2241.5	2073	2286	3734	2051	2505.5	1512	1151	3072	2927	2421	3016.5	1932	1480	2613	2692	1749	3462	1674	1813.5
centroid_280486	IVTT.AG	DMSO reductase anchor subunit family protein	2511.26	1225	1572	3443.5	2894	3027	3126	3111.5	4992	2465	2216	2236.5	3547	2135	2360	1377.5	1172	3514	3331	2416.5	2591	1628	1423	2942	2863	1997	3802.5	1888	1790.5
centroid_1129248	IVTT.AG	glutathione transport system permease protein GsiC	2510.53	1275.5	1505	3433	2805	3279	3397	3031	4651	2383.5	2163	2262	3721.5	2140	2465	1365	1168	3378	3097	2421	2601	1650	1395	2984	2941	1947	3893.5	1883	1815
centroid_2276198	IVTT.AG	rod shape determining protein MreC	2509.34	1307	1482	3716.5	2630.5	3380.5	3210	3686	4776	2293	2177	2248	3580	2099.5	2520.5	1390	1157	3000	3008	2439	3080	1630.5	1340	2612	2500.5	1932	4015	1754.5	1935
centroid_1420850	IVTT.AG	conserved hypothetical protein	2509.12	1307	1555	3901	2501	3266.5	3114	3252	4008	2337.5	2271	2210	3524.5	2097	2271.5	1396	1163	3950.5	3916	2422.5	2976	1571	1428	2917	2692.5	1841	3380	1705	1908.5
centroid_563125	IVTT.AG	acetyl CoA carboxylase, carboxyl transferase, beta subunit	2507.26	1271	1541	3472	2722	2984	2911	3130	4551	2467	2283	2223	3421.5	2029	2299	1306.5	1146	3754	3826	2752	3121	1645	1377	2715	2645.5	1850	3943	1754	1824
centroid_483629	IVTT.AG	methyltransferase domain protein	2506.91	1342	1655.5	3316	2692	3257.5	2896	3160	4478	2296	2299	2324.5	3945	2177	2520	1339.5	1166	3112.5	2990.5	2534	2864.5	1722	1490	2875	2772.5	1869	3798	1859	1907.5
centroid_2170160	IVTT.AG	putative glutamate Aspartate transport system permease protein GltJ	2505.74	1189.5	1540	3965.5	3112.5	3332	3209.5	2776	4479	2059	2135.5	2152	3559	1898	2301	1308	1111	4677	4363	2333.5	2579.5	1589	1311	2613.5	2600	1783	3606.5	1718	1709
centroid_707966	IVTT.AG	low affinity inorganic phosphate transporter 1	2505.52	1270	1500.5	3361	2834	3135.5	3270.5	2791	4360	2493	2227	2306	3664	2003	2557	1410	1205	3459.5	3381.5	2387	2583	1729	1419.5	2948	2951.5	2082	3893	1897	1817
centroid_2111082	IVTT.AG	transcriptional regulator SlyA	2505.26	1245	1514.5	3207	2829	3129	3428.5	3460.5	5494.5	2240	2108	2189	3539.5	2151.5	2446	1357	1143	3246.5	3080	2336.5	2558	1601.5	1342	2827.5	2918	1976	3889.5	1821	1847
SSON53G_RS26805	IVTT.AG	cysteine protease	2505.03	1172	1470.5	5056	3760	2484	2719.5	2680	4751	2113	2035.5	2760	4301.5	1868.5	2340	1267	1080	3554	3326	2338.5	2474	1606	1381.5	2873	2696	1838	3722	1653.5	1667
centroid_1189487	IVTT.AG	wzyE family protein	2504.93	1313	1613	3391	2933.5	3012	3185	3059.5	4464.5	2434	2282.5	2262	3656.5	2137	2547.5	1367	1159.5	3390	3128	2347	2781	1721	1426	2873.5	2817	1896	4042	1830	1814
centroid_2114105	IVTT.AG	conserved hypothetical family protein	2504.78	1320	1567.5	3928	3051.5	3175	2919	3557	4512	1940.5	1987.5	2269.5	4041.5	2035.5	2625	1475	1197	2840	3017	2374	2937	1721	1422	2908	2838	1660.5	3712	1805	1977
centroid_370030	IVTT.AG	conserved hypothetical protein	2504.59	1279.5	1590	3534	2749	3454	2944	3534.5	4727.5	2200	2178.5	2299	3518	2083.5	2455	1475	1230	3200	2995	2468	2995.5	1658	1322	2831	2703.5	1729	3879	1807	1931
centroid_1689550	IVTT.AG	conserved hypothetical protein	2503.95	1363.5	1571.5	3287	2614.5	3151	3031.5	3541.5	4785.5	2108.5	2125	2267	3720	2200	2888	1470.5	1191	3364.5	3397.5	2340.5	2773	1704	1362	2721	2652	1835	3810	1679	1805
SF_p0238	IVTT.AG	MsbB2, probable lipid A transacetylase	2503.83	1440	1728	3684	2802	3308.5	2869.5	3302	4328.5	2229	2108	2567	3952	2082	2455	1423	1236	2936	2873	2501	3128.5	1668.5	1362	2774	2619	1842	3653	1837.5	1989
centroid_1058264	IVTT.AG	conserved hypothetical protein	2503.53	1318	1537.5	3368	2847	3242	2995	3306	4555	2453	2310	2263.5	3644	2014.5	2453.5	1365	1181	3317	3004.5	2400	2744	1711.5	1365	2807.5	2774.5	1933.5	4159	1819	1887
SSON53G_RS27420	IVTT.AG	plasmid stabilization protein	2502.9	1356.5	1695	2878	2476	3145	3430	2818.5	4773	2459	2227	2162	3357.5	2478.5	3231	1245.5	1120	3448	3100	2297.5	2895	1664.5	1440	2800.5	2803	1984	3819	1887	1783
centroid_400155	IVTT.AG	FAD linked oxidase, C terminal domain protein	2502.62	1361	1589	4441	3172.5	3159	2735	3222	4375	2127.5	2087	2442.5	3849	2017	2366.5	1339	1175	2892	2876	2457.5	2953.5	1618.5	1436.5	3004.5	2863	1695	3410	1988.5	2089
centroid_144072	IVTT.AG	PTS system, galactitol specific IIC component family protein	2502.14	1304	1554	3155.5	2763	3222.5	3463	3044	4769	2441.5	1841.5	2330	3746	2123	2629	1424	1209	3186	2956	2394	2546.5	1696.5	1435.5	2814	2909	2119	3826.5	1938	1803
centroid_464893	IVTT.AG	smpA / OmlA family protein	2501.48	1255	1457.5	3979	2951.5	3402.5	3083	3463	4327	1954.5	2003	2245	4721.5	2117	2740	1528	1179	2921	3096.5	2377.5	3459	1710.5	1450	2469	2386.5	1707	3319	1572.5	1774
centroid_768943	IVTT.AG	ecotin family protein	2501.4	1238.5	1451	3775.5	2482.5	3540.5	3124	4568	6074	2088	2105	2210	3641.5	1985	2343	1408	1108	2823	2958	2334	2958.5	1597	1299	2496.5	2459	1731.5	3370.5	1632	1882
centroid_49482	IVTT.AG	transposase family protein	2501.26	1371	1694	3047	2611.5	3418.5	2968	3197	4641	2408	2286	2247.5	3732	2098	2531.5	1384	1202	3062	2954	2458	2935	1640.5	1356	2858	2831.5	1826	3888	1968	1997.5
centroid_1199889	IVTT.AG	glutamate cysteine ligase	2501.17	1323	1590	3878.5	2643	3350	3209	3485	4421	2241.5	2118	2319	3779	2022	2484	1418	1161	3021	3096	2445	3112	1675.5	1380	2763.5	2682	1758	3538	1757	1966.5
centroid_1797216	IVTT.AG	conserved hypothetical protein	2500.5	1347	1602.5	4873.5	3672	2709	3251	2799.5	4460.5	2317	2241	2375.5	3582	1942	2295.5	1396	1200	2831.5	2814.5	2671	2924	1743.5	1422	2995.5	2862	1694	3313.5	1741	1733
centroid_765281	IVTT.AG	inner membrane protein YbiR	2499.62	1291.5	1582	3428.5	2931	3193	3430	2936	4427	2434	2335.5	2245	3643	2084	2472	1399.5	1159	3137.5	2935	2361	2473	1634	1369	2942.5	3049.5	1976	4062.5	1864	1892
centroid_2407272	IVTT.AG	bacterial regulatory, tetR family protein	2499.52	1324	1672	3380	2822.5	3575	2963	3363	4861.5	2092	2086	2326	3756	2065	2450	1387	1246	2971	2891	2536	3030	1642	1360	2828	2658.5	1761	3563	1901	1984
centroid_1738686	IVTT.AG	conserved hypothetical protein	2499.41	1187	1540.5	4158	3133	3132	3007	3115	4566	2197	2087.5	2486	4373	1915	2458.5	1378.5	1153	3145	2989	2483	2952.5	1668.5	1368.5	2699.5	2588	1748.5	3669.5	1723	1745
centroid_1032656	IVTT.AG	small Multidrug Resistance family protein	2498.91	1191.5	1475	3163	2700	3189	3500	2645	4191	2438	2251.5	2312	3308.5	2149.5	2920	1397	1179	3379	3373.5	2352	2620.5	1681.5	1400.5	3015.5	3056	1987	4107	1883	1861
centroid_228734	IVTT.AG	2 keto 3 deoxygluconate permease family protein	2498.78	1252	1584.5	3821	3118.5	3240.5	3243.5	3091	4821	2304.5	2111	2260.5	3640.5	1979.5	2386.5	1425	1250	3239.5	3024.5	2498.5	2707	1658.5	1387	2692	2812	1884	3603	1822	1790
centroid_53057	IVTT.AG	peptidase M16 inactive domain protein	2498.69	1244	1460	3759.5	2429	3027	2816	3208	3882.5	5832.5	5176	2118	3306	1871	2109	1424	1165	2694	2654	2470.5	2999	1473	1263	2228.5	2168	1536	2918.5	1638	1766.5
centroid_554863	IVTT.AG	flavodoxin	2498.59	1207	1537	3222.5	2758.5	3117	3297.5	3031.5	4824	1967	1988.5	2336.5	3810	1944	2426	1452.5	1179.5	3063	2586	2450	2656.5	1595	1306	2718	2565	1863	3216	1976	1771
centroid_1647393	IVTT.AG	aminopeptidase YpdE	2498.55	1288	1562.5	3238	2641	3299	2848	4267.5	6290	2097.5	2041	2220.5	3556	2201	2539	1344	1162	2951	2758	2407	2939.5	1572	1353	2556	2571.5	1699	3337	1884	1948
centroid_2391933	IVTT.AG	conserved hypothetical protein	2498.55	1215.5	1572	3861	3294	3246	3664.5	2970.5	4731	2044	2092	2270	3619	1954	2440	1576	1345.5	3260	2973	2400	2732	1659	1377	2682	2746	1809	3696	1771	1726
centroid_1341191	IVTT.AG	putative DNA endonuclease SmrA domain protein	2498.21	1225.5	1519	4158	2964	3919	3170	3506	4705.5	2004.5	1982.5	2398	4222	1999	2441	1492	1186	2980	2818	2408	3260	1495	1258	2552	2309	1679	3299	1733	1861
centroid_2095361	IVTT.AG	conserved hypothetical protein	2498.07	1233	1489.5	4251	2974.5	3286	3220	3431	4695	1962	1920	2435	4013	1916.5	2706	1529	1168	2925.5	3258	2577	3216	1722	1282	2328	2629	1663.5	3425.5	1583	1760
centroid_701768	IVTT.AG	conserved hypothetical protein	2497.64	1248	1535	3831	3133.5	3417	3093	3352	4997	2147	2153	2167.5	3961	1999.5	2397.5	1381	1230	3493	2971	2505	2811	1527	1385.5	2612	2541.5	1638	3670.5	1783	1752
centroid_1519439	IVTT.AG	conserved hypothetical protein	2496.93	1177	1404	6787.5	5136	3040	2901.5	3143	4137.5	1854	1799	2147	3714	1865.5	2295	1430	1118	2625.5	2679	2304.5	2922	1593	1220	2178.5	2226	1565	3248	1910	2227.5
centroid_1572566	IVTT.AG	threonine tRNA ligase	2496.84	1343	1608	3326	2703	3115	2618	3951	5546	2016	2085	2317	3834.5	2110	2447	1351	1236	3441.5	3226	2331	2739	1617	1389	2698.5	2581	1732	3471	1764	1820
centroid_85878	IVTT.AG	succinyl CoA ligase [ADP forming] subunit beta	2495.36	1365	1606	3934	2997	3318	3002.5	3386.5	4409.5	2186	2214	2370	3787	2106	2470	1390	1129	3420	3235	2650.5	3348	1687.5	1401	2714.5	2499	1575.5	3047.5	1626	1762
centroid_1595949	IVTT.AG	DSBA like thioredoxin domain protein	2494.59	1270.5	1528	3208.5	2827.5	3339	3365.5	2905	4560	2358	2381	2180.5	3588.5	2177.5	2456	1353	1105.5	3271.5	3103	2376	2583	1863	1517	2837	2811	1976	3918.5	1859	1855
centroid_122351	IVTT.AG	flagellar hook basal body complex protein FliE	2494.53	1167	1430	3384	2851	3727.5	4231	3021	4796	2209	2066	2190	3496	2043	2365.5	1355.5	1169	3192.5	3160.5	2371.5	2579	1622	1328	2960.5	2787	1829.5	3606	1853.5	1830
centroid_69930	IVTT.AG	GTP binding protein LepA	2494.38	1296.5	1512	3846	2895	3042	2995.5	4108.5	5473	1837	2006	2308	3998	1884	2447.5	1445	1164	2930.5	2938	2324	2757.5	2094.5	1446	2598	2570.5	1608	3512	1665	1775
centroid_1040997	IVTT.AG	protein TolR	2493.5	1209.5	1444	3354	2813	2975	3466	3133	5083.5	2123	2089	2245	3508	2219	2476	1399	1145	3648.5	3386	2411.5	2704.5	1649.5	1341.5	2786.5	2740.5	1855	3880	1742	1785.5
centroid_1782798	IVTT.AG	YnjB domain protein	2492	1515	1833.5	3469	2756.5	3429	3304	3137.5	4660	1830	1875	2359	3817.5	1739	2215	1322	1132	2896.5	2655	3227	3723.5	2134.5	1686	2967	2883	1599.5	3166	1690	1640.5
centroid_1924262	IVTT.AG	conserved hypothetical protein	2491.22	1320	1606	3086	2680.5	3074	3409.5	2982	4584	2363	2141	2192	3648	2179	2464.5	1433	1184.5	3160	2933	2580	2654.5	1680.5	1419	2909	3036	2083	3766	1921	1884
centroid_2296795	IVTT.AG	sensor kinase protein RcsC	2491.1	1366.5	1697	3290.5	2656	3303	2778	3297	4543	2208.5	2254	2291	3714.5	2126	2453	1380	1207	3040	3098.5	2452	3007	1620.5	1399.5	2716	2607	1944	3961	1896	2040.5
SF_p0244	IVTT.AG	orf, conserved hypothetical protein	2491.05	1347	1598.5	4395	3169	3150	3021	3015.5	4114	2231	2261	2393	3748.5	2085.5	2566	1315	1128	2847	2942.5	2395	2864	1624	1450	3098.5	2862.5	1645	3408	1862	1981
centroid_1041604	IVTT.AG	nitrogen regulatory protein P II	2490.81	1193	1514	4237	3309	3196.5	3006	3346.5	4970	2102.5	2061.5	2270	3744	1898	2261	1478	1262	3109	2853	2487	2676.5	1688	1384	2784	2714	1832	3474	1824	1748
centroid_435459	IVTT.AG	resolvase, N terminal domain protein	2489.05	1268	1555	3894	2852	3027	2813	2843	4057	2197	2100.5	2228.5	3441	2045	2448.5	1278	1158.5	3908	3702.5	2421	2723	1670.5	1437	3194.5	3125	1744	3674	1829	1851
centroid_1630354	IVTT.AG	feS assembly protein IscX	2486.95	1126	1558	3865	3172	3366.5	3530	2957	4947.5	2018	1942	2293	3598	1931	2481	1445	1206	3296	2956.5	2525	2870	1638	1280	2602	2696	1822	3591.5	1838.5	1678
centroid_1083548	IVTT.AG	universal stress protein B	2485.95	1240	1512.5	4377	3364.5	3380	2999	3203	4609	2091	2061	2177	3670.5	1806	2272	1435	1261	3213	2830.5	2371	2683	1671	1456	2878	2770	1793	3604.5	1802	1748
centroid_1484577	IVTT.AG	L carnitine/gamma butyrobetaine antiporter	2483.57	1324	1553.5	3033	2632	3080	3559.5	3021	4539	2552.5	2302	2167	3458	2258	2673	1328	1144	3438	3099	2352.5	2630	1671	1435	2758.5	2796.5	1976	3925	1782.5	1772
centroid_1229308	IVTT.AG	RIP metalloprotease RseP	2483.41	1253	1540	3197	3002	3272	3363.5	2878	4528	2171	2662.5	2272.5	3350.5	2028	2460	1411	1222.5	3090	2713	2418	2609.5	1690	1395	2971	2992	1968.5	3923	1946	1840.5
SSON53G_RS26460	IVTT.AG	chromosome partitioning protein ParB	2482.62	1242	1535	3818	2679	3486.5	3146.5	2986.5	4300.5	1997	2007.5	2253.5	3426	1976.5	2369	1209	1117	4181.5	3938	2318	2596.5	1591	1409	3003.5	2922	1658	3415	1828	1858
centroid_386690	IVTT.AG	tRNA dimethylallyltransferase	2482.16	1259	1523	4162	2867.5	3048	2802.5	3139	4235	2109.5	2023	3316	5543	1999	2312	1409	1230	2981	2794	2305	2644	1667	1425	2612	2429	1719.5	3323.5	1656	1736
centroid_2086019	IVTT.AG	multiple antibiotic resistance protein MarR	2481.48	1224	1493	3565	2941	2880	3413	3014	4924.5	2234.5	2060.5	2244.5	3566	2208	2489	1394	1148	3205	3140	2435	2698	1636.5	1358	2843	2778.5	1873.5	3844	1806.5	1805
centroid_326659	IVTT.AG	signal transduction histidine protein kinase BarA	2480.43	1354	1649	4130.5	2622.5	3241.5	2737	3275.5	4533.5	2264.5	2204	2250	3720	2099	2396.5	1337	1185.5	3024	2971	2519.5	3031.5	1630	1371	2701	2553	1780.5	3602.5	1856.5	1976
SF_p0258	IVTT.AG	RepB, replication protein	2480.4	1255.5	1529	3323	2745	3114	3265	2995	4531	2350	2156	2227	3441	2099	3078	1298	1134.5	3129	3025	2436	2671	1649	1404	3137	3069.5	1808	3687	1821	1818
centroid_493465	IVTT.AG	histidinol phosphate transaminase	2479.57	1294	1573	3357	2727	3221.5	3256	2855	4500	2473	2332	2168.5	3747.5	2099.5	2630.5	1392	1164	2930.5	2948	2517.5	2688	1659	1371.5	2743	2824.5	2010.5	3863.5	1921	1877
centroid_1233003	IVTT.AG	heme exporter protein CcmD	2478.6	1151	1512	3416	2816	3115	3521	2978	4814	1900	1908.5	2242	3567	1853	2289.5	1336.5	1148	3197	2968	2412	2749	1689	1292	3268.5	3191	1710.5	3567	1739	1716
centroid_563605	IVTT.AG	macB like periplasmic core domain protein	2478.59	1303	1544	3357	2630.5	3237	3191	3292.5	4330	2388	2305	2252	3479	2112	2546	1347.5	1163	3110	3142	2320	2812	1709	1375	2868	2799	1881	3807	1818.5	1960
SF_p0134	IVTT.AG	IpgE, cytoplasmic chaperone for IpgD	2477.59	1261	1543	3249.5	2483	2867	3214	2840	4459.5	2307	2114	2413	3584	2203	2582	1349	1146	3121.5	3172	2444	2631.5	1806.5	1467	3075	3194	1867	3934.5	1916	1847
centroid_2078399	IVTT.AG	protein BolA	2476.67	1220	1507	3508.5	2989.5	3035	3110.5	2993	4735	2357.5	2254.5	2190	3675	2006.5	2310	1395	1207	3377	3069	2349.5	2580.5	1662.5	1336	2943.5	2786	1929	3854.5	1891	1798
centroid_497921	IVTT.AG	superoxide dismutase [Fe]	2476.12	1255	1535	3632	3006.5	3371	3400	2989	4708	2204	2294.5	2157	3463	2004	2400	1344	1141.5	3161.5	3034	2327	2541	1657.5	1357	2908.5	2921	1878	3720	1825	1828.5
centroid_1700169	IVTT.AG	aluminium activated malate transporter family protein	2476	1269.5	1569	3418.5	2728.5	2955	3083	3210.5	4206	2295	2233	2243	3746.5	2034.5	2587	1463	1191	3115	3156.5	2312	2683	1750	1372	2889	2853	1885.5	3981	1791	1898
centroid_1372904	IVTT.AG	ABC transporter periplasmic binding YtfQ domain protein	2475.98	1182	1518	3857	2868	3343.5	3078	3513	4611	1913	2013	2277	4134	2020	2578	1499	1192	3104	3127	2626	2866	1669	1358.5	2377	2541	1730	3501	1579.5	1781
centroid_2281244	IVTT.AG	conserved hypothetical protein	2475.74	1264	1523.5	3623.5	2819	3234.5	2908	3204	4508.5	2340.5	2141	2242	3525	2031.5	2503	1363	1201.5	3054	2863.5	2357	2825	1621.5	1666.5	2840	2845	1811	3934.5	1830	1915
centroid_691354	IVTT.AG	periplasmic binding and sugar binding domain of LacI family protein	2475.41	1260	1618.5	3111	2785	3244	3509	2996	4844	2073.5	2020	2299.5	3385.5	2009	2382.5	1447.5	1234	3188	3319.5	2573.5	2712	1726	1432	2842	2899	1761.5	3553.5	1936	1837
centroid_1201606	IVTT.AG	cytochrome d ubiquinol oxidase subunit 1	2475.29	1359	1656	3388	2801	3462	2860	3071	4334.5	2299	2253	2235	3599	2027	2416	1284	1154	3127	2870	2530.5	2809.5	1725	1443	2882	2807.5	1871	3859	1902.5	1925
centroid_259875	IVTT.AG	hydrogenase 4 component A	2473.14	1439	1686	2959.5	2418	3177	3491	3242.5	4859.5	2209	2087	2294	3679	2095	2398.5	1408	1170	3043	2843	2572	2785.5	1760.5	1460	2771	2540.5	1821.5	3477.5	1997	2005.5
centroid_1536035_s1	IVTT.AG	multidrug resistance protein MdtC	2472.98	1368	1716	3523	2933	3168	3129.5	2736.5	4241	2473	2366	2172	3538.5	2024	2426	1373	1188	3385	3455.5	2327.5	2517	1668	1438	2706	2837	1888	3838.5	1786	1788
centroid_2010822	IVTT.AG	putative IS1294 ORF domain protein	2472.36	1247	1548	4005	2842	3625.5	2889	3384.5	4317.5	2057	2051	2215	3648	2014	2380	1457	1178	2944	2792	2501.5	3219	1563.5	1868.5	2600	2484.5	1677	3482	1804	1957
SSON53G_RS26730	IVTT.AG	hypothetical protein	2470.76	1228	1556	3597	3049	2899.5	2985	2939	4221	2263.5	2183	2378	3785	2121	2493	1368	1159.5	3271	3000	2322	2661	1745	1411	3016	2853.5	1940.5	3587.5	1784.5	1762.5
centroid_1900105	IVTT.AG	cytochrome C biogenesis family protein	2470.36	1202.5	1501.5	3501	2990	3239.5	3624	2989	4674.5	2156	2106	2223.5	3576	2040	2430	1348.5	1137	3173	2979	2773	3025	1608	1361	2782.5	2706	1768	3469	1837	1703
centroid_656505	IVTT.AG	aspT/YidE/YbjL antiporter duplication domain protein	2470.26	1362	1616.5	3421	2674	3174	3376.5	3138	4877	2154	2052	2253	3578	2018	2380	1492	1191	3024	2778	2456	2789	1708.5	1399	2639	2600.5	1769	3593.5	2083	2158
SSON53G_RS27400	IVTT.AG	replication regulatory protein repA2	2469.26	1327	1684	2975	2476	3136.5	3403	2767	4732	2480	2100	2127	3399.5	2424.5	3156	1237.5	1112	3276	3064	2278	2842	1697.5	1432	2763	2828	1958	3622	1850	1778
SSON53G_RS27380	IVTT.AG	transcriptional regulator	2468.45	1315	1585	3345.5	2566	3285	3029.5	3258.5	4281	2380	2249	2247	3537	2302	2598	1335	1152.5	3111	3020.5	2338	3057	1590	1360	2805	2661.5	1809	3775	1809	1958
centroid_369596	IVTT.AG	putative aliphatic sulfonates binding protein	2468.28	1274.5	1495	3380	2843	2915.5	3447.5	2961	4421.5	2237	2265	2103	3420	2152	2568	1343	1140	3428	3249.5	2469	2572	1645	1394	2799	2913	1879	3943.5	1790	1815
centroid_842512	IVTT.AG	inner membrane protein YbhN	2467.98	1236	1519.5	3339	2646.5	3229	2922	3370	4656	2439	2234.5	2162	3305	2112	2482	1305.5	1177	3376	3010.5	2355	2794	1618	1389	2798	2708.5	1874.5	3959	1842.5	1904.5
centroid_313045_s2	IVTT.AG	AAA like domain protein	2467.78	1330.5	1583.5	3324	2655	3105	2921	3053.5	4472	2497.5	2236	2196.5	3480	2170	2464	1329	1179.5	3244	2962	2382	2745	1663	1386.5	2942.5	2860	1915.5	3891	1877	1900
centroid_1042702	IVTT.AG	cytochrome bd II oxidase subunit 1	2465.57	1310	1614	3039	2515	3282.5	2637	3112.5	4425	2179	2152	2176	3453.5	1968.5	2313	1252	1158	2928.5	2874	3564	3978.5	1611	1327	2767.5	2644	1789	3715	1882	1948
centroid_246493	IVTT.AG	conserved hypothetical protein	2465.41	1170	1516	3941.5	2989.5	3166.5	3072.5	3114	4566.5	2145.5	2092.5	2415.5	3887.5	2058	2575	1408.5	1166	3131	2956	2500	2896	1663	1299.5	2615	2569.5	1737	3605	1696	1744
centroid_2399338	IVTT.AG	P protein	2465.24	1388	1677	3645	2905	3185.5	3134	3000	4324.5	2052	2082	2295	3620	1914	2344	1285.5	1120	3694	3296	2373	2696.5	1610	1403	2880	2816.5	1812	3571	1836.5	1857
centroid_202438	IVTT.AG	conserved hypothetical protein	2464.81	1242.5	1438	4017	2782	3559.5	3138.5	3457.5	4579.5	2012	1972.5	2337	3892	1943.5	2487.5	1522	1191.5	2903.5	2925	2377	2953	1683	1273.5	2537	2619	1837	3470.5	1620	1773.5
centroid_1198895	IVTT.AG	flagellar motor stator protein MotA	2464.6	1225	1533	3578	2827	2773	3088	2631	4288	2142	2007.5	2769	3994.5	2018	2702	1327	1138	2961	2957	2620	2801	2033	1462	3157	3000	1692	3517.5	1801	1782
centroid_1624911	IVTT.AG	ferredoxin type , NapH/MauN family protein	2463.17	1305	1528	3840.5	3048.5	2983	2893.5	3305.5	4450	2218	2177.5	2285	3695	2013	2488.5	1309	1183	3284	3039.5	2414	2802.5	1692	1424.5	2770	2655	1795	3542	1728	1758.5
centroid_667367	IVTT.AG	peroxiredoxin OsmC	2462.72	1188	1448	3683	2901	3337	3182	3143	4815	2161	2075	2263	3556.5	2120	2433	1384	1127.5	3245	3170	2302.5	2632.5	1639	1299.5	2771	2738	1823.5	3728.5	1742	1793
centroid_393899	IVTT.AG	acriflavine resistance protein B	2462.66	1291	1593	4501	3393	2906	2913	2980	4307	1981	2076	2460	3697	1843	2225	1267.5	1103	3177	2874.5	2455.5	2754.5	1649	1468	2898.5	2809	1698	3321.5	1904	1865
centroid_841896	IVTT.AG	glycine cleavage system T protein	2462.55	1363	1631	3159.5	2656	3369	2791.5	3295	4468	2331	2172	2161	3489.5	2185	2417.5	1315	1180	3118	2965.5	2392.5	2768	1648.5	1430	2899.5	2818	1829	3809	1912	1981.5
centroid_1082895	IVTT.AG	RNA polymerase sigma factor RpoE	2462.33	1271	1534	3494	2738	3283	3079	3335	4378	2179	2124	2261	3712	1947	2456	1384	1150	3107	3094	2365	2940	1665	1356	2750	2639.5	1890	3857	1666	1834
centroid_2241300	IVTT.AG	putative transposase	2462.07	1311	1570	3180.5	2580	3312	2846	3218	4450.5	2307	2286	2240.5	3654	2086.5	2416	1358	1196	3073	2994	2473	2926	1603.5	1369	2723	2589.5	1939.5	3834	1942.5	2029
centroid_1110673	IVTT.AG	thiamine biosynthesis protein ThiC	2461.69	1293.5	1472	3942	2629	3252.5	2907.5	3354	4231.5	2109	2016.5	2343	3757.5	2039.5	2361	1409	1166	3031	2977	2753	3491	1632.5	1340	2685	2569	1779.5	3331.5	1686.5	1828.5
centroid_1225718	IVTT.AG	conserved hypothetical protein	2460.22	1146	1476	3985.5	3203	3235	3071	3153.5	4645	1997	1970	2313	3686.5	1975	2559	1401	1099	3143	2994	2348	2827.5	1675	1312	2677	2616.5	1810	3766	1727.5	1746.5
SF_p0257	IVTT.AG	orf, conserved hypothetical protein	2459.48	1273.5	1562	3890	3036	3239.5	3117	3275	4620	2125	2016	2213	3383	2000.5	2164	1274	1102	3189	2752	2610	3191	1569	1360	2474.5	2435	1849.5	3987.5	1891	1887
centroid_769572	IVTT.AG	6,7 dimethyl 8 ribityllumazine synthase	2457.62	1236	1499.5	3480	2800.5	2874	2848	3222	4836	2128	2061	2304	3841	2021.5	2490	1418	1172.5	3118.5	3090.5	2299	2679	1737	1360	2886	2827.5	1813	3848	1788	1805.5
centroid_1933103	IVTT.AG	GTP pyrophosphokinase	2457.43	1333	1587	3293	2782.5	3011	2996.5	3017	4308	2341	2339.5	2140	3310.5	2280.5	2604.5	1271.5	1221.5	3299	3129.5	2371	2647.5	1564.5	1356	2755.5	2745	1883.5	4171	1853.5	1877.5
centroid_511070	IVTT.AG	FHIPEP family protein	2456.64	1280	1548	3428	2891.5	3099	3023.5	3039.5	4701	2346	2152	2245	3562	2008	2246	1371	1185	3162	2990.5	2434	2620	1595	1380.5	2997.5	2807	1934.5	3799	1853	1842.5
centroid_1180256	IVTT.AG	maltose binding periplasmic protein	2455.91	5032.5	5754.5	2842	2320	2704	2737.5	2818	4221	2088.5	1989.5	1968	3068	1780	2076	1161.5	1006	2744	2516	2188	2354	1520	1290	2457	2438.5	1902	3514	1632	1572
centroid_2393132	IVTT.AG	monothiol glutaredoxin, Grx4 family	2455.9	1165	1500	4059.5	3316.5	3334.5	2968	3126	4685	1960.5	2025	2298	3743	1900.5	2456	1402	1147	3258	3085	2395	2800	1717	1344.5	2602	2573.5	1715	3509	1677.5	1673
centroid_147047	IVTT.AG	conserved hypothetical protein	2455.84	1181.5	1478	3712	2876	3114.5	2896.5	3292	4541	2182	2157	2326.5	3646	1987	2422.5	1451	1191	3248	3060.5	2428	2813.5	1599	1335	2801	2686	1754	3734	1743	1750
SF_p0252	IVTT.AG	orf, conserved hypothetical protein	2455.81	1405	1666	3008.5	2426.5	3163	3437	3134	4723	2269.5	2088	2265.5	3519	2142	2317.5	1353	1145	3170	2874	2501	2748.5	1867	1629	2641.5	2651	1889.5	3570	1827	1871
centroid_119874	IVTT.AG	NMN amidohydrolase like protein YfaY	2455.64	1249	1514	3346	2798	2841	3408	2837.5	4715	2330	2139	2212.5	3341	2117	2360	1357	1162	3196	3072.5	2361	2541	1695	1436	2934	2773	1973	3954	1871	1913
centroid_593600	IVTT.AG	protein YcgL	2455.26	1252.5	1467	3540	2835	3151.5	2905.5	3248	4349	2286	2125	2195	3488	2182.5	2462	1387	1169	3184.5	3039.5	2443.5	2727.5	1611.5	1346	2746	2668.5	1821	4024.5	1816	1911
centroid_2259521	IVTT.AG	ribosomal protein S12	2455.22	1291	1535	3196.5	2585	3227.5	3131	3191	4720	2245	2183.5	2381	3717	2137	2310	1338	1200	3005	2883.5	2460	2876	1601	1343	2666	2558.5	1752	3545	1869	1965
centroid_1469569	IVTT.AG	ribokinase	2455.05	1254.5	1598	3332	2667	2936	3122	2994	4839	2192.5	2152.5	2234	3451	2128	2470	1337	1136	3225	3042.5	2356	2615	1667	1406	3010	3051	1877	3578	1897	1869
SF_p0187	IVTT.AG	orf, conserved hypothetical protein	2454.9	1272	1530	3226	2553	2797	3050	2856.5	4387	2322.5	2172	2307	3618.5	2134	2588.5	1366	1186	3081	3113	2359	2632.5	1756	1379	3082	3057	1843	3984	1865.5	1915
SSON53G_RS27280	IVTT.AG	glycosyl transferase family 1	2454.4	1279	1553	4258	3202	3030	2864	3025	4055.5	2186.5	2138.5	2353.5	3698	2003.5	2378	1288	1105.5	2993	2947	2301	2798	1678	1353	3136.5	2930	1935	3375.5	1746	1837.5
centroid_449396	IVTT.AG	phosphate regulon transcriptional regulatory protein PhoB	2453.98	1309	1561	3516	2773	3351	2867	3404	4674	2067	2110	2245.5	3567	2068	2494	1476.5	1177	3090.5	2926.5	2482	3035.5	1571	1278	2688	2547	1738	3610	1734.5	1912
centroid_1582733	IVTT.AG	marB family protein	2453.76	1195.5	1507	3849.5	2989	3230.5	2971.5	3508	4789.5	1974	1942	2197	3951.5	1967	2516	1488	1223.5	3333	3054	2440	2831	1608	1321	2535	2488	1622	3383	1701.5	1777
centroid_1369261	IVTT.AG	DMSO reductase anchor subunit family protein	2452.83	1310.5	1537	3621	2688	3463.5	3038	3348	4305	2119	2099.5	2381	3626.5	2120	2481	1368.5	1149	3043.5	2993	2391	3054.5	1646	1355	2876	2625	1755	3345	1722.5	1863
centroid_1535429	IVTT.AG	conserved hypothetical protein	2452.21	1229.5	1474	4020	2971	3082	3089	3487.5	4623.5	1985	1954.5	2238	3782	1949.5	2732.5	1571	1166	3127	3147	2188	3049.5	1723	1309.5	2214	2581	1729.5	3495.5	1554.5	1767
centroid_197503	IVTT.AG	fimbrial family protein	2451.83	1299.5	1525	3825	3116.5	2833.5	3244	2787	4193	2107	1894	2245.5	3626	1937	2367	1371.5	1169.5	2814	2668	2359	2546.5	1700	1458	2925	2940	2507	4264	1872.5	1792
centroid_1550682	IVTT.AG	hydroxymethylpyrimidine/phosphomethylpyrimidine kinase	2451.79	1229.5	1556	3549	2705	2799.5	3123	2931.5	4519	2160.5	2083.5	2352	3569	2270	2587	1440.5	1193	3137	3068	2369	2588.5	1795	1498	2750	2793	1914.5	3660.5	1820	1829.5
centroid_1265908	IVTT.AG	fimbrial family protein	2451.1	1018	1259.5	10542	7838	2506	2597	2579	3972	1788	1743	1817	2822.5	1459.5	1755	1149	989.5	2310	2158	2190	2307	1515	1253	2187	2110.5	1659	3202.5	1429	1403
centroid_1402363	IVTT.AG	ATP synthase F1, epsilon subunit	2451	1238.5	1493	3271	2866	3281	3370.5	3030.5	4684	2223.5	2237.5	2150	3563	1993	2301	1377.5	1149	3380	3154.5	2404.5	2594	1589	1292	2691	2736	1869	3846.5	1812.5	1805
centroid_513684	IVTT.AG	gram negative pili assembly chaperone, C terminal domain protein	2450.16	1437.5	1764	3310	2667	3308	3251.5	3072	4628	2111	2027	2194	3626	2057	2398	1351	1148.5	3055	2904	2519	2808	1611	1311	2593.5	2446.5	1956	4051	1813	1828
centroid_885375	IVTT.AG	phage shock protein C	2449.84	1161	1514	3135	2805.5	3175	3766.5	2673	4322	2302	2097	2267.5	3145	2034	2475.5	1384	1196	3181	2746.5	2353	2579	1665	1324.5	3036	3110	1939.5	4124	1899	1816.5
centroid_543674	IVTT.AG	conserved hypothetical protein	2448.47	1248	1508	3819	3072	3219	2936	3270.5	4662.5	2175	2094	2136.5	3727	1970.5	2443	1358	1148	3256.5	3169	2362.5	2823.5	1625	1324.5	2607	2503	1724	3637.5	1692	1735
centroid_17221	IVTT.AG	periplasmic binding and sugar binding domain of LacI family protein	2448.33	1245	1403	3205	2838.5	3020	3569	3162	4771	2143	2131	2125	3355.5	2005	2312.5	1399.5	1182	3080	2930	2367	2565.5	1632.5	1403	2934.5	2947	1932.5	3986	1817	1800
centroid_1655919	IVTT.AG	conserved hypothetical protein	2448.22	1229	1509.5	3726	2829	3929	3042	3434	4852	1962.5	1933.5	2436.5	3982	1918	2269	1396	1243	3033	2724	2489	3055.5	1505.5	1212.5	2363	2281	1625	3242.5	1907.5	1920
centroid_545872	IVTT.AG	amino ABC transporter, permease , 3 TM region, His/Glu/Gln/Arg/opine family domain protein	2448.22	1286	1551	3529.5	2900	3389	3392	3163	4519	2189	2113	2268	3527	1941.5	2345.5	1319.5	1160	3121.5	2848	2405	2741.5	1652	1386	2677.5	2576.5	1760.5	3823	1830.5	1830.5
centroid_725263	IVTT.AG	HTH type transcriptional regulator AdiY	2447.1	1297	1597	3419	2789.5	3356	2779	3316	4770	2107.5	2082	2250	3724	2156	2419	1299.5	1166.5	3013	2967.5	2440.5	2820	1665.5	1315	2634	2629.5	1716	3578	1845	1938
centroid_1123262	IVTT.AG	META domain protein	2445.91	1225	1485	3697.5	2963	3326.5	3004	3469	4755.5	2072	2007.5	2239	3564	1967	2471	1445.5	1174	3052	2967	2422	2916	1592.5	1330	2612.5	2554.5	1728.5	3540	1715	1777
centroid_653826	IVTT.AG	sodium:dicarboxylate symporter family protein	2445.88	1300	1661.5	3536.5	2960.5	2908	2907.5	3015	4541	2155	2070	2369	3723	1959	2203	1391	1181.5	3087.5	2854	2336	2676.5	1743	1456	2934.5	2821	1822	3890.5	1801.5	1794.5
centroid_1085366	IVTT.AG	acid stress chaperone HdeA	2444.78	1249	1507.5	3337	2749	3449	3389	3365	4983	1999	2023	2128	3593	2006.5	2364	1320.5	1114	3256	3104.5	2424	2749	1635	1345	2660	2577	1786	3561	1745	1694.5
centroid_1079524	IVTT.AG	acyl CoA dehydrogenase, C terminal domain protein	2444.62	1269	1536	4233.5	2874	2976.5	3098.5	2725.5	4085	2233	2051	2385	3241	2114	2684	1411	1155	3291	2961	2222.5	2635	1614	1375	2794.5	2753	1821	3897	1823	1848
centroid_1894331	IVTT.AG	PTS system fructose IIA component family protein	2444.21	1190.5	1502	3356.5	2818.5	2866.5	3330	3023	4775	2130	2085.5	2251	3558	2018.5	2435.5	1527	1326	3328.5	3104	2398	2676	1628	1314	2823	2647.5	1771.5	3661	1822	1805
SF_p0070_s2	IVTT.AG	SepA, extracellular serine protease of the IgA1 protease family, secreted by a C-terminal autotransporter domain	2444.03	1152	1358	3352	2911	2498	2803	2252	3724.5	1837	1700.5	2200	4553	1920.5	2996	1135	2233	2666	3264	2043	2557	1560	3134	1992.5	2845	1701	4632	1732	2409
centroid_1064881	IVTT.AG	galactose/methyl galactoside import ATP binding protein MglA	2441.91	1184	1467	6729	4423	2821	2844	2608	3698	2095	1914	2326.5	3340	1990	2445	1417	1143	2844	2513.5	2333	2766	1591	1299	2358	2221.5	1779	3582.5	1628.5	1659
centroid_954468	IVTT.AG	type VIII secretion system (T8SS), CsgF family protein	2441.72	1143	1337.5	11587	6934.5	2316	2345	2612	3403	1640	1641	2160	3667	1616.5	2158	1224	1035	2241	2176	2000	2290	1489	1240	2082	2021	1339	2657.5	1433	1468
centroid_386313	IVTT.AG	CSS motif domain associated with EAL family protein	2441.1	1223	1512	4047	3018	3088	2818	2638	4059	2355	2255	2336.5	3493	2249	2606	1392	1189	3305.5	2958.5	2377	2686	1644	1378	2849	2642	1738	3603	1797.5	1833
centroid_289445	IVTT.AG	ABC transporter family protein	2440.59	1337	1649	3339.5	2691	3064	3228.5	2798.5	4280	2170.5	2029	2347	3964	1909.5	2334	1323.5	1156	3527	3394	2392	2625.5	1693	1438	2651	2710	1839	3488	1818	1830
centroid_383728	IVTT.AG	3 oxoacyl [acyl carrier protein] reductase	2440	1239	1587	3286.5	2791	3008	3260	3109	4634	2348	2166.5	2196	3457	2063	2294	1344	1113	3446	3109	2367	2560.5	1603	1302.5	2718.5	2765	1858	3743	1879.5	1885
centroid_162778	IVTT.AG	copG family DNA binding protein	2439.52	1232	1452	3770	2880	3428.5	3119.5	3370	4656	1967.5	1902	2328.5	3954.5	1987.5	2518	1546	1151	3050	2819	2254.5	2912	1704	1300	2462.5	2586	1722	3384	1606.5	1781.5
centroid_439545	IVTT.AG	conserved hypothetical protein	2438.78	1335	1586	3071	2538.5	3584.5	3289.5	3166.5	4712	2064	2071.5	2179	3530.5	2283.5	2529.5	1334.5	1167	3088	2852	2540.5	2998	1565.5	1290.5	2555	2443	1690.5	3672	1864	1849
centroid_771318	IVTT.AG	histidinol dehydrogenase	2438.29	1239.5	1478	3797.5	3019	3273	3196	3433	4540	2081	2081	2208	3667	1980	2477	1288	1108	2857.5	2843	2271	2781	1583.5	1333	2791	2828	1664	3454	1633.5	1766
centroid_62738	IVTT.AG	mechanosensitive ion channel family protein	2437.4	1198	1540	3181	2933	3247	3233.5	2879.5	4457	2223	1995	2242.5	3401	1831.5	2485	1410	1191.5	3025.5	2802	2365	2654	1724	1330.5	3044.5	3003	1919.5	3908	1854.5	1777
centroid_2061366	IVTT.AG	30S ribosomal protein S8	2437.33	1117.5	1429.5	3764	3100	2915.5	3139.5	3085	4707	2132	2037	2288.5	3411	2022.5	2397	1369	1124	3190	2900	2279	2759	1619	1291	2718.5	2604.5	1915	3871.5	1856	1864
centroid_687438	IVTT.AG	lumazine binding domain protein	2436.88	1241.5	1544.5	3211	2439	2793	2914	2869	4485.5	2205	2070	2346	3496.5	1952.5	2461	1377	1154	3805.5	3621	2385	2642	1742	1397	2880	2883	1819	3562	1791	1786
centroid_46338	IVTT.AG	mannosylglycerate hydrolase	2435.05	1198.5	1444	2911	2728.5	3066	3282	2710.5	5254	2241	2446.5	2092	3193.5	2394	3643	1214	1095.5	3128	2800.5	2218	3412	1599.5	1290	2501.5	2427	1857	3556	1703	1641
centroid_68771	IVTT.AG	protein AraJ	2434.78	1247	1516	3351.5	2606	3122	3039	2880	4506	2074.5	2009	2680	4020	1979	2560.5	1468	1147.5	2937	2854	2493	2886	1636	1384	2747.5	2641	1760.5	3525	1796.5	1870
centroid_2383413	IVTT.AG	hypothetical protein	2434.22	1243	1454.5	4077	3082.5	2978.5	3553	2938	4461	2118	2131.5	2189	3437	1966	2337.5	1366	1172	2922.5	2928.5	2332	2555.5	1591	1372	2723.5	2831	1840.5	3696	1804	1726
SSON53G_RS26565	IVTT.AG	isocitrate lyase	2434.21	1266	1580	3110.5	2427	3126	2660	3231	4584	2027	2111	2107	3452	2137	2426	1247	1105	4637.5	4203	2305.5	2915.5	1486	1328	2540	2418	1635.5	3280	1692	1757
centroid_213480	IVTT.AG	amino acid permease family protein	2433.69	1308	1673	3255.5	2598	2975.5	2984	3017.5	4195	2333	2231	2220	3539	2118	2510.5	1306	1153	3052.5	3038	2342	2732	1685	1372.5	3044	2936	1843	3724	1754.5	1880
SSON53G_RS27320	IVTT.AG	hypothetical protein	2432.52	1306.5	1579	3193	2504	3303.5	2861	3151	4139	2494	2372.5	2177	3546.5	2175	2513	1310	1112	3027	2999	2339	3029	1590.5	1339.5	2690.5	2627	1825	3889	1759	1906.5
SSON53G_RS26855	IVTT.AG	virulence factor	2432.36	1306.5	1571	3222.5	2694	2987	3293.5	2886.5	4475.5	2306	2097	2150	3483	2159	2633	1313	1114	3166	3372.5	2444	2459	1751	1518	2705	2794	1855	3413.5	1835	1745
SSON53G_RS26615	IVTT.AG	K88 minor fimbrial subunit faeF	2432.07	1357	1595	3358.5	2359	3198.5	2976	3339	4275.5	2269	2167	2222.5	3617	2106	2473	1324.5	1151.5	3028	2977.5	2387	2939	1631	1347	2790	2681	1786	3551	1836	1943.5
centroid_57745	IVTT.AG	conserved hypothetical protein	2429.74	1208	1468	3518.5	2798	3297	2935.5	3061	4645	2168	2094.5	2233	3474	2060	2417	1389	1151	3115	3134	2347	2630	1648	1328	2780.5	2735	1818	3794	1703	1787.5
centroid_308802	IVTT.AG	L rhamnose proton symporter	2429.31	1252	1579	3626	3038	3055	3224	2905.5	4406	2084	2337.5	2226	3653.5	1833	2309.5	1374	1136	3082	2803	2413.5	2565	1713.5	1413.5	2718	2781	1810	3603.5	1842	1817
centroid_688291	IVTT.AG	cytochrome c nitrite reductase, NrfD subunit	2428.02	1286	1568	3183	2639	3263.5	3076	3077.5	4455	2311.5	2229	2203	3375	2113	2335	1253.5	1135	3045	2891	2393	2676.5	1625	1391	2845	2669	1886	4011	1849.5	1905.5
centroid_2316239	IVTT.AG	conserved hypothetical protein	2426.47	1216	1566	3610.5	2956.5	2764	2966	2772	4395	2270	2101.5	2266	3410.5	2107.5	2416	1385	1177	3159.5	3068	2392	2576.5	1682	1398	2802	2755	1864	3955	1823	1785
centroid_237396	IVTT.AG	hydrogenase nickel insertion protein HypA	2425.86	1217	1546	3944.5	3121	3315	3236	2884.5	4438	2019.5	2126	2141	3823	1885	2244	1381	1170	3382.5	3051	2369	2532	1582	1343	2599.5	2577.5	1750	3560	1729	1659
centroid_459666	IVTT.AG	hpcH/HpaI aldolase/citrate lyase family protein	2425.52	1195.5	1448	3671.5	2666	3563.5	3272	3692	4602	1940	2025	2163	4282.5	2003	2390	1416	1195	2906.5	2823	2337	2908	1679.5	1281	2384	2351	1695	3109	1618	1847
centroid_1079365	IVTT.AG	putative acyl CoA dehydrogenase AidB domain protein	2425.36	1237	1549	3749	3038	3300	3335.5	2952	4481.5	1989	2084	2172	3496	1884	2321	1392	1185.5	3141.5	3126.5	2651	3056	1537	1272	2556	2556	1695	3396	1734	1741
centroid_2375878	IVTT.AG	conserved hypothetical protein	2425.28	1286	1628.5	3461	2936	3364.5	2857.5	3185	4620	2216	2094.5	2326	3650.5	2049	2450	1304.5	1176	2842	2643.5	2449.5	2966	1564.5	1329	2466	2406	1842	3672	1780	1858
SSON53G_RS27500	IVTT.AG	UDP-glucose 4-epimerase	2425.02	1395	1746	2924	2495	3010	3417.5	2942.5	4323	2273	2103	2222	3483	2075	2513	1315	1143	3065	2855	2524	2672	1738	1534	2806	2778.5	1896	3626.5	1850	1822.5
centroid_1494719	IVTT.AG	inner membrane protein YohK	2424.9	1292	1548	3135.5	2669	3248	3267	3627	4811	2225.5	2200	2049	3416	1898	2277	1312	1238	3092.5	2913	2390	2666.5	1572	1379	2653	2592.5	1854	3648	1795.5	1889.5
centroid_723298	IVTT.AG	proton antiporter 2 family protein	2424.5	1255	1496.5	3869.5	2723.5	2978.5	3060.5	2832	4137	2140	2004.5	2490	3496	2004.5	2624	1484	1174	3092	2886	2338.5	2841	1627.5	1361	2829	2710	1840	3734	1666	1728.5
centroid_1283752	IVTT.AG	inner membrane protein YcfT	2423.07	1236	1533	3494.5	2995.5	2802	2940	2989.5	4444	2228.5	2018	2341	3756	1898.5	2353	1416.5	1206	2929	2813.5	2358	2670	1771	1456.5	2818.5	2787	1834.5	3771	1815	1784
centroid_300662	IVTT.AG	bacterial extracellular solute binding, 3 family protein	2422.19	1194	1514.5	3177	2820.5	3267	3338	2855	4465	2258	2067	2232	3351	1919	2342	1386	1151	3118.5	2795	2340	2679.5	1694	1359	3038	2911.5	1848.5	3755.5	1831	1763
centroid_2212450	IVTT.AG	conserved hypothetical protein	2421.48	1410	1726	3898	2672	3365	3489	3159	4664.5	2058	1882	2264.5	3238	2060	2430	1391	1125.5	3040	2540.5	2191	2617	1903.5	1583	2699	2584	1711	3474	1635	1668
centroid_1287004	IVTT.AG	conserved hypothetical protein	2421.41	1576	1841.5	3023	2428	3823	3428	3434	4973	2042.5	2088	2142	3384.5	1914	2231	1203	1111.5	2774.5	2458.5	2284	2566	2016.5	1671.5	2587.5	2472.5	1810.5	3802	1676	1724
centroid_442479	IVTT.AG	conserved hypothetical protein	2421.36	1105	1439	3747	2963	2975	3133	3203	4691	2066	1990	2379	3593	2031.5	2500.5	1410	1117.5	3181	3059.5	2446	2786	1628	1264	2595	2593	1686	3499	1733.5	1693
centroid_1343219	IVTT.AG	conserved hypothetical family protein	2420.72	1412	1647	3491.5	2638	3045	3211	2881	4372.5	2134	2018	2332	3421	2007.5	3270	1403	1155.5	3027	2638	2396.5	2659.5	1693	1494	2537	2496.5	1798.5	3380	1832	1832
centroid_2263553	IVTT.AG	outer membrane beta barrel domain protein	2420.22	1238	1477	3542	2745	2923	3204	2780	4346	2271	2139	2222	3358.5	2013	2445	1310	1125.5	3091	2886	2377.5	2530	1618	1338.5	2947.5	2944	1890.5	4008.5	1873	1825
centroid_431872	IVTT.AG	regulatory protein SoxS	2419.78	1197	1478.5	3628.5	2811	2808	3077	2983.5	4562	2258.5	2090	2345	3463	1949	2432	1434.5	1182	2946	2916.5	2315.5	2562	1701	1310	2815	2765.5	1832	3869.5	1805.5	1837.5
centroid_1676252	IVTT.AG	cell division protein ZapC	2418.78	1256	1457	3678	2653	3576	3160.5	3441	4336	2072	2005.5	2340	3682	2006	2381	1447.5	1205	2872	2950	2382	3093	1642	1305	2577	2486	1671	3251.5	1623.5	1809
centroid_767192	IVTT.AG	conserved hypothetical protein	2418.59	1240	1427	7563.5	2871	3573	3074.5	3402	4207	1725	1805	2217	3594	1821	2107	1438	1117	2569	2450.5	2514	3051.5	1413	1189	2041.5	2091	1550	2917	1588.5	1762
centroid_96076	IVTT.AG	soluble cytochrome b562	2417.74	1271	1518	3044.5	2623.5	3039	3268	2758	4217	2559	2289	2235.5	3625.5	2087	2533	1535	1273	3013	2756.5	2336	2475.5	1636.5	1397	2800.5	2878	1902	3592	1882.5	1764.5
SF_p0146	IVTT.AG	MxiC, secreted by and putative component of the Mxi-Spa secretion machinery, similarities to YopN (secreted by the type III secretion machinery of Yersinia enterocoltica)	2417.4	1338	1523	3259	2432	3082.5	2806	3139.5	5805.5	2204	2165.5	2176	3585	2070	2514	1279	1105	2807	2906.5	2284	2827	1626.5	1320.5	2604	2643.5	1718	3617	1692.5	1832
SSON53G_RS26530	IVTT.AG	Virulence regulon transcriptional activator VirF	2417.4	1283	1612	3535	2819	2915	3520	2895	4237	2242	2016.5	2173.5	3572.5	1968	2346.5	1346.5	1136	2890	2698	2400	2607.5	1682.5	1475.5	3015	2971.5	1877	3599	1792.5	1699.5
SSON53G_RS26870	IVTT.AG	protein IpgF	2416.41	1300	1609	2990	2417	3198	2710.5	3438.5	4690	2173	2152	2195	3511	2118	2359	1346	1108	3314	3013	2373	2788	1666	1488	2715.5	2555.5	1746	3495.5	1855.5	1978
centroid_1743473	IVTT.AG	conserved hypothetical protein	2415.5	1171	1510.5	3499	2873	3407	3326.5	3059	4753	2041.5	1973	2339.5	3585.5	1863.5	2292	1371.5	1191	3208	2878	2610	2954	1605	1350	2553	2561.5	1684	3201	1753.5	1712
centroid_1572734	IVTT.AG	inner membrane protein YiaH	2415.38	1278.5	1508	3492	2792	3195	2907.5	3430.5	4481	2140.5	2100	2302	3729	1983.5	2404	1377	1174	2822	2857	2334.5	2863.5	2032	1290	2617	2507	1757.5	3359	1664	1788
centroid_765752	IVTT.AG	tyrosine protein kinase etk	2414.19	1338	1625	3583	2740	2942.5	2716	3007	3773	2815	2545.5	2171	3585	2232.5	2574	1346	1156	2806	2692	2319	2766.5	1743	1477	2846	2771	1729	3232	1706.5	1809
centroid_2279088	IVTT.AG	anti adapter protein IraM	2413.78	1204	1509	3588	2841	3196.5	3024.5	3270	4917.5	2133	2054.5	2148	3532.5	1916	2274	1407.5	1202	3186	2763.5	2522	2879	1551	1351.5	2640	2585.5	1675	3446	1813	1703
SF_p0197	IVTT.AG	orf, hypothetical protein	2412.45	1343	1542	2847	2524	3101.5	3581.5	2878	4231	2334	2079.5	2106	3506.5	2085	2407	1340	1148	3006	2765	2347	2489.5	1730.5	1446	3031	3017	1879	3678	1866.5	1832
centroid_2279273	IVTT.AG	putative L,D transpeptidase YnhG	2412.16	1299	2026.5	3418	2956	2705.5	2952	2642	3866	2609	2550	2091	3242	2054.5	3341	1211	1027	3636	3644.5	2181.5	2593	1643	1437.5	2280	2373	1854	3429	1590.5	1625
centroid_397572	IVTT.AG	conserved hypothetical protein	2411.33	1209	1419	3452.5	2658	3169	2786	2996	4183.5	2223	2137.5	2288	3740	2001	2413	1470	1154	3639.5	3740	2299.5	2780	1648	1314	2383	2415.5	1690	3254	1780	1867.5
centroid_2294915	IVTT.AG	na+/H+ antiporter	2410.14	1254	1556	3353	2885.5	2918.5	3019	2898	4419	2074.5	1999	2308	3835	1847	2116.5	1390	1195	3016.5	2795.5	2384	2715	1769	1420	2843	2823.5	1866	3825	1756	1752.5
centroid_2299362	IVTT.AG	bacterial extracellular solute binding, 5 Middle family protein	2409.66	1200.5	1399	2954	2316	2810	2707	2819	3763	1780.5	1826	1997	3399	1715	2237.5	1338	1110.5	2584	2597.5	2270	2683	5411	4898	2177	2119.5	1594	3460	1524	1627.5
centroid_2120019	IVTT.AG	intracellular protease, PfpI family protein	2409.59	1123	1395	3156	2708	2928.5	2914	3588	5854	1993	1857.5	2348.5	3521	1957	2362	1325	1073	2844	2624	2382	2788	1716	1386	2611.5	2563	1770	3809.5	1713	1739
centroid_298864	IVTT.AG	integral membrane , PqiA family protein	2407.74	1225.5	1545	3612	2922.5	3053	2946.5	2812	4385.5	2022	2050	2188	3658	1805.5	2406	1281	1075.5	3689	3515	2403	2480	1644	1438	2667	2780	1708	3390	1745.5	1704.5
centroid_1110489_s1	IVTT.AG	glutamine amidotransferases class II family protein	2407.41	1188	1432	3215	2573	2935.5	3025	2929	4699.5	2297	2117	2210.5	3276	1987	2378	1428	1158	3586	3376	2256	2511	1656	1387	2685	2654	1974.5	3529.5	1767	1805
centroid_1689284	IVTT.AG	flagellar hook basal body family protein	2406.4	1224.5	1482	4161	3161	3156.5	2685.5	3393.5	4466	1973.5	1904.5	2014	3376	1887	2274	1308.5	1104	2886	2689	2473	2983	1559	1326	2860	2810	1594	3374	1961	2016
centroid_1098417	IVTT.AG	RNA 2' O ribose methyltransferase substrate binding family protein	2406.16	1259	1531	3217	2835.5	3161	3278.5	2818	4363.5	2164.5	2176.5	2228.5	3580	2042	2343	1293	1133	3008	2834	2377.5	2618	1596.5	1354.5	2742	2724	1825.5	3915	1834	1856.5
centroid_1176368	IVTT.AG	inner membrane YjiG domain protein	2405.84	1308	1531	3712	2801	3072.5	2966	3087	4062.5	2069	1957	2247	3511	1977	3241.5	1323	1123	3109.5	3054.5	2350.5	2886	1542	1312	2509	2465	1716	3513.5	1700	1859
centroid_1452711	IVTT.AG	prepilin type N terminal cleavage/methylation domain protein	2405.03	1245	1519	3774	2859	2827.5	3041	2796	4101	2223.5	2070.5	2334	3501.5	1889.5	2274	1295	1134	2955.5	2813	2563	2889	1633	1441	3058	2956	1783	3569	1736.5	1735.5
centroid_698081	IVTT.AG	aminodeoxychorismate synthase, component I	2404.79	1247.5	1545	3345	2730	2881.5	3426.5	2917	4392.5	2276	2142	2360	3744	2039.5	2397	1317	1140	3198	2925.5	2313	2367	1629	1396	2779	2811	1789	3481	1666	1726
centroid_2234973	IVTT.AG	tellurite resistance protein TehA	2404.6	1348	1621	3586	2847.5	3144	2797	3623	4456.5	2038.5	2004	2228	3640	1910	2384.5	1371	1161	3050	2922	2344.5	2849	1711	1340.5	2605	2531.5	1710	3362	1585	1751
centroid_596146	IVTT.AG	dsrE/DsrF like family protein	2403.91	1138.5	1481	3525	2890	3092.5	3265	3254	5138	1930	1892	2214.5	3578	1836	2368	1376	1157	3194	2937	2469	2749	1614	1291	2644	2458	1703.5	3403	1697	1669.5
centroid_1398846	IVTT.AG	methyltransferase family protein	2403.71	1404	1606.5	3274	2636	3125	3209.5	2798	4299	2392	2237.5	2197	3353	2000	2354	1267	1132	3126.5	2930	2385	2560.5	1671	1474	2665	2773	1879	3668.5	1833.5	1780
centroid_2376212	IVTT.AG	alanine racemase	2403.69	1253	1475	3266	2524	3167	2857	2775	4210.5	2261	2101	2303.5	3385	2134	2604	1392	1173.5	3176	3001	2328.5	2695	1626.5	1367	2910.5	2747.5	1821	3713	1808	1870.5
centroid_1155986	IVTT.AG	haloacid dehalogenase like hydrolase family protein	2403.45	1149	1427.5	3158	2797	3198	3435.5	3072	4764	2038	2022.5	2126	3440	1870	2388.5	1379	1174	2981.5	2879	2456.5	2621	1589	1355	2803.5	2760.5	1854	3771	1776	1719
SF_p0115	IVTT.AG	OspC3, probably secreted by the Mxi-Spa secretion machinery, function unknown	2402.05	1322.5	1580	2952	2558	2947.5	3359	2814	4193	2344.5	2095.5	2170	3512.5	2154.5	2455	1327	1143	2971	2814	2349	2419	1666.5	1395	2754	2831	2243	3996	1843.5	1703.5
centroid_2231579	IVTT.AG	xylulokinase	2402.03	1224	1462	2939	2573.5	3018	3143	2849	4445	2306	2059	2168	3330	2157	2353	1294	1128.5	3084.5	3037	2307	2510.5	1614	1422	2950	3009	1902	3864.5	1936	1855
centroid_885846	IVTT.AG	outer membrane G family protein	2401.12	1308	1589	3135	2580.5	3030	2776.5	2982	4261	2273	2232.5	2117	3495	2089	2392	1298	1167	3133	2912	2328.5	2691.5	1681	1434.5	2833.5	2690	1858	3901	1760	1822
centroid_1980768	IVTT.AG	inner membrane transport protein YhaO	2401.12	1245	1577	3287	2881.5	3022.5	2981	2759	4284	2179	2052	2279	3578.5	2089.5	2418	1356	1116.5	3044	2961	2302	2571	1755	1431	2909	2804.5	1837	3643.5	1761.5	1775.5
centroid_584261	IVTT.AG	aldo/keto reductase family protein	2400.36	1303.5	1568	3747	2634	3301	3015	3421	4344	2082	1976	2227	3653	2013	2278	1423	1184.5	2908.5	2742	2478	3048	1508	1250	2509.5	2393	1624	3244	1839	1983.5
centroid_1171182	IVTT.AG	L rhamnose 1 epimerase	2400.28	1186	1495	3559	2869	2971.5	2911	3069	4449	2100.5	2035	2236.5	3641	1959	2319	1395	1161	3024	2804	2261.5	2649	1671	1347.5	2746	2795	1769	3764	1758.5	1816
centroid_1683499	IVTT.AG	conserved hypothetical protein	2400.24	1188.5	1445	3330	2667	2873.5	2679	2943.5	4185.5	1972	2074	2006	3242	1865	2228.5	1270	1146	3066.5	2841	2317	2748	4558.5	2702	2343	2195	1569	3247	1611	1668
centroid_427548	IVTT.AG	outer membrane protein A	2398.29	1330.5	1528	4049.5	3042	3064	2563.5	3172	4165	1915	1918	2430	3770	1938	2289.5	1419	1201	2697	2528.5	2385	2937	1574	1325	2524	2507	1798	4052	1763	1800
centroid_1309106	IVTT.AG	L lactate permease	2398	1322	1530	2907	2685	3076	3382.5	3054.5	4724	2258	1978.5	2162.5	3545.5	1988	2416	1368	1289	2937	2725	2400.5	2577.5	1653	1382.5	2681	2790	1861	3458.5	1850	1728.5
centroid_2395761	IVTT.AG	4 hydroxybenzoate polyprenyl transferase	2397.95	1358.5	1663.5	3244	2807	3006	3337	2879	4389.5	2193.5	2120.5	2302	3518	1987	2398	1359	1178	2973	2833.5	2488	2588	1744	1481.5	2612	2648	1734.5	3410.5	1770	1731
SSON53G_RS26750	IVTT.AG	hypothetical protein	2397.26	1247	1521	2906.5	2595	2922	3080	2741	4228	2375	2164	2171.5	3375	2085	2429	1252	1107	3168	2980	2261	2505	1650	1388	3075	3070	2006	3851	1870	1783.5
centroid_1698455	IVTT.AG	semialdehyde dehydrogenase, dimerization domain protein	2396.57	1258	1544	3682	2910.5	3043	3096	3018	5041.5	2051	2039	2249	3587.5	1801	2340	1376.5	1189	2992	2679.5	2415	2525	1668	1415	2749	2640	1690.5	3137	1806	1739.5
SSON53G_RS27290	IVTT.AG	Lipid A biosynthesis myristoyltransferase 2	2395.91	1332.5	1605	3086.5	2469	3067	2830.5	3108	4379.5	2227	2156	2219.5	3630	2089	2443	1314	1125	3064.5	2880	2338	2771	1602.5	1443	2779	2655	1790	3685	1814	1827
SSON53G_RS26340	IVTT.AG	phosphothreonine lyase OspF	2395.86	1199	1500	3397	2879	2774	2933.5	2780.5	4383	2301	2189	2424.5	4085	1854	2369.5	1283.5	1109	3164.5	2954.5	2368	2471	1910.5	1539	2819	2709	1728	3323	1746	1625
centroid_1454189	IVTT.AG	anaerobic C4 dicarboxylate transporter DcuB	2395.33	1235	1497	3603	2911	3044	3340	2742	4343	2265	2050	2203	3381.5	1952	2324	1332	1143	3174	2786.5	2366.5	2558	1642	1416	2777.5	2712.5	1898	3547	1800	1724
centroid_1616672	IVTT.AG	membrane protein insertase YidC	2395.1	1327	1623	3233.5	2701	3518	3597	2685	4234	2183	2005	2375	3673.5	1869	2192	1306	1087	2973	2802.5	2315	2451	1758	1442	2780.5	2752	1820	3527	1789.5	1718
centroid_1286098	IVTT.AG	acyl CoA thioesterase II	2394.31	1289	1501	5122	2595.5	3299.5	2923	3410	4135	1848	1774	2278	3674.5	1881.5	2193	1426	1164	2678.5	2592	2320.5	2978	1980	1683	2452	2359	1593	3022	1632	1776
centroid_1372033	IVTT.AG	nitrogen regulation protein NR	2394.16	1510.5	1823	3323	2670	3137	3153	2656	4110	2063	1986	2653.5	4151	1971.5	2354	1289	1141	2973.5	2805	2239	2340	1545	1332	2717	2868.5	1896	3606.5	1743	1706
centroid_570911	IVTT.AG	fusaric acid resistance protein like family protein	2393.93	1292	1592	3240	2641	2972	2942	3110	4020	2127	1983.5	2191	3736.5	1902.5	2504	1357	1157	2988	2753	2349	2791.5	1842	1522	2769	2708	1832	3842	1699	1798.5
centroid_1050469	IVTT.AG	lysophospholipid transporter LplT	2393.24	1228	1511.5	3257	2725.5	3014.5	3019	2835	4389	2323	2172	2156	3371	1990	2362.5	1320.5	1133	3117.5	3037	2381.5	2478	1634.5	1434.5	2787	2758	1935.5	3752	1828	1781
centroid_911465	IVTT.AG	putative lipoprotein	2392.53	1323	1711	2919.5	2464	3120	3267.5	2851	4240	2359.5	2139	2086	3340.5	2087	2377	1271.5	1161.5	3136.5	2996	2370	2506.5	1702.5	1467	2697	2742.5	1948	3747.5	1846	1789
SSON53G_RS27440	IVTT.AG	hypothetical protein	2392.52	1420	1660	3169	2543	3454	3563.5	2848.5	4603	2147	2000	2080	3502	2151.5	2626.5	1277	1092	2964	2791	2396	2919	1548	1381	2442.5	2390	1792	3150	1808.5	1781
centroid_650452	IVTT.AG	putative phospholipid ABC transporter binding protein MlaB	2390.72	1283	1530	3226	2719	3299.5	3230.5	3108	4514.5	2112	2128.5	2091	3340.5	1947	2292	1342	1150	3070.5	2858.5	2356.5	2615	1571.5	1321	2676	2654	1828	3811	1776.5	1781
centroid_247683	IVTT.AG	transcriptional regulator NrdR	2390.62	1226	1519	3132	2679.5	3052.5	3177.5	3018.5	4578	2184.5	2143.5	2165.5	3309	1965	2235	1327	1156	3242	3089.5	2629	2951	1535	1329.5	2534	2492	1775.5	3620.5	1804.5	1764
centroid_1046706	IVTT.AG	MFS transporter, sugar porter family protein	2390.55	1226	1580	3373	2970.5	2758.5	2881	2762	4144	2220	2148	2270.5	3469	2118	2256	1209	1034	2987.5	2937	2330	2567.5	1589.5	1362.5	2830	2713	2387.5	4175	1749	1708
centroid_304186	IVTT.AG	conserved hypothetical protein	2390.47	1237	1461	3739.5	2664	3400.5	3223	3341	4515.5	1923.5	1833	2182	3669.5	1958	2496	1519	1150	2975	2951.5	2234	2832.5	1644	1264	2400	2517.5	1697	3309	1564.5	1752
centroid_482863	IVTT.AG	transposase C of IS166 homeodomain protein	2390.34	1556.5	1892	3415	2558	2828.5	2992	2917	4525.5	1970	1792	2115	3555	2080	2530.5	1246	1087	2725	2662	2746	2766	2017	1783	2384	2481	1777.5	3338	1891	1915
centroid_18891	IVTT.AG	2 C methyl D erythritol 4 phosphate cytidylyltransferase	2390.34	1191	1443	3148	2818.5	2987	3461	3018	4763.5	2189	2028.5	2159.5	3399	1894	2293	1316	1139	2962.5	2760	2409	2604	1598	1322	2884.5	2801.5	1801	3577.5	1848.5	1720
centroid_1023682	IVTT.AG	bifunctional (p)ppGpp synthase/hydrolase SpoT	2390.05	1230	1550	2988.5	2501	2932	3142.5	2877	4562.5	2128	1890	2215	3326	2066.5	2269	1336	1149	3094	2838.5	2561.5	2738	1615	1418	2892.5	2951.5	1880	3612.5	1888	1788
SSON53G_RS27025	IVTT.AG	membrane protein	2388.45	1323	1544.5	3041	2563.5	3043	3211.5	2847	4321.5	2476	2092	2195.5	3513	1937	2491	1274	1105	3191	2944.5	2355	2323	1703	1429	2718	2827	1868	3547	1872	1742.5
centroid_853516	IVTT.AG	outer membrane protein F	2388.33	1267.5	1494	3634.5	2850	3063	2859	3008	4359	2085	1944.5	2576	3879	1951	2458	1471	1134	2917	2834.5	2347	2771.5	1690	1405	2521	2558.5	1658	3340	1627	1749
centroid_119675	IVTT.AG	tetratricopeptide repeat family protein	2387.95	1225.5	1560	2782	2397	3114	2987	3130.5	4646	2241	2158.5	2241.5	3425.5	1840	2081	1325	1129.5	2842	2635	2405	2706	1614	1352	2610.5	2599	1666.5	3265	1873	3520
centroid_1536035	IVTT.AG	multidrug resistance protein MdtC	2387.72	1330	1506	3280	2288.5	3254.5	3019	3417	4282.5	2083	2061	2295	3655	1998	2285	1387	1188	3006	2937	2469	3044.5	1584	1343	2599	2439	1668	3333	1720	1947
centroid_2294143	IVTT.AG	RNase E specificity factor CsrD	2386.53	1243	1553.5	3018	2593	2970.5	3130	2970	4344	2354.5	2300	2110.5	3218	2041	2188.5	1281	1118.5	3220	3110	2424.5	2635	1592	1359	2699	2731	1919	3794.5	1831.5	1787
centroid_318383	IVTT.AG	putative membrane protein	2385.81	1245	1519.5	3373.5	2848.5	3276	3321	3131	4739.5	2127	2088	2202	3524	1801	2231	1300.5	1119.5	2932.5	2805.5	2432	2645.5	1626	1345.5	2615	2594.5	1685	3528.5	1794	1749.5
SSON53G_RS27505	IVTT.AG	transporter	2385.26	1225	1467	3066	2724	3661	3882	3007	4541	2294.5	2156	2123	3460	1939	2237	1181	1074	2990.5	2684.5	2222	2447	1579	1364	2798	2724	1842.5	3576	1680.5	1626
centroid_1236677	IVTT.AG	CYTH domain protein	2384.45	1315.5	1649	3610	2861.5	3082	3174	2842	4417	2137.5	2032.5	2289	3506	1833	2229	1322	1120	3044	2795.5	2419.5	2525.5	1585	1436	2699	2679	1831	3410	1812.5	1833.5
SSON53G_RS27220	IVTT.AG	hypothetical protein	2383.33	1313	1515	2915	2436	3056	3304.5	2827	4119	2557	2429	2073	3339	2180	2434	1233	1102	3393.5	3051	2298	2346	1600	1376	2701.5	2783.5	1928	3487	1784	1793.5
SSON53G_RS26970	IVTT.AG	surface presentation of antigens protein SpaR	2383.09	1258	1503	3434	2721	2919	3341.5	2898	4416	2034.5	1903	2203	3458.5	1944	2405	1272.5	1084.5	3216.5	3048.5	2624.5	2781	1610	1336	2829.5	2766	1666	3324	1745.5	1683.5
centroid_2274689	IVTT.AG	inner membrane protein YebE	2381.84	1213	1433	3389	2680	3187	3050	3360	4556	2026.5	1938	2139	3552.5	1949.5	2409.5	1346	1150	3021	2736	2569.5	2878	1629	1299	2551	2518	1646	3585	1686	1789
centroid_1094538	IVTT.AG	matE family protein	2380.83	1216	1560	3667.5	2999	3126	3227.5	3128	4598.5	2017.5	1919	2270	3476.5	1851.5	2223	1316	1125	3089	2724.5	2369	2574	1541	1319.5	2692	2471	1736	3782	1730	1696
centroid_1110372	IVTT.AG	putative channel/filament domain protein	2380.76	1248	1419	3487	2651	3381.5	2972.5	3426	4509	1932	2081	2198	3758	1913	2462	1400	1167	2767.5	2988	2155.5	2838	1654	1292	2542.5	2475	1791	3331	1563	1749
centroid_2338594	IVTT.AG	DMSO reductase anchor subunit family protein	2380.09	1184	1515	3505	2704	3071	3091	2830	4344	2156	1969	2272	3391	2007	2334.5	1372	1168	3204	2789	2374	2785.5	1678	1309	2819	2723	1754	3426	1761	1744
centroid_599334	IVTT.AG	conserved hypothetical protein	2380.02	1248	1573	3346	2791	3141	2766.5	3313	4624.5	2117	2052	2043.5	3642	1836	2270	1297	1212.5	3064	2859	2413	2785	1584	1350	2583.5	2479	1701	3512	1805.5	1814.5
centroid_980855	IVTT.AG	conserved hypothetical protein	2380	1164	1509	3914	2927	3164	3058.5	3133	4425	1931	1942	2197	3598	1811	2248.5	1361.5	1106	3106.5	2864	2601	3175	1544	1292	2429	2471	1605	3402	1649	1725
centroid_1282240	IVTT.AG	lipopolysaccharide heptosyltransferase II	2379.83	1306	1482	3288	2489.5	3325	2861	3168	4213	2116	2180.5	2236	3449.5	2032.5	2412.5	1313.5	1119	2916	2981	2266.5	2808	1708	1361	2702	2583.5	1929	3653	1612	1751
centroid_1983715	IVTT.AG	hypothetical protein	2379.4	1225.5	1493	3299	2711	3111	3202	3187	4772.5	2168	1960	2192	3531	1820.5	2211	1329	1170	3054	2840	2520.5	2864	1588	1329.5	2640	2544	1737	3349	1827	1679
centroid_705938	IVTT.AG	glycine zipper 2TM domain protein	2378.95	1268.5	1541	3663.5	2942	3359.5	3279.5	3024.5	4439.5	1935	1988	2113.5	3507	1845	2309	1265.5	1084	3045	2957	2725	2964	1528.5	1312	2408	2308	1629	3566.5	1737.5	1656
centroid_1578948	IVTT.AG	type VII secretion system (T7SS), usher family protein	2378.83	1184	1429.5	3010.5	2514	3125.5	2713	2908	4082.5	2126	2178	2238	3450	1985	2540	1338	1138.5	4025.5	3334.5	2233	2585	1592	1347	2704.5	2590.5	1943	3478.5	1705	1725.5
SSON53G_RS26860	IVTT.AG	inositol phosphate phosphatase IpgD	2378.5	1198.5	1504	3263	2599	2801	2981	2863	4240.5	2989	2831.5	2111	3485.5	2176	2477	1281	1117.5	3160	2886	2282.5	2406.5	1675.5	1423	2707	2638	1661	3224	1727.5	1628
centroid_1990995	IVTT.AG	inner membrane amino acid ABC transporter permease protein YecS	2378.41	1253.5	1511	3356	2677	3144.5	2909.5	3413.5	4299	2003	2024	2196	3799	1883.5	2420.5	1437	1165.5	2827	2992	2264	2828	1683	1348	2532	2520	1643.5	3512	1638.5	1837.5
centroid_216391	IVTT.AG	lipid A export permease/ATP binding protein MsbA	2377.69	1315	1594	2963	2546.5	3195.5	3224	2980.5	4397	2162	2068	2087	3440.5	1935.5	2299.5	1280.5	1154.5	3150.5	2765	2352	2532	1710.5	1495	2715	2744	1795	3641.5	1849	1813.5
centroid_1837117	IVTT.AG	inner membrane protein YqjA	2377.53	1233	1517	3810	3055	3059.5	2828	2953	4353	1903	2000.5	2372	3527	1890	2445	1424	1165	2945	2869	2340	2732.5	1659	1329	2661.5	2502	1678	3470.5	1711	1745
centroid_600536	IVTT.AG	prolipoprotein diacylglyceryl transferase	2377.4	1278	1443	3446	2648	3143.5	3044	3490	4236	1981	1989	2222.5	3778	1886	2464.5	1394.5	1103	2856	2908	2219.5	2713	1676	1372	2616	2612.5	1631	3565	1664	1809.5
centroid_569562	IVTT.AG	shikimate dehydrogenase substrate binding domain protein	2375.36	1271.5	1521	3014	2414	3036	2724	3311	4585	2117	2070	2080.5	3375	2161	2530	1238	1139	3362	3066	2362	2692.5	1603	1357	2712.5	2548	1801	3562	1698	1774
centroid_2229999	IVTT.AG	alkanesulfonate monooxygenase	2374.24	1255	1476	3256.5	2672	2846.5	2872	3224	4345	2136	2111	2063	3421.5	2158	2539	1354	1147	3169	3046.5	2324	2641	1656	1374	2764	2693	1633.5	3537	1662	1761.5
centroid_1091362	IVTT.AG	hsp70 family protein	2374.05	1340	1676	3042	2567	3210	3418	3126	4632	2052	1881.5	2246.5	3543	2004	2323	1462.5	1200	3078	2823.5	2512.5	2866	1612.5	1368	2346.5	2246	1632	3047	1846	1820
centroid_453907	IVTT.AG	aroM family protein	2373.09	1234	1464	3084.5	2699	2900.5	3337	2930	4526	2088.5	1864	2146	3397.5	1816	2267	1345	1146	3318	3087	2321	2488	1693	1410.5	2770.5	2737	1880.5	3677.5	1742	1647
centroid_2299569	IVTT.AG	GGDEF domain protein	2373.02	1305	1543	3091.5	2554	3322	2804	3028	4355	2108.5	2002	2161	3488	1887	2288	1261.5	1116	3069	2824	2378	2663.5	1656.5	1416	2713	2638	1826	3684	1910	1978
centroid_297519	IVTT.AG	sensor histidine kinase QseE	2372.69	1202	1555	2935	2549	2941.5	3085.5	3056.5	4545	2343	2142	2085.5	3214	2054	2354	1286	1103	3177.5	3005	2310	2526.5	1511	1316.5	2700	2759	1909	3809	1865.5	1796
centroid_289919	IVTT.AG	penicillin binding protein 1C	2372.05	1279	1482	3416	2602.5	2931	2908.5	2900.5	4213.5	2172	2069	2325	3220	2050	2510	1487	1123	3106	2846	2219	2598	1577	1277	2863	2696	1819.5	3618	1787	1844
SF_p0236	IVTT.AG	UDP-sugar hydrolase	2371.71	1395.5	1758	3289	2655	2975	3221	2646	4059.5	2183.5	1974	2205	3328	1939	2421	1306.5	1192	3095.5	2778.5	2423	2588	1791	1572	2556	2610	1934	3460	1837	1706.5
centroid_1632687	IVTT.AG	glucans biosynthesis protein G	2370.84	1180.5	1438.5	3206	2794.5	2919	3153.5	2766	4457	2150	2068.5	2082	3274.5	1971	2313	1334	1143.5	3614.5	3169.5	2288	2524	1600	1312.5	2913	2751	1797	3443	1724.5	1700
centroid_2375252_s1	IVTT.AG	cation efflux system protein CusA	2370.33	1256	1512	2891	2514.5	2886	3506	2983.5	4478.5	2257	2114	2086	3310	2058.5	2332	1322.5	1142.5	3106	2845.5	2330.5	2352	1643	1389	2836	2860	1842	3577.5	1769	1786
centroid_1305085	IVTT.AG	putative acyl CoA thioester hydrolase YbhC	2369.95	1501	1718	3959	3391	2783	3204.5	2714.5	4059.5	1829	1669	2174	3429	2806	3288	1359	1130	2703	2409	2523	2601.5	1674.5	1458.5	2458	2372	1524	2902	1746	1689.5
centroid_339342	IVTT.AG	phosphatidylglycerophosphatase A	2369.29	1213	1442.5	3904	2924	2847	2961	3111	4189.5	1901	1777	2452	3497	1902	2454.5	1524.5	1169.5	2999	2730	2364	2943	1644.5	1275	2560	2492.5	1611.5	3403	1679	1814.5
centroid_1188440	IVTT.AG	conserved hypothetical protein	2368.71	1227	1515	3138	2700	3065.5	2910	2864	4399	2314.5	2147	2188	3344	1963.5	2287	1305	1125	3123.5	2967.5	2326	2495	1649	1358	2857	2656	1945.5	3663	1813.5	1679
centroid_1277236	IVTT.AG	epoxyqueuosine reductase	2367.38	1182	1460	3351	2813	2970.5	3259.5	2825.5	4443	2096	1975	2226.5	3288.5	1986	2257.5	1358	1174	3078	3094	2296.5	2501	1576.5	1286	2728	2819.5	1736	3461	1868.5	1791
centroid_2282218	IVTT.AG	ribonuclease III	2366.81	1233	1408	3674	2678.5	3311	2814	3151.5	4331	2070.5	2062	2232.5	3572.5	2013	2431	1475	1146	2701	2811	2289	2771	1710	1267	2637	2709.5	1656.5	3287	1579	1699
centroid_562728	IVTT.AG	D serine ammonia lyase	2366.26	1279	1522	3291	2557	3003	2903.5	3063.5	4375	2264	2097	2081	3365.5	2002.5	2450	1290	1161	3025	2901	2267	2677	1605	1387	2767	2651	1781	3562	1741	1815.5
centroid_315362	IVTT.AG	aerobic respiration control sensor protein ArcB	2366.16	1308	1536	2933	2539.5	3006	3292	2772	4175	2411.5	2159	2130.5	3348	2004.5	2283.5	1276	1112	3097	2984.5	2300.5	2513.5	1627.5	1410	2695	2790.5	1917	3633.5	1835.5	1813
centroid_1260824	IVTT.AG	member of ATP dependent helicase superfamily II domain protein	2365.98	1274.5	1599	3564.5	2701.5	3392	2855	3306	4518	2065	2098	2172.5	3381	2001	2299	1372	1154	2885	2724.5	2383	2971	1536	1246	2431	2376	1615	3348	1696	1896.5
centroid_2302303	IVTT.AG	sensor protein CreC	2365.64	1225	1507	3067.5	2500	2833	3276	2754.5	4338	2267	2067	2164	3280	2003	2384	1309	1113	3071	2976	2293	2492	1614	1350	2909	2784.5	1924	3671	1890	1817
centroid_574807	IVTT.AG	flagellar biosynthetic protein FliR	2365.59	1208	1557	3231.5	2697	3221	3272	2823	4649	2162	2182	2072	3343	1912.5	2327.5	1262.5	1092.5	3022	2863.5	2326	2428.5	1576	1325.5	2641	2622	1788	3685.5	1798.5	1772
centroid_2382076	IVTT.AG	periplasmic nitrate (or nitrite) reductase c type cytochrome, NapC/NirT family protein	2365.43	1357	1651	3641	2733	3187	3374.5	3014	4563	2076	1960	2157.5	3501	1941.5	2284	1414	1151	2873.5	2521	2477	2973	1557.5	1298	2443.5	2303	1611	3148	1823.5	1791
centroid_121573	IVTT.AG	fimbrial family protein	2365.07	1348	1600	3724	2916	2731	2519.5	2843	4145.5	2260.5	2257	2160	3358	1783	2055	1660.5	1425	2786	2732	2403	2600	1539.5	2760.5	2581	2513.5	1609	3206	1696.5	1678
centroid_297928	IVTT.AG	pyruvate dehydrogenase [ubiquinone]	2364.95	1306	1496	3792	2470	3356	3053.5	3337	4036	1974	1879	2287	3646	2031	2262.5	1415.5	1146	2806	2767	2421	3061	1561.5	1315	2514.5	2431	1636	3135	1731.5	1858
centroid_1585359	IVTT.AG	obg family GTPase CgtA	2364.52	1282.5	1554	2985	2520	3193.5	3142	3062	4336	2244	2149	2061	3320	1995	2311	1292.5	1137.5	3054	2872	2401	2516	1589	1402	2651	2633	1790.5	3738.5	1836.5	1801
centroid_321511	IVTT.AG	sulfoxide reductase catalytic subunit YedY domain protein	2364.34	1262.5	1482	3127.5	2557.5	3434.5	2956	3326.5	4916	1987	1949	2081	3549	1973	2307	1340	1150	3174.5	2921	2393	2811	1538	1267.5	2467	2322	1633.5	3344	1786	1749
SF_p0152	IVTT.AG	Spa33, component of the Mxi-Spa secretion machinery	2363.72	1312	1625	3608	2839	2995.5	3086	2623	4047	2255	2117	2180	3442	1875	2391	1260	1118	2929.5	2770	2356	2419	1620.5	1425	2705.5	2791	1824	3624	1857.5	1749
SSON53G_RS26335	IVTT.AG	hypothetical protein	2363.19	1262	1457	3596	2770.5	2896	2785.5	2858	4034.5	2069	2079.5	2151	3482	2123	2546	1372	1137	3087.5	2912	2170.5	2544	1699	1409.5	2749	2768.5	1799	3597	1707	1767
centroid_641353	IVTT.AG	ribosome recycling factor	2362.64	1178	1437.5	3638	3207	2888.5	2924	2893	4448.5	2021.5	1897.5	2206.5	3504	1879	2361	1347	1121	2955	3157	2272	2575	1618	1286	2712	2618	1710	3596	1647.5	1734
SF_p0137	IVTT.AG	MxiH, component of the Mxi-Spa secretion machinery	2361.64	1247	1454.5	3026	2449	2952	2928.5	3140	4123.5	2171	2158	2217	3347	2145	2479.5	1313	1116	3206	3020.5	2278.5	2619	1629.5	1326.5	2891.5	2755	1718.5	3513	1697	1823
centroid_6054	IVTT.AG	ni/Fe hydrogenase, b type cytochrome subunit	2360.03	1181.5	1501	3294	2737	2897	2999.5	2928	4716	2122	2050.5	2137	3404	1945	2218.5	1359	1145.5	3326	3041	2334	2541	1605.5	1321	2728.5	2680.5	1817	3294	1787.5	1646
SF_p0193	IVTT.AG	orf, conserved hypothetical protein	2359.55	1270	1525	3115	2574	3074	2779	3024	4156	2304	2157.5	2123	3334.5	2044.5	2372	1297	1048	2903.5	2821.5	2376.5	2668.5	1595	1362	2703	2662.5	1829	3743	1835	1901
centroid_1594262	IVTT.AG	gram negative pili assembly chaperone, C terminal domain protein	2359.16	1305	1566	3600	2354	3831	3635	3076	3869.5	1935	1910	2293.5	3574	1939	2343	1334	1115	2854	2793	2370	3025	1478.5	1307.5	2477.5	2439	1587	3069	1720	1873
centroid_693948	IVTT.AG	phosphocarrier protein NPr	2359.12	1193	1443	3255.5	2670.5	3153	3228.5	2904	4551	2163.5	2097	2141.5	3295	1985.5	2306	1384.5	1137.5	3156.5	2979	2337.5	2568	1577	1270	2664	2691.5	1801	3314	1758.5	1686
centroid_766963	IVTT.AG	conserved hypothetical protein	2359.03	1142	1488	3500.5	2873.5	3115	3310	2940.5	4467.5	2084	1974.5	2227	3191.5	1843.5	2138.5	1279	1072	3360	3078	2638	2895.5	1512	1244	2534	2491.5	1676	3352	1730	1663
SSON53G_RS26960	IVTT.AG	surface presentation of antigens protein SpaP	2358.81	1274	1595.5	3038	2529.5	3056	3162	2883	4332	2328	2175	2160.5	3410.5	1942.5	2440	1275.5	1107	3098.5	2981	2342	2373	1611.5	1387	2667.5	2779	1812	3355	1786	1769
centroid_952641	IVTT.AG	conserved hypothetical protein	2358.17	1267	1533.5	4231	3072	2914	3057	2645	3934	2021	1897.5	2207.5	3482.5	1846.5	2250.5	1266	1085.5	2865	2923	2674	2937	1674	1390	2751	2647	1597	3230	1728.5	1720
centroid_388998	IVTT.AG	periplasmic nitrate reductase, large subunit	2357.91	1231.5	1491	3117	2528	2846	2983	3233	4239.5	2009	2094	2109	3512	2097	2435	1375.5	1123	3036.5	3110	2241	2610	1657.5	1395	2646	2580	1745	3784	1645	1800
centroid_1393198	IVTT.AG	shikimate kinase 2	2356.95	1082	1450	3207.5	2922	2999	3563.5	3308	5283	1772.5	1797	2469	3696	1766	2483	1360.5	1141	2788.5	2494	2255	2509.5	1564.5	1251.5	2422	2429	1622.5	3177	1993	1836
centroid_594395	IVTT.AG	serine tRNA ligase	2356.86	1217	1468.5	3732	2880.5	3323	3008.5	2836	4035	2146	2066	2456	4010	1860.5	2211	1321	1128	2765	2545	2194.5	2647	1581	1301	2690.5	2487	1625	3231	1597	1731
centroid_176116	IVTT.AG	exopolysaccharide production YjbE family protein	2356.64	1128	1424	3489	2792.5	2915	2971.5	2978	4441	2088	1962.5	2258	3503	1942	2436	1379	1101	3043	2923	2367.5	2752	1611	1287.5	2595.5	2558	1724	3592	1661	1689.5
centroid_269591	IVTT.AG	1,6 anhydro N acetylmuramyl L alanine amidase AmpD	2356.57	1218	1435.5	3346.5	2592	3087.5	2846.5	3423	4550	1926.5	2038.5	2223.5	3915	1899.5	2474	1415.5	1074.5	2935	2994	2283	2813.5	1600	1243	2347	2365	1656	3510	1598	1730
centroid_1182526	IVTT.AG	taurine ABC transporter, periplasmic binding protein	2355.69	1182	1456	3821	3020	2838	2846	2828	4303.5	2030.5	2012.5	2154	3362	1910	2344	1296	1108	3583	3397	2303.5	2574	1656.5	1289	2567	2564.5	1654	3255	1634	1674.5
centroid_93202	IVTT.AG	type VII secretion system (T7SS), usher family protein	2355.48	1122	1410	3856.5	3034	3051	2995	2797	4364	2750.5	2656	2144.5	3334	1980	2341	1291.5	1080	2981	2672	2328	2526	1767	1454	2420	2330	1627	3146.5	1616	1660
SF_p0199	IVTT.AG	orf, conserved hypothetical protein	2355.09	1322.5	1574	3648.5	2782	2902	2809.5	2733	3973	2530	2607.5	2105.5	3188	1977	2301	1314.5	1114	2876	2752	2381	2511	1669.5	1389.5	2542	2535	1884.5	3587	1846	1750
centroid_2270516	IVTT.AG	conserved hypothetical protein	2354.9	1179	1446	3184	2620.5	3248	3181	2979.5	4679	2097	1908	2129	3390	1985	2363.5	1380.5	1153	2977.5	2910	2298.5	2512	1641	1334	2704	2720	1727	3328	1778	1737
centroid_1659334	IVTT.AG	aspartate semialdehyde dehydrogenase	2354.12	1245	1518	3567	2771	2868	2670.5	2863.5	4053	2093	2017.5	2057	3109	1769	2133.5	1251.5	1078	2852	2665	2264	2623	1582.5	1327	3146.5	3139	2221	4340	1694	1681
centroid_1806766	IVTT.AG	coA transferase III family protein	2353.74	1329.5	1622	2944.5	2438	3037	3170	2855.5	4238	2274	2182.5	2138	3353	2095	2046.5	1240	1135	3081.5	3016.5	2360.5	2562	1635	1425	2669	2621	1863	3641.5	1854	1758
centroid_1024970	IVTT.AG	lysR substrate binding domain protein	2353.66	1192	1513	3144	2567	2775.5	2923	2860	4426	2170	2019.5	2165	3249	2085	2447	1342	1113	3238	3119.5	2303	2508	1630	1354	2805	2785.5	1836	3541	1758	1691
centroid_864626	IVTT.AG	transaldolase family protein	2353.66	1207	1505.5	3114	2603.5	3163	3145	2863	4397	2089	2185	2151	3456.5	1965	2290	1326.5	1119	3070	2974.5	2291	2479.5	1525	1257.5	2598	2635	1825	3831	1786	1734.5
centroid_269720	IVTT.AG	gamma glutamylputrescine synthetase PuuA	2353.21	1174	1516.5	3073	2624.5	2650	3049.5	2709	4186	2317	2076	2144.5	3263	1953	2355.5	1257	1109.5	2948	2873.5	2270	2453.5	1665	1394	2832	2655	1825	3576	2266	2342
centroid_695555	IVTT.AG	nicotinate (nicotinamide) nucleotide adenylyltransferase	2352.28	1194	1440	3182.5	2598	2709.5	3196.5	2808.5	4433.5	2207	2000	2131	3302.5	1928	2259	1321	1129	3262	3149	2456.5	2612	1619	1319	2674	2541	1824	3664	1771	1790
SF_p0261	IVTT.AG	orf, hypothetical protein	2351.66	1282	1515	3040	2427	3079	2739	3186	4396	2130.5	2057	2207	3543	2045	2305	1339.5	1161.5	3107.5	2924	2374.5	2684	1571	1346	2725	2567	1679.5	3369	1715	1860
centroid_489234	IVTT.AG	conserved hypothetical protein	2351.52	1182	1523	3402	2611.5	3151.5	3023	3181	4624	2125	2028	2007	3524	1909	2230.5	1286	1144	3227	2911	2346	2731.5	1479	1313	2554	2486	1688	3469	1708.5	1734
centroid_2239818	IVTT.AG	high affinity branched chain amino acid transport system permease protein LivH	2351.16	1266	1515	2894.5	2747	3119	3277.5	2975	4505.5	2053	1909	2166	3484.5	1916	2417	1379	1153.5	2857.5	2718.5	2384.5	2513	1619	1335	2753	2784.5	1771	3430	1790.5	1717.5
centroid_1062623	IVTT.AG	phosphate ABC transporter, permease protein PstA	2351.05	1216.5	1449.5	3355	2781	2735	3243	2816	4430	2107	2059	2184	3358.5	1924	2300.5	1304.5	1089	3098.5	2939	2388	2592	1608	1341.5	2710	2614	1739	3640.5	1784	1727
centroid_71017	IVTT.AG	lysR substrate binding domain protein	2349.86	1181	1427.5	3313	2697	2655	2884	3753	5844.5	1907.5	1923	2095.5	3241	1954.5	2218	1330	1151	2778	2578	2305.5	2538	1526	1286	2530	2548	1606	3188.5	2040	2008.5
centroid_1232522	IVTT.AG	methylated DNA [] cysteine S methyltransferase family protein	2349.28	1194	1509	3169.5	2699	3266	3198	2773	4590	2103	2210.5	2091.5	3448	1784	2140	1311.5	1116	2981	2806	2263	2402.5	1570	1345	2608	2670	1864.5	3763	1796	1762
SSON53G_RS26895	IVTT.AG	protein MxiK	2349.24	1235	1535	3248	2553	2812	2826	2769	4090	2286	2163.5	2544.5	4206.5	1928	2299	1282	1129	3013	2771	2262	2583	1716	1460	2682.5	2563	1778	3279.5	1710.5	1690
centroid_1387173	IVTT.AG	conserved hypothetical protein	2348.74	1077.5	1362.5	6225.5	5951	2798	2925	2532.5	4048	1741	1656.5	2350	3889	1610	2014	1252	1064	2668.5	2429	2355	2563	1425.5	1149.5	2253	2104.5	1468	2737	1499	1491
centroid_2260520	IVTT.AG	NADH quinone oxidoreductase subunit I	2348.29	1245	1483	2835	2427	2902	3401	2998	4265	2418	2144	2061	3267	2016	2260	1310	1091	3063	2836.5	2306	2356	1607.5	1392	2773	2761.5	1890	3721	1853	1752
SF_p0266	IVTT.AG	orf, hypothetical protein	2347.84	1197	1465.5	3103	2461	2949	3107	2724	4260	2151	2006	2188.5	3412	1990	2504	1335	1115	3015	2908	2312.5	2578	1687	1383	2774	2791	1942	3545	1741	1749
SSON53G_RS26605	IVTT.AG	fimbrial assembly protein	2347.64	1247.5	1552	4187	2719.5	2762	2713	2635	3836	2150	1951	2220	3149	2053	2476	1393	1126.5	2999	2620	2342	2717	1595.5	1325.5	2655	2610.5	1863	3739	1890	1903.5
centroid_1013300	IVTT.AG	sulfate ABC transporter, permease protein CysT	2345.47	1160.5	1451	3486.5	2816.5	2838.5	2863	2845.5	4516	2096	2009.5	2345	3524.5	1745.5	2369	1355	1115	2830	2716	2379	2599.5	1690	1352.5	2938.5	2742	1634	3406	1712	1698
centroid_284360	IVTT.AG	2 oxo hepta 3 ene 1,7 dioic acid hydratase	2345.36	1204.5	1441.5	3311	2602.5	2995	2403.5	2969	4132	1826	1845	2406.5	3816	1675.5	2074	1164	1066	4669	4315.5	2459	2840	1472	1220.5	2361	2215	1477	2910	1677.5	1718
centroid_1584218	IVTT.AG	conserved hypothetical protein	2344.22	1239.5	1421	3035	2471	2913	2889	3095	4359	2220	2093	2139	3390	2046	2452	1266	1116	2976	3022	2290.5	2614	1601	1326	2782.5	2750.5	1729.5	3574.5	1654	1798
centroid_791412	IVTT.AG	branched chain amino acid transport system / permease component family protein	2344.02	1260.5	1500	2902.5	2466	3036.5	2966.5	3025.5	4372	2307	2216	2093.5	3216	1973	2223	1276	1114.5	3052	2857.5	2408	2618.5	1533	1339	2663.5	2661.5	1917	3692	1828	1859
centroid_2141962	IVTT.AG	pseudouridine kinase	2343.53	1243	1497.5	3173.5	2481	2793	3190	2843	4320	2752.5	2586	2066	3165	1932	2375	1268	1080	2915.5	2810	2355.5	2367.5	1575	1346	2738.5	2789	1745.5	3229	1816	1766
SSON53G_RS26570	IVTT.AG	hypothetical protein	2343.02	1168	1376	2503	2163	2742	3482	2584	6042	1984	2148	1846	2961	2785	5964	1159.5	976	2461.5	2348	2078	3646	1435	1270	2071	2051	1474.5	2558	1540	1476.5
centroid_2366826	IVTT.AG	peptidyl tRNA hydrolase YaeJ	2342.64	1192.5	1494	3442	2941	3146	3163	2825.5	4304.5	2069	2160	2136	3385	1840	2224	1300.5	1129	2971	3036.5	2319.5	2529	1555	1301.5	2598.5	2590	1724	3597	1666.5	1671
SF_p0023	IVTT.AG	orf, hypothetical protein	2342.1	1225	1410.5	2990	2491	2766	3128.5	3357	5435.5	2151	1997.5	2089	3128.5	1947	2321	1255	1085.5	2889	2743.5	2293.5	2423	1608	1341	2765.5	2749.5	1710	3436	1779	1774
centroid_1625132	IVTT.AG	riboflavin biosynthesis protein RibD	2341.31	1220.5	1507	2905	2391	2896	3050	3827	5804	1913	1906.5	2006.5	3079	1744	2118	1257	1088.5	3793.5	3407	2185	2399	1573	1338	2354	2350.5	1627	3233	1687	1674
centroid_358494	IVTT.AG	putative lipoprotein	2341.05	1210	1536	3104	2684	3203	3251	2942	4354	2101	2111	2119.5	3396	1947	2220	1262.5	1092.5	3025	2705.5	2285	2559	1556	1289	2665.5	2644	1745	3681	1776	1776
SSON53G_RS26630	IVTT.AG	K88 minor fimbrial subunit faeI	2339.69	1284.5	1548	2872	2502.5	2908	3393.5	2913	4238	2247	2058.5	2123	3418	1945.5	2328.5	1314.5	1067	2871	2708	2383	2528	1633	1404	2864	2855.5	1754	3276	1798	1715
centroid_651990	IVTT.AG	serine/threonine transporter SstT	2339.36	1206	1488.5	3386	2649	3052.5	2766	3040.5	4414	2134	2081	2255	3412.5	1804.5	2263	1249	1105	2960	2676	2355.5	2702	1607.5	1363.5	2824.5	2654.5	1677	3366	1818	1794.5
SF_p0224	IVTT.AG	post-segregation antitoxin	2339.36	1307	1631	2818	2322	3074.5	3224.5	2831	4315	2300	2165	2010	3236	2022	2311.5	1244.5	1114	2946	2888	2371	2482	1681	1461.5	2699	2712.5	1828.5	3513	1825	1796
centroid_39702	IVTT.AG	methyl accepting chemotaxis protein IV	2337.97	1290.5	1538	3457	2712	2740	2855	2938	3972	2176	2111	2153.5	3513	1992.5	2308.5	1343	1123.5	3009	2779	2196	2628	1666	1355	2643.5	2661	1685	3813	1653	1764
centroid_1130985	IVTT.AG	putative iPs transposase	2337.05	1212.5	1516	3683.5	3188	2650.5	2834	3064	4436	1953	1912	2185	3687	1857	2435	1428	1130	2880.5	2683	2297	2671.5	1575.5	1322.5	2528.5	2491	1733	3400	1635	1616
centroid_2238261	IVTT.AG	putative arylsulfatase activating aslB domain protein	2335.52	1233	1453	3121	2566.5	3066	3169.5	2716.5	4298.5	2222	2206	2094	3306	1949	2377	1241.5	1098.5	3129	2959	2435.5	2560.5	1583	1376	2673	2570	1710	3505	1794	1696
centroid_1244137	IVTT.AG	osmotically inducible protein Y	2335.28	1232	1464	4155	2893	3202.5	2603.5	3154.5	4290.5	1936	1928	2223	3472	2105	2322	1371.5	1184	2569	2599	2421.5	2922	1514.5	1254	2351	2249	1668.5	3267	1693.5	1900
centroid_344730	IVTT.AG	cytochrome c type biogenesis protein CcmF	2335.16	1289	1487	3217	2495	3027	2929	3303	4111.5	2161.5	2124	2158.5	3503.5	1957	2386.5	1323	1157	2876	2798.5	2281.5	2714	1613	1328	2672.5	2497	1673	3429	1660.5	1830
centroid_519693	IVTT.AG	alpha amylase	2335	1191	1489	3353.5	2665	2955.5	3150	2645	4262	2201	2040	2079	3353.5	1932	2274	1302	1141.5	3085	2883	2257.5	2442	1599	1386	2727	2657.5	1839	3582.5	1843.5	1716
centroid_2114459	IVTT.AG	conserved hypothetical protein	2334.81	1243.5	1526	3478.5	2737	2908	2905.5	2787	4230.5	2092.5	2070	2214.5	3483.5	1853	2192	1383	1190	3029	2742	2541.5	2804	1661	1372.5	2644	2638	1706	3273.5	1714	1683.5
centroid_1516651	IVTT.AG	tRNA i(6)A37 thiotransferase enzyme MiaB	2333.24	1300	1536.5	2912	2599.5	2691	3319.5	3174	4698	2364	2078	2038	3275	1965	2271	1342	1152.5	2916.5	2639	2279	2413	1672.5	1416	2620	2606.5	1791	3447	1770	1715
centroid_1418693	IVTT.AG	ammonia channel	2330.95	1159.5	1446	3554.5	2563.5	2781.5	2923	2777.5	4345	2065	1937.5	2269	3443.5	1790	2363	1413	1200	2965	2768.5	2327	2535	1736	1399	2886	2706.5	1696.5	3323.5	1761	1766
centroid_1265871	IVTT.AG	hydrogenase 2 small chain	2330.79	1264	1496.5	3223.5	2612	3210	3282.5	3189	4225.5	1986	2006.5	2143	3643	1929	2404	1417	1133	2707.5	2802.5	2259	2684	1609.5	1310	2544	2489	1569	3167	1633	1744
centroid_1153138	IVTT.AG	sulfate adenylyltransferase subunit 2	2330.43	1244	1484	2952	2420	2988	3043.5	3222	4730	2034	1940.5	2109	3277	2003	2302	1279	1119	3188	3143	2300	2426	1591.5	1346.5	2587	2590	1787	3335	1732.5	1731
centroid_560823	IVTT.AG	bacterial extracellular solute binding , 7 family protein	2329.22	1181	1452	4976	2386.5	2755	2492.5	3002	4011	1965.5	1858.5	2158	3259	1827	3100	1247	1084	2698.5	4624.5	2277	2812.5	1495.5	1302.5	2200.5	2102	1485	2780	1639	1720.5
centroid_1080445	IVTT.AG	lipopolysaccharide export system permease protein LptG	2329.21	1215	1508.5	3090.5	2510.5	2789	3174.5	2800	4494	2191	1973	2168	3280	2001	2330.5	1317.5	1106	3012.5	2821.5	2317	2572	1642	1305	2786	2647	1757	3483.5	1784.5	1795
centroid_887275	IVTT.AG	conserved hypothetical protein	2328.97	1297.5	1538	2948	2455.5	3172	3145	2900	4169	2170	2057	2010	3297	1945	2366	1262.5	1118	3129	2756	2292	2462.5	1617.5	1446.5	2621	2648	1807	3607	1843	1792
centroid_1354505	IVTT.AG	serine/threonine phosphatase 1 domain protein	2327.71	1216	1469.5	3106	2587	3302	3240	3232.5	4726	1907.5	1943	2106	3384	1852.5	2253	1230.5	1139	3293	3106.5	2293	2671	1535	1335.5	2340	2389.5	1680.5	3264	1666	1656
centroid_842227	IVTT.AG	cysteine synthase B	2327.43	1218	1484	3448	2720	2892	2732.5	3147.5	4422	2110	2006	2178	3384.5	1993	2052.5	1279	1106	2954	2859	2236	2585	1579	1320.5	2792	2736.5	1649	3462	1735.5	1667
centroid_376470	IVTT.AG	phosphonate ABC transporter, periplasmic phosphonate binding protein	2326.83	1274.5	1460	3818	2648.5	3009	2852	3108	4011	1975	1978	2140	3451	1964	2281	1270	1091	2694	2618	2333.5	2987	1537.5	1297.5	2480.5	2408	1902	3682	1635.5	1816.5
centroid_2378177	IVTT.AG	PAP2 superfamily protein	2326.71	1190	1454	3286	2697	2975	3289	2857.5	4701	2080	1998	2183	3469	1868	2276.5	1326	1084	3004	2840	2381.5	2558	1565	1268	2537	2501	1703	3376.5	1680	1654.5
centroid_412940	IVTT.AG	ribosomal protein S7	2326.66	1161	1433	3202	2620	3027	3043	2894	4522	2165	1965	2176	3336	1875	2269	1338.5	1144	3010	2830	2390	2560	1620	1331.5	2668	2637	1717	3401.5	1742.5	1702
centroid_1124750	IVTT.AG	stringent starvation protein B	2326.64	1183	1405	3514	2936	2965	2690	3116	4295	1852.5	1846	2282	3541	1902	2173	1276	1063	2955	2657	2222	2529.5	1493	1302.5	2562	2450	1809	4165	1824.5	1852.5
centroid_39379	IVTT.AG	outer membrane lipoprotein blc	2324.66	1241.5	1391	5874	2363	3256	2735	3283.5	4077	1865	1822	2271	3463	1920	2273	1405	1105	2533.5	2476	2357	2899.5	1419	1240.5	2220.5	2188	1554	3038.5	1585	1788.5
centroid_49285	IVTT.AG	conserved hypothetical protein	2323.91	1266.5	1509	2860	2404	3139.5	3077	2672	4027	2281	2161	2034.5	3327	2031	2337	1239	1140	3063	2950.5	2267	2326	1613	1391	2688	2800	1890	3658	1805.5	1770
centroid_1285068	IVTT.AG	outer membrane protein X	2323.91	1182	1411	3283	2910	3118.5	3356.5	2952	4630	1910	1894	2176.5	3311	1860	2217	1348	1139	2787.5	2593	2363	2524	1552	1294	2765	2691	1761.5	3207	1792.5	1632
centroid_1614310	IVTT.AG	putative N acetylneuraminic acid outer membrane channel protein NanC	2323.71	1227	1499	3742	2834	2672.5	3017	2759	4383	1933	1775	2241	3410	1808	2237	1373	1150	2941	2763	2324	2576	1630	1328	2709	2658	1745.5	3352	1744	1770
centroid_1392887	IVTT.AG	conserved hypothetical protein	2323.1	1263	1496	3152	2589	3343.5	2725	3375	4600	1945	1915	2211	3556.5	1974	2227	1345	1182	2916	2667.5	2400.5	2925.5	1505	1230	2352.5	2204.5	1592	3199.5	1799	1864
centroid_914957	IVTT.AG	DNA binding protein HU beta	2322.83	1145	1428	3152.5	2582	2944	3249.5	2848	4339	2048	2057	2098	3261	1911	2342.5	1324.5	1086	3085.5	2993.5	2208.5	2422	1567	1246.5	2714	2652	1765	3683.5	1735	1766
centroid_850658	IVTT.AG	asparagine synthase	2322.29	1277	1555.5	2974.5	2604	2992	3239	2779	4369.5	2068	1864	2089.5	3443	1905	2290	1350	1145	2766	2577	2346.5	2461	1867	1605.5	2605	2629	1840	3397	1801	1681
centroid_149691	IVTT.AG	conserved hypothetical protein	2321.91	1221	1611	3575	2774	2719	2746.5	2784	4314	1956	2014	2261	3634	1799	2131	1287	1108	2970.5	2610	2281	2612.5	1680	1369	2774	2695.5	1799	3486	1730	1729
SSON53G_RS26815	IVTT.AG	acyl carrier protein	2321.66	1214.5	1451.5	2972.5	2545	3018	2888	2830	4187.5	2266	2247.5	2041	3170.5	2070	2204.5	1196	1087.5	3245	3119	2344.5	2464	1523	1332	2680	2568	1865	3730.5	1721	1743
SSON53G_RS26880	IVTT.AG	protein MxiH	2321.62	1245	1492	3027	2376	2929	2905.5	2989.5	4071	2312	2189.5	2140.5	3316	2167	2354	1212	1099	3096.5	2939	2203	2553.5	1579.5	1358	2723	2567	1773	3575	1673.5	1761
centroid_619363	IVTT.AG	taurine ABC transporter, periplasmic binding protein	2321.24	1230.5	1518	3678.5	2997	2808.5	2935	2830	4240	2124	2009	2080	3303	1815	2053.5	1273.5	1095	3457.5	3121	2385	2605	1558.5	1328	2586	2479.5	1690	3179.5	1696	1639.5
centroid_6227	IVTT.AG	putative sulfate transporter YchM	2321.16	1255	1460	4188.5	2612	2846.5	2875	2754	4012	2054	1925	2267.5	3301	1854.5	2414.5	1434	1110	2934	2673	2217	2621	1564	1308	2693	2517	1705	3527.5	1701.5	1768.5
centroid_2277680	IVTT.AG	L,D transpeptidase catalytic domain protein	2321.03	1155.5	1429	3377	2753.5	3433	3642.5	2650	4126	1959	1927	2063.5	3281	1836.5	2228	1314	1118	2906	2636	2385.5	2610	1837	1462.5	2549	2434	1844	3509.5	1573	1581
centroid_631543	IVTT.AG	fimbrial family protein	2320.57	1288	1525	3663	2821	2595	2643	2749	4063.5	2080	1980	2324	3565.5	1793	2314.5	1878	1488.5	2789	2541	2365.5	2757	1542	2427	2531.5	2382.5	1483	2952	1580	1614
centroid_1208957	IVTT.AG	amino ABC transporter, permease , 3 TM region, His/Glu/Gln/Arg/opine family domain protein	2319.28	1175	1480	3425	2755.5	3146	2991.5	2940	4546	1952	1915	2175.5	3460	1854.5	2376.5	1371.5	1132	2911	2773.5	2280.5	2577	1615	1258	2563	2523	1666	3398	1677	1689
centroid_144664	IVTT.AG	putative traD domain protein	2318.59	1282.5	1581	3104	2515.5	2744	2889	2801	4383	2158	1939.5	2260	3427	1837	2348	1369	1152	2877	2762.5	2437	2635.5	1737	1391.5	2642	2573	1835	3231	1793.5	1809.5
centroid_1650587	IVTT.AG	flavo, HI0933 family protein	2318.19	1209.5	1397	3175.5	2514.5	3321	2835	2976	4245.5	2014	1989	2170	3510	2041	2429	1404.5	1128	2795	2862	2319	2654.5	1614.5	1295.5	2521	2489.5	1737.5	3382.5	1651.5	1798
SSON53G_RS26675	IVTT.AG	insertion element iso-IS1N protein insA	2318.12	1173	1459	3272	2628.5	2684	2764	2806	4012.5	2234	2249	2047.5	3427	2034	2383	1295.5	1091.5	3166	3033	2173	2527	1584	1331	2675.5	2644	1736	3761.5	1642	1709
centroid_1452868	IVTT.AG	conserved hypothetical protein	2317.79	2010	2383	3061.5	2711	3195.5	3411	2800.5	4420	1941	1645	2121	3343.5	1810	2156	1302.5	1112	2748	2517	2227.5	2357.5	1540.5	1346	2466	2499.5	1729	3144	1738.5	1644.5
centroid_1066728	IVTT.AG	protease HtpX	2317.36	1191.5	1436	2948.5	2374	2905	2893	3091	4413	1968.5	1973	2174	3674	1813	2199	1284	1060	2896	2801.5	2703	3051	1784.5	1272	2634.5	2617	1558	3374	1705	1737
centroid_1585954	IVTT.AG	conserved hypothetical protein	2316.28	1150	1420	4120	3004	2883.5	3004	2715.5	4469	1952	1897	2245.5	3441	1803	2275	1323	1095	2921.5	2815	2527	2728.5	1574	1253	2579.5	2440	1588	3111.5	1608	1631
centroid_546255	IVTT.AG	conserved hypothetical protein	2315.74	1192	1474	3897	2986	3072.5	2717	3016	4532	1863	1891	2238	3749	1839.5	2371	1333	1089.5	2885	2829	2220	2637	1631	1265.5	2498	2346	1656	3159	1546	1572
centroid_1228582	IVTT.AG	conserved hypothetical protein	2315.67	1260	1475	3664	2854	2932	2766	3026	4067	2046.5	1975.5	2237	3596	1899.5	2319	1284	1102	2946.5	2810.5	2315	2673	1590	1339	2621.5	2452.5	1654	3269	1614	1694
centroid_832467	IVTT.AG	5 formyltetrahydrofolate cyclo ligase	2315.09	1256.5	1510.5	3432	2461	3332.5	2863.5	3391.5	4420	2042	1947	2177	3407	1960	2220	1396	1170	2749	2661	2322	2890	1511	1280	2303.5	2208	1626	3206	1703	1884
centroid_1507706	IVTT.AG	bacterial extracellular solute binding, 5 Middle family protein	2315	1236	1514	3485	2646	2977	2840	2907	4146.5	2059	2007.5	2223	3389	1779	2213	1322.5	1132	2929	2677.5	2373	2641	1659	1411	2664	2623	1626.5	3480	1759	1731
centroid_102018	IVTT.AG	conserved hypothetical protein	2314.31	1188	1518	3280	2769	2785	3152.5	3089	4684	2110	1914	2097	3527	1708	2121	1332	1146	2986.5	2772	2385	2656	1563	1254.5	2549.5	2405	1770	3353	1706.5	1639
SF_p0144	IVTT.AG	MxiE, similarities to transcriptional activators of the AraC family, function unknown	2313.91	1265	1569	4147	2460	3068	2554	3057.5	4167.5	2005	1999.5	2110.5	3377	1938	2434	1332	1158	2757	2732	2380	2967	1680.5	1303	2424	2267.5	1571	3025	1771	1841.5
centroid_1387275	IVTT.AG	conserved hypothetical protein	2312.83	1149	1409.5	3580	2632	3194	2743.5	3215	4528	1960	1917	2217	3623	1766	2137	1347.5	1107.5	2862	2847	2486	2965	1556	1219	2453	2427	1598	3207	1635	1646
centroid_1414745	IVTT.AG	M42 glutamyl aminopeptidase family protein	2312.57	1253	1515	3604	2473	3210.5	2616	3435	4646	2034	1999	2161	3436	1902	2232	1387.5	1171	2670.5	2521	2412	2922	1528.5	1267	2306	2180	1629	3111	1740	1855
centroid_1416890	IVTT.AG	protein (glutamine N5) methyltransferase, release factor specific	2309.33	1211	1447	4251	3865	2686	2574	3085	4089	1758.5	1761	2034	3442	1612	2328	1319.5	1061	2422.5	2544	3149.5	3688	1544	1234	2302	2271.5	1514	2855	1563	1652
centroid_2470440	IVTT.AG	putative lipoprotein	2308.5	1261	1409.5	3557	2576	3255	2887	3265	4181	1949	1963	2290.5	3612.5	1896.5	2330.5	1426	1137	2731.5	2792	2318	2910	1577	1277	2209	2278.5	1721	3093	1536	1748
centroid_478436	IVTT.AG	bacterial extracellular solute binding family protein	2308.34	1221.5	1482	4272	2332	2968	2671	2912.5	4070	2065.5	1890	2165	3265.5	2558	2883.5	1300.5	1119.5	2734.5	2475	2252	2798	1467.5	1311	2301	2222.5	1573	3226	1787	1933
centroid_672953	IVTT.AG	KR domain protein	2307.6	1174	1340	3461	2635	3043	2713	3172	4173.5	1738	1839	2109	3531	3055	3554	1421.5	1081.5	2637.5	2718	2137	2612	1548	1262.5	2122	2335	1572	3029	1457.5	1657.5
centroid_1307094	IVTT.AG	yejG like family protein	2306.21	1151.5	1462.5	3269.5	2689	3056.5	3284	2904	4441.5	1877.5	2108	2075	3400	1795	2171	1382	1166	3028.5	2681.5	2379	2651	1529	1289	2510	2480	1687	3385.5	1729	1676
centroid_1884048	IVTT.AG	nucleoside triphosphatase NudI	2305.95	1186	1474	3375	2733	3034	2866	3033.5	4472	2032	1914	2133.5	3442.5	1858.5	2140	1325	1128	3074	2796	2284.5	2581	1546.5	1288	2534	2467	1763	3427	1705	1639.5
centroid_448648	IVTT.AG	bacterial extracellular solute binding family protein	2305.91	2333.5	2986	2946	2488.5	2550.5	2844.5	2472.5	3954	1871	1747	1981.5	2926.5	1743	2156	1214	1043	4411	3943.5	2157.5	2329	1545	1335	2388	2281.5	1593	2949	1627	1519.5
centroid_2360361	IVTT.AG	putative lipoprotein	2304.17	1098	1354	3501	2771	3061	2675	3207	4814.5	1832	1783	2184	3482.5	1772	2309.5	1310.5	1098	3159	3067.5	2282	2715	1571	1212	2413	2491	1672	3166.5	1578	1578
centroid_1120081	IVTT.AG	ribosomal protein L14	2302.79	1187	1471	3421.5	2730	2985	3131	2817	4269	2393	2346	2106	3404	1799.5	2141	1292	1100	2831	2805	2212	2441	1628	1333	2432	2493	1696	3421	1665	1597
SF_p0225	IVTT.AG	post-segregation toxin	2302.66	1204	1503	3165	2630.5	2777	2691	2855.5	4158	2176	2041	2261	3495	2004	2483	1333	1115	2884.5	2761	2255.5	2651	1599.5	1339	2690	2653	1641	3295	1710.5	1746
SF_p0012	IVTT.AG	orf, conserved hypothetical protein	2302.17	1289	1452	2853	2313	3035	2640	2913.5	4028	2400	2430	2000.5	3021	1889	2171.5	1224.5	1086.5	2779.5	2660.5	2210	2563.5	1601	1411	3288	3174.5	1708	3335	1787.5	1781
centroid_2226577	IVTT.AG	ATP synthase F1, beta subunit	2301.02	1283	1517	3350	2498	3036	2820	3098.5	3915	2042	1957	2078.5	3370	1909	2301	1269	1091	2956.5	2937	2191	2664	1882	1415.5	2584	2486.5	1705	3288	1622	1780
SSON53G_RS27230	IVTT.AG	hypothetical protein	2298.86	1194	1458	3606	2835	3004	2878	2820	3981	2035	2054	2105	3397	1929	2423	1317.5	1123	2948	2749	2219	2640	1654	1353	2577	2565	1693	3247	1611	1630.5
SSON53G_RS26380	IVTT.AG	isocitrate lyase	2298.78	1188	1448.5	3114	2587	2748.5	2872	2551	4062	2244	2107	2086	3343	1960	2261	1250	1104	2887.5	2732.5	2293	2438	1623	1363	2928	2985	1887	3540	1719.5	1660
centroid_2019303	IVTT.AG	putative diguanylate cyclase domain protein	2298.28	1237	1459.5	2886	2389	3052	3145	2820	4245	2111	2049	2086	3226	1926	2285	1256.5	1127	3189	3093	2278	2382	1533	1349	2540.5	2656	1778	3487.5	1735.5	1727
centroid_1950754	IVTT.AG	caudovirales tail fibre assembly family protein	2296.98	1130	1459	3327.5	2618	2872	3031	2890	4569.5	1945	1865	2194	3434	1831.5	2225.5	1325	1104	3070	2843	2377.5	2673.5	1573	1281	2537	2386.5	1664	3361	1668	1690
centroid_1052894	IVTT.AG	conserved hypothetical protein	2296.9	1218.5	1483	3493	2669	3312.5	2809	3267	4331.5	1859	1925	2098.5	3521.5	1807	2280	1406	1144	2744.5	2507	2238	2821.5	1521	1245	2387	2299.5	1634	3340	1707.5	1746
SSON53G_RS27425	IVTT.AG	RelE toxin	2296.74	1193	1452	2853	2511	2949	2903.5	2534	3993	2368.5	2265.5	1968	3133.5	2127	2279	1189.5	1095	3173	2982	2280	2343	1583.5	1320.5	2804	2724	1842	3627.5	1775	1710.5
centroid_1192871	IVTT.AG	conserved hypothetical protein	2294.79	1195	1513	3182	2617	2934.5	2934	2858.5	4409	2133.5	2030	2066	3472	1837	2176	1349	1168	2981	2762	2288	2412	1563	1317	2630	2555.5	1726	3323	1777	1718
centroid_1208651	IVTT.AG	flagellar biosynthetic protein FliQ	2294.78	1175.5	1417	3170.5	2675.5	2988.5	3162	2789	4461	2082	2027	2105	3218.5	1875	2344.5	1288	1050	3111	2752	2238.5	2423	1510	1270.5	2611	2653	1769	3408	1684	1721
centroid_1279953	IVTT.AG	undecaprenyldiphospho muramoylpentapeptide beta N acetylglucosaminyltransferase	2294.72	1225	1487	3183	2503	2895	2775	3195	4148.5	2047.5	2042	2322.5	3853	1924	2336.5	1402	1135	2733	2831	2170.5	2585	1591	1267	2428	2413.5	1624	3346	1613.5	1708.5
centroid_163973	IVTT.AG	flagella basal body P ring formation protein FlgA	2294.71	1170	1331	3709.5	2699	3421	2931.5	3168	4058	1887.5	1889	2319.5	3617	1791	2233	1382.5	1090	2605.5	2698	2245.5	2979	1545	1279	2551	2408	1564	3023	1485	1683
centroid_283109	IVTT.AG	conserved hypothetical protein	2294.57	1273.5	1460	3218	2625	3133.5	3095	2916	4241	1989	2103	2054.5	3201.5	1817	2152	1286.5	1109	3024	2885.5	2316	2499	1499	1286	2441.5	2501	1640	3556	1773.5	1765
SSON53G_RS27415	IVTT.AG	hypothetical protein	2294.21	1230	1483	3558	2823	2895.5	3107	2558	4399	1935	1977.5	2218.5	3572	2025	2708	1252	1051	2794	2814.5	2269	2879	1571.5	1270	2401.5	2438	1545	2967.5	1564	1548.5
SF_p0123	IVTT.AG	VirB, transcriptional activator required for tanscription of the ipa, mxi, and spa operons	2294	1274	1559	3312	2563.5	2945	2498	2963	4085	2482	2437	2063	3276.5	2213	2372	1308	1113	2768	2651	2317	2681	1555	1315	2514	2339	1569.5	3172.5	1684	1763
centroid_2202077	IVTT.AG	conserved hypothetical protein	2293.93	1329	1498	3205.5	2412.5	3066	2931	3085	4066	2008	1970	2142	3460	1902	2309	1333	1125.5	2719	2601	2319	2838	1562	1257.5	2467.5	2448	1678	3480	1666.5	1824
centroid_164429	IVTT.AG	outer membrane assembly complex, YaeT protein	2291.53	1209	1500	2992.5	2457	2807	2960.5	2841	4411.5	2032	2068	2083.5	3274	1945	2288.5	1266	1116	3019.5	3035	2319	2468	1535	1308	2489	2510	1799	3553	1718.5	1749
centroid_2382624	IVTT.AG	putative lipoprotein	2291.48	1251.5	1484	3161	2408	2945.5	2865	2964	3966	2194	2119	2055.5	3378	2075	2337	1242	1089	2945.5	2878	2204.5	2641	1576	1286	2606	2537	1696.5	3367	1708.5	1792.5
centroid_157813	IVTT.AG	chemotaxis protein methyltransferase	2291.02	1213	1402	2914	2463	2942	2929.5	2640.5	4149	2187	2717	2024	3166	1943	2218	1244	1105	3070.5	2902	2286	2374	1590	1367	2637.5	2600	1733.5	3533	1757	1719
centroid_682278	IVTT.AG	conserved hypothetical protein	2290.12	1242.5	1468	3537	2644	3277	2977	3240	4000	1977.5	2009	2208	3478	1893	2352	1399.5	1154	2516.5	2700	2268.5	2781	1612.5	1285	2274	2208	1670.5	3161	1566.5	1773
centroid_1516106	IVTT.AG	transporter, anaerobic C4 dicarboxylate uptake C family protein	2289.84	1217	1442	3682	2546.5	2779.5	2950	2796	4022	1978	1810	2299	3278	1901	2528	1399	1122.5	2871.5	2689	2167	2614	1543	1255	2618	2549	1700.5	3408	1701.5	1777
centroid_1507523	IVTT.AG	thiamin/thiamine pyrophosphate ABC transporter, thiamin/thiamine pyrophospate binding protein	2289.09	1150.5	1410	3134	2568.5	2855.5	2777.5	2984	4571	2129	2028.5	2237.5	3531	1907	2281	1411	1162	2829	2819	2253.5	2497.5	1584.5	1302	2480	2508	1686	3264	1658	1705
centroid_365916	IVTT.AG	radical SAM superfamily protein	2288.67	1215	1487.5	2779	2333	3222	2866.5	3053.5	4466	2091	2083	2195	3246	1945.5	2275	1293	1114	2786	2630	2378	2754.5	1606.5	1358	2406.5	2372	1693	3283	1772	1823
SF_p0100	IVTT.AG	orf, conserved hypothetical protein	2288	1272	1498.5	3338.5	2685	2677	2725	2942	4089	2007.5	2042	2165	3478	1842	2494	1385.5	1140	2694	2703.5	2231.5	2518	1638	1440	2559	2559	1663.5	3414.5	1650	1713
centroid_2054691	IVTT.AG	outer membrane autotransporter barrel domain protein	2287.22	1257.5	1498	3213	2597.5	2798	3162	2758	4130.5	2141	1959	2107.5	3472.5	1945.5	2264	1341	1119	2772	2520	2287	2397.5	1604	1354	2607	2684	1784.5	3249	1812.5	1730
SF_p0097	IVTT.AG	orf, conserved hypothetical protein	2286.84	2498	3014.5	3137	2247	2910	2675	2752	3610	1957	1909	2017	3300	1775	2883.5	1461.5	1225.5	2541	2510.5	2537.5	3128.5	1456	1232	2187	2171	1460	2907	1507	1641
centroid_671073	IVTT.AG	transcription termination/antitermination factor NusG	2283.72	1193	1459	3297	2576	3062	2744	3111.5	4392	2050	2007	2058	3210	1969	2365.5	1369	1137.5	2909	2606.5	2305.5	2617	1581.5	1304	2527.5	2414.5	1580	3383	1691	1669
centroid_147701	IVTT.AG	alanine racemase	2283.5	1254	1515.5	2899	2454	2757	3159	2787	4469	2102.5	1917	2107.5	3359.5	1936.5	2260	1291	1091	2891	2700	2370	2547.5	1622.5	1358	2729.5	2550	1676	3230	1763	1755.5
centroid_524116	IVTT.AG	peptidase M48 family protein	2283.24	1254	1531	2955.5	2474	2833	3089	2623	4149	2286	2110	2083	3188	1954	2286	1255	1089	3038	2881	2234.5	2420.5	1686	1385	2514	2602	1793.5	3450	1715	1714
centroid_1454960	IVTT.AG	fecCD transport family protein	2282.81	1296	1529	3045.5	2543	3086	3093	2774.5	4263	1965	2012	2135	3429	1872	2206	1234	1083	3014	2642.5	2283	2533	1622.5	1330	2508.5	2482	1688	3454	1725	1707
centroid_1593451	IVTT.AG	glutathione binding protein GsiB	2282.28	1378	1630	2907	2511	2813	3034	2668	4321	2176	2182.5	2162.5	3516	2000.5	2322	1379	1157	2793	2622	2221	2330	1621	1365	2433	2461	1776	3123	1852	1653
centroid_1062890	IVTT.AG	conserved hypothetical protein	2282.22	1255	1455	2975	2415	2911.5	2832	2962.5	4296	2092	2060.5	2109	3254	1999	2468.5	1205.5	1090	2978	2875.5	2251	2521	1520	1304	2589	2608	1716	3381	1748	1715
centroid_60399	IVTT.AG	ATP dependent DNA helicase RecG	2280.76	1179	1488	2998	2567	2627.5	2728.5	2680	4116.5	2172.5	2299	2144.5	3340	1973	2391	1332	1119	2856.5	2842	2268.5	2496.5	1647	1353	2665	2588	1668	3530	1719	1682
centroid_2241659	IVTT.AG	fimbrial family protein	2279.84	3779.5	5002.5	2955	2355.5	2469	2595	2415	3760.5	1855	1838	1902	3044.5	1695	1927	1159.5	1015	2618	2439.5	2174.5	2306	1422	1226	2314	2185.5	1682	3372	1608	1539
centroid_468404	IVTT.AG	major outer membrane lipoprotein Lpp	2278.1	1096	1400	3688	2899.5	2748.5	2682	2912	4515	2126	2073.5	2011.5	3436	2172	2521.5	1344	1201	2553	2371	2725.5	3042	1481.5	1224	2090	1959	1634	3096	1611.5	1446
centroid_1302662	IVTT.AG	D methionine transport system permease protein MetI	2276.53	1217.5	1517.5	3219	2758.5	2853.5	3227	2805.5	4348	2051	2024	2112	3444	1828	2160	1258	1089	2866	2722.5	2280	2523	1572	1303	2459	2457	1661.5	3308	1658	1654
SF_p0217	IVTT.AG	orf, hypothetical protein	2276.17	1078	1291	2872.5	2234	2297	2331	2627	4057	1825	1858.5	1893.5	2824	1522	1886	1187.5	998	7223.5	5890	2020	2254.5	1403	1350	2308.5	2198	1442	2723	1471	1464.5
centroid_189282	IVTT.AG	lysR substrate binding domain protein	2275.9	1149	1409	3595.5	2889.5	2985	3097.5	2788.5	4312.5	1944.5	1926.5	2156	3475.5	1773	2232	1375	1178	2824	2565	2393	2540	1576	1311.5	2490	2396	1638	3002.5	1681	1623
centroid_236475	IVTT.AG	putative adenine permease PurP	2275.24	1175.5	1438.5	2994	2576.5	2788.5	2824	2832	4224	1977	1901	2120	3368.5	1844	3001.5	1312	1103.5	2920.5	2505	2196	2443	1651	1303	2686	2586.5	1715	3369	1742	1706
centroid_1122083	IVTT.AG	lysR substrate binding domain protein	2274.45	1179	1448	3262.5	2762	2773	2814	2660	4058	2156	2149	2129.5	3319	1974	2110	1240	1103	3033.5	2809.5	2274	2374	1589	1327	2632	2589	1726.5	3503	1745	1656.5
centroid_451659	IVTT.AG	conserved hypothetical protein	2273.64	1190	1523	2997	2505	3187	2673	2894	4028.5	1729.5	1805	2086	3365	1786	2069.5	1238	1131	3504.5	3093	2951	3914.5	1502.5	1231	2123	2009	1416	2866	1664.5	1691.5
centroid_316490	IVTT.AG	vitamin B12 binding protein	2273.57	1215.5	1375	3200.5	2522	2940	2674.5	2904	4032	1996	1916	2242	3473	1986	2370.5	1460	1116	3078	2969	2288	2783	1552	1255	2282.5	2349	1645	3272	1576.5	1674.5
centroid_870116	IVTT.AG	peptidase U32 family protein	2273.33	1196.5	1442	4355	2705.5	2704	2834.5	2628.5	3846.5	1860	1810	2318	3206	1885.5	2439	1416	1099	3015	2731.5	2198	2579	1658.5	1313.5	2370	2346	1613.5	3368.5	1583	1661
centroid_807648	IVTT.AG	mannosyl glycoendo beta N acetylglucosaminidase family protein	2272.69	1253	1454.5	3063.5	2481.5	3207	3088	3420	5119.5	1990	1940	1963	3090.5	1796	2187	1213	1033	2668	2444	2337	2551	1549	1402	2368	2377.5	1642	3204	1747	1714
centroid_1995242	IVTT.AG	conserved hypothetical protein	2272.64	1123.5	1384	3310	2593.5	3275.5	3286.5	3047	4774.5	1788	1724	2130.5	3351	1731	2119.5	1377	1141	3155	2867	2340	2593	1557.5	1271.5	2294	2238.5	1553	2990.5	1673	1609
centroid_1831635	IVTT.AG	tonB dependent receptor family protein	2272.1	1188.5	1468	2885.5	2436	2801.5	2910.5	2698	4279	2199	2130	2028.5	3191.5	2023	2274	1258.5	1083.5	3083	2889	2234	2396.5	1531	1292	2667	2634.5	1784.5	3546	1720	1676
SF_p0133	IVTT.AG	IpgD, secreted by the Mxi-Spa machinery, modulates entry of bacteria into epithelial cells	2271.69	1272	1584	2798	2415	2775	3095	2691	4103	2578.5	2226.5	2082	3314	2075	2347	1351	1100	2780	2538	2289.5	2372	1569.5	1368.5	2531	2620	1730	3174	1759	1619.5
centroid_143688	IVTT.AG	fimbrial family protein	2270.97	1202.5	1429	3513.5	2632.5	2762	2836	3081	3953.5	1882	1898	2202	3905.5	1775.5	2307	1246	1090	2765	2653	2437.5	2968.5	1514.5	1256.5	2557	2380	1520	3182	1591	1707
centroid_282246	IVTT.AG	outer membrane protein slp	2270.55	1189	1365	3900	2416	3240	2944	3440.5	4380	1851.5	1877.5	2180	3580.5	1850	2224	1352	1111	2559	2644	2286	2909	1511	1222	2112	2123.5	1530	2953	1528.5	1794
centroid_1067186	IVTT.AG	molydopterin dinucleotide binding domain protein	2270.55	1111.5	1410.5	2972.5	2401	2648.5	2638	3205.5	4726.5	1955.5	1946	2136.5	3378	2023.5	2221.5	1331	1103	3287	2921	2171	2476	1595.5	1307	2515	2496	1622	3233.5	1659	1659
SSON53G_RS27275	IVTT.AG	carbohydrate transporter	2269.38	1276	1498	2982	2489	2731	3144.5	3057	4482.5	2245	1871	2022	3363	1897.5	2366	1292	1100	2832	2625.5	2224	2375.5	1588	1371.5	2587	2494.5	1737.5	3174	1678	1595.5
centroid_126571	IVTT.AG	phospholipase D family protein	2269.31	1223	1466	3463	2639	2649	2948	2929	4617	2088	1951	2022	3122	1858	2212	1224	1078.5	3444	2938	2140.5	2390.5	1546	1343	2390	2434	1721	3194.5	1645	1602
centroid_1591879	IVTT.AG	H+ symporter family protein	2268.09	1172	1532	2973	2520	2642	2834	2634.5	4261.5	2158	2253.5	2109.5	3261	1887.5	2244	1282	1096	3004	2814	2237.5	2398	1563.5	1300	2626	2559.5	1751	3577	1749	1681.5
centroid_1156513	IVTT.AG	D alanine D alanine ligase family protein	2267.71	1186	1429.5	3014	2506	2645	2696	2897	4479	1998	1957	2095	3297	1852	2340	1292	1093	3012.5	2699	2201.5	2523	1615	1360	2703	2640.5	1628.5	3454.5	1727	1735.5
centroid_89639	IVTT.AG	N acetylmuramoyl L alanine amidase AmiB	2267.48	1229.5	1450	3034	2300	2849	2928.5	3016	4209	2010	1894	2123	3584	1812	2360	1413	1107	2795	2689	2168	2622.5	1634.5	1366	2472.5	2509	1698	3304	1653.5	1744
centroid_1244890	IVTT.AG	ribosomal protein L13	2266.03	1153	1405	3103.5	2619	2800.5	3279	2802	4486.5	2014.5	1935	2081	3236.5	1883.5	2284	1328	1103.5	2994	2798	2220	2425	1527.5	1275	2460	2512.5	1646	3429	1663	1659
centroid_2464350	IVTT.AG	conserved hypothetical protein	2265.74	1233.5	1528	3079	2545	3082.5	3192.5	2852	4234.5	1958	2008	2028	3185.5	1862	2209	1240	1113	2874.5	2715	2298	2549.5	1539	1264.5	2550	2519	1547	3396	1775	1721
centroid_243890	IVTT.AG	conserved hypothetical protein	2265.64	1142.5	1336	3862.5	3034	2677	3101	2656	4089	1980.5	1934	2038	3250	1804.5	2173	1295.5	1089	2921	2867	2176	2329	1606	1301	2589	2540.5	1712	3372	1621.5	1636
centroid_726827	IVTT.AG	chaperone protein YcdY	2263.62	1187.5	1462	3057	2459.5	2888.5	2884	2855	4418	1954	1877.5	2193	3354	1828.5	2378.5	1367	1096	2802	2712	2301	2580	1626	1254	2575	2481	1589	3456	1626.5	1672.5
centroid_1198600	IVTT.AG	major outer membrane lipoprotein Lpp	2263.5	1229	1399.5	4153	2537	3083	2974	3071	3859.5	1846	1946	2202.5	3464	1845.5	2306	1406	1071.5	2546	2763.5	2378.5	3073	1511.5	1232.5	2087	2109	1592.5	3014	1491.5	1721
centroid_422111	IVTT.AG	ribosomal protein L33	2263.17	1207.5	1433.5	3108	2637.5	3003.5	3119	2941	4451	2051	1996	2078	3467.5	1705	2109	1255.5	1079	2886	2845	2301.5	2517.5	1634	1268.5	2350	2440	1755.5	3231.5	1599.5	1580.5
centroid_1984498	IVTT.AG	putative transposase	2262.6	1179	1410	2855	2429	2828.5	2914.5	2670	4199.5	1931.5	1968.5	2101.5	3045	1909.5	2773	1262	1067.5	2872.5	3182	2289	2410	1577	1348	2548.5	2587	1856	3263	1777	1721
SSON53G_RS26885	IVTT.AG	protein MxiI	2261.79	1181.5	1492	3036	2465	2652.5	2778	2643	4108.5	2263	2057	2025.5	3161	2009.5	2208.5	1256	1101.5	2980	2811.5	2224	2404.5	1664	1374.5	2720	2626	1812	3550.5	1740	1680.5
SSON53G_RS26775	IVTT.AG	hypothetical protein	2261.1	1141.5	1417	3106.5	2479.5	2924	3079	2777	4345	1985	1926	2101.5	3261.5	1769	2187	1251	1078	3008	2533	2236	2365	1601	1358	2563	2534.5	1924.5	3649	1625	1673.5
centroid_514048	IVTT.AG	part of AAA domain protein	2261.09	1134	1444	2968	2780	3236	3344	2658	4177	2020	1798	2081.5	3101	1901	2279	1348	1146	2840	2456	2211.5	2462.5	1608	1373	2535	2554	1640	3371	1727	1653
centroid_1302852	IVTT.AG	S formylglutathione hydrolase	2260.72	1215.5	1532	3460	2492	3292	2660.5	3171.5	4245.5	1892.5	1874	2181	3498	1863	2191	1377	1194	2621	2503.5	2341	2781	1506	1259.5	2242	2151.5	1601	3016	1717	1835
centroid_1023158	IVTT.AG	conserved hypothetical protein	2260.02	1139.5	1397	3488	2516	2561	2648.5	2656.5	4150	1901	1756	2096	3234	1795	2279	1322.5	1081	3541.5	3284.5	2254	2520	1620	1320	2440	2435.5	1721	3406	1677	1656
SF_p0218	IVTT.AG	orf, hypothetical protein	2259.9	1200	1459	3083	2626	2655	2756	2667	4097	2080	1961.5	2135	3323.5	1858	2251.5	1247	1092	2917.5	2705.5	2189	2438	1641.5	1405.5	2740	2664	1679	3487.5	1756	1758
centroid_1620221	IVTT.AG	PTS IIA like nitrogen regulatory protein PtsN	2259.22	1202	1403	3350.5	2695	2875	2519	3080	4232	1878	1808	2172.5	3348.5	1779	2103.5	1276	1092	2859.5	2599	2751.5	3391	1485.5	1252	2517	2407	1495	3060	1622	1620
centroid_1518370	IVTT.AG	methyl accepting chemotaxis protein III	2258.38	1270	1528	2727.5	2302	2876	3087	2611	3978	2231	2142	2124.5	3260	1927	2311	1192	1103	2966	2848	2272.5	2332	1584	1411.5	2530	2664	1739	3410	1689	1729
centroid_1467035	IVTT.AG	exonuclease SbcCD, D subunit	2258.26	1215	1373	3211	2521	3078	2742	3280	4635	1994	1843	2139.5	3438.5	1964	2329	1416	1143	2745	2508.5	2275	2733	1587	1277	2225.5	2213	1595	3069.5	1577	1670
centroid_1790928	IVTT.AG	HTH type transcriptional regulator UlaR	2258.03	1244	1409	3033.5	2502	2583	3100	2758	4235.5	1910	1819.5	2086.5	3231.5	1895	2289	1303	1111	3059.5	2782.5	2649.5	2832	1561	1320	2441	2489.5	1681	3157	1692	1623
centroid_366813	IVTT.AG	protein export membrane protein SecD	2257.19	1195	1511.5	3007	2549	2716	2766	2796.5	4102	2009	2035.5	2098	3478	1783	2165	1278	1098	2952	2644	2203	2466	1642	1364	2679	2552	1742	3617	1668	1687
centroid_1245367	IVTT.AG	translocation and assembly module TamA	2256.72	1254.5	1542	2965.5	2446	3056	3048	2792	4059	2010.5	1924	2043.5	3221	1871	2318.5	1242.5	1077	3060.5	2662	2265.5	2504.5	1680	1457	2404	2424.5	1753	3370	1717	1672
centroid_1722860	IVTT.AG	GDP mannose 4,6 dehydratase	2256.66	1291	1524	2760.5	2469.5	2829	3185	2726	4212	2164.5	1889	2048	3367.5	1980	2238.5	1308.5	1117	2763	2502	2280	2366	1619.5	1363.5	2575.5	2652	1758	3277.5	1794.5	1661.5
SSON53G_RS26900	IVTT.AG	type III secretion system protein MxiN	2256.64	1233.5	1522.5	3146.5	2447.5	2588.5	2558	3148.5	4363.5	2195	2276	2031	3274	2065.5	2371	1279	1095	2879.5	2926.5	2179	2582	1508	1255	2454	2440.5	1461	3172	1636	1690
centroid_1449572	IVTT.AG	conserved hypothetical protein	2256.05	1120	1340.5	2684	2371	2466	2952.5	2664	4199.5	1975	1887	2021	3157	1603	2043	1438	1206	4433.5	5187	2246	2395	1454	1191	2213	2148.5	1469	2885	1587	1556
centroid_2394825	IVTT.AG	asmA like C terminal region family protein	2254.55	1245	1468	3300.5	2490.5	2874	2656	2825	3948	2087	1938.5	2166.5	3310.5	1834	2279	1276.5	1107.5	2756	2686	2350	2484	1566	1368.5	2633	2510	1660	3422.5	1700	1733
centroid_526276	IVTT.AG	serine hydroxymethyltransferase	2254.43	1167	1444	3106	2441.5	2824	2600	3177	4505	1967	1923	2071	3238	1759	2634.5	1286	1098	2909	2739	2204	2544.5	1582	1300	2638.5	2540	1577	3121	1645	1619.5
centroid_1157994	IVTT.AG	quinone oxidoreductase 2	2254.36	1288	1540	2973	2480	3050	3046	2937	4298	1917.5	1912.5	2020.5	3282	1868	2242	1234	1076	2877.5	2691	2333	2581	1569	1367	2462.5	2451.5	1653	3182	1702	1671.5
centroid_1552728	IVTT.AG	periplasmic binding protein like domain protein	2252.67	1173	1378	3173.5	2495	3010	2699	3083	4169	1737	1788	2253	4179.5	1799	2364.5	1405	1115.5	2777	2757	2195	2602.5	1643	1341	2204.5	2211	1614	3216	1528.5	1669.5
centroid_510558	IVTT.AG	tetratricopeptide repeat family protein	2249.97	1258	1597	3213	2611	2791	2638	2998	4009	2035	2004	2048	3324	1916	2332	1312.5	1157	2959.5	2695	2244	2658	1586	1371	2352	2234	1582	3259	1615.5	1714
centroid_138777	IVTT.AG	hok/gef family protein	2249.36	1218.5	1466.5	3584	2734	3258.5	2636	3003	4155	1820	1798.5	2006	3326.5	1725	2192.5	1282	1164.5	2843.5	2540	2553	2995	1498	1249	2310	2163.5	1478	3033.5	1724	1734.5
centroid_1736669	IVTT.AG	multidrug resistance outer membrane protein MdtP	2249.26	1302	1492.5	3061	2403	2848	2771	3007	3976	1925	1899	2075	3321	1907	2178	1302	1092	2684.5	2519	2121	2691	2719	2044.5	2223	2163	1545	3146	1503	1645
centroid_439410	IVTT.AG	gram negative pili assembly chaperone, N terminal domain protein	2249.26	1247.5	1485	2831	2320	2867	2847	4471.5	6258.5	1902	2017	1850	2859.5	1729	1934.5	1151.5	1029	2766	2594	2118.5	2255	2318	1327	2112	2078	1410	2848.5	1573	1569.5
centroid_720428	IVTT.AG	transglycosylase SLT domain protein	2248.72	1217	1430	4857.5	2368.5	3152	2766	3154.5	3807	1779	1785	2243.5	3434	1860	2164	1439	1181	2477	2430.5	2278	2922	1440.5	1232	2137	2134	1518.5	2875.5	1597.5	1795
centroid_1981312	IVTT.AG	efflux transporter, RND family, MFP subunit	2247.81	1143	1373	4399	3663	2596	2599	2787.5	4367.5	1776	1713	1867	3150.5	1565	1871	1302	1128	2447.5	2345	2560	2797	1422	1204.5	2169	2103	2358	3980	1548	1475
SF_p0264	IVTT.AG	putative transposase	2247.66	1191	1453.5	2716	2412	2767	3049	2683	4188	2113	1874	2105	3264	1882	2266.5	1219	1067.5	2848	2673	2251	2399.5	1621.5	1350	2808.5	2704	1646.5	3491.5	1755.5	1759
centroid_116309	IVTT.AG	inner membrane transport YdiN domain protein	2247.52	1767.5	2076.5	2697.5	2222.5	2940	3067.5	2648	3986	2073	1910	2022	3239	1771.5	2171	1248	1086	2745	2457.5	2244.5	2479	1577	1376.5	2464.5	2456	1729	3349	1771.5	1722
centroid_587901	IVTT.AG	conserved hypothetical protein	2246.83	1169	1355	3545	2694	3299	3000.5	3328	4517	1728	1700.5	2020	3454	1790	2296	1444	1085.5	2586	2559	2082	2658	1811.5	1195	2140.5	2296.5	1560	2994.5	1459.5	1585
centroid_1312475	IVTT.AG	DNA ligase B	2245.59	1178	1414	2878	2435	2731	2797	2509.5	3965	2020	2011	2015	3334	2958	3045	1214	1076	2862	2494.5	2418	2550	1499.5	1321.5	2427	2398	1641	3168	1664	1596
centroid_2274449	IVTT.AG	membrane associated protein UidC	2245.31	1176	1358.5	3571.5	2629	2859	3058.5	3205	4104	1756.5	1967.5	2039.5	3468.5	1699	2300	1342	1099.5	2577	2673.5	2124	2521	1783	1351	2515	2377.5	1502	3184	1523	1687.5
SSON53G_RS26470	IVTT.AG	malate transporter	2244.88	1162	1398	3187	2629.5	2979	2660	2873	4068.5	2039	1989	2057	3313	1956	2261.5	1300	1108	2878	2809	2162	2477.5	1524	1310	2666	2507	1697	3209.5	1643	1631
SSON53G_RS26890	IVTT.AG	lipoprotein MxiJ	2244.71	1165	1461	3018	2399	2569	2698	2491	3808	1981	1881	3181	5301	1675.5	2049	1236	1047	2645	2443	2190.5	2437	1501.5	1319	2706.5	2678	1565	3036.5	1583	1542
SF_p0185	IVTT.AG	UshA, probable periplasmic UDP-sugar hydrolase	2244.67	1131.5	1371	2637.5	2234.5	2799	2836.5	2593	4221	2093	1979	2191	3152	2011	2347	1274	1103	3154	2937	2236.5	2480	1594	1272	2612	2616.5	1793.5	3393	1728.5	1731.5
centroid_858407	IVTT.AG	6 phospho beta glucosidase	2244.48	1195	1379	3135	2587.5	2613.5	2581.5	2819.5	3893.5	1950	1965.5	2085	3474.5	2811	2849.5	1316	1083	2623	2662	2116	2446	1552	1319	2482	2413.5	1593	3278.5	1607	1640
centroid_344094	IVTT.AG	conserved hypothetical protein	2243.71	1230	1487	2903	2352.5	2905.5	2561	2936	4132	2070.5	2042	2011	3176	2030.5	2593	1226	1065	2872	2709.5	2319	2640	1566.5	1325.5	2449	2350.5	1680	3369	1663	1751.5
centroid_400155_s1	IVTT.AG	FAD linked oxidase, C terminal domain protein	2243.36	1154	1458.5	3569	2721	2660.5	2701	2702	4199	2063.5	1895.5	2135	3354	1770	2146	1266	1105	2800	2655	2353	2490	1626.5	1323	2568	2523	1674.5	3122	1741.5	1601
centroid_1114430	IVTT.AG	hydrogenase 4 component E domain protein	2242.72	1187	1371	2916.5	2475	3106.5	2675.5	2803	3997	2116	2023	2141	3189.5	1929	2268	1317	1122.5	2877	2745	2212	2539	1566	1308	2608.5	2479	1664	3390.5	1667.5	1685
centroid_1636191	IVTT.AG	N(2) citryl N(6) acetyl N(6) hydroxylysine synthase	2242.72	1216	1419.5	4337	2978	2722	2714	2710	4109	1839.5	1878	2043	3129	1783.5	2098.5	1249	1081	2707	2432	2149	2386	1782	1461.5	2653.5	2599	1580	3060	1679	1646
centroid_872877	IVTT.AG	conserved hypothetical protein	2242.71	1179	1469	2938	2427	2866	2771	2965.5	4357	2055.5	1969	2045	3217.5	1823	2190.5	1214.5	1095	3054.5	2856	2263.5	2469.5	1850	1269	2451	2432	1574	3326	1652.5	1665
centroid_514506	IVTT.AG	conserved hypothetical protein	2242.69	1156	1421	3053.5	2604	2824	2907	2695	4304	2099	1953	2080	3272	1764.5	2201	1289	1119	2917.5	2728	2288	2393	1600	1328	2593	2558	1752.5	3164.5	1693.5	1675
centroid_2117959	IVTT.AG	conserved hypothetical protein	2242.47	1062	1450	3553.5	2771.5	2894	2683	2889	4159	1796	1826	2022	3489	1732	2249	1325	1115	3104	2815	2455.5	2745	1543	1240	2394	2290	1498.5	3155	1570.5	1591
centroid_814187	IVTT.AG	conserved hypothetical protein	2242.26	1127	1384	3683.5	2803	2677	2678	2940.5	4338	1850	1873	2186	3649	1678.5	2197	1430	1153.5	2692	2591	2205	2604	1608.5	1291	2449	2397	1562.5	3233	1569.5	1573
SSON53G_RS27355	IVTT.AG	conjugal transfer protein TraI	2241.98	1222	1424	2827	2212.5	3185	3034	3090	4417	1881	1890	2068	3381.5	1974	2543	1271	1085.5	2681.5	2496	2226	3286.5	1601.5	1246.5	2314	2180	1472.5	2966	1560.5	1709
centroid_2375940	IVTT.AG	conserved hypothetical protein	2241.76	1155	1431	3918	2886	2785	2681	2904	4197	1896	1867	2178	3563.5	1770	2225.5	1342.5	1104	2811	2534	2409	2798	1506	1266.5	2259	2230	1548	3064	1531	1604
SF_p0265a	IVTT.AG	OspE1, secreted by the Mxi-Spa secretion machinery	2241.57	1275	1493	2771.5	2316.5	3107	3117.5	2679	3969	2139.5	2056	1991	3147	1911.5	2319	1201	1082	2910	2745	2207	2265.5	1574.5	1437	2537	2649	1763	3258	1742.5	1739
centroid_521118	IVTT.AG	glutathionylspermidine synthase preATP grasp family protein	2241.52	1207	1549	2936.5	2428	2716.5	2860	2754	4279	1885	1826.5	2110	3095	1991	2759	1225.5	1089	2740.5	3028	2348	2462	1551	1305	2552	2501.5	1731	3091	1746	1641
centroid_1898020	IVTT.AG	phosphoadenosine phosphosulfate reductase	2241.21	1156.5	1424	3990	3081.5	2643.5	2958.5	2557	3934	1924.5	1880.5	2117.5	3330	1770.5	2076	1580	1347	2777.5	2583	2113	2326	1600	1348	2490	2532	1608	3180	1566	1553
centroid_1049283	IVTT.AG	thiosulfate sulfurtransferase YnjE domain protein	2240.71	1109.5	1432	3234.5	2835.5	3030	2924	2568.5	4151	2068	1828	2006.5	3126.5	1831.5	2355.5	1321	1085	2912	2504	2264	2637	1571.5	1255	2556	2558	1574.5	3298.5	1583.5	1590
centroid_2054679	IVTT.AG	conserved hypothetical protein	2240.03	1223	1442	3014	2524	2987	3089	2901	4344	1972.5	1941	2085	3300.5	1812.5	2122	1253.5	1059	2837	2658	2602.5	2918	1437	1261	2209	2104	1641	3399	1613	1624.5
centroid_1758970	IVTT.AG	molybdopterin synthase catalytic subunit	2239.22	1167	1470	3323	2877	2997.5	3063	2978	4376	1933.5	1908	1960.5	3055	1773	2114	1183	1022	2934	2793	2248	2518	1517	1246.5	2399	2445	1594	3275	1659.5	1560
centroid_1720396	IVTT.AG	papC N terminal domain protein	2237.4	1208	1428.5	3513	2631.5	2846	2612	2914	4055	1989	1956	2065	3310	1879	2229	1278	1133.5	2745	2566	2217	2539	1529.5	1252.5	2290	2307	1553	3232	1569	1681
centroid_770178	IVTT.AG	ketopantoate reductase PanE/ApbA family protein	2237.07	1307	1480	3439	2588	2881	2873	3245	4312	1876.5	1900	2074.5	3312.5	1818	2214.5	1329.5	1082	2631	2530	2207	2778	1549	1310	2234	2168	1594	3184	1561	1705.5
centroid_96124	IVTT.AG	conserved hypothetical protein	2235.55	1197	1403	3403.5	2645.5	3236.5	3183	2840	4133.5	1842	1865	2036.5	3246	1809.5	2154	1218	1116	2900	2659	2334.5	2733	1463	1219.5	2320	2254	1572	3119.5	1667	1669.5
centroid_916681	IVTT.AG	maltose operon periplasmic family protein	2235.38	1487	1780	3252	2806.5	2857	2406.5	2689.5	3941.5	1773	1818.5	2783	4416	1833.5	2058	1147	1049	2549	2398.5	2538	2855	1455	1252.5	2237	2105	1461.5	2987.5	1605	1658
centroid_1227734	IVTT.AG	gram negative porin family protein	2235.21	1183	1365	3119.5	2460	3165.5	2744	3131	4446	1847	1824	2242	3624.5	1957	2326.5	1390	1081	2699	2526	2177	2637	1603	1280	2328	2278	1604.5	2898	1534.5	1637
centroid_1652542	IVTT.AG	colicin V production protein	2234.79	1160	1463	3175	2643	2901	2976	2877.5	4335.5	2018	1969	2131	3302	1675	2047	1189	1066	2805.5	2558	2314.5	2592	1495	1279.5	2460	2423	1667	3316.5	1720	1675
centroid_1596989	IVTT.AG	insA N terminal domain protein	2234.29	1085	1350	2630	2209	2507.5	2579.5	5143	8190	1795	1759	1855	2838.5	1604	1921	1160	984	2588.5	2356	2195	2399	1408	1233	2232	2170	1437	2665	1553.5	1486
SSON53G_RS27160	IVTT.AG	hypothetical protein	2233.66	1104	1372	3905	2872.5	2850	3638.5	2695	4275	1782.5	1825	1995	3279	1613	2020	1216.5	1054	2725.5	2373	2164	2424.5	1483	1286	2656	2528	1531	3058	1745.5	1763
centroid_100847	IVTT.AG	2' 5' RNA ligase	2233.4	1229	1469	2982	2377	3123	3246	2970	4581.5	1911.5	1799	2152.5	3278.5	1825	2212	1331	1124	2736	2478	2383	2709.5	1476	1272	2248.5	2168	1516	3005	1728	1718
centroid_2363421	IVTT.AG	branched chain amino acid transport system / permease component family protein	2233.16	1149	1364	3266.5	2630.5	2595.5	2997	2553	4007.5	2087	1949	2039.5	3118	1928	2246	1255	1063	2852	2716	2286.5	2394.5	1564	1293	2634	2484.5	1815	3446.5	1739	1711
centroid_1304748	IVTT.AG	sensory box protein	2233.14	1222	1433	3281.5	2334	3139	2587.5	3143.5	4367	1744	1792	2122	3352	1924	2125	1390	1118.5	2662	2522	2417.5	2849.5	1465	1247	2189	2030	1446	2828.5	1635.5	1805
centroid_563659	IVTT.AG	nucleoside permease NupX	2232.97	1210	1501	2750.5	2378	2937	3041.5	2783	4167	2135	1983	2039	3142	1819	2152	1224	1067	2952	2674.5	2209	2393	1627	1377	2484	2544	1749.5	3384	1700	1658
centroid_2365887	IVTT.AG	lppC lipofamily protein	2232.24	1042.5	1347.5	2767.5	2333	2298	2354	2320	3552	2128	2135.5	1876	2975	1668	1856	1165	1026	6669	5528.5	2154	2387	1396	1188	2059	1983	1464.5	2702	1451	1447
centroid_1428951	IVTT.AG	hypothetical protein	2231.38	1282	1481	2685	2224.5	2810	2983.5	2807	4302	2056	1999.5	2065.5	3177	1908	2217	1234	1093	3021	2792	2250	2438	1574	1420	2490	2488	1682.5	3198	1730	1674
centroid_1227859	IVTT.AG	sensor kinase CusS	2229.84	1143.5	1464	3072	2461	2733	2625	2773	4085	1959	1858	2177	3311	2034	2298	1307	1098	2878	2694.5	2245	2586.5	1530	1298	2639	2486	1653	3204	1718	1735
centroid_648837	IVTT.AG	NADH(P) binding family protein	2229.72	1116	1447	3882	2830	2927	2857.5	2722	4116	2031.5	1907	2129.5	3165	1686	2005.5	1157	1012.5	2753	2516	2522.5	2816	1517.5	1230	2478	2437	1605	2902.5	1689	1596
centroid_2341595	IVTT.AG	NADH Ubiquinone/plastoquinone (complex I), various chains family protein	2228.83	1230.5	1469	2955	2498	2852	3129.5	2724	4072.5	2027	1965	2079	3239	1823.5	2164	1307	1097	2754	2719	2279	2435	1544.5	1299.5	2431.5	2466	1736	3252	1738	1735.5
centroid_1281598	IVTT.AG	3 deoxy 7 phosphoheptulonate synthase	2228.67	1228	1506	2954	2386.5	3028	3052	2850	4210.5	2002	1863	1977	3241.5	1735	2150	1220.5	1105	2810	2585.5	2246	2392	1602.5	1327	2455.5	2436.5	1660	3341	1873	1775.5
centroid_1156977	IVTT.AG	D galactonate transporter	2227.62	1099	1369	4012	3358	2648	2787	2423	3664	2158	2091.5	2122	3357.5	1760.5	2211.5	1164	1019	2784	2587	2241	2328	1510.5	1283.5	2567.5	2561	1584	3118.5	1665	1523
centroid_1286476	IVTT.AG	L(+) tartrate dehydratase subunit beta	2227.45	1219.5	1380	2847	2309.5	3008.5	3177	2983	4675.5	1970.5	1863	2132.5	3176.5	1854.5	2130	1304	1105	2946.5	2537.5	2334	2626	1472	1294	2217	2115	1554	3283	1692	1700
centroid_1668909	IVTT.AG	conserved hypothetical protein	2227.19	1199	1336	3690	2481	3105	3117	3399	4030	1793	1856	2150	3463	1772	2241	1390.5	1081	2582	2696	2119	2846.5	1550	1173	2005	2029	1633.5	2896	1494	1710
centroid_1313260	IVTT.AG	thymidine kinase family protein	2226.55	1158.5	1459	2990	2503.5	2930	2800	2894	4238	2120.5	2023	2021	3101	1882	2124	1222	1040	3013.5	2747	2232	2526	1444	1270	2415	2372	1647	3344	1744	1693
centroid_1793504	IVTT.AG	yfaZ family protein	2223.5	1216	1452	4137.5	2961	2851.5	2605	2807	3892	1895	1837	2051	3305	1724.5	2201	1259	1039	2571	2404	2485	2914	1525.5	1289	2407	2232	1543	3184.5	1536	1560
SF_p0260	IVTT.AG	RepA, replication protein	2222.78	1724.5	2255	3127.5	2491	2432	2587	2430.5	3939	2055	2123	2091	3329.5	1721.5	2203.5	1243.5	1060	2433	2334.5	2185	2352.5	1511	1249.5	3106	3002.5	1585	3082	1626	1574
SSON53G_RS26845	IVTT.AG	protein ipgB	2222.66	3218	3256.5	2285	1979	2511	2577	2335	3516	1741	1679	1732	2671	1531.5	1987	1088	965	5385	5373	2017	2047	1390	1200.5	1906	2011	1423	2388	1456	1397
centroid_1438488	IVTT.AG	N acetylmuramoyl L alanine amidase AmiA	2222.45	1280	1582	3733.5	3097	2784	2534	3035	4138	1844	1864	1988	3105	1778	2195	1242.5	1084	2770	2491.5	2191	2582	1492	1269	2347	2270	1619.5	3230	1602	1620
SF_p0111	IVTT.AG	orf, hypothetical protein	2221.17	1217	1398	2886	2332	2898.5	2725	2786	4073.5	1976	1937	2056	3254	1904	2460	1307	1090	2849.5	2696.5	2192.5	2494	1532	1280	2577	2519	1940	3122	1576.5	1662
centroid_2302949	IVTT.AG	16S rRNA processing protein RimM	2220.76	1147	1474	3142	2686	2874.5	2981	2837	4483	1895.5	1932.5	1990	3113	1807.5	2187	1258	1097	3021.5	2830.5	2170.5	2349	1454	1222	2418	2398	1569	3270.5	1644	1576
centroid_666125	IVTT.AG	outer membrane pore protein E	2219.95	1190	1419	3217	2536	3020.5	3079	2840	4253	1962.5	1916	2114.5	3221	1784	2018.5	1239	1077	2714.5	2425	2162.5	2322.5	1488	1288	2464	2366	1670	3290	1644	1615
centroid_65580	IVTT.AG	cytochrome c type biogenesis protein CcmH	2218.22	1213	1446	3191	2502	3137	2758	3039.5	3854	2088	2072.5	2149	3375	1741.5	2219	1304.5	1113	2562	2514	2229	2760	1567.5	1266	2313	2187.5	1622	3156.5	1554	1674
centroid_1548424	IVTT.AG	3 ketoacyl CoA thiolase	2217.98	1137	1313.5	2502	2089	3335	3332.5	2435.5	3561	1842.5	1766	4202	5946	1622	1948.5	1147	1003	2475	2309	2321	2555	1453	1227	2126.5	2158.5	1396	2791	1521	1439.5
centroid_946992	IVTT.AG	modulator protein MzrA	2216.76	1163	1368	3712.5	2622.5	2787	2712.5	2903.5	3768	1587	1641.5	2242	3744	1761	2482	1448	1089.5	2480	2728	2166	2658	1634.5	1215.5	2162	2317	1695	3244	1433	1579
centroid_385207	IVTT.AG	acriflavine resistance protein A	2216.66	1475	1687	3021	2687	2628	3194.5	2612	4016.5	1961	1902	1998	3073	1771	2078	1288	1112	2741	2566	2148	2306	1606	1350	2483	2434.5	1626	3185	1899.5	1821
centroid_655420	IVTT.AG	RNA polymerase associated protein RapA	2216.57	1241	1496.5	2753.5	2277	2997.5	2521	2977	4191	1933.5	1999	2089.5	3329	1865	2180.5	1179	1111	2798	2641.5	2379.5	2674	1521	1289	2438.5	2312	1623	3162.5	1744.5	1821
centroid_1984647	IVTT.AG	protein YgiW	2216.47	1166.5	1353	3418.5	2613	2693	2840.5	2950.5	4071	1805	1717.5	2240	3202	1786	2329.5	1499.5	1116.5	2681	2659	2172.5	2713	1583	1214	2302	2269	1562	3239	1614	1641
centroid_1693993	IVTT.AG	thiosulfate sulfurtransferase PspE	2216.03	1323.5	1604.5	4474	2684.5	2564.5	2548	2415.5	3645.5	2234.5	2078	2142.5	2963.5	1842	2350	1321	1071	2768	2536	2170	2529	1482.5	1222.5	2282	2171.5	1587.5	3359.5	1616	1627
SSON53G_RS26910	IVTT.AG	lipoprotein MxiM	2215.97	1245	1437	3375.5	2689	2901	2691.5	3131	4013	1935.5	1858.5	2151	3332.5	1912	2067	1271	1090	2733	2688	2270.5	2859	1455	1235	2300.5	2184.5	1550	2879	1575	1784
centroid_622405	IVTT.AG	glycosyltransferase like 2 family protein	2215.59	1214	1420	2758	2293.5	2633	3050	2654	4144	2188	2217.5	1987	3102.5	1798.5	2193	1249	1070	2952	2679.5	2168	2162.5	1572	1329.5	2547	2606.5	1811	3368.5	1713	1718.5
centroid_578256	IVTT.AG	3 beta hydroxysteroid dehydrogenase/isomerase family protein	2215.4	1239	1464.5	2988	2400.5	3085	2686	2945.5	4057.5	1980	1952	2037.5	3241.5	1782.5	2153	1314	1116	2599	2483	2314	2657	1494	1290	2435	2276	1695	3382	1667	1784.5
centroid_509723	IVTT.AG	glucans biosynthesis protein D	2214.71	1179	1439	2873	2414.5	2902.5	2772	2779	4073	2011	1981.5	2145.5	3183.5	1733	2142.5	1261	1092	2680	2586.5	2204	2489.5	1591	1346.5	2603.5	2583	1681	3457.5	1724	1670
centroid_1224383	IVTT.AG	amino ABC transporter, permease , 3 TM region, His/Glu/Gln/Arg/opine family domain protein	2214.59	1187	1376.5	3239	2397.5	2985.5	2808.5	2837	3755.5	1994	1877.5	2177	3420.5	1850	2187	1233	1087	2650	2580	2375	2827	1521.5	1246.5	2551	2415	1505	3153	1633	1730.5
centroid_246614	IVTT.AG	multidrug efflux transporter, major facilitator superfamily	2214.57	1278.5	1498	2740	2301	3046	2579	2889.5	4154	1959	1951	1983.5	3246	1877.5	2250	1169	1120	2726	2588.5	2257.5	2564	1493.5	1272	2546	2475	1653	3320	1773	1817
SF_p0142	IVTT.AG	MxiL, secreted by and putative component of the Mxi-Spa secretion machinery	2214.45	1198	1454.5	3254.5	2542	2762.5	2785.5	2634.5	3879	2106	2105	2037.5	3228.5	1872	2141	1218	1042.5	2912.5	2514	2215	2412	1578	1323	2618.5	2592	1675	3281	1673	1607.5
centroid_1652694	IVTT.AG	AAA domain protein	2214	1235	1419	3095	2397	2858.5	2645	2808	3636	1907	1889	2456	3967	1853	2256	1276	1118.5	2914.5	2735	2158.5	2503	1504	1211	2284	2213	1490	2941	1846	1963
centroid_366618	IVTT.AG	helix turn helix family protein	2212.9	1122.5	1403	3781	2705.5	2800	2624	2917.5	4028	1901	1851	2096	3277	1736	2184	1295	1074.5	2688	2628	2160	2628	1476	1284	2504	2419	1543	3182	1633	1634
centroid_1138038	IVTT.AG	outer membrane lipoprotein LolB	2212.52	1123	1418.5	3411	3017	2628	2644.5	2913	4095.5	1952	1894	2073	3264	1733	2075	1292.5	1124	2735	2456	2423.5	2820	1540	1294.5	2427	2264	1485.5	3123.5	1642	1669
centroid_664158	IVTT.AG	NADH(P) binding family protein	2212.16	1187	1361.5	3187.5	2451	3142	2775	3050	4216	1830.5	1809.5	2095	3388.5	1896	2273.5	1376	1109.5	2759	2540	2225	2631.5	1560	1241	2276	2233.5	1607	3039	1540	1639
centroid_1233799	IVTT.AG	TMAO reductase system periplasmic protein TorT	2210.79	1211	1419.5	2895.5	2514	2928.5	3029	2694	4141.5	1868	1935	1993.5	3253	1768	2184.5	1317.5	1156	2849	2621	2240	2416	1546	1293.5	2416	2382.5	1810	3215	1702	1571.5
centroid_2459649	IVTT.AG	conserved hypothetical protein	2210.76	1226	1424	3112.5	2337	2936	2756	2830	3829.5	1932	1940	2040	3426	1810	2249	1249	1079.5	2762	2652	2332	2768	1519	1282	2561.5	2409.5	1588	3219	1559.5	1670
centroid_2283088	IVTT.AG	chorismate synthase	2210.55	1188	1392	3107	2471.5	2970	2653	2692	4011	1901	1813	2307.5	3702	1912	2289.5	1405.5	1142	3031	2745.5	2269	2713	1521	1290.5	2190.5	2138	1516	2860	1565.5	1584
SSON53G_RS27165	IVTT.AG	hypothetical protein	2210.55	1171.5	1402	2839.5	2437	2789	2727	2521.5	3860	2159	2152	1922	3040	1894.5	2185.5	1184	1061	3354	3004	2155	2279	1512.5	1288	2550	2510	1768	3427	1720.5	1634
SF_p0002	IVTT.AG	putative resolvase	2209.36	1221	1392	3342	2492	2770	2650.5	2845	3786	1908	1872	2176	3405	1837	2593	1254	1091	2977	2816	2100	2580	1503	1255	2397	2320.5	1540	3048	1596	1681
centroid_68403	IVTT.AG	fe S protein assembly co chaperone HscB	2209.28	1198	1399	3229	2543	2918.5	2771	3133	4234.5	1710	1802	2073	3623	1809.5	2400	1384	1094.5	2544	2640	2160	2689	1612	1280	2075	2238	1509	3057	1500	1710
centroid_2092765	IVTT.AG	50S ribosomal protein L3	2207.97	1198	1451.5	3163.5	2535	2770	2662	2757	4137	2173.5	2209	2094	3388.5	1804.5	2070	1277	1117	2832	2613	2167	2400	1532	1317	2426.5	2380	1611.5	3117	1667	1634
SSON53G_RS26555	IVTT.AG	hypothetical protein	2207.38	1244	1510	2793.5	2293	2682	2989.5	2703	3933	2236	1862	1985	3086	1990.5	2316	1208	1057	3041.5	2724	2224	2297	1525.5	1315.5	2411	2409	1911	3283	1666	1662
centroid_729952	IVTT.AG	papC N terminal domain protein	2206.67	1202	1494	2852	2357	2652	2678	2595	3818	1865.5	1833.5	1841	2915.5	2481	2658	1223	1094	3712	3575	2099	2246	1380	1233.5	2254.5	2190.5	1688	3138	1562	1529.5
SSON53G_RS27580	IVTT.AG	hypothetical protein	2206.66	1148.5	1637.5	2878.5	2413	2390.5	2579	2589.5	3941	1907	1856	2111	3299	1704.5	2031	1439	1229.5	2617.5	2454	2884	2995	1511	1266	2556	2450	1441.5	2951	1585.5	1536.5
centroid_1441126	IVTT.AG	queuine synthase	2206.36	1120	1415	3273	2589.5	2692	2688	2863	4254	1832	1803	2293	3575.5	1739.5	2241	1314	1102	2745.5	2468	2325.5	2667.5	1574	1265	2408.5	2201	1566	3150	1638	1546
centroid_1854899	IVTT.AG	conserved hypothetical protein	2205.19	1245	1476	2675	2418	2792	3380	2866	4181	2131.5	1851	1956	3183	1768.5	2143.5	1270.5	1101.5	2760.5	2472.5	2228	2361	1574	1324	2575.5	2489	1658.5	3089	1729	1616
SF_p0048	IVTT.AG	OspE2, secreted by the Mxi-Spa secretion machinery	2204.59	1209.5	1387.5	2924	2357.5	2793	2752	2873	3835	2018.5	1955.5	2028.5	3183	1904	2290.5	1250	1080	2794	2735	2137.5	2588	1580	1281	2584	2520.5	1597	3336	1595	1707.5
SF_p0168	IVTT.AG	orf, conserved hypothetical protein	2202.24	1197.5	1455	3165	2652.5	2767	2758	2706.5	3960.5	2086	2012	2109	3270	1730	2128	1186	1087	2717.5	2620.5	2215	2442	1496	1300	2586	2429	1623	3214	1681.5	1686.5
centroid_1089060	IVTT.AG	acetate operon repressor	2199.74	1182	1342	3543	2595	2864	2611	3046.5	3825.5	1913.5	1895	2089	3373	1693.5	2166	1268	1022.5	2878.5	2680.5	2354	2888	1489	1230.5	2282.5	2203	1543.5	3004	1453.5	1605
centroid_1076084	IVTT.AG	dnaB like helicase N terminal domain protein	2198.16	1156	1432	3055	2320	2620.5	2565.5	2780.5	3848	2031	1970	2009.5	3283	1835	2269	1304	1086	2772	2735.5	2116	2428.5	1572	1296	2624	2462	1736	3418	1669	1693
SSON53G_RS27325	IVTT.AG	antirestriction protein YubI	2196.69	1278	1474	3139	2453.5	2743.5	3097.5	2507	3745	2067	1834	2005.5	3179	1937	2270	1236	1080	2776	2588	2167.5	2332.5	1555.5	1368	2582	2577	1638	3023	1743	1661
SF_p0196	IVTT.AG	orf, conserved hypothetical protein	2196.38	1283	1485	3265	2416	2993	2621	2980	3864	1978	1954.5	2034	3218	1897	2240	1271	1065	2527	2558	2230	2720	1503	1253	2332.5	2260	1591	3115.5	1615	1781
centroid_1854660	IVTT.AG	conserved hypothetical protein	2194.62	1130	1443	3015	2536	2888	2948	2754.5	4381.5	1811	1910	1952.5	3100	1775	2143	1239.5	1037	2850	2699	2250.5	2379	1727	1379	2423	2449	1539	3169	1625.5	1585
centroid_1100133	IVTT.AG	conserved hypothetical protein	2193.74	1064	1344.5	3116.5	2523	2844	2627	2712	4193	1722	1716.5	3135	5001	1578	1879	1297	1134	2711	2461	2411	2684.5	1384	1136	2081.5	1981	1488	2870	1553	1468
centroid_1951172	IVTT.AG	acid shock repeat family protein	2193.67	1141	1382	3649	3226	2805.5	2760	2696	4033.5	1983	1865.5	1959.5	2985.5	1784	2132.5	1225	1066	2586	2491.5	2154	2299.5	1425	1269	2532	2445	1643.5	3163	1688.5	1640
centroid_231386	IVTT.AG	calcineurin like phosphoesterase family protein	2191.86	1208	1408	2964	2276.5	2821	2782.5	2974	4125.5	1939.5	1900	2041.5	3286	1864.5	2293	1262	1113	2746	2681	2165	2581	1499	1252	2563	2389	1534	3065	1560	1694
centroid_474606	IVTT.AG	ribose import ATP binding RbsA domain protein	2191.72	1151	1425	3015	2487	2936	3093	2785.5	4211.5	1910.5	1871	2033	3121	1798.5	2139.5	1247.5	1069	2832	2491	2147	2457	1491	1282	2342	2399	1612	3338	1669	1612
SF_p0202	IVTT.AG	orf, conserved hypothetical protein	2191.28	1128.5	1362.5	3204	2436.5	2510.5	2464.5	2830.5	4013	1796	1886.5	2198	3554	1710	2123	2607	2058	2458.5	2389	2095	2436	1469	1266	2391	2264	1353.5	2941	1494	1554
centroid_871955	IVTT.AG	anaerobic C4 dicarboxylate transporter DcuA	2190.36	1225	1542	2821	2403	2869	2988.5	2619.5	4080	2018.5	1876	2061	3166.5	1758	2174	1259.5	1047	2809.5	2600.5	2186	2465.5	1580.5	1361	2358.5	2429	1653	3229.5	1695	1639
SSON53G_RS27465	IVTT.AG	hypothetical protein	2189.6	1197	1478.5	3044	2318	2725	2794	2772.5	3829	2024	1988	2016	3250	1953	2237.5	1199.5	1053	2853	2675	2084	2464	1484	1302.5	2581	2382.5	1593	3320.5	1594	1676
centroid_547225	IVTT.AG	alkaline phosphatase	2189.21	1129	1324	2799	2280	2632	2709	3053	4038	2382	2366	1964	3335	1739.5	2240.5	1309.5	1068	2667.5	2590	2300	2641	1466	1230	2254	2171	1623	3310	1573	1696
centroid_1623959	IVTT.AG	major Facilitator Superfamily protein	2188.84	1153	1458	2995	2509	2861	3024	2706	4307	1877	2005	1997.5	3130.5	1812	2178	1248	1045	2901.5	2661.5	2181	2400	1466.5	1310	2350.5	2326	1607	3197	1653.5	1600
SF_p0162	IVTT.AG	orf, hypothetical protein	2187.91	1187	1437	2904	2408	2727.5	2807	2583	4005.5	1952	1853	2086	3216	1870	2208	1245	1073	2681	2569	2191	2422	1517	1355	2662.5	2653	1584	3311	1741	1627
centroid_2217174	IVTT.AG	asmA like C terminal region family protein	2187.9	1259	1519.5	2772	2300	3140	3239	2633	4075	2020	1894	1948	3168	1746.5	2145	1205	1085	2732	2563	2156	2331.5	1596	1369	2414	2404	1685.5	3117.5	1666	1626.5
centroid_600243	IVTT.AG	LPS assembly protein LptD	2186.31	1188	1435	3127	2544	2823.5	2914	2601	3762	1973	1911	2058	3238	1781.5	2111	1264	1117	2740.5	2546	2088	2411	1551	1305	2467.5	2402	1834	3299.5	1655	1644
centroid_978702	IVTT.AG	4Fe 4S dicluster domain protein	2185.93	1136	1325	3148	2401	2812	2841.5	3020.5	4019.5	1770	1760	2205.5	3713	1808.5	2304	1413	1088	2444.5	2710	2063	2676	1602	1228.5	2048.5	2285	1562	3073	1476	1674
centroid_492657	IVTT.AG	nlpC/P60 family protein	2184.98	1084.5	1289	3362	2828	2419	2469	2780.5	4270	1836	1806.5	2025	3074	1594	2103	1790.5	1454.5	2353	2243.5	2521	2886	1577	1273.5	2208.5	2148	1600	3321	1552	1511.5
centroid_1301895	IVTT.AG	conserved hypothetical protein	2184.38	1086	1361	5227	3074	2629	2701	2351.5	3827	1805	1662	1945.5	2858.5	1662	2136	1310	1054	3414	2872	2067	2401.5	1422	1143	2034.5	2039	1535.5	3083	1509	1509.5
centroid_695377	IVTT.AG	ABC transporter family protein	2183.98	1275	1412.5	3844.5	2347.5	2982	2855	3121	3740	1798.5	1746	2159	3419	1891	2187	1363.5	1109	2432	2427	2201.5	2853.5	1513.5	1250	2054	2039.5	1472	2763.5	1585	1767.5
centroid_1696307	IVTT.AG	putative transposase	2183.93	1236.5	1489	2854.5	2380	2728	2938.5	2464.5	4023.5	2079	1987.5	1998	3135	1775	2206	1213	1083	2799.5	2618	2191	2410	1670	1347.5	2427	2413.5	1706	3216	1690	1651.5
centroid_803250	IVTT.AG	ribosomal protein S5	2183.53	1144	1397	3121	2473.5	2900.5	2689	3325	4276.5	1754.5	1743	2025	3433.5	1745.5	2295.5	1334	1068.5	2663.5	2792	2130	2669.5	1550.5	1213	2238	2218.5	1497	2836.5	1479	1621
centroid_601832	IVTT.AG	conserved hypothetical protein	2182.19	1251.5	1412	3415	2438.5	3040	2840.5	3088.5	3953	1828.5	1852.5	2116	3489	1800.5	2155.5	1379	1082	2475.5	2588.5	2164	2855.5	1479.5	1248	2053.5	2084	1538	2828	1462	1626
centroid_1306012	IVTT.AG	istB like ATP binding family protein	2181.86	1197	1301	3252	2450.5	3098.5	2756	3195	3838	1892	1831.5	2170	3455	1834	2185	1349	1125.5	2470	2567	2183	2737	1481	1193	2132	2131	1610	2952	1501	1690
SSON53G_RS26540	IVTT.AG	hypothetical protein	2181.59	1173	1436.5	2843	2306	2701	2708	2779.5	3796.5	2036	1966	2018	3301	2009	2206	1195.5	1059.5	2787	2621	2136	2452	1501.5	1320	2601	2394	1613	3418	1631	1666
centroid_1357345	IVTT.AG	AAA like domain protein	2180.88	1252	1489	2908	2415	2809	2952	2583	4002	1943.5	1827	2138	3746	1709	2097	1200.5	1065	2813	2599	2184	2354	1549	1382	2417	2407	1599	2886	1663.5	1592.5
centroid_1702086	IVTT.AG	ABC transporter family protein	2180.55	1169	1331	3538.5	2672.5	3124	2740	3016	4058.5	1699.5	1772	2132	3422	1734.5	2243	1444	1088.5	2606	2567	2068	2659.5	1583	1155	2005	2160	1522	2948.5	1424	1561
centroid_1435298	IVTT.AG	acid shock repeat family protein	2180.55	1131	1463	2838.5	2364	2668.5	2724.5	2640	4139	1926	1964	2085.5	3176	1843.5	2170.5	1278	1108	2617	2482	2215	2421.5	1604.5	1305	2541	2511	1678	3301	1707	1641
[truncated: 440 more rows]

## Sheet: Sf2a challenge IgA-RawData
				Disease index 0						Disease index 1						Disease index 2								Disease index 3
[truncated: 2,202 more rows]
